# Supplementary material for: Comparative genomics of plant pathogenic Diaporthe species and transcriptomics of Diaporthe caulivora during host infection reveal insights into pathogenic strategies of the genus
Source: BMC Genomics. 2022 Mar 3;23:175. doi: 10.1186/s12864-022-08413-y (PMC8896106; doi:10.1186/s12864-022-08413-y)
Supplement: Supplementary file 1 — Additional file 1. General features of Diaporthe genomes. [file 12864_2022_8413_MOESM1_ESM.xlsx]

## Sheet: Hoja1
	Additional File 1: General features of Diaporthe genomes.
	Diaporthe species	Total genome size (bp)	Contigs	# N´s per 100 kbp	GC(%)	N50 (bp)	L50 (bp)	References
	D. caulivora_D57	57864239	10	0.17	52.97	8708519	3	this paper
	D. capsici	57558510	20	0	51.27	5171887	5	Fang et al. 2020
	D. citri_NFHF_8_4	63685968	34	0	46.72	5472022	5	Liu et al. 2021
	D. destruens_CRI305_2	56108228	47	0	48.7	2479481	8	Huang et al. 2021
	D. longicolla_TWH_P74	64714568	985	2742.24	48.26	204364	86	Li et al. 2015
	D. phragmitis_NJD1	58328132	28	0	50.82	3550333	6	Wang et al. 2021
	D. helianthi_7_96	63672038	7376	116.89	43.99	20184	860	Baroncelli et al. 2016
	D. ampellina_D912	47325858	1704	155.91	54.1	134731	102	Morales-Cruz et al 2015
	D. ampellina_S3MP	59495866	876	10.04	51.76	134716	123	Savitha et al. 2016
	D. aspalathi	55029878	1871	496.18	51.65	86905	184	Li et al. 2016
	D. citriasiana_ZJUD30	53410976	750	0	52.06	198431	77	Gai et al. 2021
	D. citrichinensis_ZJUD34	54500586	178	0	54.13	573128	30	Gai et al. 2021
	D. citri_ZJUD2	60377482	91	0	47.93	1241510	16	Gai et al. 2021
	D. citri_ZJUD14	53972068	360	0	52.72	243035	76	Gai et al. 2021
	D. citri_Q7	63637472	168	0	47.48	1081525	21	Gai et al. 2021
	D. longicolla_MSPL_10_6	129013549	6909	513.56	49.13	194201	76	Li et al. 2017
	D.sp_DP_2020a	57894403	485	124.5	51.7	259065	66	NCBI-PRJNA649493
	D.sp_HANT25	55336591	79	94.69	52.16	1996735	10	Tulsook et al. 2020
