# Supplementary material for: Comparative genomics of plant pathogenic Diaporthe species and transcriptomics of Diaporthe caulivora during host infection reveal insights into pathogenic strategies of the genus
Source: BMC Genomics. 2022 Mar 3;23:175. doi: 10.1186/s12864-022-08413-y (PMC8896106; doi:10.1186/s12864-022-08413-y)
Supplement: Supplementary file 2 — Additional file 2. Characteristics of selected Diaporthe species. [file 12864_2022_8413_MOESM2_ESM.xlsx]

## Sheet: Hoja1
	Additional File 2: Characteristics of selected Diaporthe species.
	Diaporthe species	Synonyms	Host	Type of symptoms	organs colonized	References
	D. caulivora	D. phaseolorum var. caulivora	soybean, sunflower	damping-off, stem canker	seedlings, stems	Mena et al. 2020; Hosseini et al. 2020; Zambelli et al. 2021
	D. capsici	Phomposis capsici	pepper, tomato, eggplant, walnut	soft rots, stem-end rots, bark and leaf necrosis	fruits, stem ends	Fang et al. 2020
	D. citri	D. medusae, D. citrincola, Phomopsis citri	citrus (lemon, grapefruit, orange,mandarins ), mango	die-back mango, stem-end rot citrus, gummosis or melanoses citrus	flowers, fruits, leaves, twigs	Nozaki et al. 2004; Gai et al. 2021
	D. destruens	Phomposis destruens, Plenodomus destruens	sweet potatoes	foot-rot in sweet potatoes, stem blight, stem-rot, storage tuber rot	tubers, stems	Yupeng et al. 2016; Huang et al. 2021
	D. longicolla	Phomopsis longicolla	soybean, sunflower,dry edible bean, pea	decay soybean seed, stem canker	seeds, stems	Mathew et al. 2015; Hosseini et al. 2020; Zambelli et al. 2021
	D. phragmitis	Phomopsis phragmitis	kiwifruit, Phragmites australis	kiwi swoft-rot, endophyte	fruit	Wang et al. 2021
