# Supplementary material for: Comparative genomics of plant pathogenic Diaporthe species and transcriptomics of Diaporthe caulivora during host infection reveal insights into pathogenic strategies of the genus
Source: BMC Genomics. 2022 Mar 3;23:175. doi: 10.1186/s12864-022-08413-y (PMC8896106; doi:10.1186/s12864-022-08413-y)
Supplement: Supplementary file 5 — Additional file 5. Gene prediction and annotation of D. caulivora. [file 12864_2022_8413_MOESM5_ESM.xlsx]

## Sheet: annotation_DC_genome
	Additional File 5: Gene prediction and annotation of D. caulivora.
	Seq_id	e-Value	protein length (aa)	Description	GO IDs	GO Names	Enzyme Names	Enzyme Codes	InterPro IDs
	gene_00001.t1	8.48e-112	232	methyltransferase domain-containing protein	P:GO:0032259; F:GO:0008168	P:methylation; F:methyltransferase activity	Transferring one-carbon groups; Transferases; Transferring one-carbon groups	EC:2.1; EC:2; EC:2.1.1	G3DSA:3.40.50.150 (GENE3D); IPR041698 (PFAM); PTHR42912 (PANTHER); cd02440 (CDD); IPR029063 (SUPERFAMILY)
	gene_00002.t1	1.76e-67	140	hypothetical protein UCDDA912_g04505					G3DSA:3.50.4.10 (GENE3D); IPR003609 (PROSITE_PROFILES)
	gene_00003.t1	0	640	cobalamin synthesis protein					G3DSA:3.40.50.300 (GENE3D); IPR011629 (PFAM); IPR003495 (PFAM); PTHR43603 (PANTHER); cd03112 (CDD); SSF90002 (SUPERFAMILY); IPR027417 (SUPERFAMILY)
	gene_00004.t1	0	512	cytochrome P450	F:GO:0004497; F:GO:0005506; F:GO:0016705; F:GO:0020037; C:GO:0016021	F:monooxygenase activity; F:iron ion binding; F:oxidoreductase activity, acting on paired donors, with incorporation or reduction of molecular oxygen; F:heme binding; C:integral component of membrane	Oxidoreductases; Acting on paired donors, with incorporation or reduction of molecular oxygen. The oxygen incorporated need not be derived from O(2)	EC:1; EC:1.14	IPR002403 (PRINTS); IPR001128 (PRINTS); IPR036396 (G3DSA:1.10.630.GENE3D); IPR001128 (PFAM); PTHR24305:SF204 (PANTHER); PTHR24305 (PANTHER); IPR036396 (SUPERFAMILY)
	gene_00005.t1	0	278	putative btb poz domain containing protein					G3DSA:3.30.710.10 (GENE3D); IPR000210 (PFAM); PTHR47843:SF2 (PANTHER); PTHR47843 (PANTHER); IPR000210 (PROSITE_PROFILES); cd18186 (CDD); IPR011333 (SUPERFAMILY)
	gene_00006.t1	0	490	C-14 sterol reductase	P:GO:0016126; F:GO:0016628; C:GO:0016021	P:sterol biosynthetic process; F:oxidoreductase activity, acting on the CH-CH group of donors, NAD or NADP as acceptor; C:integral component of membrane	Acting on the CH-CH group of donors; Oxidoreductases; Acting on the CH-CH group of donors	EC:1.3; EC:1; EC:1.3.1	IPR001171 (PFAM); PTHR21257 (PANTHER); PTHR21257:SF37 (PANTHER); IPR018083 (PROSITE_PATTERNS); IPR018083 (PROSITE_PATTERNS)
	gene_00007.t1	7.59e-45	161	hypothetical protein DHEL01_v204250
	gene_00008.t1	0	1134	Linoleate diol synthase	P:GO:0006979; P:GO:0098869; F:GO:0004601; F:GO:0005506; F:GO:0016705; F:GO:0016853; F:GO:0020037; F:GO:0052878	P:response to oxidative stress; P:cellular oxidant detoxification; F:peroxidase activity; F:iron ion binding; F:oxidoreductase activity, acting on paired donors, with incorporation or reduction of molecular oxygen; F:isomerase activity; F:heme binding; F:linoleate 8R-lipoxygenase activity	Acting on single donors with incorporation of molecular oxygen (oxygenases). The oxygen incorporated need not be derived from O(2); Acting on single donors with incorporation of molecular oxygen (oxygenases). The oxygen incorporated need not be derived from O(2); Acting on a peroxide as acceptor; Oxidoreductases; Acting on paired donors, with incorporation or reduction of molecular oxygen. The ox…	EC:1.13.11; EC:1.13; EC:1.11; EC:1; EC:1.14; EC:5; EC:1.11.1; EC:1.13.11.60	IPR001128 (PFAM); IPR019791 (PFAM); PTHR11903:SF28 (PANTHER); PTHR11903 (PANTHER); IPR017972 (PROSITE_PATTERNS); IPR019791 (PROSITE_PROFILES); IPR034812 (CDD); IPR010255 (SUPERFAMILY); IPR036396 (SUPERFAMILY)
	gene_00009.t1	0	349	putative periplasmic binding ii	P:GO:0006979; P:GO:0055114; P:GO:0098869; F:GO:0004601; F:GO:0005506; F:GO:0016491; F:GO:0016705; F:GO:0016853; F:GO:0020037; F:GO:0052878	P:response to oxidative stress; P:obsolete oxidation-reduction process; P:cellular oxidant detoxification; F:peroxidase activity; F:iron ion binding; F:oxidoreductase activity; F:oxidoreductase activity, acting on paired donors, with incorporation or reduction of molecular oxygen; F:isomerase activity; F:heme binding; F:linoleate 8R-lipoxygenase activity			G3DSA:3.40.190.10 (GENE3D); G3DSA:3.40.190.10 (GENE3D); PTHR30024:SF1 (PANTHER); PTHR30024 (PANTHER); cd13637 (CDD); SSF53850 (SUPERFAMILY)
	gene_00010.t1	3.17e-29	92	dienelactone hydrolase	F:GO:0016787	F:hydrolase activity			IPR029058 (G3DSA:3.40.50.GENE3D)
	gene_00011.t1	8.63e-96	224	Protein AIM2	F:GO:0016787	F:hydrolase activity			IPR002925 (PFAM); IPR029058 (G3DSA:3.40.50.GENE3D); PTHR17630:SF44 (PANTHER); PTHR17630 (PANTHER); IPR029058 (SUPERFAMILY)
	gene_00012.t1	0	589	Putative HC-toxin efflux carrier TOXA	P:GO:0055085; F:GO:0022857; C:GO:0016021	P:transmembrane transport; F:transmembrane transporter activity; C:integral component of membrane	Translocases	EC:7	G3DSA:1.20.1720.10 (GENE3D); IPR011701 (PFAM); PTHR23501 (PANTHER); PTHR23501:SF177 (PANTHER); IPR020846 (PROSITE_PROFILES); cd17502 (CDD); IPR036259 (SUPERFAMILY); IPR036259 (SUPERFAMILY)
	gene_00013.t1		160	no hit					no IPS match
	gene_00014.t1	0	375	hypothetical protein VM1G_09639	C:GO:0016021	C:integral component of membrane			PTHR33048 (PANTHER)
	gene_00015.t1	0	498	Bifunctional solanapyrone synthase	F:GO:0016491; F:GO:0071949	F:oxidoreductase activity; F:FAD binding	Oxidoreductases	EC:1	G3DSA:3.30.465.40 (GENE3D); G3DSA:3.40.462.20 (GENE3D); IPR006094 (PFAM); PTHR42973 (PANTHER); PTHR42973:SF34 (PANTHER); IPR016166 (PROSITE_PROFILES); IPR036318 (SUPERFAMILY)
	gene_00016.t1	0	435	S-adenosyl-L-methionine-dependent methyltransferase	P:GO:0032259; F:GO:0008171	P:methylation; F:O-methyltransferase activity	Transferring one-carbon groups; Transferases; Transferring one-carbon groups	EC:2.1; EC:2; EC:2.1.1	IPR036388 (G3DSA:1.10.10.GENE3D); G3DSA:3.40.50.150 (GENE3D); IPR001077 (PFAM); PTHR43712 (PANTHER); IPR016461 (PROSITE_PROFILES); IPR029063 (SUPERFAMILY); IPR036390 (SUPERFAMILY)
	gene_00017.t1	0	336	NAD(P)-binding protein	P:GO:0055114	P:obsolete oxidation-reduction process			IPR013968 (PFAM); G3DSA:3.40.50.720 (GENE3D); PTHR43647 (PANTHER); PTHR43647:SF4 (PANTHER); IPR036291 (SUPERFAMILY)
	gene_00018.t1	1.09e-151	362	4-hydroxybenzoate polyprenyltransferase, mitochondrial	P:GO:0008299; F:GO:0002094; C:GO:0005739; C:GO:0016021	P:isoprenoid biosynthetic process; F:polyprenyltransferase activity; C:mitochondrion; C:integral component of membrane	Transferring alkyl or aryl groups, other than methyl groups; Transferring alkyl or aryl groups, other than methyl groups; Transferases	EC:2.5.1; EC:2.5; EC:2	IPR000537 (PFAM); G3DSA:1.10.357.140 (GENE3D); G3DSA:1.20.120.1780 (GENE3D); IPR039653 (PANTHER); PTHR11048:SF28 (PANTHER); IPR030470 (PROSITE_PATTERNS); cd13959 (CDD)
	gene_00019.t1	3.93e-126	241	Bifunctional solanapyrone synthase	F:GO:0016740	F:transferase activity			IPR014710 (G3DSA:2.60.120.GENE3D); IPR013096 (PFAM); IPR011051 (SUPERFAMILY)
	gene_00020.t1	0	489	putative FAD-binding oxidoreductase	F:GO:0016491; F:GO:0071949	F:oxidoreductase activity; F:FAD binding	Oxidoreductases	EC:1	G3DSA:3.40.462.20 (GENE3D); IPR016167 (G3DSA:3.30.43.GENE3D); IPR006094 (PFAM); IPR016169 (G3DSA:3.30.465.GENE3D); PTHR42973 (PANTHER); PTHR42973:SF27 (PANTHER); IPR016166 (PROSITE_PROFILES); IPR036318 (SUPERFAMILY)
	gene_00021.t1	6.32e-90	168	cytochrome P450	P:GO:0055114; F:GO:0004497; F:GO:0005506; F:GO:0016491; F:GO:0016705; F:GO:0020037; F:GO:0046872; C:GO:0016020; C:GO:0016021	P:obsolete oxidation-reduction process; F:monooxygenase activity; F:iron ion binding; F:oxidoreductase activity; F:oxidoreductase activity, acting on paired donors, with incorporation or reduction of molecular oxygen; F:heme binding; F:metal ion binding; C:membrane; C:integral component of membrane			IPR036396 (G3DSA:1.10.630.GENE3D); IPR001128 (PFAM); PTHR24305 (PANTHER); PTHR24305:SF112 (PANTHER); IPR036396 (SUPERFAMILY)
	gene_00022.t1	1.69e-70	214	cytochrome P450	P:GO:0055114; F:GO:0004497; F:GO:0005506; F:GO:0016491; F:GO:0016705; F:GO:0020037; F:GO:0046872; C:GO:0016020; C:GO:0016021	P:obsolete oxidation-reduction process; F:monooxygenase activity; F:iron ion binding; F:oxidoreductase activity; F:oxidoreductase activity, acting on paired donors, with incorporation or reduction of molecular oxygen; F:heme binding; F:metal ion binding; C:membrane; C:integral component of membrane			IPR002401 (PRINTS); IPR001128 (PRINTS); IPR036396 (G3DSA:1.10.630.GENE3D); IPR001128 (PFAM); IPR036396 (G3DSA:1.10.630.GENE3D); PTHR24305 (PANTHER); PTHR24305 (PANTHER); PTHR24305:SF112 (PANTHER); PTHR24305:SF112 (PANTHER); IPR036396 (SUPERFAMILY)
	gene_00023.t1	0	722	putative multicopper oxidase	F:GO:0005507; F:GO:0016491	F:copper ion binding; F:oxidoreductase activity	Oxidoreductases	EC:1	IPR011706 (PFAM); IPR001117 (PFAM); IPR008972 (G3DSA:2.60.40.GENE3D); IPR008972 (G3DSA:2.60.40.GENE3D); IPR011707 (PFAM); IPR008972 (G3DSA:2.60.40.GENE3D); PTHR11709:SF71 (PANTHER); PTHR11709 (PANTHER); IPR033138 (PROSITE_PATTERNS); IPR002355 (PROSITE_PATTERNS); cd13901 (CDD); cd13854 (CDD); cd13880 (CDD); IPR008972 (SUPERFAMILY); IPR008972 (SUPERFAMILY); IPR008972 (SUPERFAMILY)
	gene_00024.t1	6.7e-12	206	WSC domain protein, putative	P:GO:0007275; P:GO:0030154; P:GO:0030435; F:GO:0030248; C:GO:0012506; C:GO:0016020; C:GO:0016021; C:GO:0031160	P:multicellular organism development; P:cell differentiation; P:sporulation resulting in formation of a cellular spore; F:cellulose binding; C:vesicle membrane; C:membrane; C:integral component of membrane; C:spore wall			IPR002889 (PFAM); IPR002889 (PROSITE_PROFILES)
	gene_00025.t1		230	uncharacterized protein INS49_015903 [Diaporthe citri]					(MOBIDB_LITE)
	gene_00026.t1	7.91e-166	354	Rrp15p-domain-containing protein	P:GO:0006364	P:rRNA processing			IPR012459 (PFAM); IPR012459 (PANTHER)
	gene_00027.t1	1.85e-97	200	2Fe-2S iron-sulfur cluster binding domain protein	P:GO:0006744; P:GO:0006784; P:GO:0016226; P:GO:0022900; F:GO:0009055; F:GO:0016653; F:GO:0051537; C:GO:0005759	P:ubiquinone biosynthetic process; P:heme A biosynthetic process; P:iron-sulfur cluster assembly; P:electron transport chain; F:electron transfer activity; F:oxidoreductase activity, acting on NAD(P)H, heme protein as acceptor; F:2 iron, 2 sulfur cluster binding; C:mitochondrial matrix	Acting on NADH or NADPH; Acting on NADH or NADPH; Oxidoreductases	EC:1.6.2; EC:1.6; EC:1	IPR001055 (PRINTS); IPR001041 (PFAM); IPR012675 (G3DSA:3.10.20.GENE3D); PTHR23426:SF54 (PANTHER); PTHR23426 (PANTHER); IPR018298 (PROSITE_PATTERNS); IPR001041 (PROSITE_PROFILES); IPR001041 (CDD); IPR036010 (SUPERFAMILY)
	gene_00028.t1	0	538	mitochondrial fusion protein	C:GO:0016021	C:integral component of membrane			IPR023395 (G3DSA:1.50.40.GENE3D); PTHR24089:SF721 (PANTHER); PTHR24089 (PANTHER); IPR023395 (SUPERFAMILY)
	gene_00029.t1	1.61e-138	270	glycoside hydrolase family 61 protein	P:GO:0000272; P:GO:0005975; P:GO:0008152; P:GO:0030245; P:GO:0055114; F:GO:0004497; F:GO:0008810; F:GO:0016787; F:GO:0016798; F:GO:0030248; C:GO:0005576	P:polysaccharide catabolic process; P:carbohydrate metabolic process; P:metabolic process; P:cellulose catabolic process; P:obsolete oxidation-reduction process; F:monooxygenase activity; F:cellulase activity; F:hydrolase activity; F:hydrolase activity, acting on glycosyl bonds; F:cellulose binding; C:extracellular region			IPR005103 (PFAM); G3DSA:2.70.50.70 (GENE3D); PTHR33353:SF10 (PANTHER); PTHR33353 (PANTHER)
	gene_00030.t1	0	1018	Plasma membrane ATPase	P:GO:0120029; F:GO:0005524; F:GO:0008553; C:GO:0005886; C:GO:0016021	P:proton export across plasma membrane; F:ATP binding; F:proton-exporting ATPase activity, phosphorylative mechanism; C:plasma membrane; C:integral component of membrane	H(+)-exporting diphosphatase; P-type H(+)-exporting transporter; Catalysing the translocation of inorganic cations; Translocases	EC:7.1.3.1; EC:7.1.2.1; EC:7.2.2; EC:7	IPR001757 (PRINTS); PR00119 (PRINTS); IPR006534 (TIGRFAM); IPR001757 (TIGRFAM); PF00122 (PFAM); G3DSA:2.70.150.20 (GENE3D); IPR004014 (PFAM); G3DSA:2.70.150.10 (GENE3D); G3DSA:1.20.1110.10 (GENE3D); PF00702 (PFAM); G3DSA:1.20.1110.10 (GENE3D); IPR023299 (G3DSA:3.40.1110.GENE3D); IPR044492 (mobidb-MOBIDB_LITE); PTHR42861:SF26 (PANTHER); PTHR42861 (PANTHER); PTHR42861 (PANTHER); PTHR42861:SF26 (PAN…
	gene_00031.t1	0	569	putative hard surface induced protein	C:GO:0016021	C:integral component of membrane			IPR002656 (PFAM); PTHR23028 (PANTHER); PTHR23028:SF117 (PANTHER)
	gene_00032.t1	1.62e-160	343	hypothetical protein UCDDA912_g04486	P:GO:0006278; P:GO:0015074; P:GO:0032196; P:GO:0071897; F:GO:0003676; F:GO:0003723; F:GO:0003887; F:GO:0003964; C:GO:0005739	P:RNA-dependent DNA biosynthetic process; P:DNA integration; P:transposition; P:DNA biosynthetic process; F:nucleic acid binding; F:RNA binding; F:DNA-directed DNA polymerase activity; F:RNA-directed DNA polymerase activity; C:mitochondrion			(MOBIDB_LITE)
	gene_00033.t1	3.73e-64	242	Phenylalanine aminomutase	P:GO:0043386; C:GO:0016020; C:GO:0016021	P:mycotoxin biosynthetic process; C:membrane; C:integral component of membrane			IPR021765 (PFAM); IPR021765 (PANTHER)
	gene_00034.t1	2.38e-19	70	hypothetical protein DHEL01_v211435					no IPS match
	gene_00035.t1	3.47e-28	287	related to monophenol monooxygenase (tyrosinase)	P:GO:0000423; P:GO:0006090; P:GO:0006352; P:GO:0006355; P:GO:0006561; P:GO:0007005; P:GO:0007032; P:GO:0008652; P:GO:0009253; P:GO:0016310; P:GO:0030382; P:GO:0035973; P:GO:0055114; P:GO:0055129; P:GO:0061912; P:GO:2000142; F:GO:0000166; F:GO:0003677; F:GO:0003700; F:GO:0003824; F:GO:0004350; F:GO:0004497; F:GO:0005080; F:GO:0005524; F:GO:0008270; F:GO:0008745; F:GO:0016301; F:GO:0016491; F:GO:00…	P:mitophagy; P:pyruvate metabolic process; P:DNA-templated transcription, initiation; P:regulation of transcription, DNA-templated; P:proline biosynthetic process; P:mitochondrion organization; P:endosome organization; P:cellular amino acid biosynthetic process; P:peptidoglycan catabolic process; P:phosphorylation; P:sperm mitochondrion organization; P:aggrephagy; P:obsolete oxidation-reduction p…			IPR002227 (PFAM); IPR008922 (G3DSA:1.10.1280.GENE3D); IPR021765 (PFAM); PTHR11474 (PANTHER); PTHR11474:SF101 (PANTHER); IPR008922 (SUPERFAMILY)
	gene_00036.t1	0	339	glycoside hydrolase	F:GO:0016787	F:hydrolase activity			IPR005197 (PFAM); PTHR43173 (PANTHER); PTHR43173:SF21 (PANTHER); IPR005197 (CDD)
	gene_00037.t1	1.75e-141	229	uracil phosphoribosyltransferase	F:GO:0016757; C:GO:0016021	F:transferase activity, transferring glycosyl groups; C:integral component of membrane	Glycosyltransferases; Transferases	EC:2.4; EC:2	PTHR42083 (PANTHER)
	gene_00038.t1	0	370	putative pectin lyase	P:GO:0000272; F:GO:0016829; C:GO:0005576	P:polysaccharide catabolic process; F:lyase activity; C:extracellular region	Lyases	EC:4	IPR002022 (PFAM); IPR012334 (G3DSA:2.160.20.GENE3D); PTHR31683:SF67 (PANTHER); PTHR31683 (PANTHER); IPR011050 (SUPERFAMILY)
	gene_00039.t1	1.75e-33	111	hypothetical protein UCDDA912_g03833					no IPS match
	gene_00040.t1	5.03e-19	129	transposable element tc3 transposase, putative	P:GO:0006000; P:GO:0006313; P:GO:0008150; P:GO:0015074; P:GO:0016310; P:GO:0046835; F:GO:0003674; F:GO:0003676; F:GO:0003677; F:GO:0003723; F:GO:0004454; F:GO:0016301; F:GO:0016740; F:GO:0016773; C:GO:0005575	P:fructose metabolic process; P:transposition, DNA-mediated; P:biological_process; P:DNA integration; P:phosphorylation; P:carbohydrate phosphorylation; F:molecular_function; F:nucleic acid binding; F:DNA binding; F:RNA binding; F:ketohexokinase activity; F:kinase activity; F:transferase activity; F:phosphotransferase activity, alcohol group as acceptor; C:cellular_component			G3DSA:3.30.420.470 (GENE3D); IPR038717 (PFAM); PTHR23022 (PANTHER); PTHR23022:SF106 (PANTHER)
	gene_00041.t1	0	855	Minor extracellular protease vpr	F:GO:0008233	F:peptidase activity	Acting on peptide bonds (peptidases); Hydrolases	EC:3.4; EC:3	IPR015500 (PRINTS); IPR000209 (PFAM); IPR036852 (G3DSA:3.40.50.GENE3D); IPR010435 (PFAM); IPR036852 (G3DSA:3.40.50.GENE3D); PTHR43806 (PANTHER); PTHR43806:SF32 (PANTHER); PTHR43806 (PANTHER); PTHR43806:SF32 (PANTHER); IPR022398 (PROSITE_PATTERNS); IPR023828 (PROSITE_PATTERNS); IPR023827 (PROSITE_PATTERNS); PS51892 (PROSITE_PROFILES); IPR034187 (CDD); IPR036852 (SUPERFAMILY)
	gene_00042.t1	6.56e-94	213	carbonic anhydrase	F:GO:0004089; F:GO:0008270	F:carbonate dehydratase activity; F:zinc ion binding			IPR036398 (G3DSA:3.10.200.GENE3D); IPR001148 (PFAM); IPR023561 (PANTHER); PTHR18952:SF98 (PANTHER); IPR036398 (SUPERFAMILY)
	gene_00043.t1	0	363	amino acid permease	P:GO:0055085; F:GO:0022857; C:GO:0016021	P:transmembrane transport; F:transmembrane transporter activity; C:integral component of membrane	Translocases	EC:7	G3DSA:1.20.1740.10 (GENE3D); PIRSF006060 (PIRSF); IPR002293 (PFAM); PTHR45649:SF9 (PANTHER); PTHR45649 (PANTHER)
	gene_00044.t1	0	590	dihydroxyacetone kinase 2	P:GO:0006071; F:GO:0000166; F:GO:0016301; F:GO:0016773	P:glycerol metabolic process; F:nucleotide binding; F:kinase activity; F:phosphotransferase activity, alcohol group as acceptor	Transferring phosphorus-containing groups; Transferring phosphorus-containing groups; Transferases	EC:2.7.1; EC:2.7; EC:2	G3DSA:3.40.50.10440 (GENE3D); G3DSA:3.30.1180.20 (GENE3D); IPR036117 (G3DSA:1.25.40.GENE3D); IPR012734 (TIGRFAM); IPR004006 (PFAM); IPR004007 (PFAM); PTHR28629 (PANTHER); IPR004007 (PROSITE_PROFILES); IPR004006 (PROSITE_PROFILES); IPR036117 (SUPERFAMILY); SSF82549 (SUPERFAMILY)
	gene_00045.t1	0	395	epoxide hydrolase	F:GO:0016746; F:GO:0033961	F:transferase activity, transferring acyl groups; F:cis-stilbene-oxide hydrolase activity	Acting on ether bonds; Acyltransferases; Microsomal epoxide hydrolase; Acting on ether bonds; Transferases; Hydrolases	EC:3.3.2; EC:2.3; EC:3.3.2.9; EC:3.3; EC:2; EC:3	IPR000639 (PRINTS); IPR016292 (PIRSF); IPR029058 (G3DSA:3.40.50.GENE3D); IPR010497 (PFAM); PTHR21661 (PANTHER); IPR029058 (SUPERFAMILY)
	gene_00046.t1	0	527	Sugar transporter STL1	P:GO:0008643; P:GO:0055085; F:GO:0022857; C:GO:0016021	P:carbohydrate transport; P:transmembrane transport; F:transmembrane transporter activity; C:integral component of membrane	Translocases	EC:7	IPR003663 (PRINTS); IPR005828 (PFAM); G3DSA:1.20.1250.20 (GENE3D); IPR003663 (TIGRFAM); PTHR48022:SF28 (PANTHER); PTHR48022 (PANTHER); IPR020846 (PROSITE_PROFILES); IPR036259 (SUPERFAMILY)
	gene_00047.t1	3.56e-167	318	related to ketoreductases	P:GO:0055114	P:obsolete oxidation-reduction process			IPR002347 (PRINTS); IPR002347 (PRINTS); IPR002347 (PFAM); PTHR42901 (PANTHER); IPR036291 (SUPERFAMILY)
	gene_00048.t1	0	326	alcohol dehydrogenase	F:GO:0016491	F:oxidoreductase activity	Oxidoreductases	EC:1	IPR020471 (PRINTS); IPR023210 (PFAM); IPR036812 (G3DSA:3.20.20.GENE3D); IPR020471 (PIRSF); PTHR11732 (PANTHER); PTHR11732:SF218 (PANTHER); IPR018170 (PROSITE_PATTERNS); IPR018170 (PROSITE_PATTERNS); IPR036812 (SUPERFAMILY)
	gene_00049.t1	0	495	cytochrome P450	F:GO:0004497; F:GO:0005506; F:GO:0016705; F:GO:0020037	F:monooxygenase activity; F:iron ion binding; F:oxidoreductase activity, acting on paired donors, with incorporation or reduction of molecular oxygen; F:heme binding	Oxidoreductases; Acting on paired donors, with incorporation or reduction of molecular oxygen. The oxygen incorporated need not be derived from O(2)	EC:1; EC:1.14	IPR002401 (PRINTS); IPR001128 (PFAM); IPR036396 (G3DSA:1.10.630.GENE3D); PTHR24305:SF188 (PANTHER); PTHR24305:SF188 (PANTHER); PTHR24305 (PANTHER); IPR036396 (SUPERFAMILY)
	gene_00050.t1	7.04e-79	142	Transcription factor tau subunit sfc6	P:GO:0006383; C:GO:0000127	P:transcription by RNA polymerase III; C:transcription factor TFIIIC complex			no IPS match
	gene_00051.t1	2.46e-116	274	Protein pim1	P:GO:0000054; P:GO:0006407; P:GO:0006606; P:GO:0006997; P:GO:0007096; P:GO:0016973; P:GO:0031291; P:GO:0032888; P:GO:0046827; P:GO:1901673; F:GO:0003682; F:GO:0005085; C:GO:0000785; C:GO:0005634; C:GO:0005737; C:GO:1990023	P:ribosomal subunit export from nucleus; P:rRNA export from nucleus; P:protein import into nucleus; P:nucleus organization; P:regulation of exit from mitosis; P:poly(A)+ mRNA export from nucleus; P:Ran protein signal transduction; P:regulation of mitotic spindle elongation; P:positive regulation of protein export from nucleus; P:regulation of mitotic spindle assembly; F:chromatin binding; F:guany…			IPR000408 (PRINTS); IPR009091 (G3DSA:2.130.10.GENE3D); IPR000408 (PFAM); PF13540 (PFAM); PTHR45982:SF1 (PANTHER); PTHR45982 (PANTHER); IPR000408 (PROSITE_PATTERNS); IPR000408 (PROSITE_PATTERNS); IPR000408 (PROSITE_PROFILES); IPR000408 (PROSITE_PROFILES); IPR000408 (PROSITE_PROFILES); IPR000408 (PROSITE_PROFILES); IPR009091 (SUPERFAMILY)
	gene_00052.t1	7.17e-83	310	HET-domain-containing protein					IPR010730 (PFAM); PTHR24148 (PANTHER); PTHR24148:SF73 (PANTHER)
	gene_00053.t1	6.19e-85	169	hypothetical protein V493_00796	P:GO:0006396; P:GO:0090501; P:GO:0090502; F:GO:0004525; F:GO:0016788; C:GO:0016020; C:GO:0016021	P:RNA processing; P:RNA phosphodiester bond hydrolysis; P:RNA phosphodiester bond hydrolysis, endonucleolytic; F:ribonuclease III activity; F:hydrolase activity, acting on ester bonds; C:membrane; C:integral component of membrane			PF18647 (PFAM)
	gene_00054.t1		161	uncharacterized protein INS49_015866 [Diaporthe citri]
	gene_00055.t1	2.37e-67	820	HET-domain-containing protein	C:GO:0016020; C:GO:0016021	C:membrane; C:integral component of membrane			IPR010730 (PFAM); PTHR24148 (PANTHER)
	gene_00056.t1	0	394	putative dna repair protein ntg1	P:GO:0006285; P:GO:0090305; F:GO:0003677; F:GO:0004519; F:GO:0034039; F:GO:0034042; F:GO:0034043; F:GO:0140078; C:GO:0005634; C:GO:0005739	P:base-excision repair, AP site formation; P:nucleic acid phosphodiester bond hydrolysis; F:DNA binding; F:endonuclease activity; F:8-oxo-7,8-dihydroguanine DNA N-glycosylase activity; F:5-formyluracil DNA N-glycosylase activity; F:5-hydroxymethyluracil DNA N-glycosylase activity; F:class I DNA-(apurinic or apyrimidinic site) endonuclease activity; C:nucleus; C:mitochondrion	Glycosylases; DNA-(apurinic or apyrimidinic site) lyase; Acting on ester bonds; Carbon-oxygen lyases; Hydrolases; Lyases; DNA-formamidopyrimidine glycosylase; Glycosylases	EC:3.2; EC:4.2.99.18; EC:3.1; EC:4.2; EC:3; EC:4; EC:3.2.2.23; EC:3.2.2	IPR000445 (PFAM); G3DSA:1.10.340.30 (GENE3D); IPR003265 (PFAM); IPR023170 (G3DSA:1.10.1670.GENE3D); PTHR43286:SF1 (PANTHER); PTHR43286 (PANTHER); IPR004036 (PROSITE_PATTERNS); IPR003265 (CDD); IPR011257 (SUPERFAMILY)
	gene_00057.t1	5.58e-36	72	putative an1-type zinc finger protein	F:GO:0008270	F:zinc ion binding			IPR000058 (PFAM); IPR035896 (G3DSA:4.10.1110.GENE3D); PTHR14677:SF25 (PANTHER); PTHR14677 (PANTHER); IPR000058 (PROSITE_PROFILES); IPR035896 (SUPERFAMILY)
	gene_00058.t1		507	no hit
	gene_00059.t1		240	no hit					no IPS match
	gene_00060.t1	5.18e-102	353	Zeaxanthin epoxidase, chloroplastic	P:GO:0055114; F:GO:0004497; F:GO:0016491; F:GO:0071949; C:GO:0016020; C:GO:0016021	P:obsolete oxidation-reduction process; F:monooxygenase activity; F:oxidoreductase activity; F:FAD binding; C:membrane; C:integral component of membrane			G3DSA:3.30.9.60 (GENE3D); IPR002938 (PFAM); IPR036188 (G3DSA:3.50.50.GENE3D); PTHR47469 (PANTHER); IPR036188 (SUPERFAMILY); SSF54373 (SUPERFAMILY)
	gene_00061.t1	3.62e-06	279	hypothetical protein VMCG_04478	P:GO:0009116; F:GO:0003824	P:nucleoside metabolic process; F:catalytic activity			no IPS match
	gene_00062.t1	0	396	pectate lyase	P:GO:0000272; F:GO:0016829; C:GO:0005576	P:polysaccharide catabolic process; F:lyase activity; C:extracellular region	Lyases	EC:4	IPR012334 (G3DSA:2.160.20.GENE3D); IPR002022 (PFAM); PTHR31683:SF67 (PANTHER); PTHR31683 (PANTHER); IPR011050 (SUPERFAMILY)
	gene_00063.t1		120	no hit					(MOBIDB_LITE)
	gene_00064.t1	5.55e-22	562	hypothetical protein DM02DRAFT_612826	P:GO:0000154; P:GO:0001510; P:GO:0006313; P:GO:0006355; P:GO:0006357; P:GO:0006364; P:GO:0006396; P:GO:0006526; P:GO:0008152; P:GO:0008652; P:GO:0031167; P:GO:0032259; F:GO:0000981; F:GO:0003677; F:GO:0003723; F:GO:0003824; F:GO:0004042; F:GO:0004358; F:GO:0004803; F:GO:0008168; F:GO:0008173; F:GO:0008270; F:GO:0008989; F:GO:0016740; F:GO:0016746; F:GO:0043565; F:GO:0103045; C:GO:0005634; C:GO:00…	P:rRNA modification; P:RNA methylation; P:transposition, DNA-mediated; P:regulation of transcription, DNA-templated; P:regulation of transcription by RNA polymerase II; P:rRNA processing; P:RNA processing; P:arginine biosynthetic process; P:metabolic process; P:cellular amino acid biosynthetic process; P:rRNA methylation; P:methylation; F:DNA-binding transcription factor activity, RNA polymerase …			PR00755 (PRINTS); IPR001138 (PFAM); IPR036864 (G3DSA:4.10.240.GENE3D); PTHR36206 (PANTHER); IPR001138 (PROSITE_PATTERNS); IPR001138 (PROSITE_PROFILES); IPR001138 (CDD); IPR036864 (SUPERFAMILY)
	gene_00065.t1	0	335	putative endo-beta-1,4-glucanase D	F:GO:0016798; C:GO:0005576	F:hydrolase activity, acting on glycosyl bonds; C:extracellular region	Glycosylases; Hydrolases	EC:3.2; EC:3	G3DSA:2.70.50.70 (GENE3D); IPR005103 (PFAM); PTHR33353 (PANTHER); PTHR33353:SF4 (PANTHER)
	gene_00066.t1	0	460	glycoside hydrolase, family 18	P:GO:0000272; P:GO:0006032; F:GO:0004568; F:GO:0008061; C:GO:0005576	P:polysaccharide catabolic process; P:chitin catabolic process; F:chitinase activity; F:chitin binding; C:extracellular region	Glycosylases; Hydrolases; Chitinase; Glycosylases	EC:3.2; EC:3; EC:3.2.1.14; EC:3.2.1	G3DSA:3.20.20.80 (GENE3D); IPR001223 (PFAM); G3DSA:3.20.20.80 (GENE3D); PTHR11177:SF337 (PANTHER); PTHR11177 (PANTHER); IPR001002 (PROSITE_PROFILES); cd11618 (CDD); IPR036861 (SUPERFAMILY); IPR017853 (SUPERFAMILY)
	gene_00067.t1	2.09e-166	303	related to haloacetate dehalogenase H-1	P:GO:0000122; P:GO:0001547; P:GO:0002064; P:GO:0007200; P:GO:0007204; P:GO:0008209; P:GO:0008584; P:GO:0010863; P:GO:0015074; P:GO:0030520; P:GO:0034121; P:GO:0042981; P:GO:0043124; P:GO:0043433; P:GO:0045429; P:GO:0045899; P:GO:0048146; P:GO:0048863; P:GO:0050727; P:GO:0051000; P:GO:0051091; P:GO:0060065; P:GO:0060068; P:GO:0060523; P:GO:0060527; P:GO:0060687; P:GO:0060745; P:GO:0060749; P:GO:00…	P:negative regulation of transcription by RNA polymerase II; P:antral ovarian follicle growth; P:epithelial cell development; P:phospholipase C-activating G protein-coupled receptor signaling pathway; P:positive regulation of cytosolic calcium ion concentration; P:androgen metabolic process; P:male gonad development; P:positive regulation of phospholipase C activity; P:DNA integration; P:intracel…			IPR000639 (PRINTS); IPR000073 (PFAM); IPR029058 (G3DSA:3.40.50.GENE3D); PTHR43329 (PANTHER); PTHR43329:SF112 (PANTHER); IPR029058 (SUPERFAMILY)
	gene_00068.t1	0	370	D-malate dehydrogenase [decarboxylating]	F:GO:0000287; F:GO:0046553; F:GO:0051287	F:magnesium ion binding; F:D-malate dehydrogenase (decarboxylating) activity; F:NAD binding	Acting on the CH-OH group of donors; Oxidoreductases; Acting on the CH-OH group of donors; D-malate dehydrogenase (decarboxylating)	EC:1.1; EC:1; EC:1.1.1; EC:1.1.1.83	IPR024084 (PFAM); IPR011829 (TIGRFAM); G3DSA:3.40.718.10 (GENE3D); PTHR43275:SF1 (PANTHER); PTHR43275 (PANTHER); IPR019818 (PROSITE_PATTERNS); SSF53659 (SUPERFAMILY)
	gene_00069.t1	0	324	retinol dehydrogenase 13	P:GO:0055114	P:obsolete oxidation-reduction process			IPR002347 (PRINTS); IPR002347 (PRINTS); IPR002347 (PFAM); G3DSA:3.40.50.720 (GENE3D); PTHR43647 (PANTHER); PTHR43647:SF5 (PANTHER); IPR036291 (SUPERFAMILY)
	gene_00070.t1	6.95e-33	204	S-adenosyl-L-methionine-dependent methyltransferase	P:GO:0032259; F:GO:0008168; F:GO:0016740	P:methylation; F:methyltransferase activity; F:transferase activity			G3DSA:3.40.50.150 (GENE3D); cd02440 (CDD); IPR029063 (SUPERFAMILY)
	gene_00071.t1	1.92e-69	159	hypothetical protein UCDDA912_g04483	C:GO:0016021	C:integral component of membrane			IPR025363 (PFAM)
	gene_00072.t1	0	436	transcription factor kayak					(MOBIDB_LITE)
	gene_00073.t1	0	375	phosphatidic acid phosphatase type 2/haloperoxidase	P:GO:0006644; P:GO:0016311; P:GO:0098869; F:GO:0004601; F:GO:0008195; C:GO:0016021	P:phospholipid metabolic process; P:dephosphorylation; P:cellular oxidant detoxification; F:peroxidase activity; F:phosphatidate phosphatase activity; C:integral component of membrane	Acting on ester bonds; Acting on a peroxide as acceptor; Oxidoreductases; Hydrolases; Phosphatidate phosphatase; Acting on a peroxide as acceptor; Acting on ester bonds	EC:3.1; EC:1.11; EC:1; EC:3; EC:3.1.3.4; EC:1.11.1; EC:3.1.3	IPR000326 (PFAM); G3DSA:1.20.144.10 (GENE3D); IPR043216 (PANTHER); PTHR10165:SF84 (PANTHER); cd03390 (CDD); IPR036938 (SUPERFAMILY)
	gene_00074.t1	2.2e-38	116	heterokaryon incompatibility					IPR010730 (PFAM); PTHR24148 (PANTHER); PTHR24148:SF71 (PANTHER)
	gene_00075.t1	0	529	signal recognition particle protein	P:GO:0006614; F:GO:0003924; F:GO:0005525; F:GO:0008312; C:GO:0005786	P:SRP-dependent cotranslational protein targeting to membrane; F:GTPase activity; F:GTP binding; F:7S RNA binding; C:signal recognition particle, endoplasmic reticulum targeting	Acting on acid anhydrides; Acting on acid anhydrides; Hydrolases; Nucleoside-triphosphate phosphatase	EC:3.6.1; EC:3.6; EC:3; EC:3.6.1.15	IPR000897 (PFAM); IPR036891 (G3DSA:1.10.260.GENE3D); IPR004125 (PFAM); IPR042101 (G3DSA:1.20.120.GENE3D); IPR006325 (TIGRFAM); G3DSA:3.40.50.300 (GENE3D); IPR013822 (PFAM); IPR022941 (PANTHER); PTHR11564:SF5 (PANTHER); IPR000897 (PROSITE_PATTERNS); cd17875 (CDD); IPR027417 (SUPERFAMILY); IPR036891 (SUPERFAMILY)
	gene_00076.t1		81	no hit
	gene_00077.t1		71	no hit					no IPS match
	gene_00078.t1		85	no hit					no IPS match
	gene_00079.t1	9.53e-133	220	putative GPI anchored cell wall protein					IPR018620 (PFAM); PTHR39613 (PANTHER)
	gene_00080.t1	2.38e-53	311	FMN-dependent alpha-hydroxy acid dehydrogenase	P:GO:0055114; F:GO:0003824; F:GO:0010181; F:GO:0016491	P:obsolete oxidation-reduction process; F:catalytic activity; F:FMN binding; F:oxidoreductase activity			IPR000262 (PFAM); IPR013785 (G3DSA:3.20.20.GENE3D); IPR013785 (G3DSA:3.20.20.GENE3D); PTHR10578 (PANTHER); PTHR10578:SF104 (PANTHER); PTHR10578 (PANTHER); IPR037396 (PROSITE_PROFILES); SSF51395 (SUPERFAMILY)
	gene_00081.t1	9.01e-101	190	hypothetical protein DHEL01_v208970	P:GO:0030001; P:GO:0055085; P:GO:0055114; F:GO:0016491; F:GO:0046873; C:GO:0016020; C:GO:0016021	P:metal ion transport; P:transmembrane transport; P:obsolete oxidation-reduction process; F:oxidoreductase activity; F:metal ion transmembrane transporter activity; C:membrane; C:integral component of membrane			G3DSA:1.20.58.340 (GENE3D); IPR002523 (PFAM); SSF144083 (SUPERFAMILY)
	gene_00082.t1	2.2e-121	265	hypothetical protein DHEL01_v208970	P:GO:0030001; P:GO:0055085; P:GO:0055114; F:GO:0016491; F:GO:0046873; C:GO:0016020; C:GO:0016021	P:metal ion transport; P:transmembrane transport; P:obsolete oxidation-reduction process; F:oxidoreductase activity; F:metal ion transmembrane transporter activity; C:membrane; C:integral component of membrane			no IPS match
	gene_00083.t1	0	388	2og-Fe oxygenase family protein	F:GO:0046872; F:GO:0051213	F:metal ion binding; F:dioxygenase activity	Oxidoreductases	EC:1	PR00682 (PRINTS); IPR005123 (PFAM); IPR026992 (PFAM); IPR027443 (G3DSA:2.60.120.GENE3D); PTHR47990 (PANTHER); PTHR47990:SF64 (PANTHER); IPR005123 (PROSITE_PROFILES); SSF51197 (SUPERFAMILY)
	gene_00084.t1		74	no hit					no IPS match
	gene_00085.t1	0	445	putative 2og-fe oxygenase superfamily protein	F:GO:0016491; F:GO:0046872	F:oxidoreductase activity; F:metal ion binding	Oxidoreductases	EC:1	IPR027443 (G3DSA:2.60.120.GENE3D); IPR026992 (PFAM); IPR005123 (PFAM); PTHR47990 (PANTHER); PTHR47990:SF34 (PANTHER); IPR005123 (PROSITE_PROFILES); SSF51197 (SUPERFAMILY)
	gene_00086.t1	0	885	hypothetical protein DHEL01_v209255					PTHR42064 (PANTHER)
	gene_00087.t1	0	931	hypothetical protein DHEL01_v209255					PTHR42064 (PANTHER)
	gene_00088.t1	6.55e-09	142	hypothetical protein MG9_05103	P:GO:0007165; P:GO:0007264; P:GO:0043547; F:GO:0005085; F:GO:0005096; C:GO:0016020	P:signal transduction; P:small GTPase mediated signal transduction; P:positive regulation of GTPase activity; F:guanyl-nucleotide exchange factor activity; F:GTPase activator activity; C:membrane
	gene_00089.t1	2.63e-97	567	adenylate kinase	P:GO:0006139; P:GO:0016310; F:GO:0005524; F:GO:0019205	P:nucleobase-containing compound metabolic process; P:phosphorylation; F:ATP binding; F:nucleobase-containing compound kinase activity	Transferring phosphorus-containing groups; Transferases	EC:2.7; EC:2	IPR025213 (PFAM); G3DSA:3.40.50.300 (GENE3D); IPR027417 (SUPERFAMILY)
	gene_00090.t1	1.73e-32	332	uncharacterized protein THITE_2126003
	gene_00091.t1	2.48e-69	396	hypothetical protein LY89DRAFT_273733	P:GO:0007165; P:GO:0042310; P:GO:0055114; F:GO:0003824; F:GO:0005179; F:GO:0005184; F:GO:0005185; F:GO:0016491; F:GO:0031894; F:GO:0050660; F:GO:0051536; F:GO:0071949; C:GO:0005576; C:GO:0005615; C:GO:0016020; C:GO:0016021; C:GO:0030141	P:signal transduction; P:vasoconstriction; P:obsolete oxidation-reduction process; F:catalytic activity; F:hormone activity; F:neuropeptide hormone activity; F:neurohypophyseal hormone activity; F:oxidoreductase activity; F:V1A vasopressin receptor binding; F:flavin adenine dinucleotide binding; F:iron-sulfur cluster binding; F:FAD binding; C:extracellular region; C:extracellular space; C:membran…			PTHR35043 (PANTHER)
	gene_00092.t1	1.15e-85	490	putative CFEM domain-containing protein	C:GO:0110165	C:cellular anatomical entity			IPR008427 (PFAM); PTHR33048:SF63 (PANTHER); PTHR33048 (PANTHER)
	gene_00093.t1	0	649	AP-1-like transcription factor	P:GO:0006355; F:GO:0003700; C:GO:0005634	P:regulation of transcription, DNA-templated; F:DNA-binding transcription factor activity; C:nucleus			G3DSA:1.20.5.170 (GENE3D); IPR018287 (PFAM); PTHR40621 (PANTHER); PTHR40621:SF7 (PANTHER); IPR004827 (PROSITE_PATTERNS); SSF57959 (SUPERFAMILY)
	gene_00094.t1	9.35e-08	115	uncharacterized protein E0L32_004138
	gene_00095.t1	7.8e-144	584	het domain protein					PTHR39596 (PANTHER)
	gene_00096.t1	3.01e-49	486	TPR-like protein	P:GO:0006629; P:GO:0016042; P:GO:0055114; F:GO:0042802; F:GO:0043531; C:GO:0005634; C:GO:0005856; C:GO:0005871; C:GO:0005874	P:lipid metabolic process; P:lipid catabolic process; P:obsolete oxidation-reduction process; F:identical protein binding; F:ADP binding; C:nucleus; C:cytoskeleton; C:kinesin complex; C:microtubule			IPR011990 (G3DSA:1.25.40.GENE3D); IPR011990 (G3DSA:1.25.40.GENE3D); PTHR46082 (PANTHER); IPR011990 (SUPERFAMILY); IPR011990 (SUPERFAMILY)
	gene_00097.t1	0	665	extracellular invertase	P:GO:0005975; P:GO:0008152; F:GO:0004553; F:GO:0016787; F:GO:0016798	P:carbohydrate metabolic process; P:metabolic process; F:hydrolase activity, hydrolyzing O-glycosyl compounds; F:hydrolase activity; F:hydrolase activity, acting on glycosyl bonds			IPR013148 (PFAM); IPR023296 (G3DSA:2.115.10.GENE3D); IPR013189 (PFAM); G3DSA:2.60.120.560 (GENE3D); PTHR42800 (PANTHER); PTHR42800:SF1 (PANTHER); cd18621 (CDD); IPR023296 (SUPERFAMILY); IPR013320 (SUPERFAMILY)
	gene_00098.t1	1e-93	347	hypothetical protein DHEL01_v207609					no IPS match
	gene_00099.t1	9.23e-33	94	hypothetical protein DHEL01_v211305	P:GO:0006508; F:GO:0004252; F:GO:0008236	P:proteolysis; F:serine-type endopeptidase activity; F:serine-type peptidase activity			no IPS match
	gene_00100.t1	3.18e-98	216	cytochrome P450 monooxygenase	P:GO:0055114; F:GO:0004497; F:GO:0005506; F:GO:0016491; F:GO:0016705; F:GO:0020037; F:GO:0046872; C:GO:0016020; C:GO:0016021	P:obsolete oxidation-reduction process; F:monooxygenase activity; F:iron ion binding; F:oxidoreductase activity; F:oxidoreductase activity, acting on paired donors, with incorporation or reduction of molecular oxygen; F:heme binding; F:metal ion binding; C:membrane; C:integral component of membrane			IPR002401 (PRINTS); IPR036396 (G3DSA:1.10.630.GENE3D); IPR001128 (PFAM); PTHR24305 (PANTHER); PTHR24305:SF199 (PANTHER); IPR036396 (SUPERFAMILY)
	gene_00101.t1		145	no hit					no IPS match
	gene_00102.t1	0	515	beta-ketoacyl synthase domain-containing protein	P:GO:0006633; P:GO:0008152; P:GO:0055085; P:GO:0055114; F:GO:0003824; F:GO:0004315; F:GO:0016491; F:GO:0016740; F:GO:0016746; F:GO:0022857; F:GO:0031177; C:GO:0016020; C:GO:0016021	P:fatty acid biosynthetic process; P:metabolic process; P:transmembrane transport; P:obsolete oxidation-reduction process; F:catalytic activity; F:3-oxoacyl-[acyl-carrier-protein] synthase activity; F:oxidoreductase activity; F:transferase activity; F:transferase activity, transferring acyl groups; F:transmembrane transporter activity; F:phosphopantetheine binding; C:membrane; C:integral componen…			IPR036736 (G3DSA:1.10.1200.GENE3D); IPR013968 (PFAM); G3DSA:3.40.50.720 (GENE3D); PF13602 (PFAM); G3DSA:3.90.180.10 (GENE3D); PTHR43775 (PANTHER); PTHR43775:SF18 (PANTHER); IPR009081 (PROSITE_PROFILES); cd05195 (CDD); IPR036736 (SUPERFAMILY); IPR036291 (SUPERFAMILY); IPR036291 (SUPERFAMILY)
	gene_00103.t1	5.85e-30	76	methyltransferase domain-containing protein	P:GO:0006633; P:GO:0008152; P:GO:0009405; P:GO:0032259; F:GO:0003824; F:GO:0004315; F:GO:0008168; F:GO:0016740; F:GO:0016746; F:GO:0031177	P:fatty acid biosynthetic process; P:metabolic process; P:pathogenesis; P:methylation; F:catalytic activity; F:3-oxoacyl-[acyl-carrier-protein] synthase activity; F:methyltransferase activity; F:transferase activity; F:transferase activity, transferring acyl groups; F:phosphopantetheine binding			IPR041068 (PFAM)
	gene_00104.t1	4.45e-145	453	cytochrome P450	P:GO:0008299; P:GO:0009405; P:GO:0055114; F:GO:0004421; F:GO:0004497; F:GO:0005506; F:GO:0016491; F:GO:0016705; F:GO:0016746; F:GO:0020037; F:GO:0046872; C:GO:0016020; C:GO:0016021	P:isoprenoid biosynthetic process; P:pathogenesis; P:obsolete oxidation-reduction process; F:hydroxymethylglutaryl-CoA synthase activity; F:monooxygenase activity; F:iron ion binding; F:oxidoreductase activity; F:oxidoreductase activity, acting on paired donors, with incorporation or reduction of molecular oxygen; F:transferase activity, transferring acyl groups; F:heme binding; F:metal ion bindi…			IPR002403 (PRINTS); IPR001128 (PFAM); IPR036396 (G3DSA:1.10.630.GENE3D); IPR036396 (G3DSA:1.10.630.GENE3D); PTHR24305:SF92 (PANTHER); PTHR24305 (PANTHER); IPR036396 (SUPERFAMILY)
	gene_00105.t1		166	no hit
	gene_00106.t1	4.57e-138	321	Conserved oligomeric Golgi complex subunit 2	P:GO:0007030; P:GO:0015031; C:GO:0005794; C:GO:0016020	P:Golgi organization; P:protein transport; C:Golgi apparatus; C:membrane			IPR024602 (PFAM); PTHR12961:SF0 (PANTHER); IPR009316 (PANTHER)
	gene_00107.t1	0	304	ribosomal protein L1-like protein	C:GO:0005840; C:GO:0016021	C:ribosome; C:integral component of membrane			IPR028364 (PFAM); G3DSA:3.30.190.20 (GENE3D); IPR016095 (G3DSA:3.40.50.GENE3D); PTHR36427 (PANTHER); IPR028364 (CDD); IPR023674 (SUPERFAMILY)
	gene_00108.t1	0	638	glutamyl-tRNA synthetase	P:GO:0006424; F:GO:0004818; F:GO:0005524; C:GO:0017102	P:glutamyl-tRNA aminoacylation; F:glutamate-tRNA ligase activity; F:ATP binding; C:methionyl glutamyl tRNA synthetase complex	Forming carbon-oxygen bonds; Forming carbon-oxygen bonds; Ligases; Glutamate--tRNA ligase	EC:6.1; EC:6.1.1; EC:6; EC:6.1.1.17	IPR000924 (PRINTS); IPR020056 (G3DSA:2.40.240.GENE3D); IPR020058 (PFAM); IPR020059 (PFAM); IPR004526 (TIGRFAM); IPR020056 (G3DSA:2.40.240.GENE3D); IPR014729 (G3DSA:3.40.50.GENE3D); G3DSA:1.20.1050.10 (GENE3D); PTHR43097 (PANTHER); PTHR43097:SF5 (PANTHER); IPR001412 (PROSITE_PATTERNS); SSF52374 (SUPERFAMILY); IPR011035 (SUPERFAMILY); IPR036282 (SUPERFAMILY)
	gene_00109.t1	2.95e-92	222	HHE domain protein	F:GO:0005509	F:calcium ion binding			IPR012312 (PFAM); G3DSA:1.20.120.520 (GENE3D); PTHR35585:SF3 (PANTHER); PTHR35585 (PANTHER)
	gene_00110.t1	1.17e-153	303	Putative Carbohydrate Esterase Family 4	P:GO:0005975; F:GO:0016810	P:carbohydrate metabolic process; F:hydrolase activity, acting on carbon-nitrogen (but not peptide) bonds	Acting on carbon-nitrogen bonds, other than peptide bonds; Hydrolases	EC:3.5; EC:3	IPR002509 (PFAM); G3DSA:3.20.20.370 (GENE3D); IPR011330 (SUPERFAMILY)
	gene_00111.t1		242	no hit					no IPS match
	gene_00112.t1		343	no hit
	gene_00113.t1	0	644	White-opaque regulator 1	P:GO:0006357; F:GO:0000981; F:GO:0008270; C:GO:0005634	P:regulation of transcription by RNA polymerase II; F:DNA-binding transcription factor activity, RNA polymerase II-specific; F:zinc ion binding; C:nucleus			IPR036864 (G3DSA:4.10.240.GENE3D); IPR001138 (PFAM); PTHR38791 (PANTHER); IPR001138 (PROSITE_PATTERNS); IPR001138 (PROSITE_PROFILES); IPR001138 (CDD); IPR036864 (SUPERFAMILY)
	gene_00114.t1	6.4e-121	251	alpha/beta hydrolase family domain-containing protein	F:GO:0016787	F:hydrolase activity			IPR029058 (G3DSA:3.40.50.GENE3D); IPR000073 (PFAM); PTHR37017 (PANTHER); IPR029058 (SUPERFAMILY)
	gene_00115.t1		162	no hit					no IPS match
	gene_00116.t1	3.87e-59	120	hypothetical protein DHEL01_v207367					no IPS match
	gene_00117.t1	3.08e-28	72	Protein AFG1	C:GO:0016020; C:GO:0016021	C:membrane; C:integral component of membrane			PTHR34502:SF5 (PANTHER); PTHR34502 (PANTHER)
	gene_00118.t1	0	320	thiamine pyrophosphokinase	P:GO:0016310; F:GO:0016301; F:GO:0016787	P:phosphorylation; F:kinase activity; F:hydrolase activity	Transferring phosphorus-containing groups; Transferases; Hydrolases	EC:2.7; EC:2; EC:3	IPR000086 (PFAM); G3DSA:3.90.79.10 (GENE3D); PTHR13622 (PANTHER); PTHR13622:SF11 (PANTHER); IPR000086 (PROSITE_PROFILES); IPR015797 (SUPERFAMILY)
	gene_00119.t1	0	584	FAD-binding domain-containing protein	F:GO:0016491; F:GO:0071949	F:oxidoreductase activity; F:FAD binding	Oxidoreductases	EC:1	IPR006094 (PFAM); G3DSA:3.40.462.20 (GENE3D); G3DSA:3.30.465.40 (GENE3D); IPR012951 (PFAM); PTHR13878 (PANTHER); PTHR13878:SF97 (PANTHER); IPR016166 (PROSITE_PROFILES); IPR036318 (SUPERFAMILY)
	gene_00120.t1	0	414	RmlC-like cupin	F:GO:0051213	F:dioxygenase activity	Oxidoreductases	EC:1	IPR014710 (G3DSA:2.60.120.GENE3D); IPR014710 (G3DSA:2.60.120.GENE3D); PTHR43346 (PANTHER); cd02215 (CDD); cd20281 (CDD); IPR011051 (SUPERFAMILY); IPR011051 (SUPERFAMILY)
	gene_00121.t1	0	508	Pisatin demethylase	P:GO:0032259; F:GO:0005506; F:GO:0008168; F:GO:0016705; F:GO:0020037; C:GO:0016021	P:methylation; F:iron ion binding; F:methyltransferase activity; F:oxidoreductase activity, acting on paired donors, with incorporation or reduction of molecular oxygen; F:heme binding; C:integral component of membrane	Transferring one-carbon groups; Oxidoreductases; Acting on paired donors, with incorporation or reduction of molecular oxygen. The oxygen incorporated need not be derived from O(2); Transferases; Transferring one-carbon groups	EC:2.1; EC:1; EC:1.14; EC:2; EC:2.1.1	IPR002401 (PRINTS); IPR001128 (PRINTS); IPR036396 (G3DSA:1.10.630.GENE3D); IPR001128 (PFAM); PTHR24305:SF77 (PANTHER); PTHR24305 (PANTHER); IPR036396 (SUPERFAMILY)
	gene_00122.t1	9.5e-68	348	kinase-like protein	P:GO:0006468; P:GO:0016310; F:GO:0004672; F:GO:0004674; F:GO:0005524; F:GO:0016301; C:GO:0016020; C:GO:0016021	P:protein phosphorylation; P:phosphorylation; F:protein kinase activity; F:protein serine/threonine kinase activity; F:ATP binding; F:kinase activity; C:membrane; C:integral component of membrane			IPR000719 (PFAM); IPR000719 (PROSITE_PROFILES); IPR011009 (SUPERFAMILY)
	gene_00123.t1		113	uncharacterized protein INS49_015817 [Diaporthe citri]					no IPS match
	gene_00124.t1	1.75e-128	357	FAD-binding domain-containing protein	P:GO:0055114; F:GO:0016491; F:GO:0050660; F:GO:0071949	P:obsolete oxidation-reduction process; F:oxidoreductase activity; F:flavin adenine dinucleotide binding; F:FAD binding			G3DSA:3.40.462.20 (GENE3D); G3DSA:3.30.465.40 (GENE3D); IPR016169 (G3DSA:3.30.465.GENE3D); IPR006094 (PFAM); PTHR42973:SF39 (PANTHER); PTHR42973 (PANTHER); PTHR42973:SF39 (PANTHER); PTHR42973 (PANTHER); IPR016166 (PROSITE_PROFILES); IPR036318 (SUPERFAMILY)
	gene_00125.t1	0	388	putative gpi anchored dioxygenase	P:GO:0006725; F:GO:0008199; F:GO:0016702	P:cellular aromatic compound metabolic process; F:ferric iron binding; F:oxidoreductase activity, acting on single donors with incorporation of molecular oxygen, incorporation of two atoms of oxygen	Acting on single donors with incorporation of molecular oxygen (oxygenases). The oxygen incorporated need not be derived from O(2); Acting on single donors with incorporation of molecular oxygen (oxygenases). The oxygen incorporated need not be derived from O(2); Oxidoreductases	EC:1.13.11; EC:1.13; EC:1	IPR015889 (G3DSA:2.60.130.GENE3D); IPR000627 (PFAM); PTHR34315 (PANTHER); cd03457 (CDD); IPR015889 (SUPERFAMILY)
	gene_00126.t1	3.43e-125	223	putative N-acetyltransferase p20	F:GO:0008080	F:N-acetyltransferase activity	Acyltransferases; Transferases; Acyltransferases	EC:2.3; EC:2; EC:2.3.1	G3DSA:3.40.630.30 (GENE3D); IPR000182 (PFAM); PTHR43792 (PANTHER); IPR000182 (PROSITE_PROFILES); IPR016181 (SUPERFAMILY)
	gene_00127.t1	2.03e-11	182	SET domain-containing protein	P:GO:0032259; P:GO:0034968; P:GO:0055114; F:GO:0004497; F:GO:0005506; F:GO:0008168; F:GO:0008270; F:GO:0016705; F:GO:0016740; F:GO:0018024; F:GO:0020037; F:GO:0046872; C:GO:0005634; C:GO:0005694	P:methylation; P:histone lysine methylation; P:obsolete oxidation-reduction process; F:monooxygenase activity; F:iron ion binding; F:methyltransferase activity; F:zinc ion binding; F:oxidoreductase activity, acting on paired donors, with incorporation or reduction of molecular oxygen; F:transferase activity; F:histone-lysine N-methyltransferase activity; F:heme binding; F:metal ion binding; C:nuc…			IPR001214 (PFAM); G3DSA:2.170.270.10 (GENE3D); IPR001214 (PROSITE_PROFILES); SSF82199 (SUPERFAMILY)
	gene_00128.t1	1.19e-87	135	YjgF-like protein					IPR006175 (PFAM); IPR035959 (G3DSA:3.30.1330.GENE3D); PTHR11803:SF44 (PANTHER); IPR006175 (PANTHER); IPR035959 (SUPERFAMILY)
	gene_00129.t1	0	585	hypothetical protein UCDDA912_g03080	P:GO:0006396; C:GO:0016020; C:GO:0016021	P:RNA processing; C:membrane; C:integral component of membrane
	gene_00130.t1		76	no hit					no IPS match
	gene_00131.t1		135	no hit					no IPS match
	gene_00132.t1	0	326	putative six-bladed beta-propellerlike protein					IPR011042 (G3DSA:2.120.10.GENE3D); PTHR42060 (PANTHER); SSF63829 (SUPERFAMILY)
	gene_00133.t1	0	2588	Lovastatin diketide synthase LovF	P:GO:0006633; P:GO:0032259; F:GO:0004315; F:GO:0008168; F:GO:0016491; F:GO:0031177	P:fatty acid biosynthetic process; P:methylation; F:3-oxoacyl-[acyl-carrier-protein] synthase activity; F:methyltransferase activity; F:oxidoreductase activity; F:phosphopantetheine binding	Beta-ketoacyl-[acyl-carrier-protein] synthase I; Fatty-acid synthase system; Transferring one-carbon groups; Acyltransferases; Oxidoreductases; Transferases; Transferring one-carbon groups; Acyltransferases	EC:2.3.1.41; EC:2.3.1.85; EC:2.1; EC:2.3; EC:1; EC:2; EC:2.1.1; EC:2.3.1	IPR020807 (PFAM); G3DSA:3.30.70.3290 (GENE3D); G3DSA:3.40.50.720 (GENE3D); IPR042104 (G3DSA:3.10.129.GENE3D); G3DSA:3.40.50.150 (GENE3D); IPR001227 (G3DSA:3.40.366.GENE3D); IPR014043 (PFAM); IPR013968 (PFAM); G3DSA:3.90.180.10 (GENE3D); IPR013149 (PFAM); IPR013217 (PFAM); IPR013154 (PFAM); IPR014031 (PFAM); G3DSA:3.40.50.720 (GENE3D); IPR014030 (PFAM); IPR016039 (G3DSA:3.40.47.GENE3D); IPR032821 …
	gene_00134.t1	4.6e-06	558	hypothetical protein VMCG_10424					(MOBIDB_LITE)
	gene_00135.t1	0	524	Ent-kaurene oxidase	F:GO:0004497; F:GO:0005506; F:GO:0016705; F:GO:0020037; C:GO:0016020	F:monooxygenase activity; F:iron ion binding; F:oxidoreductase activity, acting on paired donors, with incorporation or reduction of molecular oxygen; F:heme binding; C:membrane	Oxidoreductases; Acting on paired donors, with incorporation or reduction of molecular oxygen. The oxygen incorporated need not be derived from O(2)	EC:1; EC:1.14	IPR002403 (PRINTS); IPR036396 (G3DSA:1.10.630.GENE3D); IPR001128 (PFAM); PTHR46206:SF7 (PANTHER); PTHR46206 (PANTHER); IPR017972 (PROSITE_PATTERNS); IPR036396 (SUPERFAMILY)
	gene_00136.t1	0	613	putative GMC oxidoreductase	F:GO:0016614; F:GO:0050660	F:oxidoreductase activity, acting on CH-OH group of donors; F:flavin adenine dinucleotide binding	Acting on the CH-OH group of donors; Oxidoreductases	EC:1.1; EC:1	IPR007867 (PFAM); G3DSA:3.30.560.10 (GENE3D); IPR036188 (G3DSA:3.50.50.GENE3D); IPR000172 (PFAM); IPR012132 (PIRSF); IPR027424 (G3DSA:4.10.450.GENE3D); PTHR11552:SF201 (PANTHER); IPR012132 (PANTHER); IPR000172 (PROSITE_PATTERNS); IPR036188 (SUPERFAMILY); SSF54373 (SUPERFAMILY)
	gene_00137.t1	4.14e-60	154	hypothetical protein M406DRAFT_259831	C:GO:0016020	C:membrane			PTHR37019:SF2 (PANTHER); PTHR37019 (PANTHER)
	gene_00138.t1	1.74e-75	188	3-oxoacyl-[acyl-carrier- ] reductase protein	P:GO:0055114; F:GO:0016491	P:obsolete oxidation-reduction process; F:oxidoreductase activity			IPR002347 (PRINTS); IPR002347 (PRINTS); PF13561 (PFAM); G3DSA:3.40.50.720 (GENE3D); PTHR42760:SF45 (PANTHER); PTHR42760 (PANTHER); IPR020904 (PROSITE_PATTERNS); cd05233 (CDD); IPR036291 (SUPERFAMILY)
	gene_00139.t1	9.02e-94	536	Cytochrome p450	P:GO:0055114; F:GO:0004497; F:GO:0005506; F:GO:0016491; F:GO:0016705; F:GO:0020037; F:GO:0046872; C:GO:0016020; C:GO:0016021	P:obsolete oxidation-reduction process; F:monooxygenase activity; F:iron ion binding; F:oxidoreductase activity; F:oxidoreductase activity, acting on paired donors, with incorporation or reduction of molecular oxygen; F:heme binding; F:metal ion binding; C:membrane; C:integral component of membrane			IPR001128 (PFAM); IPR036396 (G3DSA:1.10.630.GENE3D); PTHR47582 (PANTHER); IPR017972 (PROSITE_PATTERNS); IPR036396 (SUPERFAMILY)
	gene_00140.t1	0	537	2-hydroxyacylsphingosine 1-beta-galactosyltransferase	F:GO:0016740	F:transferase activity	Transferases	EC:2	IPR002213 (PFAM); G3DSA:3.40.50.2000 (GENE3D); PTHR12317 (PANTHER); PTHR12317:SF61 (PANTHER); SSF53756 (SUPERFAMILY)
	gene_00141.t1	0	412	prostacyclin synthase	F:GO:0004497; F:GO:0005506; F:GO:0016705; F:GO:0020037; C:GO:0016021	F:monooxygenase activity; F:iron ion binding; F:oxidoreductase activity, acting on paired donors, with incorporation or reduction of molecular oxygen; F:heme binding; C:integral component of membrane	Oxidoreductases; Acting on paired donors, with incorporation or reduction of molecular oxygen. The oxygen incorporated need not be derived from O(2)	EC:1; EC:1.14	IPR002403 (PRINTS); IPR001128 (PFAM); IPR036396 (G3DSA:1.10.630.GENE3D); PTHR47582 (PANTHER); IPR036396 (SUPERFAMILY)
	gene_00142.t1	0	1077	ABC multidrug transporter	P:GO:0055085; F:GO:0005524; F:GO:0016887; F:GO:0042626; C:GO:0016021	P:transmembrane transport; F:ATP binding; F:ATPase activity; F:ATPase-coupled transmembrane transporter activity; C:integral component of membrane	Acting on acid anhydrides; Acting on acid anhydrides; Hydrolases; Translocases; Catalysing the translocation of inorganic cations; Nucleoside-triphosphate phosphatase	EC:3.6.1; EC:3.6; EC:3; EC:7; EC:7.2.2; EC:3.6.1.15	IPR003439 (PFAM); IPR036640 (G3DSA:1.20.1560.GENE3D); IPR036640 (G3DSA:1.20.1560.GENE3D); G3DSA:3.40.50.300 (GENE3D); IPR003439 (PFAM); G3DSA:3.40.50.300 (GENE3D); IPR011527 (PFAM); PTHR24223 (PANTHER); PTHR24223:SF269 (PANTHER); IPR017871 (PROSITE_PATTERNS); IPR017871 (PROSITE_PATTERNS); IPR011527 (PROSITE_PROFILES); IPR003439 (PROSITE_PROFILES); IPR011527 (PROSITE_PROFILES); IPR003439 (PROSITE_…
	gene_00143.t1	0	389	integral membrane protein	C:GO:0016021	C:integral component of membrane			PTHR33048:SF42 (PANTHER); PTHR33048 (PANTHER)
	gene_00144.t1	5.74e-22	150	hypothetical protein DHEL01_v210319					no IPS match
	gene_00145.t1	6.89e-54	342	putative f-box domain containing protein	F:GO:0019239	F:deaminase activity
	gene_00146.t1	0	569	polyamine transporter	P:GO:0055085; F:GO:0022857; C:GO:0016021	P:transmembrane transport; F:transmembrane transporter activity; C:integral component of membrane	Translocases	EC:7	G3DSA:1.20.1250.20 (GENE3D); IPR011701 (PFAM); PTHR23502 (PANTHER); PTHR23502:SF24 (PANTHER); IPR020846 (PROSITE_PROFILES); cd17323 (CDD); IPR036259 (SUPERFAMILY)
	gene_00147.t1	5.85e-86	356	hypothetical protein M434DRAFT_282681	C:GO:0016020; C:GO:0016021	C:membrane; C:integral component of membrane			PTHR38794 (PANTHER)
	gene_00148.t1	0	545	amino acid transporter	P:GO:0055085; F:GO:0022857; C:GO:0016021	P:transmembrane transport; F:transmembrane transporter activity; C:integral component of membrane	Translocases	EC:7	PIRSF006060 (PIRSF); G3DSA:1.20.1740.10 (GENE3D); IPR002293 (PFAM); PTHR45649:SF1 (PANTHER); PTHR45649 (PANTHER)
	gene_00149.t1	3.33e-28	154	hypothetical protein F53441_8162	P:GO:0006355	P:regulation of transcription, DNA-templated			no IPS match
	gene_00150.t1	1.42e-70	410	hypothetical protein DHEL01_v203243	P:GO:0006351; F:GO:0003677; F:GO:0008270	P:transcription, DNA-templated; F:DNA binding; F:zinc ion binding			no IPS match
	gene_00151.t1	0	509	Major facilitator superfamily transporter	P:GO:0055085; F:GO:0022857; C:GO:0016021	P:transmembrane transport; F:transmembrane transporter activity; C:integral component of membrane	Translocases	EC:7	G3DSA:1.20.1250.20 (GENE3D); IPR011701 (PFAM); PTHR43791:SF64 (PANTHER); PTHR43791 (PANTHER); IPR020846 (PROSITE_PROFILES); IPR036259 (SUPERFAMILY)
	gene_00152.t1	0	489	putative allantoate permease	P:GO:0055085; F:GO:0022857; C:GO:0016021	P:transmembrane transport; F:transmembrane transporter activity; C:integral component of membrane	Translocases	EC:7	G3DSA:1.20.1250.20 (GENE3D); IPR011701 (PFAM); G3DSA:1.20.1250.20 (GENE3D); PTHR43791 (PANTHER); PTHR43791:SF4 (PANTHER); IPR020846 (PROSITE_PROFILES); IPR036259 (SUPERFAMILY)
	gene_00153.t1	3.92e-145	322	hypothetical protein DHEL01_v209841	C:GO:0016021	C:integral component of membrane			cd12087 (CDD)
	gene_00154.t1	0	1260	acetyl-CoA synthetase-like protein	F:GO:0016874	F:ligase activity			G3DSA:3.30.300.30 (GENE3D); IPR042099 (G3DSA:3.40.50.GENE3D); IPR036736 (G3DSA:1.10.1200.GENE3D); IPR009081 (PFAM); IPR000873 (PFAM); PTHR43272 (PANTHER); PTHR43272:SF48 (PANTHER); IPR020845 (PROSITE_PATTERNS); cd04433 (CDD); IPR036736 (SUPERFAMILY); SSF56801 (SUPERFAMILY)
	gene_00155.t1	1.24e-25	277	predicted protein					no IPS match
	gene_00156.t1	3.76e-121	219	Frag1/DRAM/Sfk1 family protein	C:GO:0016021	C:integral component of membrane			IPR019402 (PFAM); PTHR21324:SF2 (PANTHER); PTHR21324 (PANTHER)
	gene_00157.t1	0	583	putative kelch repeat protein	C:GO:0016021	C:integral component of membrane			IPR015915 (G3DSA:2.120.10.GENE3D); PF13854 (PFAM); PTHR23244 (PANTHER); PTHR23244:SF444 (PANTHER); IPR015915 (SUPERFAMILY)
	gene_00158.t1	1.8e-107	323	hypothetical protein Cob_v009249					no IPS match
	gene_00159.t1	3.36e-32	327	putative killer toxin alpha beta protein					no IPS match
	gene_00160.t1	0	1033	Glucan endo-1,3-alpha-glucosidase agn1	P:GO:1904541; F:GO:0016787; F:GO:0051118; C:GO:0016020; C:GO:0016021	P:fungal-type cell wall disassembly involved in conjugation with cellular fusion; F:hydrolase activity; F:glucan endo-1,3-alpha-glucosidase activity; C:membrane; C:integral component of membrane			IPR005197 (PFAM); G3DSA:3.20.20.80 (GENE3D); PTHR43173 (PANTHER); PTHR43173:SF21 (PANTHER); IPR005197 (CDD)
	gene_00161.t1	2.06e-120	444	Alpha-mannosyltransferase protein	F:GO:0016740; F:GO:0016757	F:transferase activity; F:transferase activity, transferring glycosyl groups
	gene_00162.t1	0	363	hypothetical protein DHEL01_v207343	C:GO:0016021	C:integral component of membrane			no IPS match
	gene_00163.t1	0	538	cytochrome P450	F:GO:0004497; F:GO:0005506; F:GO:0016705; F:GO:0020037; C:GO:0016021	F:monooxygenase activity; F:iron ion binding; F:oxidoreductase activity, acting on paired donors, with incorporation or reduction of molecular oxygen; F:heme binding; C:integral component of membrane	Oxidoreductases; Acting on paired donors, with incorporation or reduction of molecular oxygen. The oxygen incorporated need not be derived from O(2)	EC:1; EC:1.14	IPR001128 (PRINTS); IPR002401 (PRINTS); IPR001128 (PFAM); IPR036396 (G3DSA:1.10.630.GENE3D); PTHR24305 (PANTHER); PTHR24305:SF35 (PANTHER); IPR017972 (PROSITE_PATTERNS); IPR036396 (SUPERFAMILY)
	gene_00164.t1	4.7e-84	143	hypothetical protein UCDDA912_g08672					no IPS match
	gene_00165.t1		372	uncharacterized protein INS49_007895 [Diaporthe citri]
	gene_00166.t1		121	no hit
	gene_00167.t1	1.96e-66	475	hypothetical protein UCDDA912_g08670
	gene_00168.t1	4.02e-38	74	hypothetical protein UCDDA912_g08669
	gene_00169.t1	1.88e-17	665	hypothetical protein DHEL01_v210076
	gene_00170.t1	4.34e-25	249	predicted protein	C:GO:0016020; C:GO:0016021	C:membrane; C:integral component of membrane
	gene_00171.t1	2.88e-33	164	H/ACA ribonucleoprotein complex subunit 3	P:GO:0001522; P:GO:0006364; F:GO:0030515	P:pseudouridine synthesis; P:rRNA processing; F:snoRNA binding			IPR036756 (G3DSA:2.20.28.GENE3D); IPR007264 (PFAM); IPR007264 (PANTHER); IPR036756 (SUPERFAMILY)
	gene_00172.t1	0	458	20S-pre-rRNA D-site endonuclease NOB1	P:GO:0000469; P:GO:0042274; P:GO:0090502; F:GO:0004521; F:GO:0046872; C:GO:0005730	P:cleavage involved in rRNA processing; P:ribosomal small subunit biogenesis; P:RNA phosphodiester bond hydrolysis, endonucleolytic; F:endoribonuclease activity; F:metal ion binding; C:nucleolus	Acting on ester bonds; Hydrolases	EC:3.1; EC:3	G3DSA:3.40.50.1010 (GENE3D); IPR017117 (PIRSF); IPR036283 (G3DSA:3.30.40.GENE3D); IPR033411 (PFAM); IPR014881 (PFAM); IPR039907 (PANTHER); IPR033411 (CDD); IPR036283 (SUPERFAMILY)
	gene_00173.t1	0	1688	putative peroxisomal-coenzyme a synthetase	F:GO:0016874; F:GO:0031177; C:GO:0016021	F:ligase activity; F:phosphopantetheine binding; C:integral component of membrane	Ligases	EC:6	IPR009081 (PFAM); IPR036736 (G3DSA:1.10.1200.GENE3D); G3DSA:3.30.300.30 (GENE3D); G3DSA:2.160.10.10 (GENE3D); IPR042099 (G3DSA:3.40.50.GENE3D); IPR000873 (PFAM); PTHR43201:SF10 (PANTHER); PTHR43201 (PANTHER); IPR009081 (PROSITE_PROFILES); IPR036736 (SUPERFAMILY); IPR011004 (SUPERFAMILY); IPR011004 (SUPERFAMILY); IPR011004 (SUPERFAMILY); SSF56801 (SUPERFAMILY)
	gene_00174.t1	0	534	choline transport protein	P:GO:0055085; F:GO:0022857; C:GO:0016021	P:transmembrane transport; F:transmembrane transporter activity; C:integral component of membrane	Translocases	EC:7	IPR002293 (PFAM); G3DSA:1.20.1740.10 (GENE3D); PIRSF006060 (PIRSF); PTHR45649 (PANTHER); PTHR45649:SF1 (PANTHER)
	gene_00175.t1	1.52e-157	301	hypothetical protein DHEL01_v212488	C:GO:0016021	C:integral component of membrane			PTHR38794 (PANTHER)
	gene_00176.t1	1.98e-135	253	hypothetical protein VPNG_07667	F:GO:0008080	F:N-acetyltransferase activity	Acyltransferases; Transferases; Acyltransferases	EC:2.3; EC:2; EC:2.3.1	G3DSA:3.40.630.30 (GENE3D); IPR000182 (PFAM); PTHR42791:SF6 (PANTHER); PTHR42791 (PANTHER); IPR000182 (PROSITE_PROFILES); cd04301 (CDD); IPR016181 (SUPERFAMILY)
	gene_00177.t1	6.17e-26	61	hypothetical protein HIM_04190					no IPS match
	gene_00178.t1	4.82e-91	267	methyltransferase CmcJ	F:GO:0003824	F:catalytic activity			IPR044053 (PANTHER)
	gene_00179.t1	0	502	MFS multidrug transporter	P:GO:0055085; F:GO:0022857; C:GO:0016021	P:transmembrane transport; F:transmembrane transporter activity; C:integral component of membrane	Translocases	EC:7	G3DSA:1.20.1250.20 (GENE3D); IPR011701 (PFAM); PTHR23502 (PANTHER); PTHR23502:SF60 (PANTHER); IPR005829 (PROSITE_PATTERNS); IPR020846 (PROSITE_PROFILES); cd17323 (CDD); IPR036259 (SUPERFAMILY)
	gene_00180.t1	2.19e-25	364	hypothetical protein DHEL01_v212487
	gene_00181.t1	0	557	polysaccharide lyase family 11 protein	C:GO:0110165	C:cellular anatomical entity			IPR013783 (G3DSA:2.60.40.GENE3D); IPR013517 (PFAM); IPR041624 (PFAM); IPR034641 (PANTHER); SSF69318 (SUPERFAMILY)
	gene_00182.t1	1.83e-21	208	hypothetical protein DHEL01_v212487	C:GO:0016020; C:GO:0016021	C:membrane; C:integral component of membrane			no IPS match
	gene_00183.t1	1.44e-15	145	hypothetical protein VMCG_06040	C:GO:0016020; C:GO:0016021	C:membrane; C:integral component of membrane
	gene_00184.t1	7.55e-39	340	putative geranylgeranyl pyrophosphate synthetase
	gene_00185.t1	1.64e-102	296	C2H2 transcription factor	P:GO:0055085; F:GO:0022857; C:GO:0005634; C:GO:0016020; C:GO:0016021	P:transmembrane transport; F:transmembrane transporter activity; C:nucleus; C:membrane; C:integral component of membrane			IPR013087 (PFAM); G3DSA:3.30.160.60 (GENE3D); PTHR46179 (PANTHER); IPR013087 (PROSITE_PATTERNS); IPR013087 (PROSITE_PROFILES); IPR036236 (SUPERFAMILY)
	gene_00186.t1		406	uncharacterized protein INS49_015775 [Diaporthe citri]
	gene_00187.t1	0	1675	Vegetative incompatibility protein HET-E-1	C:GO:0016021	C:integral component of membrane			IPR029058 (G3DSA:3.40.50.GENE3D); IPR007751 (PFAM); IPR015943 (G3DSA:2.130.10.GENE3D); G3DSA:3.40.50.300 (GENE3D); PTHR10039 (PANTHER); PTHR10039:SF8 (PANTHER); IPR011044 (SUPERFAMILY); IPR027417 (SUPERFAMILY); IPR011047 (SUPERFAMILY); IPR029058 (SUPERFAMILY)
	gene_00188.t1	0	389	putative vegetative incompatibility protein 4	P:GO:0016310; F:GO:0016301; F:GO:0102193	P:phosphorylation; F:kinase activity; F:protein-ribulosamine 3-kinase activity	Transferring phosphorus-containing groups; Protein-ribulosamine 3-kinase; Transferring phosphorus-containing groups; Transferases	EC:2.7.1; EC:2.7.1.172; EC:2.7; EC:2	IPR016477 (PFAM); G3DSA:3.90.1200.10 (GENE3D); IPR016477 (PANTHER); PTHR12149:SF8 (PANTHER); IPR011009 (SUPERFAMILY)
	gene_00189.t1		285	no hit
	gene_00190.t1		401	no hit
	gene_00191.t1		81	uncharacterized protein INS49_015771 [Diaporthe citri]
	gene_00192.t1	0	376	putative aldose 1-epimerase	P:GO:0005975; F:GO:0016853; F:GO:0030246	P:carbohydrate metabolic process; F:isomerase activity; F:carbohydrate binding	Isomerases	EC:5	IPR014718 (G3DSA:2.70.98.GENE3D); IPR008183 (PFAM); PTHR10091:SF2 (PANTHER); PTHR10091 (PANTHER); IPR011013 (SUPERFAMILY)
	gene_00193.t1	0	671	Sphingomyelin phosphodiesterase	P:GO:0006685; F:GO:0004767; F:GO:0016798; F:GO:0046872; C:GO:0005576	P:sphingomyelin catabolic process; F:sphingomyelin phosphodiesterase activity; F:hydrolase activity, acting on glycosyl bonds; F:metal ion binding; C:extracellular region	Acting on ester bonds; Glycosylases; Acting on ester bonds; Hydrolases; Sphingomyelin phosphodiesterase; Acting on ester bonds	EC:3.1.4; EC:3.2; EC:3.1; EC:3; EC:3.1.4.12; EC:3.1.1	IPR004843 (PFAM); PTHR10340 (PANTHER); PTHR10340:SF34 (PANTHER); IPR041805 (CDD); SSF56300 (SUPERFAMILY)
	gene_00194.t1	1.51e-169	274	Rhamnogalacturonan acetylesterase RhgT	F:GO:0016787	F:hydrolase activity	Hydrolases	EC:3	IPR036514 (G3DSA:3.40.50.GENE3D); IPR013830 (PFAM); IPR037459 (PANTHER); IPR037459 (CDD); SSF52266 (SUPERFAMILY)
	gene_00195.t1	0	680	peptidase S9 prolyl oligopeptidase active site-containing protein	P:GO:0006508; F:GO:0008236; C:GO:0005576	P:proteolysis; F:serine-type peptidase activity; C:extracellular region	Acting on peptide bonds (peptidases); Hydrolases	EC:3.4; EC:3	IPR029058 (G3DSA:3.40.50.GENE3D); IPR001375 (PFAM); IPR011042 (G3DSA:2.120.10.GENE3D); PTHR43056:SF5 (PANTHER); PTHR43056 (PANTHER); SSF69304 (SUPERFAMILY); IPR029058 (SUPERFAMILY)
	gene_00196.t1	1.13e-22	102	Gamma-butyrobetaine dioxygenase	P:GO:0055114; F:GO:0016491; F:GO:0046872; F:GO:0051213	P:obsolete oxidation-reduction process; F:oxidoreductase activity; F:metal ion binding; F:dioxygenase activity			IPR003819 (PFAM); IPR042098 (G3DSA:3.60.130.GENE3D); SSF51197 (SUPERFAMILY)
	gene_00197.t1	1.17e-23	148	hypothetical protein DHEL01_v212487					no IPS match
	gene_00198.t1	2.53e-22	598	Heterokaryon incompatibility protein 6, OR allele					PTHR24148:SF71 (PANTHER); PTHR24148 (PANTHER)
	gene_00199.t1		89	no hit
	gene_00200.t1	0	341	Allergen Asp f 4	F:GO:0019863; C:GO:0005576	F:IgE binding; C:extracellular region			IPR038903 (PANTHER)
	gene_00201.t1	3.62e-62	234	hypothetical protein VMCG_05510					PTHR36142 (PANTHER)
	gene_00202.t1	3.6e-158	305	metallo-beta-lactamase superfamily protein					IPR001279 (PFAM); IPR036866 (G3DSA:3.60.15.GENE3D); PTHR42951 (PANTHER); PTHR42951:SF1 (PANTHER); cd07739 (CDD); IPR036866 (SUPERFAMILY)
	gene_00203.t1	3.83e-109	245	hypothetical protein DHEL01_v208249	C:GO:0016021	C:integral component of membrane			no IPS match
	gene_00204.t1	3.53e-123	188	putative chitin binding protein					G3DSA:2.70.50.70 (GENE3D); IPR004302 (PFAM); PTHR36575 (PANTHER)
	gene_00205.t1		105	no hit					no IPS match
	gene_00206.t1	0	630	methionyl-tRNA synthetase	P:GO:0006418; F:GO:0000166; F:GO:0004812	P:tRNA aminoacylation for protein translation; F:nucleotide binding; F:aminoacyl-tRNA ligase activity	Forming carbon-oxygen bonds; Forming carbon-oxygen bonds; Ligases	EC:6.1; EC:6.1.1; EC:6	IPR033911 (PRINTS); IPR014729 (G3DSA:3.40.50.GENE3D); IPR014758 (TIGRFAM); G3DSA:1.10.730.10 (GENE3D); IPR015413 (PFAM); IPR029038 (G3DSA:2.20.28.GENE3D); PTHR45765:SF1 (PANTHER); PTHR45765 (PANTHER); IPR001412 (PROSITE_PATTERNS); IPR033911 (CDD); IPR029038 (SUPERFAMILY); SSF52374 (SUPERFAMILY); IPR009080 (SUPERFAMILY)
	gene_00207.t1	1.98e-51	920	WD domain-containingprotein	P:GO:0006629; P:GO:0016042; F:GO:0016787; C:GO:0016020	P:lipid metabolic process; P:lipid catabolic process; F:hydrolase activity; C:membrane			IPR036770 (G3DSA:1.25.40.GENE3D); G3DSA:3.40.1090.10 (GENE3D); IPR015943 (G3DSA:2.130.10.GENE3D); IPR020683 (PFAM); IPR001680 (PFAM); G3DSA:1.25.40.960 (GENE3D); PTHR22838 (PANTHER); IPR002110 (PROSITE_PROFILES); IPR001680 (PROSITE_PROFILES); IPR017986 (PROSITE_PROFILES); IPR002110 (PROSITE_PROFILES); IPR020683 (PROSITE_PROFILES); IPR001680 (PROSITE_PROFILES); IPR002641 (PROSITE_PROFILES); IPR036…
	gene_00208.t1	0	780	lanosterol synthase	P:GO:0006694; P:GO:0016104; F:GO:0000250; F:GO:0042300; C:GO:0005811	P:steroid biosynthetic process; P:triterpenoid biosynthetic process; F:lanosterol synthase activity; F:beta-amyrin synthase activity; C:lipid droplet	Lanosterol synthase; Intramolecular transferases; Intramolecular transferases; Isomerases	EC:5.4.99.7; EC:5.4.99; EC:5.4; EC:5	IPR032696 (PFAM); G3DSA:1.50.10.20 (GENE3D); G3DSA:2.40.50.310 (GENE3D); G3DSA:1.50.10.20 (GENE3D); IPR032697 (PFAM); IPR018333 (TIGRFAM); IPR018333 (mobidb-MOBIDB_LITE); PTHR11764:SF56 (PANTHER); PTHR11764 (PANTHER); IPR018333 (CDD); IPR008930 (SUPERFAMILY); IPR008930 (SUPERFAMILY)
	gene_00209.t1	0	493	putative sgt1 and cs domain containing protein	P:GO:0006629; P:GO:0006694; P:GO:0016104; F:GO:0000250; F:GO:0016866; F:GO:0042300; C:GO:0005811	P:lipid metabolic process; P:steroid biosynthetic process; P:triterpenoid biosynthetic process; F:lanosterol synthase activity; F:intramolecular transferase activity; F:beta-amyrin synthase activity; C:lipid droplet			IPR008978 (G3DSA:2.60.40.GENE3D); IPR011990 (G3DSA:1.25.40.GENE3D); IPR007699 (PFAM); PTHR45862 (PANTHER); PTHR45862:SF1 (PANTHER); IPR007699 (PROSITE_PROFILES); IPR007052 (PROSITE_PROFILES); cd06466 (CDD); IPR008978 (SUPERFAMILY); IPR011990 (SUPERFAMILY)
	gene_00210.t1	0	605	ceramide glucosyltransferase	P:GO:0006665; F:GO:0008120; F:GO:0102769; C:GO:0016021	P:sphingolipid metabolic process; F:ceramide glucosyltransferase activity; F:dihydroceramide glucosyltransferase activity; C:integral component of membrane	Ceramide glucosyltransferase; Glycosyltransferases; Transferases; Glycosyltransferases	EC:2.4.1.80; EC:2.4; EC:2; EC:2.4.1	PTHR12726:SF0 (PANTHER); IPR025993 (PANTHER); IPR029044 (SUPERFAMILY)
	gene_00211.t1	0	563	putative tRNA-splicing endonuclease subunit tsp-2	P:GO:0006388; P:GO:0090502; F:GO:0000213; F:GO:0003676; F:GO:0016829; C:GO:0000214	P:tRNA splicing, via endonucleolytic cleavage and ligation; P:RNA phosphodiester bond hydrolysis, endonucleolytic; F:tRNA-intron endonuclease activity; F:nucleic acid binding; F:lyase activity; C:tRNA-intron endonuclease complex	Acting on ester bonds; Acting on ester bonds; Acting on ester bonds; Hydrolases; Lyases; Acting on ester bonds	EC:3.1.27.9; EC:3.1.31; EC:3.1; EC:3; EC:4; EC:3.1.27	IPR006677 (PFAM); IPR016589 (PIRSF); IPR011856 (G3DSA:3.40.1350.GENE3D); PTHR21227:SF0 (PANTHER); IPR006676 (PANTHER); IPR036167 (SUPERFAMILY)
	gene_00212.t1	3.11e-49	339	Male sterility, NAD-binding protein	F:GO:0031177	F:phosphopantetheine binding			IPR036736 (G3DSA:1.10.1200.GENE3D); (MOBIDB_LITE)
	gene_00213.t1	0	641	Major facilitator superfamily domain, general substrate transporter	C:GO:0016020	C:membrane			IPR011701 (PFAM); G3DSA:1.20.1250.20 (GENE3D); G3DSA:1.20.1250.20 (GENE3D); PTHR23501:SF39 (PANTHER); PTHR23501 (PANTHER); IPR020846 (PROSITE_PROFILES); IPR036259 (SUPERFAMILY); IPR036259 (SUPERFAMILY)
	gene_00214.t1	5.71e-39	425	reverse transcriptase	P:GO:0006278; F:GO:0003964; C:GO:0005739	P:RNA-dependent DNA biosynthetic process; F:RNA-directed DNA polymerase activity; C:mitochondrion			no IPS match
	gene_00215.t1		168	no hit					no IPS match
	gene_00216.t1		161	hypothetical protein KVR01_009040 [Diaporthe batatas]
	gene_00217.t1	1.07e-99	152	putative polyketide cyclase dehydrase					IPR019587 (PFAM); IPR023393 (G3DSA:3.30.530.GENE3D); PTHR39332 (PANTHER); SSF55961 (SUPERFAMILY)
	gene_00218.t1	0	434	Spo11/DNA topoisomerase VI subunit A	P:GO:0000737; F:GO:0003677; F:GO:0005524; F:GO:0016853; F:GO:0016889; F:GO:0046872; C:GO:0005694	P:DNA catabolic process, endonucleolytic; F:DNA binding; F:ATP binding; F:isomerase activity; F:endodeoxyribonuclease activity, producing 3'-phosphomonoesters; F:metal ion binding; C:chromosome	Acting on ester bonds; Acting on ester bonds; Acting on ester bonds; Hydrolases; Isomerases	EC:3.1.31; EC:3.1; EC:3.1.22; EC:3; EC:5	IPR002815 (PRINTS); IPR013049 (PFAM); G3DSA:3.40.1360.10 (GENE3D); IPR036388 (G3DSA:1.10.10.GENE3D); PTHR10848:SF0 (PANTHER); IPR002815 (PANTHER); IPR034136 (CDD); IPR036078 (SUPERFAMILY)
	gene_00219.t1	0	1487	ATP-binding cassette transporter abc2	P:GO:0055085; F:GO:0005524; F:GO:0016887; F:GO:0042626; C:GO:0016021	P:transmembrane transport; F:ATP binding; F:ATPase activity; F:ATPase-coupled transmembrane transporter activity; C:integral component of membrane	Acting on acid anhydrides; Acting on acid anhydrides; Hydrolases; Translocases; Catalysing the translocation of inorganic cations; Nucleoside-triphosphate phosphatase	EC:3.6.1; EC:3.6; EC:3; EC:7; EC:7.2.2; EC:3.6.1.15	G3DSA:3.40.50.300 (GENE3D); G3DSA:3.40.50.300 (GENE3D); IPR003439 (PFAM); IPR003439 (PFAM); IPR036640 (G3DSA:1.20.1560.GENE3D); IPR011527 (PFAM); IPR036640 (G3DSA:1.20.1560.GENE3D); PTHR24223:SF269 (PANTHER); PTHR24223 (PANTHER); IPR017871 (PROSITE_PATTERNS); IPR017871 (PROSITE_PATTERNS); IPR011527 (PROSITE_PROFILES); IPR003439 (PROSITE_PROFILES); IPR003439 (PROSITE_PROFILES); IPR011527 (PROSITE_…
	gene_00220.t1	0	7492	Nonribosomal peptide synthetase 1	F:GO:0016874; F:GO:0031177	F:ligase activity; F:phosphopantetheine binding	Ligases	EC:6	IPR042099 (G3DSA:3.40.50.GENE3D); IPR023213 (G3DSA:3.30.559.GENE3D); G3DSA:3.30.559.30 (GENE3D); IPR023213 (G3DSA:3.30.559.GENE3D); G3DSA:3.30.559.30 (GENE3D); IPR000873 (PFAM); G3DSA:3.30.559.30 (GENE3D); IPR001242 (PFAM); G3DSA:3.30.559.30 (GENE3D); G3DSA:3.30.559.30 (GENE3D); IPR042099 (G3DSA:3.40.50.GENE3D); IPR023213 (G3DSA:3.30.559.GENE3D); IPR009081 (PFAM); IPR010071 (TIGRFAM); IPR023213 (…
	gene_00221.t1		365	uncharacterized protein INS49_015745 [Diaporthe citri]
	gene_00222.t1	4.33e-28	238	hypothetical protein UCDDA912_g01008
	gene_00223.t1	4.37e-108	206	Ankyrin repeat-containing protein P16F5.05c	F:GO:0003674	F:molecular_function			IPR036770 (G3DSA:1.25.40.GENE3D); IPR020683 (PFAM); PTHR43828:SF10 (PANTHER); PTHR43828 (PANTHER); IPR002110 (PROSITE_PROFILES); IPR020683 (PROSITE_PROFILES); IPR036770 (SUPERFAMILY)
	gene_00224.t1	0	948	geranylgeranyl pyrophosphate synthetase
	gene_00225.t1	0	488	putative acyl transferase protein	F:GO:0016747	F:transferase activity, transferring acyl groups other than amino-acyl groups	Acyltransferases; Transferases; Acyltransferases	EC:2.3; EC:2; EC:2.3.1	IPR003480 (PFAM); IPR023213 (G3DSA:3.30.559.GENE3D); IPR023213 (G3DSA:3.30.559.GENE3D); PTHR31896:SF13 (PANTHER); PTHR31896 (PANTHER)
	gene_00226.t1	2.42e-38	161	DUF1768-domain-containing protein					IPR037238 (G3DSA:1.10.357.GENE3D); IPR012816 (PFAM); IPR012816 (CDD); IPR037238 (SUPERFAMILY)
	gene_00227.t1	0	368	putative integral membrane	C:GO:0016021	C:integral component of membrane			PTHR33048:SF57 (PANTHER); PTHR33048 (PANTHER)
	gene_00228.t1	1.96e-174	259	3-oxoacyl-[acyl-carrier-protein] reductase FabG	P:GO:0055114	P:obsolete oxidation-reduction process			IPR002347 (PRINTS); G3DSA:3.40.50.720 (GENE3D); PF13561 (PFAM); PTHR24321 (PANTHER); cd05233 (CDD); IPR036291 (SUPERFAMILY)
	gene_00229.t1	1.93e-27	148	hypothetical protein UCDDA912_g09608					no IPS match
	gene_00230.t1	5.56e-153	327	hypothetical protein DHEL01_v208686
	gene_00231.t1	7.59e-161	240	hypothetical protein UCDDA912_g01004					PTHR38049:SF2 (PANTHER); PTHR38049 (PANTHER)
	gene_00232.t1	0	739	putative peptidase s41 family protein	P:GO:0006508; F:GO:0008236	P:proteolysis; F:serine-type peptidase activity			PTHR37049 (PANTHER); PTHR37049:SF2 (PANTHER); IPR029045 (SUPERFAMILY)
	gene_00233.t1	5.46e-70	288	Heterokaryon incompatibility protein 6, OR allele					no IPS match
	gene_00234.t1		50	uncharacterized protein INS49_014089 [Diaporthe citri]					no IPS match
	gene_00235.t1	7.55e-43	116	acyl-CoA N-acyltransferase	F:GO:0008080; F:GO:0016740; F:GO:0016746	F:N-acetyltransferase activity; F:transferase activity; F:transferase activity, transferring acyl groups			G3DSA:3.40.630.30 (GENE3D); IPR016181 (SUPERFAMILY)
	gene_00236.t1	5.88e-09	164	related to QDE3 protein (involved in gene silencing)	P:GO:0006260; P:GO:0006281; P:GO:0006310; P:GO:0032508; P:GO:0044237; F:GO:0000166; F:GO:0003676; F:GO:0003678; F:GO:0004386; F:GO:0005524; F:GO:0016787; F:GO:0043138; C:GO:0005634	P:DNA replication; P:DNA repair; P:DNA recombination; P:DNA duplex unwinding; P:cellular metabolic process; F:nucleotide binding; F:nucleic acid binding; F:DNA helicase activity; F:helicase activity; F:ATP binding; F:hydrolase activity; F:3'-5' DNA helicase activity; C:nucleus			G3DSA:3.40.50.300 (GENE3D); IPR027417 (SUPERFAMILY)
	gene_00237.t1	0	333	Protein TOXD	F:GO:0016491	F:oxidoreductase activity	Oxidoreductases	EC:1	G3DSA:3.90.180.10 (GENE3D); IPR013154 (PFAM); G3DSA:3.40.50.720 (GENE3D); PTHR45348 (PANTHER); PTHR45348:SF5 (PANTHER); cd08249 (CDD); IPR036291 (SUPERFAMILY); IPR011032 (SUPERFAMILY)
	gene_00238.t1	1.77e-152	480	Isotrichodermin C-15 hydroxylase	F:GO:0005488; F:GO:0016491	F:binding; F:oxidoreductase activity	Oxidoreductases	EC:1	IPR001128 (PRINTS); IPR001128 (PFAM); IPR036396 (G3DSA:1.10.630.GENE3D); PTHR24305 (PANTHER); PTHR24305:SF35 (PANTHER); PTHR24305:SF35 (PANTHER); PTHR24305 (PANTHER); PTHR24305:SF35 (PANTHER); PTHR24305 (PANTHER); IPR036396 (SUPERFAMILY)
	gene_00239.t1	0	455	nuclear distribution protein nudF	P:GO:0000132; P:GO:0051012; P:GO:0051301; F:GO:0070840; C:GO:0000922; C:GO:0005737; C:GO:0005874; C:GO:0005875	P:establishment of mitotic spindle orientation; P:microtubule sliding; P:cell division; F:dynein complex binding; C:spindle pole; C:cytoplasm; C:microtubule; C:microtubule associated complex			IPR020472 (PRINTS); IPR001680 (PFAM); G3DSA:1.20.960.30 (GENE3D); IPR017252 (PIRSF); IPR015943 (G3DSA:2.130.10.GENE3D); PTHR44129 (PANTHER); PTHR44129:SF1 (PANTHER); IPR019775 (PROSITE_PATTERNS); IPR019775 (PROSITE_PATTERNS); IPR019775 (PROSITE_PATTERNS); IPR001680 (PROSITE_PROFILES); IPR001680 (PROSITE_PROFILES); IPR006594 (PROSITE_PROFILES); IPR001680 (PROSITE_PROFILES); IPR001680 (PROSITE_PROF…
	gene_00240.t1	1.4e-100	265	methyltransferase type 11	P:GO:0032259; F:GO:0008168; F:GO:0016740; C:GO:0005840	P:methylation; F:methyltransferase activity; F:transferase activity; C:ribosome			G3DSA:3.40.50.150 (GENE3D); IPR041698 (PFAM); PTHR42912 (PANTHER); PTHR42912:SF63 (PANTHER); cd02440 (CDD); IPR029063 (SUPERFAMILY)
	gene_00241.t1	0	419	integral membrane protein	C:GO:0016021	C:integral component of membrane			PTHR33048 (PANTHER)
	gene_00242.t1	3.99e-123	223	haloacid dehalogenase	F:GO:0016787	F:hydrolase activity	Hydrolases	EC:3	IPR006439 (PRINTS); IPR006439 (TIGRFAM); IPR041492 (PFAM); IPR023198 (G3DSA:1.10.150.GENE3D); IPR023214 (G3DSA:3.40.50.GENE3D); PTHR43316:SF3 (PANTHER); PTHR43316 (PANTHER); IPR036412 (SUPERFAMILY)
	gene_00243.t1	0	1057	putative f-box domain protein	C:GO:0016020	C:membrane			IPR001810 (PFAM); PTHR37013 (PANTHER); IPR001810 (PROSITE_PROFILES)
	gene_00244.t1	0	406	Putative aminoacylase 1-like protein	P:GO:0006508; F:GO:0008233; C:GO:0005576	P:proteolysis; F:peptidase activity; C:extracellular region	Acting on peptide bonds (peptidases); Hydrolases	EC:3.4; EC:3	IPR011650 (PFAM); G3DSA:3.40.630.10 (GENE3D); G3DSA:3.30.70.360 (GENE3D); IPR002933 (PFAM); IPR017439 (TIGRFAM); IPR017144 (PIRSF); PTHR30575:SF0 (PANTHER); PTHR30575 (PANTHER); cd05672 (CDD); SSF53187 (SUPERFAMILY); IPR036264 (SUPERFAMILY)
	gene_00245.t1	8.36e-152	506	Altered inheritance of mitochondria protein 9, mitochondrial	F:GO:0016740	F:transferase activity			IPR002575 (PFAM); PTHR21310:SF37 (PANTHER); PTHR21310 (PANTHER); IPR011009 (SUPERFAMILY)
	gene_00246.t1		212	no hit
	gene_00247.t1	0	346	Nuclease PA3	P:GO:0006308; P:GO:0090305; F:GO:0003676; F:GO:0004519; F:GO:0046872	P:DNA catabolic process; P:nucleic acid phosphodiester bond hydrolysis; F:nucleic acid binding; F:endonuclease activity; F:metal ion binding	Acting on ester bonds; Hydrolases	EC:3.1; EC:3	IPR003154 (PFAM); IPR008947 (G3DSA:1.10.575.GENE3D); IPR003154 (PANTHER); PTHR33146:SF15 (PANTHER); IPR003154 (CDD); IPR008947 (SUPERFAMILY)
	gene_00248.t1	9.51e-09	112	predicted protein					no IPS match
	gene_00249.t1	4.2e-31	253	hypothetical protein CT0861_06521	C:GO:0016020; C:GO:0016021	C:membrane; C:integral component of membrane			PTHR35896 (PANTHER)
	gene_00250.t1	1.2e-14	496	Fungal specific transcription factor domain-containing protein 32	P:GO:0006351; P:GO:0006355; P:GO:0006357; F:GO:0000981; F:GO:0003677; F:GO:0008270; F:GO:0046872; C:GO:0005634; C:GO:0016020; C:GO:0016021	P:transcription, DNA-templated; P:regulation of transcription, DNA-templated; P:regulation of transcription by RNA polymerase II; F:DNA-binding transcription factor activity, RNA polymerase II-specific; F:DNA binding; F:zinc ion binding; F:metal ion binding; C:nucleus; C:membrane; C:integral component of membrane			cd12148 (CDD)
	gene_00251.t1	0	1275	Serin endopeptidase	F:GO:0008233	F:peptidase activity	Acting on peptide bonds (peptidases); Hydrolases	EC:3.4; EC:3	IPR015500 (PRINTS); IPR010435 (PFAM); IPR036852 (G3DSA:3.40.50.GENE3D); IPR000209 (PFAM); G3DSA:3.50.30.30 (GENE3D); IPR021765 (PFAM); PTHR43806:SF32 (PANTHER); PTHR43806 (PANTHER); IPR023828 (PROSITE_PATTERNS); PS51892 (PROSITE_PROFILES); SSF52025 (SUPERFAMILY); IPR036852 (SUPERFAMILY)
	gene_00252.t1	1.28e-85	319	putative membrane protein	C:GO:0016020; C:GO:0016021	C:membrane; C:integral component of membrane			IPR000620 (PFAM); PTHR22911 (PANTHER); PTHR22911:SF6 (PANTHER); SSF103481 (SUPERFAMILY)
	gene_00253.t1	5.45e-09	220	conserved hypothetical protein	C:GO:0016020; C:GO:0016021	C:membrane; C:integral component of membrane
	gene_00254.t1	1.57e-96	363	Intradiol ring-cleavage dioxygenase	F:GO:0003824	F:catalytic activity			IPR015889 (G3DSA:2.60.130.GENE3D); IPR000627 (PFAM); PTHR34315 (PANTHER); cd03457 (CDD); IPR015889 (SUPERFAMILY)
	gene_00255.t1	2.19e-96	330	hypothetical protein B0A52_01735	P:GO:0042438; P:GO:0055114; F:GO:0004503; F:GO:0016491	P:melanin biosynthetic process; P:obsolete oxidation-reduction process; F:monophenol monooxygenase activity; F:oxidoreductase activity			IPR002227 (PRINTS); IPR002227 (PFAM); IPR008922 (G3DSA:1.10.1280.GENE3D); PTHR11474:SF113 (PANTHER); PTHR11474 (PANTHER); IPR002227 (PROSITE_PATTERNS); IPR002227 (PROSITE_PATTERNS); IPR008922 (SUPERFAMILY)
	gene_00256.t1	2.27e-58	167	tat pathway signal sequence	P:GO:0043386; C:GO:0016020; C:GO:0016021	P:mycotoxin biosynthetic process; C:membrane; C:integral component of membrane			IPR021765 (PFAM); IPR021765 (PANTHER); PTHR33365:SF14 (PANTHER)
	gene_00257.t1	0	856	Sterol 3-beta-glucosyltransferase UGT80B1	F:GO:0016740	F:transferase activity	Transferases	EC:2	IPR004276 (PFAM); G3DSA:3.40.50.2000 (GENE3D); G3DSA:3.40.50.2000 (GENE3D); PTHR48050:SF18 (PANTHER); PTHR48050 (PANTHER); cd03784 (CDD); SSF53756 (SUPERFAMILY)
	gene_00258.t1	0	509	fad-binding domain-containing protein	F:GO:0016491; F:GO:0071949	F:oxidoreductase activity; F:FAD binding	Oxidoreductases	EC:1	G3DSA:3.30.465.40 (GENE3D); IPR006094 (PFAM); G3DSA:3.40.462.20 (GENE3D); PTHR42973:SF22 (PANTHER); PTHR42973 (PANTHER); IPR016166 (PROSITE_PROFILES); IPR036318 (SUPERFAMILY)
	gene_00259.t1	0	351	quinoprotein amine dehydrogenase beta chain-like protein					IPR011042 (G3DSA:2.120.10.GENE3D); IPR013658 (PFAM); PTHR42060 (PANTHER); SSF63829 (SUPERFAMILY)
	gene_00260.t1	4.11e-17	91	S-adenosyl-L-methionine-dependent methyltransferase	P:GO:0032259; F:GO:0008168; F:GO:0016740	P:methylation; F:methyltransferase activity; F:transferase activity
	gene_00261.t1	3.34e-163	424	hypothetical protein DHEL01_v203497	C:GO:0016020; C:GO:0016021	C:membrane; C:integral component of membrane
	gene_00262.t1	2.76e-114	173	hypothetical protein UCDDA912_g10569	C:GO:0016021	C:integral component of membrane			no IPS match
	gene_00263.t1	0	303	Meiotic chromosome segregation protein					IPR018959 (PFAM); PTHR31527 (PANTHER)
	gene_00264.t1	0	620	DUF1680-domain-containing protein	P:GO:0005975	P:carbohydrate metabolic process			IPR012878 (PFAM); PTHR31151 (PANTHER); PTHR31151:SF0 (PANTHER); IPR008928 (SUPERFAMILY)
	gene_00265.t1	2.33e-142	252	putative meiotic chromosome segregation protein	P:GO:0008150; C:GO:0005575	P:biological_process; C:cellular_component			G3DSA:1.10.3210.50 (GENE3D); IPR006674 (PFAM); PTHR33594 (PANTHER); IPR003607 (CDD); SSF109604 (SUPERFAMILY)
	gene_00266.t1		114	uncharacterized protein INS49_015713 [Diaporthe citri]
	gene_00267.t1	1.2e-173	794	cytochrome b5-like Heme/Steroid binding domain-containing protein	F:GO:0003924; F:GO:0005525; F:GO:0020037; F:GO:0046872	F:GTPase activity; F:GTP binding; F:heme binding; F:metal ion binding			IPR001199 (PFAM); IPR036400 (G3DSA:3.10.120.GENE3D); PTHR19359 (PANTHER); PTHR19359:SF14 (PANTHER); IPR001199 (PROSITE_PROFILES); IPR036400 (SUPERFAMILY)
	gene_00268.t1	0	758	2OG-Fe(II) oxygenase superfamily-domain-containing protein	P:GO:0055114; F:GO:0016491; F:GO:0051213	P:obsolete oxidation-reduction process; F:oxidoreductase activity; F:dioxygenase activity			IPR027450 (PFAM); IPR032852 (PANTHER); PTHR31573:SF1 (PANTHER); SSF51197 (SUPERFAMILY)
	gene_00269.t1		162	no hit
	gene_00270.t1	0	823	putative transcriptional regulatory protein PB1A11.04c	P:GO:0006357; F:GO:0000981; F:GO:0003677; F:GO:0008270; C:GO:0005634; C:GO:0016020	P:regulation of transcription by RNA polymerase II; F:DNA-binding transcription factor activity, RNA polymerase II-specific; F:DNA binding; F:zinc ion binding; C:nucleus; C:membrane			IPR007219 (PFAM); PTHR47338:SF18 (PANTHER); PTHR47338 (PANTHER); IPR001138 (PROSITE_PROFILES); IPR001138 (CDD); cd12148 (CDD); IPR036864 (SUPERFAMILY)
	gene_00271.t1	1.25e-144	376	hypothetical protein UCDDA912_g08446	F:GO:0046872; C:GO:0016021	F:metal ion binding; C:integral component of membrane			IPR006629 (PFAM); IPR006629 (PROSITE_PROFILES)
	gene_00272.t1	1.43e-74	174	basic-leucine zipper (bZIP) transcription factor	P:GO:0006355; F:GO:0003700	P:regulation of transcription, DNA-templated; F:DNA-binding transcription factor activity			G3DSA:1.20.5.170 (GENE3D); IPR004827 (PFAM); PTHR40621 (PANTHER); IPR004827 (PROSITE_PATTERNS); IPR004827 (PROSITE_PROFILES); cd14688 (CDD); SSF57959 (SUPERFAMILY)
	gene_00273.t1	1.2e-147	297	putative thioesterase thiol ester dehydrase-isomerase	F:GO:0016853	F:isomerase activity	Isomerases	EC:5	G3DSA:3.10.129.10 (GENE3D); PF13279 (PFAM); PTHR31793:SF27 (PANTHER); PTHR31793 (PANTHER); cd00586 (CDD); IPR029069 (SUPERFAMILY)
	gene_00274.t1	3.76e-36	69	complex 1 protein					IPR008011 (PFAM); PTHR21024 (PANTHER); cd20265 (CDD)
	gene_00275.t1	0	1027	SAM binding motif containing protein	F:GO:0016740	F:transferase activity	Transferases	EC:2	PF13489 (PFAM); G3DSA:3.40.50.150 (GENE3D); PTHR43591 (PANTHER); PTHR43591:SF59 (PANTHER); cd02440 (CDD); IPR029063 (SUPERFAMILY)
	gene_00276.t1		105	no hit					no IPS match
	gene_00277.t1	0	758	glucose-repressible alcohol dehydrogenase transcriptional effector	P:GO:0000289; P:GO:0090503; F:GO:0003723; F:GO:0004519; F:GO:0004535; F:GO:0046872; C:GO:0000932; C:GO:0005634; C:GO:0030015	P:nuclear-transcribed mRNA poly(A) tail shortening; P:RNA phosphodiester bond hydrolysis, exonucleolytic; F:RNA binding; F:endonuclease activity; F:poly(A)-specific ribonuclease activity; F:metal ion binding; C:P-body; C:nucleus; C:CCR4-NOT core complex	Acting on ester bonds; Acting on ester bonds; Hydrolases; Acting on ester bonds; Poly(A)-specific ribonuclease	EC:3.1; EC:3.1.13; EC:3; EC:3.1.15; EC:3.1.13.4	IPR005135 (PFAM); IPR001611 (PFAM); IPR036691 (G3DSA:3.60.10.GENE3D); IPR032675 (G3DSA:3.80.10.GENE3D); PTHR12121 (PANTHER); PTHR12121:SF34 (PANTHER); IPR001611 (PROSITE_PROFILES); IPR001611 (PROSITE_PROFILES); IPR001611 (PROSITE_PROFILES); cd09097 (CDD); SSF52058 (SUPERFAMILY); IPR036691 (SUPERFAMILY)
	gene_00278.t1	8.7e-20	376	purine and uridine phosphorylase	P:GO:0006355; P:GO:0006357; P:GO:0006468; P:GO:0006511; P:GO:0009116; F:GO:0000981; F:GO:0003824; F:GO:0004672; F:GO:0005524; F:GO:0008270; F:GO:0031625; F:GO:0106310; F:GO:0106311; C:GO:0000781; C:GO:0005634; C:GO:0005694	P:regulation of transcription, DNA-templated; P:regulation of transcription by RNA polymerase II; P:protein phosphorylation; P:ubiquitin-dependent protein catabolic process; P:nucleoside metabolic process; F:DNA-binding transcription factor activity, RNA polymerase II-specific; F:catalytic activity; F:protein kinase activity; F:ATP binding; F:zinc ion binding; F:ubiquitin protein ligase binding; …
	gene_00279.t1	0	480	hypothetical protein DHEL01_v206089	P:GO:0055114; F:GO:0004497; F:GO:0016491; F:GO:0016705; C:GO:0016020; C:GO:0016021	P:obsolete oxidation-reduction process; F:monooxygenase activity; F:oxidoreductase activity; F:oxidoreductase activity, acting on paired donors, with incorporation or reduction of molecular oxygen; C:membrane; C:integral component of membrane
	gene_00280.t1	1.43e-135	1563	hypothetical protein DHEL01_v206088	P:GO:0032259; F:GO:0008168; F:GO:0008171; F:GO:0008270; F:GO:0016740; F:GO:0046872	P:methylation; F:methyltransferase activity; F:O-methyltransferase activity; F:zinc ion binding; F:transferase activity; F:metal ion binding
	gene_00281.t1	0	361	D-isomer specific 2-hydroxyacid dehydrogenase	F:GO:0051287	F:NAD binding			G3DSA:3.40.50.720 (GENE3D); IPR006140 (PFAM); G3DSA:3.40.50.720 (GENE3D); PTHR10996:SF224 (PANTHER); PTHR10996 (PANTHER); IPR029752 (PROSITE_PATTERNS); cd12163 (CDD); IPR036291 (SUPERFAMILY)
	gene_00282.t1	0	448	exoglucanase 1	P:GO:0030245; F:GO:0004553	P:cellulose catabolic process; F:hydrolase activity, hydrolyzing O-glycosyl compounds	Glycosylases; Hydrolases; Glycosylases	EC:3.2; EC:3; EC:3.2.1	IPR001722 (PRINTS); IPR037019 (G3DSA:2.70.100.GENE3D); IPR001722 (PFAM); IPR001722 (PANTHER); PTHR33753:SF2 (PANTHER); IPR001722 (CDD); IPR013320 (SUPERFAMILY)
	gene_00283.t1	0	349	PhlG protein	F:GO:0016787; F:GO:0046872	F:hydrolase activity; F:metal ion binding	Hydrolases	EC:3	IPR041526 (PFAM)
	gene_00284.t1	0	464	fasciclin domain-containing protein					IPR036378 (G3DSA:2.30.180.GENE3D); IPR000782 (PFAM); PTHR10900:SF113 (PANTHER); PTHR10900 (PANTHER); IPR000782 (PROSITE_PROFILES); IPR000782 (PROSITE_PROFILES); IPR036378 (SUPERFAMILY); IPR036378 (SUPERFAMILY)
	gene_00285.t1	0	548	b(0,+)-type amino acid transporter 1	P:GO:0055085; F:GO:0022857; C:GO:0016021	P:transmembrane transport; F:transmembrane transporter activity; C:integral component of membrane	Translocases	EC:7	G3DSA:1.20.1740.10 (GENE3D); PIRSF006060 (PIRSF); IPR002293 (PFAM); PTHR11785 (PANTHER); PTHR11785:SF402 (PANTHER)
	gene_00286.t1	1.19e-19	73	UPF0057-domain-containing protein	C:GO:0016021	C:integral component of membrane			IPR000612 (PFAM); PTHR21659:SF101 (PANTHER); IPR000612 (PANTHER)
	gene_00287.t1	1.5e-33	209	hypothetical protein GCG54_00003855	C:GO:0016020; C:GO:0016021	C:membrane; C:integral component of membrane			no IPS match
	gene_00288.t1	1.11e-143	443	Polyketide synthase PksR	P:GO:0009058; F:GO:0016788	P:biosynthetic process; F:hydrolase activity, acting on ester bonds	Acting on ester bonds; Hydrolases	EC:3.1; EC:3	IPR001031 (PFAM); IPR029058 (SUPERFAMILY)
	gene_00289.t1	7.26e-59	271	tick transposon	P:GO:0090502; F:GO:0003676; F:GO:0004523	P:RNA phosphodiester bond hydrolysis, endonucleolytic; F:nucleic acid binding; F:RNA-DNA hybrid ribonuclease activity			IPR036397 (G3DSA:3.30.420.GENE3D); IPR002156 (PFAM); IPR002156 (PROSITE_PROFILES); cd09276 (CDD); IPR012337 (SUPERFAMILY)
	gene_00290.t1	1.01e-20	398	hypothetical protein VM1G_02399	C:GO:0016020; C:GO:0016021	C:membrane; C:integral component of membrane
	gene_00291.t1	6.63e-140	254	putative sterigmatocystin biosynthesis peroxidase stcC	P:GO:0098869; F:GO:0004601; F:GO:0046872	P:cellular oxidant detoxification; F:peroxidase activity; F:metal ion binding	Acting on a peroxide as acceptor; Oxidoreductases; Acting on a peroxide as acceptor	EC:1.11; EC:1; EC:1.11.1	IPR000028 (PFAM); IPR036851 (G3DSA:1.10.489.GENE3D); PTHR33577 (PANTHER); IPR000028 (PROSITE_PROFILES); IPR036851 (SUPERFAMILY)
	gene_00292.t1	1.24e-76	284	putative hydrolase or acyltransferase of alpha/beta superfamily	F:GO:0003824; F:GO:0016740; F:GO:0016746; F:GO:0016787	F:catalytic activity; F:transferase activity; F:transferase activity, transferring acyl groups; F:hydrolase activity			IPR029058 (G3DSA:3.40.50.GENE3D); PTHR43329 (PANTHER); PTHR43329:SF39 (PANTHER); IPR029058 (SUPERFAMILY)
	gene_00293.t1	0	632	Ankyrin repeat-containing protein					IPR036770 (G3DSA:1.25.40.GENE3D); IPR036770 (G3DSA:1.25.40.GENE3D); IPR036770 (G3DSA:1.25.40.GENE3D); IPR002110 (PFAM); PTHR24134:SF9 (PANTHER); PTHR24134:SF9 (PANTHER); PTHR24134 (PANTHER); PTHR24134 (PANTHER); IPR020683 (PROSITE_PROFILES); IPR002110 (PROSITE_PROFILES); IPR002110 (PROSITE_PROFILES); IPR020683 (PROSITE_PROFILES); IPR036770 (SUPERFAMILY)
	gene_00294.t1	0	498	hypothetical protein DHEL01_v210415					IPR025676 (PFAM); PTHR38788 (PANTHER)
	gene_00295.t1	1.98e-96	241	short chain dehydrogenase family protein	P:GO:0055114; C:GO:0005575	P:obsolete oxidation-reduction process; C:cellular_component			IPR002347 (PRINTS); G3DSA:3.40.50.720 (GENE3D); IPR002347 (PFAM); PTHR43490 (PANTHER); PTHR43490:SF99 (PANTHER); cd05324 (CDD); IPR036291 (SUPERFAMILY)
	gene_00296.t1	1.36e-160	304	short-chain dehydrogenase TIC 32, chloroplastic	P:GO:0055114	P:obsolete oxidation-reduction process			IPR002347 (PRINTS); G3DSA:3.40.50.720 (GENE3D); IPR002347 (PFAM); PTHR24320 (PANTHER); PTHR24320:SF197 (PANTHER); IPR036291 (SUPERFAMILY)
	gene_00297.t1	6.03e-54	233	kinase-like protein	P:GO:0016310; F:GO:0016301	P:phosphorylation; F:kinase activity			IPR002575 (PFAM); G3DSA:3.90.1200.10 (GENE3D); IPR011009 (SUPERFAMILY)
	gene_00298.t1	1.39e-145	251	putative sterigmatocystin biosynthesis peroxidase stcC	P:GO:0098869; F:GO:0004601; F:GO:0046872	P:cellular oxidant detoxification; F:peroxidase activity; F:metal ion binding	Acting on a peroxide as acceptor; Oxidoreductases; Acting on a peroxide as acceptor	EC:1.11; EC:1; EC:1.11.1	IPR036851 (G3DSA:1.10.489.GENE3D); IPR000028 (PFAM); PTHR33577 (PANTHER); IPR000028 (PROSITE_PROFILES); IPR036851 (SUPERFAMILY)
	gene_00299.t1	4.5e-66	274	hypothetical protein DHEL01_v203693	P:GO:0006468; F:GO:0004672; F:GO:0106310; F:GO:0106311	P:protein phosphorylation; F:protein kinase activity; F:protein serine kinase activity; F:protein threonine kinase activity
	gene_00300.t1		95	no hit
	gene_00301.t1	2.03e-12	195	Protein SERAC1	P:GO:0006355; P:GO:0006357; F:GO:0000981; F:GO:0008270; C:GO:0005634	P:regulation of transcription, DNA-templated; P:regulation of transcription by RNA polymerase II; F:DNA-binding transcription factor activity, RNA polymerase II-specific; F:zinc ion binding; C:nucleus			IPR011990 (G3DSA:1.25.40.GENE3D)
	gene_00302.t1	3.08e-10	87	hypothetical protein CT0861_07583					no IPS match
	gene_00303.t1	0	728	putative c6 zinc finger protein	P:GO:0006357; F:GO:0000981; F:GO:0003677; F:GO:0008270; C:GO:0005634	P:regulation of transcription by RNA polymerase II; F:DNA-binding transcription factor activity, RNA polymerase II-specific; F:DNA binding; F:zinc ion binding; C:nucleus			IPR007219 (PFAM); IPR001138 (PFAM); IPR036864 (G3DSA:4.10.240.GENE3D); PTHR31668:SF20 (PANTHER); PTHR31668 (PANTHER); IPR001138 (PROSITE_PATTERNS); IPR001138 (PROSITE_PROFILES); cd12148 (CDD); IPR001138 (CDD); IPR036864 (SUPERFAMILY)
	gene_00304.t1	0	313	Ribonuclease Trv	P:GO:0090502; F:GO:0003723; F:GO:0033897	P:RNA phosphodiester bond hydrolysis, endonucleolytic; F:RNA binding; F:ribonuclease T2 activity	Acting on ester bonds; Acting on ester bonds; Hydrolases; Acting on ester bonds; Ribonuclease T(2)	EC:3.1.31; EC:3.1; EC:3; EC:3.1.27; EC:4.6.1.19	IPR001568 (PFAM); IPR036430 (G3DSA:3.90.730.GENE3D); IPR001568 (PANTHER); PTHR11240:SF38 (PANTHER); IPR033130 (PROSITE_PATTERNS); IPR018188 (PROSITE_PATTERNS); IPR033697 (CDD); IPR036430 (SUPERFAMILY)
	gene_00305.t1	3.05e-133	351	acyl-protein thioesterase	F:GO:0016787	F:hydrolase activity			IPR003140 (PFAM); PTHR10655 (PANTHER); PTHR10655:SF64 (PANTHER); IPR029058 (SUPERFAMILY)
	gene_00306.t1	4.95e-80	138	Protein SnodProt1	C:GO:0005576	C:extracellular region			IPR036908 (G3DSA:2.40.40.GENE3D); IPR010829 (PFAM); IPR036908 (SUPERFAMILY)
	gene_00307.t1	1.22e-148	478	amidohydrolase	P:GO:0055114; F:GO:0016787; F:GO:0016810; F:GO:0051213	P:obsolete oxidation-reduction process; F:hydrolase activity; F:hydrolase activity, acting on carbon-nitrogen (but not peptide) bonds; F:dioxygenase activity			IPR011059 (G3DSA:2.30.40.GENE3D); IPR006680 (PFAM); G3DSA:3.20.20.140 (GENE3D); PTHR11271:SF37 (PANTHER); PTHR11271 (PANTHER); IPR011059 (SUPERFAMILY); IPR032466 (SUPERFAMILY)
	gene_00308.t1	1.4e-117	230	GNAT family acetyltransferase	F:GO:0008080	F:N-acetyltransferase activity	Acyltransferases; Transferases; Acyltransferases	EC:2.3; EC:2; EC:2.3.1	IPR000182 (PFAM); G3DSA:3.40.630.30 (GENE3D); PTHR43441 (PANTHER); PTHR43441:SF2 (PANTHER); IPR000182 (PROSITE_PROFILES); IPR016181 (SUPERFAMILY)
	gene_00309.t1	0	755	heterokaryon incompatibility protein					IPR010730 (PFAM); PTHR33112:SF6 (PANTHER); PTHR33112 (PANTHER); PTHR33112 (PANTHER); PTHR33112:SF6 (PANTHER)
	gene_00310.t1	2.24e-134	416	Cytochrome b2	P:GO:0055114; F:GO:0003824; F:GO:0010181; F:GO:0016491	P:obsolete oxidation-reduction process; F:catalytic activity; F:FMN binding; F:oxidoreductase activity			IPR012133 (PIRSF); IPR013785 (G3DSA:3.20.20.GENE3D); IPR000262 (PFAM); PTHR10578:SF107 (PANTHER); PTHR10578 (PANTHER); IPR037396 (PROSITE_PROFILES); SSF51395 (SUPERFAMILY)
	gene_00311.t1	1.16e-42	183	ankyrin repeat protein
	gene_00312.t1	4.1e-91	805	ankyrin repeat protein					IPR036770 (G3DSA:1.25.40.GENE3D); IPR036770 (G3DSA:1.25.40.GENE3D); IPR020683 (PFAM); G3DSA:3.40.50.300 (GENE3D); PTHR24123 (PANTHER); IPR002110 (PROSITE_PROFILES); IPR020683 (PROSITE_PROFILES); IPR002110 (PROSITE_PROFILES); IPR036770 (SUPERFAMILY)
	gene_00313.t1	1.71e-112	219	hypothetical protein UCDDA912_g02281	P:GO:0006351; P:GO:0008150; F:GO:0003674; F:GO:0003677; F:GO:0008270; F:GO:0016787; C:GO:0005575; C:GO:0016020; C:GO:0016021	P:transcription, DNA-templated; P:biological_process; F:molecular_function; F:DNA binding; F:zinc ion binding; F:hydrolase activity; C:cellular_component; C:membrane; C:integral component of membrane			no IPS match
	gene_00314.t1	1.27e-55	165	Heterokaryon incompatibility					IPR010730 (PFAM); PTHR24148:SF73 (PANTHER); PTHR24148 (PANTHER)
	gene_00315.t1	3.12e-12	234	hypothetical protein DHEL01_v207770					no IPS match
	gene_00316.t1	0	517	cytochrome P450 6A1	F:GO:0004497; F:GO:0005506; F:GO:0016705; F:GO:0020037; C:GO:0016021	F:monooxygenase activity; F:iron ion binding; F:oxidoreductase activity, acting on paired donors, with incorporation or reduction of molecular oxygen; F:heme binding; C:integral component of membrane	Oxidoreductases; Acting on paired donors, with incorporation or reduction of molecular oxygen. The oxygen incorporated need not be derived from O(2)	EC:1; EC:1.14	IPR002403 (PRINTS); IPR001128 (PFAM); IPR036396 (G3DSA:1.10.630.GENE3D); PTHR24304 (PANTHER); IPR036396 (SUPERFAMILY)
	gene_00317.t1	4.6e-140	346	putative fungal specific transcription factor protein
	gene_00318.t1	0	363	peptidase u61 ld-carboxypeptidase a	P:GO:0006508; F:GO:0004180	P:proteolysis; F:carboxypeptidase activity	Glutamate carboxypeptidase; Acting on peptide bonds (peptidases); Hydrolases	EC:3.4.17.11; EC:3.4; EC:3	IPR040921 (PFAM); IPR040449 (PFAM); IPR027461 (G3DSA:3.50.30.GENE3D); IPR027478 (G3DSA:3.40.50.GENE3D); IPR003507 (PIRSF); IPR003507 (PANTHER); cd07062 (CDD); IPR027461 (SUPERFAMILY); IPR029062 (SUPERFAMILY)
	gene_00319.t1	1.01e-33	292	Ankyrin repeat and KH domain-containing protein 1	C:GO:0016020; C:GO:0016021	C:membrane; C:integral component of membrane			IPR036770 (G3DSA:1.25.40.GENE3D); IPR020683 (PFAM); PTHR24134:SF9 (PANTHER); PTHR24134 (PANTHER); PTHR24134:SF9 (PANTHER); PTHR24134 (PANTHER); IPR002110 (PROSITE_PROFILES); IPR002110 (PROSITE_PROFILES); IPR020683 (PROSITE_PROFILES); IPR036770 (SUPERFAMILY)
	gene_00320.t1	0	1599	glycoside hydrolase family 10 protein	P:GO:0045493; F:GO:0008270; F:GO:0031176; C:GO:0005576	P:xylan catabolic process; F:zinc ion binding; F:endo-1,4-beta-xylanase activity; C:extracellular region	Glycosylases; Endo-1,4-beta-xylanase; Hydrolases; Glycosylases	EC:3.2; EC:3.2.1.8; EC:3; EC:3.2.1	IPR001000 (PRINTS); IPR010730 (PFAM); IPR036770 (G3DSA:1.25.40.GENE3D); IPR001000 (PFAM); IPR036770 (G3DSA:1.25.40.GENE3D); G3DSA:3.20.20.80 (GENE3D); IPR043145 (G3DSA:3.30.60.GENE3D); IPR020683 (PFAM); PTHR31490:SF35 (PANTHER); PTHR31490 (PANTHER); IPR000433 (PROSITE_PATTERNS); IPR002110 (PROSITE_PROFILES); IPR001000 (PROSITE_PROFILES); IPR002110 (PROSITE_PROFILES); IPR002110 (PROSITE_PROFILES);…
	gene_00321.t1	2.56e-153	298	NAD(P)-binding protein					G3DSA:3.90.25.10 (GENE3D); IPR008030 (PFAM); G3DSA:3.40.50.720 (GENE3D); PTHR47706:SF1 (PANTHER); PTHR47706 (PANTHER); cd05259 (CDD); IPR036291 (SUPERFAMILY)
	gene_00322.t1	1.25e-163	395	hypothetical protein DHEL01_v207535					no IPS match
	gene_00323.t1	3.06e-88	168	Acyl-protein thioesterase 1	F:GO:0016787	F:hydrolase activity			IPR029058 (G3DSA:3.40.50.GENE3D); PTHR10655:SF63 (PANTHER); PTHR10655 (PANTHER); IPR029058 (SUPERFAMILY)
	gene_00324.t1		278	no hit					no IPS match
	gene_00325.t1	0	455	HET-domain-containing protein	P:GO:0006468; F:GO:0004672; F:GO:0005524	P:protein phosphorylation; F:protein kinase activity; F:ATP binding			IPR010730 (PFAM); PTHR33112 (PANTHER)
	gene_00326.t1	2.61e-71	256	HET-domain-containing protein	P:GO:0006468; F:GO:0004672; F:GO:0005524	P:protein phosphorylation; F:protein kinase activity; F:ATP binding			IPR000719 (PFAM); G3DSA:1.10.510.10 (GENE3D); PTHR24359:SF1 (PANTHER); PTHR24359 (PANTHER); IPR000719 (PROSITE_PROFILES); IPR011009 (SUPERFAMILY)
	gene_00327.t1	5.75e-80	681	kinase-like protein	P:GO:0006468; P:GO:0016310; F:GO:0004672; F:GO:0004674; F:GO:0005524; F:GO:0016301	P:protein phosphorylation; P:phosphorylation; F:protein kinase activity; F:protein serine/threonine kinase activity; F:ATP binding; F:kinase activity			G3DSA:1.10.510.10 (GENE3D); IPR000719 (PFAM); PTHR24359 (PANTHER); IPR000719 (PROSITE_PROFILES); cd00180 (CDD); IPR011009 (SUPERFAMILY)
	gene_00328.t1	0	663	Leucine aminopeptidase 1	P:GO:0006508; F:GO:0004177; F:GO:0046872	P:proteolysis; F:aminopeptidase activity; F:metal ion binding	Acting on peptide bonds (peptidases); Acting on peptide bonds (peptidases); Hydrolases; Aspartyl aminopeptidase; Aminopeptidase B; Prolyl aminopeptidase; Xaa-Pro aminopeptidase	EC:3.4.11; EC:3.4; EC:3; EC:3.4.11.21; EC:3.4.11.6; EC:3.4.11.5; EC:3.4.11.9	IPR007484 (PFAM); IPR014710 (G3DSA:2.60.120.GENE3D); G3DSA:3.40.630.10 (GENE3D); IPR013096 (PFAM); PTHR12147:SF49 (PANTHER); PTHR12147 (PANTHER); SSF53187 (SUPERFAMILY); IPR011051 (SUPERFAMILY)
	gene_00329.t1	5.28e-130	244	hypothetical protein DHEL01_v210701	F:GO:0003677; C:GO:0005634	F:DNA binding; C:nucleus			IPR001356 (CDD); IPR009057 (SUPERFAMILY)
	gene_00330.t1	0	667	short-chain dehydrogenase	F:GO:0003824; F:GO:0004557; F:GO:0043531; F:GO:0052692	F:catalytic activity; F:alpha-galactosidase activity; F:ADP binding; F:raffinose alpha-galactosidase activity			IPR031352 (PFAM); PF13374 (PFAM); IPR002182 (PFAM); IPR011990 (G3DSA:1.25.40.GENE3D); G3DSA:3.40.50.300 (GENE3D); PTHR46082 (PANTHER); PTHR46082:SF6 (PANTHER); IPR027417 (SUPERFAMILY)
	gene_00331.t1	4.45e-68	173	Ubiquitin-conjugating enzyme E2 Z
	gene_00332.t1	9.19e-47	100	Ubiquitin-conjugating enzyme E2 Z					IPR016135 (G3DSA:3.10.110.GENE3D); IPR000608 (PFAM); PTHR24067 (PANTHER); IPR000608 (PROSITE_PROFILES); IPR016135 (SUPERFAMILY)
	gene_00333.t1	0	278	kinase-like domain	P:GO:0006468; F:GO:0106310; F:GO:0106311	P:protein phosphorylation; F:protein serine kinase activity; F:protein threonine kinase activity	Transferring phosphorus-containing groups; Transferring phosphorus-containing groups; Non-specific serine/threonine protein kinase; Transferring phosphorus-containing groups; Transferases	EC:2.7.1; EC:2.7.11; EC:2.7.11.1; EC:2.7; EC:2	IPR002575 (PFAM); G3DSA:3.90.1200.10 (GENE3D); PTHR21310 (PANTHER); PTHR21310:SF16 (PANTHER); cd05120 (CDD); IPR011009 (SUPERFAMILY)
	gene_00334.t1	1.4e-115	199	hypothetical protein DHEL01_v207890					no IPS match
	gene_00335.t1	0	846	Six-hairpin glycosidase-like protein	P:GO:0005975	P:carbohydrate metabolic process			IPR012341 (G3DSA:1.50.10.GENE3D); IPR035396 (PFAM); PTHR34987:SF4 (PANTHER); PTHR34987 (PANTHER); IPR008928 (SUPERFAMILY)
	gene_00336.t1	0	517	glucooligosaccharide oxidase	F:GO:0016491; F:GO:0071949	F:oxidoreductase activity; F:FAD binding	Oxidoreductases	EC:1	IPR016169 (G3DSA:3.30.465.GENE3D); IPR006094 (PFAM); IPR012951 (PFAM); IPR016167 (G3DSA:3.30.43.GENE3D); G3DSA:3.40.462.20 (GENE3D); PTHR42973:SF15 (PANTHER); PTHR42973 (PANTHER); IPR016166 (PROSITE_PROFILES); IPR036318 (SUPERFAMILY)
	gene_00337.t1	0	486	hexose transporter protein	P:GO:0055085; F:GO:0022857; C:GO:0016021	P:transmembrane transport; F:transmembrane transporter activity; C:integral component of membrane	Translocases	EC:7	IPR003663 (TIGRFAM); G3DSA:1.20.1250.20 (GENE3D); IPR005828 (PFAM); PTHR48022 (PANTHER); PTHR48022:SF64 (PANTHER); IPR020846 (PROSITE_PROFILES); IPR036259 (SUPERFAMILY)
	gene_00338.t1	7.83e-77	487	HET-domain-containing protein	F:GO:0008270; F:GO:0046872	F:zinc ion binding; F:metal ion binding			IPR010730 (PFAM); PTHR33112:SF6 (PANTHER); PTHR33112 (PANTHER)
	gene_00339.t1	3.3e-45	214	PKS-NRPS hybrid synthetase	P:GO:0006355	P:regulation of transcription, DNA-templated
	gene_00340.t1	5.56e-121	368	hypothetical protein DHEL01_v209667					no IPS match
	gene_00341.t1	3.07e-21	318	predicted protein [
	gene_00342.t1	0	2063	lovastatin diketide synthase LovF	P:GO:0006633; P:GO:0008152; P:GO:0032259; P:GO:0055114; F:GO:0003824; F:GO:0004315; F:GO:0008168; F:GO:0008270; F:GO:0016491; F:GO:0016740; F:GO:0016746; F:GO:0016747; F:GO:0031177; C:GO:0016020; C:GO:0016021	P:fatty acid biosynthetic process; P:metabolic process; P:methylation; P:obsolete oxidation-reduction process; F:catalytic activity; F:3-oxoacyl-[acyl-carrier-protein] synthase activity; F:methyltransferase activity; F:zinc ion binding; F:oxidoreductase activity; F:transferase activity; F:transferase activity, transferring acyl groups; F:transferase activity, transferring acyl groups other than a…			IPR036736 (G3DSA:1.10.1200.GENE3D); IPR013217 (PFAM); IPR032821 (PFAM); IPR009081 (PFAM); G3DSA:3.30.70.3290 (GENE3D); IPR042104 (G3DSA:3.10.129.GENE3D); IPR016039 (G3DSA:3.40.47.GENE3D); IPR014031 (PFAM); IPR014043 (PFAM); IPR001227 (G3DSA:3.40.366.GENE3D); G3DSA:3.40.50.150 (GENE3D); IPR014030 (PFAM); IPR016039 (G3DSA:3.40.47.GENE3D); IPR020807 (PFAM); PTHR43775:SF22 (PANTHER); PTHR43775 (PANTH…
	gene_00343.t1	0	381	alpha/beta hydrolase fold-3 domain containing protein	F:GO:0016787; C:GO:0016021	F:hydrolase activity; C:integral component of membrane	Hydrolases	EC:3	IPR013094 (PFAM); IPR029058 (G3DSA:3.40.50.GENE3D); PTHR48081 (PANTHER); PTHR48081:SF1 (PANTHER); IPR033140 (PROSITE_PATTERNS); IPR029058 (SUPERFAMILY)
	gene_00344.t1	2.51e-76	165	integral membrane protein PTH11	C:GO:0005576; C:GO:0005618; C:GO:0016020; C:GO:0016021; C:GO:0031225	C:extracellular region; C:cell wall; C:membrane; C:integral component of membrane; C:anchored component of membrane			PTHR33048:SF63 (PANTHER); PTHR33048 (PANTHER)
	gene_00345.t1	1.78e-73	219	proline racemase	C:GO:0016020; C:GO:0016021	C:membrane; C:integral component of membrane			IPR008794 (PFAM); IPR008547 (PFAM); G3DSA:3.10.310.10 (GENE3D); G3DSA:3.10.310.10 (GENE3D); PTHR33442:SF5 (PANTHER); IPR008794 (PANTHER); SSF54506 (SUPERFAMILY); IPR029058 (SUPERFAMILY)
	gene_00346.t1	2.86e-44	85	proline racemase	F:GO:0003877	F:ATP adenylyltransferase activity			IPR008794 (PFAM); G3DSA:3.10.310.10 (GENE3D); IPR008794 (PANTHER); PTHR33442:SF5 (PANTHER); SSF54506 (SUPERFAMILY)
	gene_00347.t1	0	369	putative ornithine cyclodeaminase					IPR003462 (PFAM); G3DSA:3.40.50.720 (GENE3D); IPR003462 (PANTHER); IPR036291 (SUPERFAMILY)
	gene_00348.t1	0	1005	Kinesin-like protein klpA	P:GO:0007018; F:GO:0003777; F:GO:0005524; F:GO:0008017; C:GO:0005874	P:microtubule-based movement; F:microtubule motor activity; F:ATP binding; F:microtubule binding; C:microtubule	Acting on acid anhydrides; Acting on acid anhydrides; Hydrolases; Nucleoside-triphosphate phosphatase	EC:3.6.1; EC:3.6; EC:3; EC:3.6.1.15	IPR001752 (PRINTS); IPR036961 (G3DSA:3.40.850.GENE3D); IPR001752 (PFAM); PTHR47972:SF39 (PANTHER); PTHR47972 (PANTHER); IPR019821 (PROSITE_PATTERNS); IPR001752 (PROSITE_PROFILES); cd01366 (CDD); IPR027417 (SUPERFAMILY)
	gene_00349.t1	0	346	Putative lysophosphatidic acid:oleoyl-CoA acyltransferase	F:GO:0016746; C:GO:0016021	F:transferase activity, transferring acyl groups; C:integral component of membrane	Acyltransferases; Transferases	EC:2.3; EC:2	PTHR23063:SF43 (PANTHER); PTHR23063 (PANTHER)
	gene_00350.t1	0	604	dihydroxy-acid dehydratase	P:GO:0008652; P:GO:0009082; F:GO:0004160; F:GO:0046872; F:GO:0051539	P:cellular amino acid biosynthetic process; P:branched-chain amino acid biosynthetic process; F:dihydroxy-acid dehydratase activity; F:metal ion binding; F:4 iron, 4 sulfur cluster binding	Carbon-oxygen lyases; Carbon-oxygen lyases; Lyases; Dihydroxy-acid dehydratase	EC:4.2.1; EC:4.2; EC:4; EC:4.2.1.9	IPR042096 (G3DSA:3.50.30.GENE3D); IPR000581 (PFAM); IPR004404 (TIGRFAM); PTHR21000 (PANTHER); IPR020558 (PROSITE_PATTERNS); IPR020558 (PROSITE_PATTERNS); SSF52016 (SUPERFAMILY); IPR037237 (SUPERFAMILY)
	gene_00351.t1	1.26e-94	241	NADH oxidase	P:GO:0055114; F:GO:0003824; F:GO:0010181; F:GO:0016491	P:obsolete oxidation-reduction process; F:catalytic activity; F:FMN binding; F:oxidoreductase activity			IPR001155 (PFAM); IPR013785 (G3DSA:3.20.20.GENE3D); PTHR43656 (PANTHER); PTHR43656:SF5 (PANTHER); SSF51395 (SUPERFAMILY)
	gene_00352.t1	9e-07	73	hypothetical protein MAPG_09957					no IPS match
	gene_00353.t1		216	no hit
	gene_00354.t1	8.45e-24	158	integral membrane protein	C:GO:0005576; C:GO:0005618; C:GO:0005886; C:GO:0016020; C:GO:0016021; C:GO:0031225	C:extracellular region; C:cell wall; C:plasma membrane; C:membrane; C:integral component of membrane; C:anchored component of membrane			no IPS match
	gene_00355.t1	7.95e-47	204	CFEM domain-containing protein	F:GO:0008080; C:GO:0005576; C:GO:0005618; C:GO:0016020; C:GO:0016021; C:GO:0031225	F:N-acetyltransferase activity; C:extracellular region; C:cell wall; C:membrane; C:integral component of membrane; C:anchored component of membrane			PTHR33048 (PANTHER)
	gene_00356.t1	0	515	trichothecene 3-o-acetyltransferase protein	F:GO:0016747	F:transferase activity, transferring acyl groups other than amino-acyl groups	Acyltransferases; Transferases; Acyltransferases	EC:2.3; EC:2; EC:2.3.1	IPR023213 (G3DSA:3.30.559.GENE3D); IPR003480 (PFAM); IPR023213 (G3DSA:3.30.559.GENE3D); PTHR31642:SF119 (PANTHER); PTHR31642 (PANTHER)
	gene_00357.t1	8.94e-93	511	Nitrogen assimilation transcription factor nirA	P:GO:0006351; P:GO:0006355; P:GO:0006357; F:GO:0000981; F:GO:0003677; F:GO:0008270; F:GO:0046872; C:GO:0005634	P:transcription, DNA-templated; P:regulation of transcription, DNA-templated; P:regulation of transcription by RNA polymerase II; F:DNA-binding transcription factor activity, RNA polymerase II-specific; F:DNA binding; F:zinc ion binding; F:metal ion binding; C:nucleus			IPR007219 (PFAM); PTHR31313:SF83 (PANTHER); PTHR31313 (PANTHER); cd12148 (CDD)
	gene_00358.t1	9.11e-111	930	Vegetative incompatibility protein HET-E-1 of Podospora anserina					IPR036770 (G3DSA:1.25.40.GENE3D); IPR020683 (PFAM); IPR010730 (PFAM); PTHR10622 (PANTHER); IPR002110 (PROSITE_PROFILES); IPR002110 (PROSITE_PROFILES); IPR002110 (PROSITE_PROFILES); IPR020683 (PROSITE_PROFILES); IPR036770 (SUPERFAMILY)
	gene_00359.t1	1.25e-84	293	bacteriodes thetaiotaomicron symbiotic chitinase protein	P:GO:0000272; P:GO:0005975; P:GO:0006032; P:GO:0008152; P:GO:0055114; F:GO:0004553; F:GO:0004568; F:GO:0008061; F:GO:0016787; F:GO:0016798; C:GO:0005576	P:polysaccharide catabolic process; P:carbohydrate metabolic process; P:chitin catabolic process; P:metabolic process; P:obsolete oxidation-reduction process; F:hydrolase activity, hydrolyzing O-glycosyl compounds; F:chitinase activity; F:chitin binding; F:hydrolase activity; F:hydrolase activity, acting on glycosyl bonds; C:extracellular region			no IPS match
	gene_00360.t1	0	546	glycoside hydrolase family 18 protein	P:GO:0071704; F:GO:0016798	P:organic substance metabolic process; F:hydrolase activity, acting on glycosyl bonds	Glycosylases; Hydrolases	EC:3.2; EC:3	G3DSA:3.20.20.80 (GENE3D); G3DSA:3.20.20.80 (GENE3D); IPR001223 (PFAM); PTHR11177 (PANTHER); PTHR11177:SF333 (PANTHER); PTHR11177 (PANTHER); PTHR11177:SF333 (PANTHER); PTHR11177 (PANTHER); PTHR11177:SF333 (PANTHER); IPR001579 (PROSITE_PATTERNS); IPR017853 (SUPERFAMILY)
	gene_00361.t1	7.34e-53	164	Chitin- type 1 protein					no IPS match
	gene_00362.t1	6.05e-83	330	Peptidoglycan-binding Lysin subgroup					IPR018392 (PFAM); IPR036779 (G3DSA:3.10.350.GENE3D); IPR036779 (G3DSA:3.10.350.GENE3D); PTHR34997 (PANTHER); IPR018392 (PROSITE_PROFILES); IPR018392 (PROSITE_PROFILES); IPR018392 (PROSITE_PROFILES); IPR018392 (CDD); SSF54106 (SUPERFAMILY)
	gene_00363.t1	5.5e-71	225	hypothetical protein M430DRAFT_55804	P:GO:0055114; C:GO:0016020; C:GO:0016021	P:obsolete oxidation-reduction process; C:membrane; C:integral component of membrane			no IPS match
	gene_00364.t1	5.9e-49	189	hypothetical protein VM1G_11455					no IPS match
	gene_00365.t1	0	657	Filamentous hemagglutinin	F:GO:0071949	F:FAD binding			IPR025676 (PFAM); PTHR38788:SF3 (PANTHER); PTHR38788 (PANTHER)
	gene_00366.t1	4.64e-17	93	hypothetical protein M406DRAFT_261991					no IPS match
	gene_00367.t1	2.68e-14	377	Vegetative incompatibility protein HET-E-1					no IPS match
	gene_00368.t1	6.6e-61	258	hypothetical protein PFICI_07851					PTHR10039 (PANTHER); PTHR10039:SF5 (PANTHER)
	gene_00369.t1	1.72e-64	379	FAD-binding domain-containing protein	P:GO:0055114; F:GO:0016491; F:GO:0016838; F:GO:0050660; F:GO:0071949	P:obsolete oxidation-reduction process; F:oxidoreductase activity; F:carbon-oxygen lyase activity, acting on phosphates; F:flavin adenine dinucleotide binding; F:FAD binding			G3DSA:3.30.465.40 (GENE3D); IPR006094 (PFAM); PTHR42973 (PANTHER); PTHR42973:SF22 (PANTHER); IPR016166 (PROSITE_PROFILES); IPR036318 (SUPERFAMILY)
	gene_00370.t1	6.41e-11	130	protein phosphatase type 1 complex subunit Hex2/Reg1	C:GO:0016020; C:GO:0016021	C:membrane; C:integral component of membrane
	gene_00371.t1	4.79e-99	381	putative esterase-like protein
	gene_00372.t1	1.34e-171	245	putative atp-dependent clp protease proteolytic subunit	P:GO:0006508; F:GO:0004176; F:GO:0004252	P:proteolysis; F:ATP-dependent peptidase activity; F:serine-type endopeptidase activity	U-plasminogen activator; Interstitial collagenase; Pancreatic elastase II; Microbial collagenase; Plasma kallikrein; Granzyme A; Furin; Prolyl oligopeptidase; Coagulation factor XIa; T-plasminogen activator; Protein C (activated); Neutrophil collagenase; Complement subcomponent C1r; Oligopeptidase B; Repressor LexA; Complement factor I; Signal peptidase I; Complement subcomponent C1s; Acylaminoac…	EC:3.4.21.73; EC:3.4.24.7; EC:3.4.21.71; EC:3.4.24.3; EC:3.4.21.34; EC:3.4.21.78; EC:3.4.21.75; EC:3.4.21.26; EC:3.4.21.27; EC:3.4.21.68; EC:3.4.21.69; EC:3.4.24.34; EC:3.4.21.41; EC:3.4.21.83; EC:3.4.21.88; EC:3.4.21.45; EC:3.4.21.89; EC:3.4.21.42; EC:3.4.19.1; EC:3.4.21.43; EC:3.4.21.87; EC:3.4.21.38; EC:3.4.21.35; EC:3.4.21.79; EC:3.6.1; EC:3.4.21.36; EC:3.4.21.102; EC:3.4.21.39; EC:3.4.21; EC…	IPR001907 (PRINTS); G3DSA:3.90.226.10 (GENE3D); IPR023562 (PFAM); IPR023562 (PANTHER); PTHR10381:SF11 (PANTHER); IPR018215 (PROSITE_PATTERNS); IPR033135 (PROSITE_PATTERNS); IPR001907 (CDD); IPR029045 (SUPERFAMILY)
	gene_00373.t1	0	583	putative cytochrome P450 phenylacetate 2-hydroxylase	F:GO:0005506; F:GO:0016705; F:GO:0020037; C:GO:0016021	F:iron ion binding; F:oxidoreductase activity, acting on paired donors, with incorporation or reduction of molecular oxygen; F:heme binding; C:integral component of membrane	Oxidoreductases; Acting on paired donors, with incorporation or reduction of molecular oxygen. The oxygen incorporated need not be derived from O(2)	EC:1; EC:1.14	IPR002401 (PRINTS); IPR001128 (PFAM); IPR036396 (G3DSA:1.10.630.GENE3D); PTHR46300 (PANTHER); IPR036396 (SUPERFAMILY)
	gene_00374.t1		215	no hit					no IPS match
	gene_00375.t1	0	487	Major facilitator superfamily domain, general substrate transporter	P:GO:0055085; F:GO:0022857; C:GO:0016021	P:transmembrane transport; F:transmembrane transporter activity; C:integral component of membrane	Translocases	EC:7	G3DSA:1.20.1250.20 (GENE3D); IPR011701 (PFAM); G3DSA:1.20.1250.20 (GENE3D); PTHR11360:SF78 (PANTHER); PTHR11360 (PANTHER); cd17352 (CDD); IPR036259 (SUPERFAMILY)
	gene_00376.t1	1.45e-84	135	DUF636 domain protein	F:GO:0016846; F:GO:0046872	F:carbon-sulfur lyase activity; F:metal ion binding	Carbon-sulfur lyases; Lyases	EC:4.4; EC:4	IPR006913 (PFAM); G3DSA:3.90.1590.10 (GENE3D); PTHR33337:SF30 (PANTHER); PTHR33337 (PANTHER); IPR006913 (PROSITE_PROFILES); IPR011057 (SUPERFAMILY)
	gene_00377.t1	3.69e-108	198	Outer membrane protein, beta-barrel					G3DSA:2.40.160.20 (GENE3D)
	gene_00378.t1		139	hypothetical protein KVR01_009539 [Diaporthe batatas]					no IPS match
	gene_00379.t1		126	no hit
	gene_00380.t1		102	no hit
	gene_00381.t1		99	no hit
	gene_00382.t1	2.95e-150	278	Aminotransferase swnA	P:GO:0006571; P:GO:0009058; P:GO:0009072; P:GO:0009094; F:GO:0003824; F:GO:0008483; F:GO:0008793; F:GO:0016740; F:GO:0030170; F:GO:0047536	P:tyrosine biosynthetic process; P:biosynthetic process; P:aromatic amino acid family metabolic process; P:L-phenylalanine biosynthetic process; F:catalytic activity; F:transaminase activity; F:aromatic-amino-acid:2-oxoglutarate aminotransferase activity; F:transferase activity; F:pyridoxal phosphate binding; F:2-aminoadipate transaminase activity			IPR015421 (G3DSA:3.40.640.GENE3D); IPR004839 (PFAM); PTHR42790 (PANTHER); PTHR42790:SF10 (PANTHER); cd00609 (CDD); IPR015424 (SUPERFAMILY)
	gene_00383.t1	0	575	hypothetical protein CGGC5_v000266	P:GO:0006355; P:GO:0006357; F:GO:0000981; F:GO:0003677; F:GO:0008270; C:GO:0005634	P:regulation of transcription, DNA-templated; P:regulation of transcription by RNA polymerase II; F:DNA-binding transcription factor activity, RNA polymerase II-specific; F:DNA binding; F:zinc ion binding; C:nucleus			PTHR31001:SF53 (PANTHER); PTHR31001 (PANTHER); cd12148 (CDD)
	gene_00384.t1	4.13e-95	179	pyruvate decarboxylase	F:GO:0000287; F:GO:0003824; F:GO:0004737; F:GO:0016829; F:GO:0016831; F:GO:0030976; F:GO:0046872	F:magnesium ion binding; F:catalytic activity; F:pyruvate decarboxylase activity; F:lyase activity; F:carboxy-lyase activity; F:thiamine pyrophosphate binding; F:metal ion binding			IPR012001 (PFAM); G3DSA:3.40.50.970 (GENE3D); PTHR43452:SF11 (PANTHER); PTHR43452 (PANTHER); cd07038 (CDD); IPR029061 (SUPERFAMILY)
	gene_00385.t1	1.78e-113	234	chrd superfamily protein					IPR010895 (PFAM)
	gene_00386.t1	1.43e-64	170	hypothetical protein PspLS_10745	F:GO:0003674; C:GO:0005575	F:molecular_function; C:cellular_component			PS51257 (PROSITE_PROFILES)
	gene_00387.t1	0	536	hypothetical protein UCDDA912_g02989
	gene_00388.t1	0	604	Oxoglutarate iron-dependent oxygenase
	gene_00389.t1	0	392	calcineurin-like phosphoesterase	F:GO:0016787; F:GO:0016829	F:hydrolase activity; F:lyase activity	Hydrolases; Lyases	EC:3; EC:4	IPR029052 (G3DSA:3.60.21.GENE3D); IPR004843 (PFAM); PTHR12905:SF16 (PANTHER); PTHR12905 (PANTHER); PTHR12905:SF16 (PANTHER); PTHR12905 (PANTHER); cd07379 (CDD); SSF56300 (SUPERFAMILY)
	gene_00390.t1	9.7e-44	79	EGF-like region, conserved site					no IPS match
	gene_00391.t1	0	445	phosphotransferase	F:GO:0016740	F:transferase activity			PTHR21310 (PANTHER); PTHR21310:SF37 (PANTHER)
	gene_00392.t1	0	568	molecular chaperone DnaJ					IPR001623 (PRINTS); IPR036869 (G3DSA:1.10.287.GENE3D); IPR001623 (PFAM); PTHR24074 (PANTHER); PTHR24074:SF33 (PANTHER); IPR018253 (PROSITE_PATTERNS); IPR001623 (PROSITE_PROFILES); IPR001623 (CDD); IPR036869 (SUPERFAMILY)
	gene_00393.t1	0	563	putative sterol O-acyltransferase 2	P:GO:0140042; F:GO:0008374; C:GO:0005789; C:GO:0016021; C:GO:0032541; C:GO:0097038	P:lipid droplet formation; F:O-acyltransferase activity; C:endoplasmic reticulum membrane; C:integral component of membrane; C:cortical endoplasmic reticulum; C:perinuclear endoplasmic reticulum	Acyltransferases; Transferases; Acyltransferases	EC:2.3; EC:2; EC:2.3.1	IPR004299 (PFAM); IPR014371 (PIRSF); PTHR10408:SF14 (PANTHER); IPR014371 (PANTHER)
	gene_00394.t1	8.36e-156	538	hypothetical protein DHEL01_v210795	C:GO:0016020; C:GO:0016021	C:membrane; C:integral component of membrane			no IPS match
	gene_00395.t1	1.39e-95	334	hypothetical protein DHEL01_v201297					IPR025676 (PFAM); PTHR38788 (PANTHER); PTHR38788:SF3 (PANTHER)
	gene_00396.t1	0	504	putative dna primase large subunit	P:GO:0006269; F:GO:0003677; F:GO:0046872; F:GO:0051539	P:DNA replication, synthesis of RNA primer; F:DNA binding; F:metal ion binding; F:4 iron, 4 sulfur cluster binding			IPR007238 (PFAM); G3DSA:1.20.930.80 (GENE3D); IPR016558 (PIRSF); PTHR10537:SF3 (PANTHER); IPR007238 (PANTHER); IPR016558 (CDD)
	gene_00397.t1	6.87e-06	63	hypothetical protein SNOG_08606					PS51257 (PROSITE_PROFILES)
	gene_00398.t1	2.13e-41	145	hypothetical protein DHEL01_v201299					no IPS match
	gene_00399.t1	2.22e-113	419	Cytochrome P450	P:GO:0055114; F:GO:0004497; F:GO:0005506; F:GO:0016491; F:GO:0016705; F:GO:0020037; F:GO:0046872; C:GO:0005575; C:GO:0016020; C:GO:0016021	P:obsolete oxidation-reduction process; F:monooxygenase activity; F:iron ion binding; F:oxidoreductase activity; F:oxidoreductase activity, acting on paired donors, with incorporation or reduction of molecular oxygen; F:heme binding; F:metal ion binding; C:cellular_component; C:membrane; C:integral component of membrane			IPR001128 (PFAM); IPR036396 (G3DSA:1.10.630.GENE3D); PTHR46300:SF1 (PANTHER); PTHR46300:SF1 (PANTHER); PTHR46300 (PANTHER); PTHR46300 (PANTHER); IPR036396 (SUPERFAMILY)
	gene_00400.t1	2.2e-71	159	Cytochrome P450	P:GO:0055114; F:GO:0005506; F:GO:0016491; F:GO:0016705; F:GO:0020037	P:obsolete oxidation-reduction process; F:iron ion binding; F:oxidoreductase activity; F:oxidoreductase activity, acting on paired donors, with incorporation or reduction of molecular oxygen; F:heme binding			IPR036396 (G3DSA:1.10.630.GENE3D); PTHR46300 (PANTHER); PTHR46300:SF1 (PANTHER); IPR036396 (SUPERFAMILY)
	gene_00401.t1	3.9e-76	536	predicted protein					no IPS match
	gene_00402.t1	2.31e-104	187	putative cupin family protein	F:GO:0016787	F:hydrolase activity			IPR014710 (G3DSA:2.60.120.GENE3D); IPR009327 (PFAM); IPR039935 (PANTHER); PTHR33387:SF3 (PANTHER); cd06121 (CDD); IPR011051 (SUPERFAMILY)
	gene_00403.t1		243	no hit
	gene_00404.t1	9.49e-52	94	hypothetical protein DHEL01_v200043	P:GO:0042773; P:GO:0055114; F:GO:0008137; C:GO:0016020	P:ATP synthesis coupled electron transport; P:obsolete oxidation-reduction process; F:NADH dehydrogenase (ubiquinone) activity; C:membrane			IPR000283 (PROSITE_PATTERNS)
	gene_00405.t1		179	no hit
	gene_00406.t1	6.58e-113	417	putative IBR finger domain protein	P:GO:0016567; F:GO:0004842; F:GO:0046872	P:protein ubiquitination; F:ubiquitin-protein transferase activity; F:metal ion binding			IPR013083 (G3DSA:3.30.40.GENE3D); IPR031127 (PANTHER); PTHR11685:SF351 (PANTHER); PTHR11685:SF351 (PANTHER); IPR017907 (PROSITE_PATTERNS); SSF57850 (SUPERFAMILY)
	gene_00407.t1	4.47e-26	229	hypothetical protein DHEL01_v200041
	gene_00408.t1	0	354	putative pe_pgrs family protein					IPR015168 (PFAM); G3DSA:3.40.190.10 (GENE3D); G3DSA:3.40.190.10 (GENE3D); PTHR30024 (PANTHER); SSF53850 (SUPERFAMILY)
	gene_00409.t1	2.06e-50	156	integral membrane protein	C:GO:0016020; C:GO:0016021	C:membrane; C:integral component of membrane			PTHR33048 (PANTHER)
	gene_00410.t1	0	695	putative fad binding domain-containing protein	P:GO:0055085; P:GO:0055114; F:GO:0004497; F:GO:0022857; F:GO:0071949; C:GO:0016020; C:GO:0016021	P:transmembrane transport; P:obsolete oxidation-reduction process; F:monooxygenase activity; F:transmembrane transporter activity; F:FAD binding; C:membrane; C:integral component of membrane			PR00420 (PRINTS); IPR036188 (G3DSA:3.50.50.GENE3D); IPR002938 (PFAM); IPR036188 (G3DSA:3.50.50.GENE3D); PTHR47356 (PANTHER); IPR036188 (SUPERFAMILY)
	gene_00411.t1	0	755	Serine/threonine-protein kinase PRR1	P:GO:0006468; F:GO:0004672; F:GO:0005524	P:protein phosphorylation; F:protein kinase activity; F:ATP binding	Transferring phosphorus-containing groups; Transferring phosphorus-containing groups; Transferases	EC:2.7.1; EC:2.7; EC:2	G3DSA:1.10.510.10 (GENE3D); IPR000719 (PFAM); G3DSA:3.30.200.20 (GENE3D); PTHR24343 (PANTHER); PTHR24343:SF324 (PANTHER); IPR008271 (PROSITE_PATTERNS); IPR000719 (PROSITE_PROFILES); IPR011009 (SUPERFAMILY)
	gene_00412.t1		91	hypothetical protein H9Q71_000600 [Fusarium xylarioides]
	gene_00413.t1	1.53e-47	166	Peptidase M20	P:GO:0006508; F:GO:0008233; F:GO:0016787; C:GO:0005576	P:proteolysis; F:peptidase activity; F:hydrolase activity; C:extracellular region			IPR002933 (PFAM); G3DSA:3.40.630.10 (GENE3D); PTHR11014:SF63 (PANTHER); PTHR11014 (PANTHER); SSF53187 (SUPERFAMILY)
	gene_00414.t1	2.82e-09	179	Zinc metallopeptidase, putative	P:GO:0006508; F:GO:0008233; F:GO:0016787; C:GO:0005576	P:proteolysis; F:peptidase activity; F:hydrolase activity; C:extracellular region			no IPS match
	gene_00415.t1	2.35e-19	131	hypothetical protein LY89DRAFT_645599	P:GO:0055114; F:GO:0016491	P:obsolete oxidation-reduction process; F:oxidoreductase activity			no IPS match
	gene_00416.t1	0	979	Retinoic acid induced 16-like protein-domain-containing protein					IPR019384 (PFAM); PTHR21705:SF11 (PANTHER); IPR019384 (PANTHER)
	gene_00417.t1		126	no hit
	gene_00418.t1	0	627	Alpha/Beta hydrolase protein	P:GO:0006629	P:lipid metabolic process			IPR002921 (PFAM); IPR029058 (G3DSA:3.40.50.GENE3D); PTHR46023:SF5 (PANTHER); PTHR46023 (PANTHER); cd00519 (CDD); IPR029058 (SUPERFAMILY)
	gene_00419.t1	6.97e-15	320	DnaJ-domain-containing protein	C:GO:0016020; C:GO:0016021	C:membrane; C:integral component of membrane			IPR001623 (PFAM); IPR036869 (G3DSA:1.10.287.GENE3D); IPR018253 (PROSITE_PATTERNS); IPR001623 (PROSITE_PROFILES); IPR001623 (CDD); IPR036869 (SUPERFAMILY)
	gene_00420.t1	0	1028	putative ubiquitination network signaling protein acrB	C:GO:0016021	C:integral component of membrane			PTHR34491:SF23 (PANTHER); PTHR34491 (PANTHER)
	gene_00421.t1	3.76e-30	89	hypothetical protein UCDDA912_g03009					no IPS match
	gene_00422.t1		75	no hit					no IPS match
	gene_00423.t1	6.91e-24	277	HET-domain-containing protein	F:GO:0071949	F:FAD binding			PTHR33112 (PANTHER); PTHR33112:SF6 (PANTHER)
	gene_00424.t1	9.91e-22	167	hypothetical protein UCDDA912_g03010					no IPS match
	gene_00425.t1	4.49e-30	295	heterokaryon incompatibility protein
	gene_00426.t1	0	749	hypothetical protein M406DRAFT_73790	C:GO:0016020	C:membrane
	gene_00427.t1	3.35e-79	121	putative cipc-like antibiotic response protein	P:GO:0008150; F:GO:0003674; C:GO:0005575	P:biological_process; F:molecular_function; C:cellular_component			IPR022234 (PFAM); IPR022234 (PANTHER)
	gene_00428.t1	0	611	tRNA (Adenine-N(1)-)-methyltransferase catalytic subunit trm61	P:GO:0030488; F:GO:0016429; C:GO:0031515	P:tRNA methylation; F:tRNA (adenine-N1-)-methyltransferase activity; C:tRNA (m1A) methyltransferase complex	Transferring one-carbon groups; Transferases; Transferring one-carbon groups	EC:2.1; EC:2; EC:2.1.1	G3DSA:3.10.330.20 (GENE3D); IPR014816 (PFAM); IPR014816 (PANTHER); PTHR12133:SF2 (PANTHER); IPR014816 (PROSITE_PROFILES); IPR029063 (SUPERFAMILY)
	gene_00429.t1	7.17e-77	236	calcineurin-like phosphoesterase, putative	F:GO:0016787; C:GO:0016020; C:GO:0016021	F:hydrolase activity; C:membrane; C:integral component of membrane			IPR029052 (G3DSA:3.60.21.GENE3D); IPR004843 (PFAM); PTHR12905 (PANTHER); PTHR12905 (PANTHER); PTHR12905:SF18 (PANTHER); PTHR12905:SF18 (PANTHER); cd07379 (CDD); SSF56300 (SUPERFAMILY)
	gene_00430.t1	0	568	putative carboxylesterase	F:GO:0016787	F:hydrolase activity			IPR029058 (G3DSA:3.40.50.GENE3D); IPR002018 (PFAM); PTHR11559:SF354 (PANTHER); PTHR11559 (PANTHER); IPR029058 (SUPERFAMILY)
	gene_00431.t1	6.42e-12	628	hypothetical protein ANO14919_088330	P:GO:0030001; P:GO:0055085; F:GO:0046873; C:GO:0016020; C:GO:0016021	P:metal ion transport; P:transmembrane transport; F:metal ion transmembrane transporter activity; C:membrane; C:integral component of membrane			(MOBIDB_LITE)
	gene_00432.t1	0	859	mechanosensitive ion channel family	P:GO:0006874; P:GO:0006884; P:GO:0070588; F:GO:0005509; F:GO:0015275; C:GO:0005789; C:GO:0016021; C:GO:0097038	P:cellular calcium ion homeostasis; P:cell volume homeostasis; P:calcium ion transmembrane transport; F:calcium ion binding; F:stretch-activated, cation-selective, calcium channel activity; C:endoplasmic reticulum membrane; C:integral component of membrane; C:perinuclear endoplasmic reticulum	Translocases	EC:7	G3DSA:1.10.238.10 (GENE3D); IPR006685 (PFAM); IPR016688 (PIRSF); PTHR31323:SF12 (PANTHER); PTHR31323 (PANTHER); IPR018247 (PROSITE_PATTERNS); IPR002048 (PROSITE_PROFILES); IPR010920 (SUPERFAMILY); IPR011992 (SUPERFAMILY)
	gene_00433.t1	0	987	Glucosidase 2 subunit alpha	P:GO:0005975; F:GO:0004553; F:GO:0030246; C:GO:0016021	P:carbohydrate metabolic process; F:hydrolase activity, hydrolyzing O-glycosyl compounds; F:carbohydrate binding; C:integral component of membrane	Glycosylases; Hydrolases; Glycosylases	EC:3.2; EC:3; EC:3.2.1	IPR013780 (G3DSA:2.60.40.GENE3D); IPR013780 (G3DSA:2.60.40.GENE3D); G3DSA:3.20.20.80 (GENE3D); IPR000322 (PFAM); IPR025887 (PFAM); PTHR22762 (PANTHER); PTHR22762:SF54 (PANTHER); cd06603 (CDD); cd14752 (CDD); SSF51011 (SUPERFAMILY); IPR011013 (SUPERFAMILY); IPR017853 (SUPERFAMILY)
	gene_00434.t1	2.43e-128	257	nucleoside diphosphate kinase	P:GO:0006165; P:GO:0006183; P:GO:0006228; P:GO:0006241; F:GO:0004550; F:GO:0005524; C:GO:0016021	P:nucleoside diphosphate phosphorylation; P:GTP biosynthetic process; P:UTP biosynthetic process; P:CTP biosynthetic process; F:nucleoside diphosphate kinase activity; F:ATP binding; C:integral component of membrane	Transferring phosphorus-containing groups; Nucleoside-diphosphate kinase; Transferases; Transferring phosphorus-containing groups	EC:2.7; EC:2.7.4.6; EC:2; EC:2.7.4	IPR001564 (PRINTS); IPR036850 (G3DSA:3.30.70.GENE3D); IPR034907 (PFAM); PTHR11349 (PANTHER); PTHR11349:SF103 (PANTHER); IPR023005 (PROSITE_PATTERNS); cd04413 (CDD); IPR036850 (SUPERFAMILY)
	gene_00435.t1	1.04e-105	241	putative mitochondrial seryl-trna synthetase	F:GO:0004812; C:GO:0016020	F:aminoacyl-tRNA ligase activity; C:membrane	Forming carbon-oxygen bonds; Forming carbon-oxygen bonds; Ligases	EC:6.1; EC:6.1.1; EC:6	IPR018811 (PFAM); IPR018811 (PANTHER)
	gene_00436.t1	8.5e-104	220	rieske domain-containing protein	F:GO:0046872; F:GO:0051537	F:metal ion binding; F:2 iron, 2 sulfur cluster binding			IPR017941 (PFAM); IPR036922 (G3DSA:2.102.10.GENE3D); IPR017941 (PROSITE_PROFILES); IPR036922 (SUPERFAMILY)
	gene_00437.t1		476	uncharacterized protein INS49_015574 [Diaporthe citri]					(MOBIDB_LITE)
	gene_00438.t1	0	1002	DNA ligase 4	P:GO:0006260; P:GO:0006266; P:GO:0006281; P:GO:0006310; F:GO:0003677; F:GO:0003910; F:GO:0005524	P:DNA replication; P:DNA ligation; P:DNA repair; P:DNA recombination; F:DNA binding; F:DNA ligase (ATP) activity; F:ATP binding	Forming phosphoric ester bonds; Ligases; DNA ligase (ATP)	EC:6.5; EC:6; EC:6.5.1.1	IPR012308 (PFAM); G3DSA:2.40.50.140 (GENE3D); G3DSA:3.30.470.30 (GENE3D); IPR012310 (PFAM); G3DSA:3.30.1490.70 (GENE3D); IPR036599 (G3DSA:1.10.3260.GENE3D); PTHR45674:SF12 (PANTHER); PTHR45674 (PANTHER); IPR012310 (PROSITE_PROFILES); cd08039 (CDD); SSF56091 (SUPERFAMILY)
	gene_00439.t1	1.67e-144	223	ubiquitin-conjugating enzyme protein	P:GO:0000086; P:GO:0000209; P:GO:0031146; P:GO:0051865; F:GO:0005524; F:GO:0061630; F:GO:0061631; C:GO:0005634; C:GO:0005737; C:GO:0019005	P:G2/M transition of mitotic cell cycle; P:protein polyubiquitination; P:SCF-dependent proteasomal ubiquitin-dependent protein catabolic process; P:protein autoubiquitination; F:ATP binding; F:ubiquitin protein ligase activity; F:ubiquitin conjugating enzyme activity; C:nucleus; C:cytoplasm; C:SCF ubiquitin ligase complex	Transferases; E2 ubiquitin-conjugating enzyme	EC:2; EC:2.3.2.23	IPR000608 (PFAM); IPR016135 (G3DSA:3.10.110.GENE3D); PTHR24067:SF241 (PANTHER); PTHR24067 (PANTHER); IPR023313 (PROSITE_PATTERNS); IPR000608 (PROSITE_PROFILES); IPR000608 (CDD); IPR016135 (SUPERFAMILY)
	gene_00440.t1	0	884	ubiquitin interaction domain-containing protein					PTHR39597 (PANTHER)
	gene_00441.t1	0	361	Putative gibberellin 20 oxidase	F:GO:0016491; F:GO:0046872	F:oxidoreductase activity; F:metal ion binding	Oxidoreductases	EC:1	IPR027443 (G3DSA:2.60.120.GENE3D); IPR005123 (PFAM); IPR026992 (PFAM); PTHR10209:SF750 (PANTHER); PTHR10209 (PANTHER); IPR005123 (PROSITE_PROFILES); SSF51197 (SUPERFAMILY)
	gene_00442.t1	0	699	Ino eighty subunit 1	C:GO:0031011	C:Ino80 complex			IPR038014 (PANTHER)
	gene_00443.t1	0	1539	P-loop containing nucleoside triphosphate hydrolase protein	P:GO:0055085; F:GO:0005524; F:GO:0016887; F:GO:0042626; C:GO:0016021	P:transmembrane transport; F:ATP binding; F:ATPase activity; F:ATPase-coupled transmembrane transporter activity; C:integral component of membrane	Acting on acid anhydrides; Acting on acid anhydrides; Hydrolases; Translocases; Catalysing the translocation of inorganic cations; Nucleoside-triphosphate phosphatase	EC:3.6.1; EC:3.6; EC:3; EC:7; EC:7.2.2; EC:3.6.1.15	G3DSA:3.40.50.300 (GENE3D); IPR036640 (G3DSA:1.20.1560.GENE3D); G3DSA:3.40.50.300 (GENE3D); IPR003439 (PFAM); IPR011527 (PFAM); IPR003439 (PFAM); PTHR24223 (PANTHER); PTHR24223:SF415 (PANTHER); IPR017871 (PROSITE_PATTERNS); IPR017871 (PROSITE_PATTERNS); IPR011527 (PROSITE_PROFILES); IPR003439 (PROSITE_PROFILES); IPR003439 (PROSITE_PROFILES); IPR011527 (PROSITE_PROFILES); cd18606 (CDD); cd03244 (C…
	gene_00444.t1	5.46e-176	390	Pheromone-regulated membrane protein 5	C:GO:0016021	C:integral component of membrane			PTHR36089 (PANTHER)
	gene_00445.t1		84	no hit					(MOBIDB_LITE)
	gene_00446.t1	4.01e-136	200	rRNA-processing protein FCF1	P:GO:0000447; P:GO:0000472; P:GO:0000480; F:GO:0004521; C:GO:0005730; C:GO:0032040	P:endonucleolytic cleavage in ITS1 to separate SSU-rRNA from 5.8S rRNA and LSU-rRNA from tricistronic rRNA transcript (SSU-rRNA, 5.8S rRNA, LSU-rRNA); P:endonucleolytic cleavage to generate mature 5'-end of SSU-rRNA from (SSU-rRNA, 5.8S rRNA, LSU-rRNA); P:endonucleolytic cleavage in 5'-ETS of tricistronic rRNA transcript (SSU-rRNA, 5.8S rRNA, LSU-rRNA); F:endoribonuclease activity; C:nucleolus; C…	Acting on ester bonds; Hydrolases	EC:3.1; EC:3	G3DSA:3.40.50.1010 (GENE3D); IPR006984 (PFAM); PTHR12416:SF2 (PANTHER); PTHR12416 (PANTHER); IPR037503 (CDD); IPR029060 (SUPERFAMILY)
	gene_00447.t1	0	819	Fusarisetin A cluster transcription factor fsa6	P:GO:0006357; F:GO:0000981; F:GO:0003677; F:GO:0008270; C:GO:0005634	P:regulation of transcription by RNA polymerase II; F:DNA-binding transcription factor activity, RNA polymerase II-specific; F:DNA binding; F:zinc ion binding; C:nucleus			IPR001138 (PFAM); IPR007219 (PFAM); IPR036864 (G3DSA:4.10.240.GENE3D); PTHR31001 (PANTHER); PTHR31001:SF49 (PANTHER); IPR001138 (PROSITE_PATTERNS); IPR001138 (PROSITE_PROFILES); cd12148 (CDD); IPR001138 (CDD); IPR036864 (SUPERFAMILY)
	gene_00448.t1	0	468	Nitrogen metabolite repression protein nmr					G3DSA:3.90.25.10 (GENE3D); IPR008030 (PFAM); G3DSA:3.40.50.720 (GENE3D); PTHR42748 (PANTHER); PTHR42748:SF5 (PANTHER); cd05251 (CDD); IPR036291 (SUPERFAMILY)
	gene_00449.t1	9.2e-141	218	C-8 sterol isomerase	P:GO:0016126; F:GO:0016853; C:GO:0005789; C:GO:0016021	P:sterol biosynthetic process; F:isomerase activity; C:endoplasmic reticulum membrane; C:integral component of membrane	Isomerases	EC:5	IPR006716 (PFAM); IPR006716 (PANTHER)
	gene_00450.t1	2.4e-134	226	exosome component 1	P:GO:0006396; F:GO:0003723; C:GO:0000176; C:GO:0005737	P:RNA processing; F:RNA binding; C:nuclear exosome (RNase complex); C:cytoplasm			IPR025721 (PFAM); G3DSA:2.40.50.140 (GENE3D); G3DSA:2.40.50.100 (GENE3D); IPR019495 (PFAM); IPR039771 (PANTHER); cd05791 (CDD); IPR012340 (SUPERFAMILY); SSF110324 (SUPERFAMILY)
	gene_00451.t1	5.1e-67	136	barwin-like endoglucanase					IPR036908 (G3DSA:2.40.40.GENE3D); PTHR31836:SF23 (PANTHER); PTHR31836 (PANTHER); IPR036908 (SUPERFAMILY)
	gene_00452.t1	4.89e-52	445	predicted protein [	P:GO:0006468; F:GO:0004672; F:GO:0005524	P:protein phosphorylation; F:protein kinase activity; F:ATP binding			PTHR37542:SF1 (PANTHER); PTHR37542 (PANTHER); IPR019734 (PROSITE_PROFILES); IPR013026 (PROSITE_PROFILES)
	gene_00453.t1	1.64e-44	327	calcium/proton exchanger	P:GO:0006811; P:GO:0006812; P:GO:0006816; P:GO:0006874; P:GO:0055085; P:GO:0070588; P:GO:0071805; P:GO:0098656; F:GO:0008324; F:GO:0015297; F:GO:0015369; F:GO:0015386; C:GO:0000324; C:GO:0000329; C:GO:0005773; C:GO:0005774; C:GO:0016020; C:GO:0016021	P:ion transport; P:cation transport; P:calcium ion transport; P:cellular calcium ion homeostasis; P:transmembrane transport; P:calcium ion transmembrane transport; P:potassium ion transmembrane transport; P:anion transmembrane transport; F:cation transmembrane transporter activity; F:antiporter activity; F:calcium:proton antiporter activity; F:potassium:proton antiporter activity; C:fungal-type v…			PTHR31503 (PANTHER); PTHR31503:SF22 (PANTHER)
	gene_00454.t1	1.83e-34	582	kinase-like protein	P:GO:0006468; P:GO:0016310; P:GO:0055085; F:GO:0004672; F:GO:0005524; F:GO:0016301; C:GO:0016020; C:GO:0016021	P:protein phosphorylation; P:phosphorylation; P:transmembrane transport; F:protein kinase activity; F:ATP binding; F:kinase activity; C:membrane; C:integral component of membrane			G3DSA:1.10.510.10 (GENE3D); IPR000719 (PFAM); PTHR44167 (PANTHER); IPR008271 (PROSITE_PATTERNS); IPR000719 (PROSITE_PROFILES); IPR011009 (SUPERFAMILY)
	gene_00455.t1	1.89e-83	312	Cytochrome P450	P:GO:0055114; F:GO:0004497; F:GO:0005506; F:GO:0016491; F:GO:0016705; F:GO:0020037; F:GO:0046872; C:GO:0016021	P:obsolete oxidation-reduction process; F:monooxygenase activity; F:iron ion binding; F:oxidoreductase activity; F:oxidoreductase activity, acting on paired donors, with incorporation or reduction of molecular oxygen; F:heme binding; F:metal ion binding; C:integral component of membrane			IPR036396 (G3DSA:1.10.630.GENE3D); PTHR46206:SF5 (PANTHER); PTHR46206 (PANTHER); PTHR46206 (PANTHER); IPR036396 (SUPERFAMILY)
	gene_00456.t1	9.26e-106	276	polarity defective-2	P:GO:0008150; F:GO:0003674; C:GO:0005575	P:biological_process; F:molecular_function; C:cellular_component			(MOBIDB_LITE)
	gene_00457.t1	0	281	PQ-loop repeat-containing protein 1	C:GO:0016021	C:integral component of membrane			IPR006603 (PFAM); PTHR14856 (PANTHER); PTHR14856:SF9 (PANTHER); PTHR14856:SF9 (PANTHER); PTHR14856 (PANTHER)
	gene_00458.t1	0	708	dynamin family protein	F:GO:0000166	F:nucleotide binding			IPR022812 (PRINTS); IPR000375 (PFAM); G3DSA:3.40.50.300 (GENE3D); IPR022812 (PFAM); PTHR11566:SF163 (PANTHER); IPR022812 (PANTHER); IPR022812 (PANTHER); PTHR11566:SF163 (PANTHER); IPR020850 (PROSITE_PROFILES); IPR001401 (CDD); IPR027417 (SUPERFAMILY)
	gene_00459.t1	0	781	hypothetical protein EKO27_g9550	C:GO:0016020; C:GO:0016021	C:membrane; C:integral component of membrane			(MOBIDB_LITE)
	gene_00460.t1	9.12e-48	317	predicted protein					(MOBIDB_LITE)
	gene_00461.t1	0	632	DNA repair protein rhp7					IPR032675 (G3DSA:3.80.10.GENE3D); IPR032675 (G3DSA:3.80.10.GENE3D); PTHR13382 (PANTHER); PTHR13382:SF12 (PANTHER); SSF52047 (SUPERFAMILY)
	gene_00462.t1	0	1031	DNA repair protein RAD16	F:GO:0003677; F:GO:0005524; F:GO:0016787; F:GO:0046872; C:GO:0005634	F:DNA binding; F:ATP binding; F:hydrolase activity; F:metal ion binding; C:nucleus	Hydrolases	EC:3	IPR038718 (G3DSA:3.40.50.GENE3D); IPR018957 (PFAM); IPR000330 (PFAM); IPR013083 (G3DSA:3.30.40.GENE3D); IPR001650 (PFAM); PTHR45626 (PANTHER); PTHR45626:SF12 (PANTHER); IPR017907 (PROSITE_PATTERNS); IPR001841 (PROSITE_PROFILES); IPR001650 (PROSITE_PROFILES); IPR014001 (PROSITE_PROFILES); cd18793 (CDD); cd16567 (CDD); cd18008 (CDD); SSF57850 (SUPERFAMILY); IPR027417 (SUPERFAMILY); IPR027417 (SUPER…
	gene_00463.t1	0	1080	EXS family protein	C:GO:0016021	C:integral component of membrane			IPR004342 (PFAM); IPR004331 (PFAM); PTHR10783 (PANTHER); IPR033507 (PTHR10783:PANTHER); IPR004342 (PROSITE_PROFILES); IPR004331 (PROSITE_PROFILES); cd14475 (CDD)
	gene_00464.t1		103	no hit					(MOBIDB_LITE)
	gene_00465.t1		119	no hit					no IPS match
	gene_00466.t1	5.13e-14	284	hypothetical protein DHEL01_v206302	C:GO:0016020; C:GO:0016021	C:membrane; C:integral component of membrane			(MOBIDB_LITE)
	gene_00467.t1	0	370	Chromatin assembly factor 1 subunit rlf2	C:GO:0005634	C:nucleus			(MOBIDB_LITE)
	gene_00468.t1	0	648	putative chromatin assembly factor 1 subunit a	C:GO:0005634	C:nucleus			IPR022043 (PFAM); PTHR15272 (PANTHER); PTHR15272:SF0 (PANTHER)
	gene_00469.t1	0	866	Rho-GTPase-activating protein 8	P:GO:0035556	P:intracellular signal transduction			IPR000591 (PFAM); IPR001060 (PFAM); IPR000198 (PFAM); IPR008936 (G3DSA:1.10.555.GENE3D); IPR027267 (G3DSA:1.20.1270.GENE3D); PTHR23065 (PANTHER); PTHR23065:SF17 (PANTHER); IPR000198 (PROSITE_PROFILES); IPR000591 (PROSITE_PROFILES); IPR031160 (PROSITE_PROFILES); cd04436 (CDD); cd04399 (CDD); IPR008936 (SUPERFAMILY); IPR036390 (SUPERFAMILY); IPR027267 (SUPERFAMILY)
	gene_00470.t1	0	463	membrane dipeptidase	P:GO:0006508; F:GO:0046872; F:GO:0070573; C:GO:0016021	P:proteolysis; F:metal ion binding; F:metallodipeptidase activity; C:integral component of membrane	Acting on peptide bonds (peptidases); Acting on peptide bonds (peptidases); Cytosol nonspecific dipeptidase; Hydrolases; Dipeptidase E	EC:3.4.13; EC:3.4; EC:3.4.13.18; EC:3; EC:3.4.13.21	IPR008257 (PFAM); G3DSA:3.20.20.140 (GENE3D); PTHR10443:SF12 (PANTHER); IPR008257 (PANTHER); IPR008257 (PROSITE_PROFILES); IPR008257 (CDD); IPR032466 (SUPERFAMILY)
	gene_00471.t1	1.67e-81	119	30s ribosomal protein s13	P:GO:0006412; F:GO:0003723; F:GO:0003735; C:GO:0005840	P:translation; F:RNA binding; F:structural constituent of ribosome; C:ribosome			G3DSA:1.10.8.50 (GENE3D); IPR001892 (PFAM); IPR001892 (PIRSF); IPR027437 (G3DSA:4.10.910.GENE3D); PTHR10871 (PANTHER); IPR019980 (PTHR10871:PANTHER); IPR018269 (PROSITE_PATTERNS); IPR001892 (PROSITE_PROFILES); IPR010979 (SUPERFAMILY)
	gene_00472.t1	0	278	ribosomal protein S5 domain 2-type protein	P:GO:0006417; P:GO:0006469; P:GO:0031333; P:GO:0034198; F:GO:0003785; F:GO:0004860; F:GO:0043022; F:GO:1905538; C:GO:0005737; C:GO:0005840	P:regulation of translation; P:negative regulation of protein kinase activity; P:negative regulation of protein-containing complex assembly; P:cellular response to amino acid starvation; F:actin monomer binding; F:protein kinase inhibitor activity; F:ribosome binding; F:polysome binding; C:cytoplasm; C:ribosome			IPR006575 (PFAM); IPR036956 (G3DSA:3.30.230.GENE3D); IPR016135 (G3DSA:3.10.110.GENE3D); IPR001498 (PFAM); IPR023582 (PANTHER); PTHR16301:SF2 (PANTHER); IPR020569 (PROSITE_PATTERNS); IPR006575 (PROSITE_PROFILES); IPR020568 (SUPERFAMILY); IPR016135 (SUPERFAMILY)
	gene_00473.t1	0	383	hypothetical protein UCDDA912_g03749					IPR027795 (PFAM); G3DSA:3.30.2130.10 (GENE3D); PTHR31131 (PANTHER); PTHR31131:SF6 (PANTHER); SSF55021 (SUPERFAMILY)
	gene_00474.t1	0	609	Methyltransferase-like protein 25	P:GO:0032259; F:GO:0008168	P:methylation; F:methyltransferase activity	Transferring one-carbon groups; Transferases; Transferring one-carbon groups	EC:2.1; EC:2; EC:2.1.1	IPR025714 (PFAM); PTHR12496 (PANTHER); PTHR12496:SF0 (PANTHER)
	gene_00475.t1	0	664	alkaline phosphatase	P:GO:0016311; F:GO:0004035	P:dephosphorylation; F:alkaline phosphatase activity	Acting on ester bonds; Hydrolases; Alkaline phosphatase; Acting on ester bonds	EC:3.1; EC:3; EC:3.1.3.1; EC:3.1.3	IPR001952 (PRINTS); IPR001952 (PFAM); IPR001952 (PANTHER); PTHR11596:SF72 (PANTHER); IPR001952 (CDD); IPR017850 (SUPERFAMILY)
	gene_00476.t1	0	356	Mono- and diacylglycerol lipase	P:GO:0006629	P:lipid metabolic process			IPR029058 (G3DSA:3.40.50.GENE3D); IPR002921 (PFAM); PTHR46640 (PANTHER); cd00519 (CDD); IPR029058 (SUPERFAMILY)
	gene_00477.t1		70	no hit					no IPS match
	gene_00478.t1	0	872	putative beta-glucosidase F	P:GO:0030245; F:GO:0008422; F:GO:0102483	P:cellulose catabolic process; F:beta-glucosidase activity; F:scopolin beta-glucosidase activity	Glycosylases; Beta-glucosidase; Hydrolases; Glycosylases	EC:3.2; EC:3.2.1.21; EC:3; EC:3.2.1	IPR001764 (PRINTS); IPR013783 (G3DSA:2.60.40.GENE3D); IPR001764 (PFAM); IPR026891 (PFAM); IPR036962 (G3DSA:3.20.20.GENE3D); IPR002772 (PFAM); IPR036881 (G3DSA:3.40.50.GENE3D); PTHR42715 (PANTHER); PTHR42715:SF11 (PANTHER); IPR019800 (PROSITE_PATTERNS); IPR036881 (SUPERFAMILY); IPR017853 (SUPERFAMILY)
	gene_00479.t1	0	615	CAAX prenyl protease 1	P:GO:0006412; P:GO:0071586; F:GO:0003735; F:GO:0004222; F:GO:0046872; C:GO:0005789; C:GO:0005840; C:GO:0016021	P:translation; P:CAAX-box protein processing; F:structural constituent of ribosome; F:metalloendopeptidase activity; F:metal ion binding; C:endoplasmic reticulum membrane; C:ribosome; C:integral component of membrane	Acting on peptide bonds (peptidases); Nardilysin; Matrilysin; Gelatinase A; Bontoxilysin; Mitochondrial processing peptidase; Astacin; Stromelysin 2; Acting on peptide bonds (peptidases); Stromelysin 1; Meprin A; Procollagen C-endopeptidase; Oligopeptidase A; Acting on peptide bonds (peptidases); Endothelin-converting enzyme 1; Fibrolase; Insulysin; Gelatinase B; O-sialoglycoprotein endopeptidase…	EC:3.4.24; EC:3.4.24.61; EC:3.4.24.23; EC:3.4.24.24; EC:3.4.24.69; EC:3.4.24.64; EC:3.4.24.21; EC:3.4.24.22; EC:3.4; EC:3.4.24.17; EC:3.4.24.18; EC:3.4.24.19; EC:3.4.24.70; EC:3.4.99; EC:3.4.24.71; EC:3.4.24.72; EC:3.4.24.56; EC:3.4.24.35; EC:3.4.24.57; EC:3.4.24.14; EC:3.4.24.37; EC:3.4.24.59; EC:3.4.24.11; EC:3.4.24.55; EC:3	IPR032456 (PFAM); IPR001915 (PFAM); IPR000271 (PFAM); G3DSA:3.30.2010.10 (GENE3D); IPR027057 (PANTHER); PTHR10120:SF24 (PANTHER); IPR027057 (CDD)
	gene_00480.t1	2.27e-22	117	putative F-box protein					IPR036047 (SUPERFAMILY)
	gene_00481.t1	4.32e-48	90	hypothetical protein VMCG_04599	C:GO:0016021	C:integral component of membrane			no IPS match
	gene_00482.t1	1.16e-49	81	60S ribosomal protein L38	P:GO:0006412; F:GO:0003735; C:GO:0005840	P:translation; F:structural constituent of ribosome; C:ribosome			IPR002675 (PFAM); IPR038464 (G3DSA:3.30.720.GENE3D); IPR002675 (PANTHER); PTHR10965:SF0 (PANTHER)
	gene_00483.t1	0	489	mevalonate kinase	P:GO:0016126; P:GO:0016310; P:GO:0019287; F:GO:0004496; F:GO:0005524; C:GO:0005737; C:GO:0005840	P:sterol biosynthetic process; P:phosphorylation; P:isopentenyl diphosphate biosynthetic process, mevalonate pathway; F:mevalonate kinase activity; F:ATP binding; C:cytoplasm; C:ribosome	Transferring phosphorus-containing groups; Transferring phosphorus-containing groups; Transferases; Mevalonate kinase	EC:2.7.1; EC:2.7; EC:2; EC:2.7.1.36	PR00959 (PRINTS); IPR014721 (G3DSA:3.30.230.GENE3D); IPR006205 (TIGRFAM); IPR013750 (PFAM); IPR036554 (G3DSA:3.30.70.GENE3D); IPR006204 (PFAM); PTHR43290:SF2 (PANTHER); PTHR43290 (PANTHER); IPR006203 (PROSITE_PATTERNS); IPR036554 (SUPERFAMILY); IPR020568 (SUPERFAMILY)
	gene_00484.t1	0	539	Protein farnesyltransferase/geranylgeranyltransferase type-1 subunit alpha	P:GO:0018342; F:GO:0008318	P:protein prenylation; F:protein prenyltransferase activity	Transferring alkyl or aryl groups, other than methyl groups; Transferring alkyl or aryl groups, other than methyl groups; Transferases	EC:2.5.1; EC:2.5; EC:2	IPR002088 (PFAM); G3DSA:1.25.40.120 (GENE3D); PTHR11129:SF1 (PANTHER); PTHR11129 (PANTHER); IPR002088 (PROSITE_PROFILES); IPR002088 (PROSITE_PROFILES); IPR002088 (PROSITE_PROFILES); IPR002088 (PROSITE_PROFILES); IPR002088 (PROSITE_PROFILES); SSF48439 (SUPERFAMILY)
	gene_00485.t1	1.58e-107	189	putative nuclear transport factor 2 domain-containing protein					G3DSA:3.10.450.50 (GENE3D); PTHR12612:SF24 (PANTHER); PTHR12612 (PANTHER); IPR018222 (PROSITE_PROFILES); IPR032710 (SUPERFAMILY)
	gene_00486.t1	0	614	putative methionine--tRNA ligase	P:GO:0006431; F:GO:0004825; F:GO:0005524	P:methionyl-tRNA aminoacylation; F:methionine-tRNA ligase activity; F:ATP binding	Forming carbon-oxygen bonds; Methionine--tRNA ligase; Forming carbon-oxygen bonds; Ligases	EC:6.1; EC:6.1.1.10; EC:6.1.1; EC:6	IPR033911 (PRINTS); G3DSA:1.10.730.10 (GENE3D); IPR014758 (TIGRFAM); IPR014729 (G3DSA:3.40.50.GENE3D); IPR015413 (PFAM); G3DSA:2.170.220.10 (GENE3D); PTHR43326 (PANTHER); IPR033911 (CDD); SSF52374 (SUPERFAMILY); IPR009080 (SUPERFAMILY)
	gene_00487.t1	9.38e-121	233	N-acetyltransferase 9-like protein	P:GO:0006473; F:GO:0004812; F:GO:0008080	P:protein acetylation; F:aminoacyl-tRNA ligase activity; F:N-acetyltransferase activity	Acyltransferases; Forming carbon-oxygen bonds; Transferases; Forming carbon-oxygen bonds; Ligases; Acyltransferases	EC:2.3; EC:6.1; EC:2; EC:6.1.1; EC:6; EC:2.3.1	IPR000182 (PFAM); G3DSA:3.40.630.30 (GENE3D); IPR039135 (PANTHER); IPR016181 (SUPERFAMILY)
	gene_00488.t1	4.65e-36	93	hypothetical protein UCDDA912_g03761					(MOBIDB_LITE)
	gene_00489.t1	0	352	tryptophan synthase beta subunit-like PLP-dependent enzyme	P:GO:0006520; F:GO:0030170	P:cellular amino acid metabolic process; F:pyridoxal phosphate binding			IPR001926 (PFAM); IPR036052 (G3DSA:3.40.50.GENE3D); IPR036052 (G3DSA:3.40.50.GENE3D); PTHR48078:SF2 (PANTHER); PTHR48078 (PANTHER); IPR000634 (PROSITE_PATTERNS); IPR036052 (SUPERFAMILY)
	gene_00490.t1	4.2e-127	693	hypothetical protein UCDDA912_g05872					(MOBIDB_LITE)
	gene_00491.t1	0	512	DNA polymerase subunit delta-2	P:GO:0006260; F:GO:0003677; C:GO:0005634	P:DNA replication; F:DNA binding; C:nucleus			IPR007185 (PFAM); G3DSA:2.40.50.430 (GENE3D); G3DSA:3.60.21.50 (GENE3D); IPR040663 (PFAM); IPR024826 (PANTHER); IPR041863 (CDD)
	gene_00492.t1	0	492	Ribosome biogenesis protein ytm1	P:GO:0000463; P:GO:0000466; F:GO:0043021; C:GO:0005654; C:GO:0005730; C:GO:0030687	P:maturation of LSU-rRNA from tricistronic rRNA transcript (SSU-rRNA, 5.8S rRNA, LSU-rRNA); P:maturation of 5.8S rRNA from tricistronic rRNA transcript (SSU-rRNA, 5.8S rRNA, LSU-rRNA); F:ribonucleoprotein complex binding; C:nucleoplasm; C:nucleolus; C:preribosome, large subunit precursor			IPR020472 (PRINTS); IPR012972 (PFAM); IPR001680 (PFAM); IPR015943 (G3DSA:2.130.10.GENE3D); PTHR19855:SF11 (PANTHER); PTHR19855 (PANTHER); IPR019775 (PROSITE_PATTERNS); IPR019775 (PROSITE_PATTERNS); IPR001680 (PROSITE_PROFILES); IPR017986 (PROSITE_PROFILES); IPR001680 (PROSITE_PROFILES); IPR036322 (SUPERFAMILY)
	gene_00493.t1	0	607	putative 3 -5 exonuclease helicase protein	P:GO:0006139; F:GO:0004527	P:nucleobase-containing compound metabolic process; F:exonuclease activity	Acting on ester bonds; Hydrolases	EC:3.1; EC:3	IPR002562 (PFAM); IPR036397 (G3DSA:3.30.420.GENE3D); PTHR13620 (PANTHER); cd06141 (CDD); IPR012337 (SUPERFAMILY)
	gene_00494.t1	3.31e-55	84	putative u6 snrna-associated sm-like protein lsm5	P:GO:0006397; P:GO:0008380; F:GO:0003723; C:GO:0005681	P:mRNA processing; P:RNA splicing; F:RNA binding; C:spliceosomal complex			IPR001163 (PFAM); G3DSA:2.30.30.100 (GENE3D); IPR033871 (PANTHER); IPR033871 (CDD); IPR010920 (SUPERFAMILY)
	gene_00495.t1	3.91e-84	133	DNA-directed RNA polymerase II subunit RPB11	P:GO:0006366; F:GO:0001055; F:GO:0003677; F:GO:0046983; C:GO:0005665	P:transcription by RNA polymerase II; F:RNA polymerase II activity; F:DNA binding; F:protein dimerization activity; C:RNA polymerase II, core complex	Transferring phosphorus-containing groups; Transferases; Transferring phosphorus-containing groups; DNA-directed RNA polymerase	EC:2.7; EC:2; EC:2.7.7; EC:2.7.7.6	IPR009025 (PFAM); IPR036603 (G3DSA:3.30.1360.GENE3D); PTHR13946 (PANTHER); PTHR13946:SF16 (PANTHER); IPR008193 (PROSITE_PATTERNS); IPR037685 (CDD); IPR036603 (SUPERFAMILY)
	gene_00496.t1	0	764	Vacuolar amino acid transporter 3	P:GO:0006366; P:GO:0089707; P:GO:0089708; P:GO:1990818; F:GO:0001055; F:GO:0003677; F:GO:0005290; F:GO:0015189; F:GO:0046983; F:GO:0061459; C:GO:0000329; C:GO:0005665; C:GO:0016021	P:transcription by RNA polymerase II; P:L-lysine transmembrane export from vacuole; P:L-histidine transmembrane export from vacuole; P:L-arginine transmembrane export from vacuole; F:RNA polymerase II activity; F:DNA binding; F:L-histidine transmembrane transporter activity; F:L-lysine transmembrane transporter activity; F:protein dimerization activity; F:L-arginine transmembrane transporter acti…	Transferring phosphorus-containing groups; Transferases; Transferring phosphorus-containing groups; Translocases; DNA-directed RNA polymerase	EC:2.7; EC:2; EC:2.7.7; EC:7; EC:2.7.7.6	IPR013057 (PFAM); PTHR22950:SF530 (PANTHER); PTHR22950 (PANTHER)
	gene_00497.t1	1.58e-127	456	hypothetical protein DHEL01_v202183					(MOBIDB_LITE)
	gene_00498.t1		93	no hit					no IPS match
	gene_00499.t1		88	no hit					(MOBIDB_LITE)
	gene_00500.t1	1.07e-47	103	hypothetical protein UCDDA912_g05866					(MOBIDB_LITE)
	gene_00501.t1	0	365	putative GTP-binding protein YjiA					IPR003495 (PFAM); G3DSA:3.40.50.300 (GENE3D); PTHR13748:SF62 (PANTHER); PTHR13748 (PANTHER); cd03112 (CDD); IPR027417 (SUPERFAMILY)
	gene_00502.t1	7.85e-45	271	Collagen alpha-1(IV) chain					(MOBIDB_LITE)
	gene_00503.t1		74	no hit					no IPS match
	gene_00504.t1	6.99e-51	121	DUF1754-domain-containing protein					IPR013865 (PFAM); IPR013865 (PANTHER); PTHR13282:SF6 (PANTHER)
	gene_00505.t1	3.16e-06	155	hypothetical protein IQ06DRAFT_247819					no IPS match
	gene_00506.t1	3.36e-135	413	hypothetical protein DHEL01_v202178	C:GO:0016021	C:integral component of membrane			(MOBIDB_LITE)
	gene_00507.t1	0	921	Dolichol kinase sec59	P:GO:0016310; P:GO:0043048; F:GO:0004168; F:GO:0016779; C:GO:0005783; C:GO:0016021	P:phosphorylation; P:dolichyl monophosphate biosynthetic process; F:dolichol kinase activity; F:nucleotidyltransferase activity; C:endoplasmic reticulum; C:integral component of membrane	Transferring phosphorus-containing groups; Transferring phosphorus-containing groups; Transferases; Transferring phosphorus-containing groups; Dolichol kinase	EC:2.7.1; EC:2.7; EC:2; EC:2.7.7; EC:2.7.1.108	IPR032974 (PANTHER)
	gene_00508.t1	0	537	origin recognition complex subunit 2	P:GO:0006260; P:GO:0006355; F:GO:0003677; C:GO:0000808; C:GO:0005634	P:DNA replication; P:regulation of transcription, DNA-templated; F:DNA binding; C:origin recognition complex; C:nucleus			IPR007220 (PFAM); IPR007220 (PANTHER)
	gene_00509.t1	1.17e-141	220	Phosphatidylglycerophosphatase GEP4, mitochondrial	P:GO:0016311; F:GO:0008962	P:dephosphorylation; F:phosphatidylglycerophosphatase activity	Phosphatidylglycerophosphatase; Acting on ester bonds; Hydrolases; Acting on ester bonds	EC:3.1.3.27; EC:3.1; EC:3; EC:3.1.3	IPR023214 (G3DSA:3.40.50.GENE3D); IPR027706 (PFAM); IPR010021 (TIGRFAM); PTHR19288 (PANTHER); IPR010021 (PTHR19288:PANTHER); IPR036412 (SUPERFAMILY)
	gene_00510.t1	1.1e-22	218	yhr100cp-like protein	P:GO:0016311; F:GO:0008962	P:dephosphorylation; F:phosphatidylglycerophosphatase activity			(MOBIDB_LITE)
	gene_00511.t1	1.75e-133	273	Copper homeostasis protein cutC-like protein	P:GO:0055070; F:GO:0005507	P:copper ion homeostasis; F:copper ion binding			IPR023648 (PFAM); IPR036822 (G3DSA:3.20.20.GENE3D); IPR005627 (PANTHER); IPR036822 (SUPERFAMILY)
	gene_00512.t1	0	565	Vacuolar aminopeptidase 1	P:GO:0006508; F:GO:0004177; F:GO:0008237; F:GO:0008270	P:proteolysis; F:aminopeptidase activity; F:metallopeptidase activity; F:zinc ion binding	Acting on peptide bonds (peptidases); Acting on peptide bonds (peptidases); Hydrolases; Aspartyl aminopeptidase; Aminopeptidase B; Prolyl aminopeptidase; Xaa-Pro aminopeptidase	EC:3.4.11; EC:3.4; EC:3; EC:3.4.11.21; EC:3.4.11.6; EC:3.4.11.5; EC:3.4.11.9	IPR001948 (PRINTS); IPR023358 (G3DSA:2.30.250.GENE3D); IPR001948 (PFAM); G3DSA:3.40.630.10 (GENE3D); IPR001948 (PANTHER); PTHR28570:SF4 (PANTHER); cd05658 (CDD); SSF101821 (SUPERFAMILY); SSF53187 (SUPERFAMILY)
	gene_00513.t1		144	uncharacterized protein INS49_014432 [Diaporthe citri]					no IPS match
	gene_00514.t1	1.64e-12	169	hypothetical protein VSDG_00106					no IPS match
	gene_00515.t1	0	1034	putative short-chain dehydrogenase	P:GO:0055114	P:obsolete oxidation-reduction process			G3DSA:3.40.50.720 (GENE3D); IPR002347 (PFAM); G3DSA:3.40.50.720 (GENE3D); PTHR43544:SF2 (PANTHER); PTHR43544 (PANTHER); cd05233 (CDD); IPR036291 (SUPERFAMILY)
	gene_00516.t1	3.35e-131	201	hypothetical protein UCDDA912_g05667					PTHR42089 (PANTHER)
	gene_00517.t1	1.11e-179	308	FPD1, benzoylformate decarboxylase					IPR011993 (G3DSA:2.30.29.GENE3D); IPR039924 (PFAM); PTHR21399:SF0 (PANTHER); IPR039924 (PANTHER)
	gene_00518.t1	0	633	kinesin motor domain-containing protein	P:GO:0007018; F:GO:0003777; F:GO:0005524; F:GO:0008017; C:GO:0005874	P:microtubule-based movement; F:microtubule motor activity; F:ATP binding; F:microtubule binding; C:microtubule	Acting on acid anhydrides; Acting on acid anhydrides; Hydrolases; Nucleoside-triphosphate phosphatase	EC:3.6.1; EC:3.6; EC:3; EC:3.6.1.15	IPR001752 (PRINTS); IPR036961 (G3DSA:3.40.850.GENE3D); IPR001752 (PFAM); IPR027640 (PANTHER); PTHR24115:SF820 (PANTHER); IPR019821 (PROSITE_PATTERNS); IPR001752 (PROSITE_PROFILES); cd01365 (CDD); IPR027417 (SUPERFAMILY)
	gene_00519.t1	6.98e-39	216	glycine-rich RNA-binding protein, putative	F:GO:0003676	F:nucleic acid binding			IPR000504 (PFAM); IPR012677 (G3DSA:3.30.70.GENE3D); PTHR48025 (PANTHER); PTHR48025:SF1 (PANTHER); PTHR48025:SF1 (PANTHER); PTHR48025 (PANTHER); IPR000504 (PROSITE_PROFILES); IPR035979 (SUPERFAMILY)
	gene_00520.t1	0	1258	putative set1-like protein	P:GO:0034968; F:GO:0003723; F:GO:0018024; C:GO:0005694; C:GO:0048188	P:histone lysine methylation; F:RNA binding; F:histone-lysine N-methyltransferase activity; C:chromosome; C:Set1C/COMPASS complex	Transferring one-carbon groups; Transferring one-carbon groups; Transferases; Transferring one-carbon groups	EC:2.1; EC:2.1.1.43; EC:2; EC:2.1.1	IPR012677 (G3DSA:3.30.70.GENE3D); IPR024636 (PFAM); IPR024657 (PFAM); IPR017111 (PIRSF); G3DSA:2.170.270.10 (GENE3D); IPR001214 (PFAM); PTHR45814:SF2 (PANTHER); PTHR45814 (PANTHER); IPR017111 (PROSITE_PROFILES); IPR003616 (PROSITE_PROFILES); IPR001214 (PROSITE_PROFILES); cd20072 (CDD); cd12302 (CDD); SSF82199 (SUPERFAMILY); IPR035979 (SUPERFAMILY)
	gene_00521.t1	0	465	hypothetical protein DHEL01_v200016					(MOBIDB_LITE)
	gene_00522.t1	6.19e-125	181	actin lateral binding protein					G3DSA:1.20.5.340 (GENE3D); IPR000533 (PFAM); SSF57997 (SUPERFAMILY)
	gene_00523.t1	2.03e-127	250	Ribosomal RNA-processing protein 17	C:GO:0005730	C:nucleolus			IPR019186 (PFAM); IPR019186 (PANTHER)
	gene_00524.t1	0	284	Protein big1	P:GO:0006078; P:GO:0009272; C:GO:0005789; C:GO:0016021	P:(1->6)-beta-D-glucan biosynthetic process; P:fungal-type cell wall biogenesis; C:endoplasmic reticulum membrane; C:integral component of membrane			PTHR28285:SF1 (PANTHER); IPR037654 (PANTHER)
	gene_00525.t1	2.15e-86	127	putative trm112p-like protein	P:GO:0000470; P:GO:0018364; P:GO:0030488; P:GO:0030490; P:GO:0070476; F:GO:0004809; F:GO:0008276; F:GO:0016435; F:GO:0046982; C:GO:0035657; C:GO:0043528	P:maturation of LSU-rRNA; P:peptidyl-glutamine methylation; P:tRNA methylation; P:maturation of SSU-rRNA; P:rRNA (guanine-N7)-methylation; F:tRNA (guanine-N2-)-methyltransferase activity; F:protein methyltransferase activity; F:rRNA (guanine) methyltransferase activity; F:protein heterodimerization activity; C:eRF1 methyltransferase complex; C:tRNA (m2G10) methyltransferase complex	Transferring one-carbon groups; Transferases; Transferring one-carbon groups	EC:2.1; EC:2; EC:2.1.1	IPR005651 (PFAM); G3DSA:2.20.25.10 (GENE3D); PTHR12773:SF0 (PANTHER); IPR039127 (PANTHER)
	gene_00526.t1	0	280	peptidyl-prolyl cis-trans isomerase B	P:GO:0000413; P:GO:0006457; F:GO:0003755; C:GO:0016021	P:protein peptidyl-prolyl isomerization; P:protein folding; F:peptidyl-prolyl cis-trans isomerase activity; C:integral component of membrane	Peptidylprolyl isomerase; Cis-trans-isomerases; Isomerases	EC:5.2.1.8; EC:5.2; EC:5	IPR002130 (PRINTS); IPR002130 (PFAM); IPR029000 (G3DSA:2.40.100.GENE3D); PTHR11071:SF477 (PANTHER); PTHR11071 (PANTHER); IPR020892 (PROSITE_PATTERNS); IPR002130 (PROSITE_PROFILES); cd01926 (CDD); IPR029000 (SUPERFAMILY)
	gene_00527.t1	7.34e-143	260	t-SNARE affecting a late Golgi compartment protein 1	P:GO:0048193; C:GO:0005794; C:GO:0016021	P:Golgi vesicle transport; C:Golgi apparatus; C:integral component of membrane			IPR015260 (PFAM); G3DSA:1.20.58.90 (GENE3D); G3DSA:1.20.5.110 (GENE3D); PTHR19957:SF124 (PANTHER); PTHR19957 (PANTHER); IPR000727 (PROSITE_PROFILES); cd15851 (CDD); SSF58038 (SUPERFAMILY); IPR010989 (SUPERFAMILY)
	gene_00528.t1	0	533	Nucleoporin GLE1	P:GO:0016973; C:GO:0005643	P:poly(A)+ mRNA export from nucleus; C:nuclear pore			IPR012476 (PFAM); IPR038506 (G3DSA:1.25.40.GENE3D); IPR012476 (PANTHER)
	gene_00529.t1	0	1351	Virulence protein SSD1	P:GO:0090501; F:GO:0003723; F:GO:0004540	P:RNA phosphodiester bond hydrolysis; F:RNA binding; F:ribonuclease activity	Acting on ester bonds; Hydrolases	EC:3.1; EC:3	G3DSA:2.40.50.690 (GENE3D); IPR041093 (PFAM); IPR001900 (PFAM); IPR041505 (PFAM); G3DSA:2.40.50.700 (GENE3D); G3DSA:2.40.50.140 (GENE3D); PTHR23355:SF9 (PANTHER); PTHR23355 (PANTHER); IPR012340 (SUPERFAMILY); IPR012340 (SUPERFAMILY); IPR012340 (SUPERFAMILY)
	gene_00530.t1	0	430	o-methyltransferase protein	P:GO:0032259; F:GO:0008171	P:methylation; F:O-methyltransferase activity	Transferring one-carbon groups; Transferases; Transferring one-carbon groups	EC:2.1; EC:2; EC:2.1.1	IPR001077 (PFAM); G3DSA:3.40.50.150 (GENE3D); IPR036388 (G3DSA:1.10.10.GENE3D); PTHR43712:SF1 (PANTHER); PTHR43712 (PANTHER); IPR016461 (PROSITE_PROFILES); IPR029063 (SUPERFAMILY)
	gene_00531.t1	0	322	putative twin-arginine translocation pathway signal protein					PF13668 (PFAM); PTHR31694 (PANTHER); PTHR31694:SF8 (PANTHER); cd00657 (CDD); IPR009078 (SUPERFAMILY)
	gene_00532.t1	0	453	NADP-specific glutamate dehydrogenase	P:GO:0006520; F:GO:0000166; F:GO:0004354	P:cellular amino acid metabolic process; F:nucleotide binding; F:glutamate dehydrogenase (NADP+) activity	Acting on the CH-NH(2) group of donors; Oxidoreductases; Glutamate dehydrogenase (NAD(P)(+)); Acting on the CH-NH(2) group of donors; Glutamate dehydrogenase (NADP(+))	EC:1.4; EC:1; EC:1.4.1.3; EC:1.4.1; EC:1.4.1.4	IPR006095 (PRINTS); IPR006096 (PFAM); G3DSA:1.10.285.10 (GENE3D); G3DSA:3.40.50.720 (GENE3D); G3DSA:3.40.50.10860 (GENE3D); IPR014362 (PIRSF); IPR006097 (PFAM); G3DSA:1.10.285.10 (GENE3D); PTHR43571:SF1 (PANTHER); PTHR43571 (PANTHER); IPR033524 (PROSITE_PATTERNS); IPR033922 (CDD); SSF53223 (SUPERFAMILY); IPR036291 (SUPERFAMILY)
	gene_00533.t1	0	1105	DNA polymerase delta catalytic subunit	P:GO:1903459; P:GO:1904161; F:GO:0000166; F:GO:0003677; F:GO:0003887; F:GO:0046872; F:GO:0051539; C:GO:0005739; C:GO:0043625; C:GO:0140445	P:mitotic DNA replication lagging strand elongation; P:DNA synthesis involved in UV-damage excision repair; F:nucleotide binding; F:DNA binding; F:DNA-directed DNA polymerase activity; F:metal ion binding; F:4 iron, 4 sulfur cluster binding; C:mitochondrion; C:delta DNA polymerase complex; C:chromosome, telomeric repeat region	Transferring phosphorus-containing groups; Transferases; DNA-directed DNA polymerase; Transferring phosphorus-containing groups	EC:2.7; EC:2; EC:2.7.7.7; EC:2.7.7	IPR006172 (PRINTS); IPR006133 (PFAM); G3DSA:1.10.287.690 (GENE3D); IPR006134 (PFAM); TIGR00592 (TIGRFAM); IPR025687 (PFAM); G3DSA:3.30.342.10 (GENE3D); IPR036397 (G3DSA:3.30.420.GENE3D); IPR023211 (G3DSA:3.90.1600.GENE3D); IPR042087 (G3DSA:1.10.132.GENE3D); PTHR10322:SF23 (PANTHER); PTHR10322 (PANTHER); IPR017964 (PROSITE_PATTERNS); cd05777 (CDD); cd05533 (CDD); IPR012337 (SUPERFAMILY); IPR043502…
	gene_00534.t1	1.11e-101	203	upf0220 domain protein					(MOBIDB_LITE)
	gene_00535.t1	0	334	Golgi to ER traffic protein 4	P:GO:0045048	P:protein insertion into ER membrane			IPR007317 (PFAM); IPR011990 (G3DSA:1.25.40.GENE3D); IPR007317 (PANTHER); PTHR12875:SF0 (PANTHER)
	gene_00536.t1	1.74e-176	515	MFS general substrate transporter	P:GO:0006810; C:GO:0016020	P:transport; C:membrane			IPR011701 (PFAM); G3DSA:1.20.1720.10 (GENE3D); PTHR23502:SF51 (PANTHER); PTHR23502 (PANTHER); IPR020846 (PROSITE_PROFILES); IPR036259 (SUPERFAMILY); IPR036259 (SUPERFAMILY)
	gene_00537.t1	4.65e-43	160	Protein-ribulosamine 3-kinase, chloroplastic	P:GO:0016310; F:GO:0016301; F:GO:0102193; C:GO:0016020; C:GO:0016021	P:phosphorylation; F:kinase activity; F:protein-ribulosamine 3-kinase activity; C:membrane; C:integral component of membrane			IPR016477 (PFAM); G3DSA:3.90.1200.10 (GENE3D); IPR016477 (PANTHER); PTHR12149:SF8 (PANTHER); IPR011009 (SUPERFAMILY)
	gene_00538.t1	4.8e-24	116	uncharacterized protein THITE_2123863	P:GO:0016310; F:GO:0016301; F:GO:0102193; C:GO:0016020; C:GO:0016021	P:phosphorylation; F:kinase activity; F:protein-ribulosamine 3-kinase activity; C:membrane; C:integral component of membrane			no IPS match
	gene_00539.t1	0	692	aquaporin-like protein	P:GO:0055085; F:GO:0015267; C:GO:0016021	P:transmembrane transport; F:channel activity; C:integral component of membrane	Translocases	EC:7	IPR000425 (PRINTS); IPR023271 (G3DSA:1.20.1080.GENE3D); IPR000425 (PFAM); IPR000425 (TIGRFAM); PTHR43829:SF24 (PANTHER); PTHR43829 (PANTHER); IPR000425 (CDD); IPR023271 (SUPERFAMILY)
	gene_00540.t1	0	622	carboxylesterase family protein	F:GO:0016787	F:hydrolase activity	Hydrolases	EC:3	IPR029058 (G3DSA:3.40.50.GENE3D); IPR002018 (PFAM); PTHR11559 (PANTHER); PTHR11559:SF376 (PANTHER); IPR019826 (PROSITE_PATTERNS); IPR029058 (SUPERFAMILY)
	gene_00541.t1	0	353	eukaryotic porin	P:GO:0030150; F:GO:0008320; F:GO:0015288; C:GO:0005742; C:GO:0046930	P:protein import into mitochondrial matrix; F:protein transmembrane transporter activity; F:porin activity; C:mitochondrial outer membrane translocase complex; C:pore complex	Translocases	EC:7	IPR023614 (G3DSA:2.40.160.GENE3D); IPR027246 (PFAM); PTHR10802:SF2 (PANTHER); IPR037930 (PANTHER); IPR037930 (CDD)
	gene_00542.t1	0	561	elongator complex protein 2	P:GO:0006000; P:GO:0006003; P:GO:0046835; F:GO:0003873; F:GO:0005524	P:fructose metabolic process; P:fructose 2,6-bisphosphate metabolic process; P:carbohydrate phosphorylation; F:6-phosphofructo-2-kinase activity; F:ATP binding	Transferring phosphorus-containing groups; Transferring phosphorus-containing groups; Transferases; 6-phosphofructo-2-kinase	EC:2.7.1; EC:2.7; EC:2; EC:2.7.1.105	IPR003094 (PRINTS); IPR013079 (PFAM); IPR013078 (PFAM); PIRSF000709 (PIRSF); IPR029033 (G3DSA:3.40.50.GENE3D); G3DSA:3.40.50.300 (GENE3D); IPR003094 (PANTHER); PTHR10606:SF39 (PANTHER); IPR013078 (CDD); IPR029033 (SUPERFAMILY); IPR027417 (SUPERFAMILY)
	gene_00543.t1	7.31e-114	164	Cyanate hydratase	P:GO:0009439; F:GO:0003677; F:GO:0008824	P:cyanate metabolic process; F:DNA binding; F:cyanate hydratase activity	Carbon-nitrogen lyases; Lyases; Cyanase	EC:4.3; EC:4; EC:4.2.1.104	IPR008076 (PRINTS); IPR003712 (PFAM); IPR010982 (G3DSA:1.10.260.GENE3D); IPR008076 (PIRSF); IPR008076 (TIGRFAM); IPR036581 (G3DSA:3.30.1160.GENE3D); IPR008076 (PANTHER); IPR001387 (CDD); IPR003712 (CDD); IPR010982 (SUPERFAMILY); IPR036581 (SUPERFAMILY)
	gene_00544.t1	0	380	Altered inheritance of mitochondria protein 6	P:GO:0006629; F:GO:0008081; C:GO:0016021	P:lipid metabolic process; F:phosphoric diester hydrolase activity; C:integral component of membrane	Acting on ester bonds; Acting on ester bonds; Hydrolases	EC:3.1.4; EC:3.1; EC:3	IPR017946 (G3DSA:3.20.20.GENE3D); PTHR31571:SF1 (PANTHER); PTHR31571 (PANTHER); IPR039559 (CDD); IPR017946 (SUPERFAMILY)
	gene_00545.t1	0	338	putative urease accessory protein					IPR038871 (PANTHER)
	gene_00546.t1	0	2312	putative tfiiic transcription initiation factor complex subunits tfc3	P:GO:0006413; F:GO:0003677; F:GO:0003743; C:GO:0005634	P:translational initiation; F:DNA binding; F:translation initiation factor activity; C:nucleus			IPR007309 (PFAM); IPR044210 (PANTHER); PTHR15180:SF1 (PANTHER)
	gene_00547.t1	8.69e-65	231	hypothetical protein VSDG_06424					(MOBIDB_LITE)
	gene_00548.t1	0	1798	ATP-dependent bile acid permease	P:GO:0010038; P:GO:1990961; F:GO:0005524; F:GO:0016887; F:GO:0042626; C:GO:0000329; C:GO:0016021	P:response to metal ion; P:xenobiotic detoxification by transmembrane export across the plasma membrane; F:ATP binding; F:ATPase activity; F:ATPase-coupled transmembrane transporter activity; C:fungal-type vacuole membrane; C:integral component of membrane	Acting on acid anhydrides; Acting on acid anhydrides; Hydrolases; Catalysing the translocation of inorganic cations; Translocases; Nucleoside-triphosphate phosphatase	EC:3.6.1; EC:3.6; EC:3; EC:7.2.2; EC:7; EC:3.6.1.15	IPR036640 (G3DSA:1.20.1560.GENE3D); IPR003439 (PFAM); G3DSA:3.40.50.300 (GENE3D); IPR003439 (PFAM); IPR011527 (PFAM); PTHR24223:SF353 (PANTHER); PTHR24223 (PANTHER); IPR017871 (PROSITE_PATTERNS); IPR017871 (PROSITE_PATTERNS); IPR003439 (PROSITE_PROFILES); IPR003439 (PROSITE_PROFILES); IPR011527 (PROSITE_PROFILES); IPR011527 (PROSITE_PROFILES); cd18596 (CDD); cd18604 (CDD); cd03250 (CDD); IPR03664…
	gene_00549.t1	0	1137	1-phosphatidylinositol 4,5-bisphosphate phosphodiesterase 1	P:GO:0016042; P:GO:0035556; F:GO:0004435; F:GO:0005509	P:lipid catabolic process; P:intracellular signal transduction; F:phosphatidylinositol phospholipase C activity; F:calcium ion binding	Acting on ester bonds; Acting on ester bonds; Hydrolases; Phosphoinositide phospholipase C; Phospholipase C; Acting on ester bonds	EC:3.1.4; EC:3.1; EC:3; EC:3.1.4.11; EC:3.1.4.3; EC:3.1.1	IPR001192 (PRINTS); IPR001711 (PFAM); IPR035892 (G3DSA:2.60.40.GENE3D); IPR000008 (PFAM); IPR011993 (G3DSA:2.30.29.GENE3D); G3DSA:1.10.238.10 (GENE3D); IPR017946 (G3DSA:3.20.20.GENE3D); IPR017946 (G3DSA:3.20.20.GENE3D); IPR000909 (PFAM); IPR001192 (PANTHER); PTHR10336:SF36 (PANTHER); IPR001711 (PROSITE_PROFILES); IPR000008 (PROSITE_PROFILES); IPR001849 (PROSITE_PROFILES); PS50007 (PROSITE_PROFILE…
	gene_00550.t1		148	no hit					no IPS match
	gene_00551.t1		147	no hit					(MOBIDB_LITE)
	gene_00552.t1	1.18e-162	335	putative alpha and gamma adaptin binding protein p34	P:GO:0016192	P:vesicle-mediated transport			G3DSA:3.40.50.11960 (GENE3D); PF10199 (PFAM); IPR019341 (PANTHER)
	gene_00553.t1	0	588	palmitoyltransferase PFA3	F:GO:0019706; C:GO:0016021	F:protein-cysteine S-palmitoyltransferase activity; C:integral component of membrane	Acyltransferases; Transferases; Protein S-acyltransferase; Acyltransferases	EC:2.3; EC:2; EC:2.3.1.225; EC:2.3.1	IPR001594 (PFAM); PTHR22883 (PANTHER); PTHR22883:SF319 (PANTHER); PS50216 (PROSITE_PROFILES)
	gene_00554.t1	0	575	Protein glass					IPR013087 (PFAM); G3DSA:3.30.160.60 (GENE3D); G3DSA:3.30.160.60 (GENE3D); PTHR24404 (PANTHER); IPR013087 (PROSITE_PATTERNS); IPR013087 (PROSITE_PROFILES); IPR013087 (PROSITE_PROFILES)
	gene_00555.t1	0	331	ubiquitin-conjugating enzyme E2 6	P:GO:0000209; P:GO:0030433; F:GO:0061631; C:GO:0005634; C:GO:0016021	P:protein polyubiquitination; P:ubiquitin-dependent ERAD pathway; F:ubiquitin conjugating enzyme activity; C:nucleus; C:integral component of membrane	Transferases; E2 ubiquitin-conjugating enzyme	EC:2; EC:2.3.2.23	IPR000608 (PFAM); IPR016135 (G3DSA:3.10.110.GENE3D); PTHR24068:SF168 (PANTHER); PTHR24068 (PANTHER); IPR000608 (PROSITE_PROFILES); IPR000608 (CDD); IPR016135 (SUPERFAMILY)
	gene_00556.t1	0	476	Protein transport protein SEC61 subunit alpha	P:GO:0006616; P:GO:0030433; P:GO:0030970; P:GO:0031204; P:GO:0044743; P:GO:0070843; F:GO:0005048; F:GO:0015450; C:GO:0005784; C:GO:0016021	P:SRP-dependent cotranslational protein targeting to membrane, translocation; P:ubiquitin-dependent ERAD pathway; P:retrograde protein transport, ER to cytosol; P:posttranslational protein targeting to membrane, translocation; P:protein transmembrane import into intracellular organelle; P:misfolded protein transport; F:signal sequence binding; F:P-P-bond-hydrolysis-driven protein transmembrane tr…	Mitochondrial protein-transporting ATPase; Translocases; Chloroplast protein-transporting ATPase	EC:7.4.2.3; EC:7; EC:7.4.2.4	IPR019561 (PFAM); IPR002208 (PIRSF); IPR002208 (PFAM); IPR002208 (TIGRFAM); IPR023201 (G3DSA:1.10.3370.GENE3D); PTHR10906:SF19 (PANTHER); IPR002208 (PANTHER); IPR030659 (PROSITE_PATTERNS); IPR030659 (PROSITE_PATTERNS); IPR023201 (SUPERFAMILY)
	gene_00557.t1	0	479	tRNA dimethylallyltransferase, mitochondrial	P:GO:0008033; F:GO:0005524; F:GO:0046872; F:GO:0052381; C:GO:0005737	P:tRNA processing; F:ATP binding; F:metal ion binding; F:tRNA dimethylallyltransferase activity; C:cytoplasm	Transferring alkyl or aryl groups, other than methyl groups; Transferring alkyl or aryl groups, other than methyl groups; Transferases; tRNA dimethylallyltransferase	EC:2.5.1; EC:2.5; EC:2; EC:2.5.1.75	G3DSA:1.10.20.140 (GENE3D); G3DSA:3.40.50.300 (GENE3D); IPR030666 (PIRSF); PF01715 (PFAM); IPR018022 (TIGRFAM); IPR022755 (PFAM); G3DSA:3.30.160.60 (GENE3D); PTHR11088:SF25 (PANTHER); IPR039657 (PANTHER); IPR013087 (PROSITE_PATTERNS); IPR027417 (SUPERFAMILY); IPR036236 (SUPERFAMILY)
	gene_00558.t1	0	1623	Serine/threonine-protein kinase GCN2	P:GO:0000077; P:GO:0010998; F:GO:0004694; F:GO:0005524	P:DNA damage checkpoint; P:regulation of translational initiation by eIF2 alpha phosphorylation; F:eukaryotic translation initiation factor 2alpha kinase activity; F:ATP binding	Transferring phosphorus-containing groups; Transferring phosphorus-containing groups; Transferring phosphorus-containing groups; Transferases	EC:2.7.1; EC:2.7.11; EC:2.7; EC:2	IPR041715 (PFAM); G3DSA:3.30.930.10 (GENE3D); IPR016255 (PIRSF); IPR024435 (PFAM); G3DSA:1.10.510.10 (GENE3D); IPR016135 (G3DSA:3.10.110.GENE3D); IPR036621 (G3DSA:3.40.50.GENE3D); IPR000719 (PFAM); G3DSA:3.30.200.20 (GENE3D); IPR006575 (PFAM); PTHR11042 (PANTHER); PTHR11042:SF164 (PANTHER); IPR008271 (PROSITE_PATTERNS); IPR017441 (PROSITE_PATTERNS); IPR000719 (PROSITE_PROFILES); IPR006575 (PROSIT…
	gene_00559.t1	0	674	putative urease accessory protein	P:GO:0006807; F:GO:0016151	P:nitrogen compound metabolic process; F:nickel cation binding			IPR021589 (PFAM); (MOBIDB_LITE)
	gene_00560.t1	1.33e-163	328	Urease accessory protein UreF	P:GO:0006807; F:GO:0016151	P:nitrogen compound metabolic process; F:nickel cation binding			IPR038277 (G3DSA:1.10.4190.GENE3D); IPR002639 (PFAM); PTHR33620:SF1 (PANTHER); PTHR33620 (PANTHER)
	gene_00561.t1	0	395	RNA recognition domain-containing protein	P:GO:0000387; P:GO:0045292; F:GO:0017070; F:GO:0036002; F:GO:0046872; C:GO:0000974; C:GO:0071006; C:GO:0071007	P:spliceosomal snRNP assembly; P:mRNA cis splicing, via spliceosome; F:U6 snRNA binding; F:pre-mRNA binding; F:metal ion binding; C:Prp19 complex; C:U2-type catalytic step 1 spliceosome; C:U2-type catalytic step 2 spliceosome			IPR012677 (G3DSA:3.30.70.GENE3D); IPR000504 (PFAM); IPR032297 (PFAM); IPR039171 (PANTHER); IPR039173 (PTHR14089:PANTHER); IPR000571 (PROSITE_PROFILES); IPR000504 (PROSITE_PROFILES); IPR034181 (CDD); IPR035979 (SUPERFAMILY); IPR036855 (SUPERFAMILY)
	gene_00562.t1	0	371	Ribosome-interacting GTPase 2	F:GO:0005525	F:GTP binding			IPR006073 (PRINTS); IPR004095 (PFAM); IPR031662 (PFAM); IPR005225 (TIGRFAM); IPR006073 (PFAM); IPR012675 (G3DSA:3.10.20.GENE3D); G3DSA:3.40.50.300 (GENE3D); PTHR43127:SF2 (PANTHER); PTHR43127 (PANTHER); IPR006074 (PROSITE_PATTERNS); IPR031167 (PROSITE_PROFILES); IPR004095 (PROSITE_PROFILES); cd01896 (CDD); IPR012676 (SUPERFAMILY); IPR027417 (SUPERFAMILY)
	gene_00563.t1	3.25e-62	117	putative spo12-like protein					IPR007727 (PFAM)
	gene_00564.t1	0	451	acyl-CoA dehydrogenase	F:GO:0016627; F:GO:0050660	F:oxidoreductase activity, acting on the CH-CH group of donors; F:flavin adenine dinucleotide binding	Acting on the CH-CH group of donors; Oxidoreductases	EC:1.3; EC:1	G3DSA:1.20.140.10 (GENE3D); IPR037069 (G3DSA:1.10.540.GENE3D); G3DSA:2.40.110.10 (GENE3D); IPR013786 (PFAM); IPR006091 (PFAM); IPR009075 (PFAM); PTHR48083 (PANTHER); PTHR48083:SF12 (PANTHER); IPR009100 (SUPERFAMILY); IPR036250 (SUPERFAMILY)
	gene_00565.t1	0	766	Transcription initiation factor TFIID subunit 5	P:GO:0006325; P:GO:0006413; F:GO:0003743; F:GO:0005515; C:GO:0000124; C:GO:0005669	P:chromatin organization; P:translational initiation; F:translation initiation factor activity; F:protein binding; C:SAGA complex; C:transcription factor TFIID complex			IPR020472 (PRINTS); IPR037264 (G3DSA:1.25.40.GENE3D); IPR007582 (PFAM); IPR015943 (G3DSA:2.130.10.GENE3D); IPR001680 (PFAM); IPR006594 (PFAM); IPR015943 (G3DSA:2.130.10.GENE3D); IPR037783 (PANTHER); IPR019775 (PROSITE_PATTERNS); IPR001680 (PROSITE_PROFILES); IPR006594 (PROSITE_PROFILES); IPR001680 (PROSITE_PROFILES); IPR001680 (PROSITE_PROFILES); IPR001680 (PROSITE_PROFILES); IPR001680 (PROSITE_P…
	gene_00566.t1	0	589	vacuolar protein sorting-associated protein Vps5	P:GO:0006886; P:GO:0032120; P:GO:0042147; P:GO:0045053; F:GO:0035091; C:GO:0005628; C:GO:0005768; C:GO:0005829; C:GO:0030904	P:intracellular protein transport; P:ascospore-type prospore membrane formation; P:retrograde transport, endosome to Golgi; P:protein retention in Golgi apparatus; F:phosphatidylinositol binding; C:prospore membrane; C:endosome; C:cytosol; C:retromer complex			IPR036871 (G3DSA:3.30.1520.GENE3D); IPR015404 (PFAM); IPR001683 (PFAM); IPR027267 (G3DSA:1.20.1270.GENE3D); PTHR10555 (PANTHER); IPR028648 (PTHR10555:PANTHER); IPR001683 (PROSITE_PROFILES); IPR037868 (CDD); IPR035803 (CDD); IPR027267 (SUPERFAMILY); IPR036871 (SUPERFAMILY)
	gene_00567.t1	2.66e-88	190	putative 50s ribosomal protein	P:GO:0032543; F:GO:0003735; C:GO:0005762	P:mitochondrial translation; F:structural constituent of ribosome; C:mitochondrial large ribosomal subunit			G3DSA:2.40.240.110 (GENE3D); IPR034600 (PANTHER)
	gene_00568.t1	3.74e-135	300	flavin reductase like domain-containing protein	F:GO:0010181	F:FMN binding			IPR002563 (PFAM); IPR012349 (G3DSA:2.30.110.GENE3D); PTHR30466:SF1 (PANTHER); PTHR30466 (PANTHER); SSF50475 (SUPERFAMILY)
	gene_00569.t1	0	620	SamB protein					IPR002893 (PFAM); G3DSA:3.30.60.180 (GENE3D); PTHR47442 (PANTHER); IPR002893 (PROSITE_PROFILES); SSF144232 (SUPERFAMILY)
	gene_00570.t1	0	444	putative rrna processing protein	P:GO:0042254; C:GO:0005730	P:ribosome biogenesis; C:nucleolus			IPR008610 (PFAM); IPR008610 (PANTHER); PTHR13028:SF0 (PANTHER)
	gene_00571.t1	0	513	cytochrome P450	F:GO:0004497; F:GO:0005506; F:GO:0016705; F:GO:0020037; C:GO:0016021	F:monooxygenase activity; F:iron ion binding; F:oxidoreductase activity, acting on paired donors, with incorporation or reduction of molecular oxygen; F:heme binding; C:integral component of membrane	Oxidoreductases; Acting on paired donors, with incorporation or reduction of molecular oxygen. The oxygen incorporated need not be derived from O(2)	EC:1; EC:1.14	IPR001128 (PRINTS); IPR002403 (PRINTS); IPR001128 (PFAM); IPR036396 (G3DSA:1.10.630.GENE3D); PTHR24305:SF180 (PANTHER); PTHR24305 (PANTHER); IPR036396 (SUPERFAMILY)
	gene_00572.t1	0	678	putative atp-dependent rna helicase ded1 protein	F:GO:0003676; F:GO:0004386; F:GO:0005524	F:nucleic acid binding; F:helicase activity; F:ATP binding	Acting on acid anhydrides; Acting on acid anhydrides; Hydrolases; Nucleoside-triphosphate phosphatase	EC:3.6.1; EC:3.6; EC:3; EC:3.6.1.15	G3DSA:3.40.50.300 (GENE3D); IPR001650 (PFAM); IPR011545 (PFAM); G3DSA:3.40.50.300 (GENE3D); PTHR47958 (PANTHER); PTHR47958:SF4 (PANTHER); IPR000629 (PROSITE_PATTERNS); IPR014001 (PROSITE_PROFILES); IPR001650 (PROSITE_PROFILES); IPR014014 (PROSITE_PROFILES); cd18787 (CDD); IPR027417 (SUPERFAMILY)
	gene_00573.t1	4.69e-145	261	proteasome component C11	P:GO:0010499; P:GO:0010950; P:GO:0043161; F:GO:0004298; F:GO:0061133; C:GO:0005634; C:GO:0005789; C:GO:0019774	P:proteasomal ubiquitin-independent protein catabolic process; P:positive regulation of endopeptidase activity; P:proteasome-mediated ubiquitin-dependent protein catabolic process; F:threonine-type endopeptidase activity; F:endopeptidase activator activity; C:nucleus; C:endoplasmic reticulum membrane; C:proteasome core complex, beta-subunit complex	Acting on peptide bonds (peptidases); Acting on peptide bonds (peptidases); Acting on peptide bonds (peptidases); Hydrolases	EC:3.4.99; EC:3.4; EC:3.4.25; EC:3	IPR029055 (G3DSA:3.60.20.GENE3D); IPR001353 (PFAM); IPR035206 (PTHR11599:PANTHER); PTHR11599 (PANTHER); IPR016050 (PROSITE_PATTERNS); IPR023333 (PROSITE_PROFILES); IPR035206 (CDD); IPR029055 (SUPERFAMILY)
	gene_00574.t1	0	647	putative ribosomal rna-processing protein 9 protein	P:GO:0006364; F:GO:0034511; C:GO:0005634	P:rRNA processing; F:U3 snoRNA binding; C:nucleus			IPR020472 (PRINTS); IPR001680 (PFAM); PTHR19865:SF0 (PANTHER); IPR039241 (PANTHER); IPR001680 (PROSITE_PROFILES); IPR001680 (PROSITE_PROFILES); IPR001680 (PROSITE_PROFILES); IPR017986 (PROSITE_PROFILES); IPR001680 (PROSITE_PROFILES); IPR001680 (PROSITE_PROFILES); IPR017986 (PROSITE_PROFILES); IPR036322 (SUPERFAMILY)
	gene_00575.t1	0	1251	Sphingomyelin phosphodiesterase 2	P:GO:0006508; F:GO:0008233; F:GO:0008234; F:GO:0016787; C:GO:0005576	P:proteolysis; F:peptidase activity; F:cysteine-type peptidase activity; F:hydrolase activity; C:extracellular region			IPR003653 (PFAM); G3DSA:1.10.418.20 (GENE3D); G3DSA:3.40.395.10 (GENE3D); PTHR46896:SF3 (PANTHER); PTHR46896 (PANTHER); IPR003653 (PROSITE_PROFILES); IPR038765 (SUPERFAMILY)
	gene_00576.t1	0	685	sphingomyelin phosphodiesterase	P:GO:0006685; F:GO:0004767; F:GO:0016798; F:GO:0046872; C:GO:0005576; C:GO:0016020	P:sphingomyelin catabolic process; F:sphingomyelin phosphodiesterase activity; F:hydrolase activity, acting on glycosyl bonds; F:metal ion binding; C:extracellular region; C:membrane	Acting on ester bonds; Glycosylases; Acting on ester bonds; Hydrolases; Sphingomyelin phosphodiesterase; Acting on ester bonds	EC:3.1.4; EC:3.2; EC:3.1; EC:3; EC:3.1.4.12; EC:3.1.1	IPR029052 (G3DSA:3.60.21.GENE3D); IPR004843 (PFAM); PTHR10340:SF27 (PANTHER); PTHR10340 (PANTHER); IPR041805 (CDD); SSF56300 (SUPERFAMILY)
	gene_00577.t1	7.61e-167	398	putative hda1 complex	P:GO:0016310; F:GO:0003677; F:GO:0016301	P:phosphorylation; F:DNA binding; F:kinase activity			G3DSA:2.40.50.40 (GENE3D); IPR000953 (PROSITE_PROFILES); cd00024 (CDD); IPR016197 (SUPERFAMILY)
	gene_00578.t1	0	830	putative hda1 complex					IPR038609 (G3DSA:3.40.50.GENE3D); (MOBIDB_LITE)
	gene_00579.t1	1.03e-91	153	Cytochrome c oxidase subunit 6	P:GO:0006119; P:GO:0022900; P:GO:1902600; F:GO:0004129; F:GO:0046872; C:GO:0005743	P:oxidative phosphorylation; P:electron transport chain; P:proton transmembrane transport; F:cytochrome-c oxidase activity; F:metal ion binding; C:mitochondrial inner membrane	Oxidoreductases; Acting on a heme group of donors; Acting on a heme group of donors; Cytochrome-c oxidase; Translocases	EC:1; EC:1.9.3; EC:1.9; EC:7.1.1.9; EC:7	IPR036545 (G3DSA:1.25.40.GENE3D); IPR003204 (PFAM); IPR003204 (PANTHER); IPR003204 (CDD); IPR036545 (SUPERFAMILY)
	gene_00580.t1	0	347	elongation of fatty acids protein	P:GO:0006892; P:GO:0030148; P:GO:0030497; P:GO:0032511; P:GO:0042761; F:GO:0009922; F:GO:0102336; F:GO:0102337; F:GO:0102338; F:GO:0102756; C:GO:0005783; C:GO:0016021	P:post-Golgi vesicle-mediated transport; P:sphingolipid biosynthetic process; P:fatty acid elongation; P:late endosome to vacuole transport via multivesicular body sorting pathway; P:very long-chain fatty acid biosynthetic process; F:fatty acid elongase activity; F:3-oxo-arachidoyl-CoA synthase activity; F:3-oxo-cerotoyl-CoA synthase activity; F:3-oxo-lignoceronyl-CoA synthase activity; F:very-lo…	Fatty-acid synthase system; Acyltransferases; Transferases; Very-long-chain 3-oxoacyl-CoA synthase; Acyltransferases	EC:2.3.1.85; EC:2.3; EC:2; EC:2.3.1.199; EC:2.3.1	IPR002076 (PFAM); PTHR11157:SF152 (PANTHER); IPR002076 (PANTHER)
	gene_00581.t1	1.95e-160	273	malate dehydrogenase					IPR021851 (PFAM); PTHR35567 (PANTHER)
	gene_00582.t1	0	848	AP-1 complex subunit gamma-1	P:GO:0006886; P:GO:0016192; C:GO:0030121	P:intracellular protein transport; P:vesicle-mediated transport; C:AP-1 adaptor complex			IPR002553 (PFAM); G3DSA:2.60.40.1230 (GENE3D); IPR017107 (PIRSF); IPR008152 (PFAM); IPR011989 (G3DSA:1.25.10.GENE3D); PTHR22780:SF5 (PANTHER); PTHR22780 (PANTHER); IPR008153 (PROSITE_PROFILES); IPR013041 (SUPERFAMILY); IPR016024 (SUPERFAMILY)
	gene_00583.t1	0	632	Mannosyl-oligosaccharide 1,2-alpha-mannosidase MNS2	P:GO:0005975; P:GO:0006486; F:GO:0004571; F:GO:0005509; C:GO:0016021	P:carbohydrate metabolic process; P:protein glycosylation; F:mannosyl-oligosaccharide 1,2-alpha-mannosidase activity; F:calcium ion binding; C:integral component of membrane	Glycosylases; Mannosyl-oligosaccharide 1,2-alpha-mannosidase; Hydrolases; Alpha-mannosidase; Glycosylases	EC:3.2; EC:3.2.1.113; EC:3; EC:3.2.1.24; EC:3.2.1	IPR001382 (PRINTS); IPR001382 (PFAM); IPR012341 (G3DSA:1.50.10.GENE3D); PTHR11742 (PANTHER); PTHR11742:SF49 (PANTHER); IPR036026 (SUPERFAMILY)
	gene_00584.t1	1.24e-104	149	Calmodulin	P:GO:0019722; P:GO:0050790; P:GO:0051300; F:GO:0005509; F:GO:0030234; C:GO:0005823	P:calcium-mediated signaling; P:regulation of catalytic activity; P:spindle pole body organization; F:calcium ion binding; F:enzyme regulator activity; C:central plaque of spindle pole body			PR00450 (PRINTS); G3DSA:1.10.238.10 (GENE3D); IPR002048 (PFAM); G3DSA:1.10.238.10 (GENE3D); G3DSA:1.10.238.10 (GENE3D); IPR039030 (PTHR23050:PANTHER); PTHR23050 (PANTHER); IPR018247 (PROSITE_PATTERNS); IPR018247 (PROSITE_PATTERNS); IPR018247 (PROSITE_PATTERNS); IPR018247 (PROSITE_PATTERNS); IPR002048 (PROSITE_PROFILES); IPR002048 (PROSITE_PROFILES); IPR002048 (PROSITE_PROFILES); IPR002048 (PROSIT…
	gene_00585.t1	0	393	t-SNARE affecting a late Golgi compartment protein 2	P:GO:0006886; P:GO:0016192; P:GO:0061025; F:GO:0005484; C:GO:0016021; C:GO:0031201	P:intracellular protein transport; P:vesicle-mediated transport; P:membrane fusion; F:SNAP receptor activity; C:integral component of membrane; C:SNARE complex			IPR000727 (PFAM); G3DSA:1.20.58.70 (GENE3D); IPR028673 (PTHR19957:PANTHER); PTHR19957 (PANTHER); IPR006012 (PROSITE_PATTERNS); IPR000727 (PROSITE_PROFILES); cd15845 (CDD); IPR010989 (SUPERFAMILY)
	gene_00586.t1	0	876	hypothetical protein DHEL01_v207224					no IPS match
	gene_00587.t1	5.7e-44	71	hypothetical protein UCDDA912_g05607	C:GO:0005743; C:GO:0016021	C:mitochondrial inner membrane; C:integral component of membrane			IPR039297 (PFAM)
	gene_00588.t1	4.37e-163	235	Clathrin light chain	P:GO:0006886; P:GO:0016192; F:GO:0005198; C:GO:0030130; C:GO:0030132	P:intracellular protein transport; P:vesicle-mediated transport; F:structural molecule activity; C:clathrin coat of trans-Golgi network vesicle; C:clathrin coat of coated pit			IPR000996 (PFAM); PTHR10639:SF7 (PANTHER); IPR000996 (PANTHER)
	gene_00589.t1	0	395	Duf618 domain protein					IPR008942 (G3DSA:1.25.40.GENE3D); IPR006569 (PFAM); PTHR12460 (PANTHER); IPR006569 (PROSITE_PROFILES); cd17003 (CDD); IPR008942 (SUPERFAMILY)
	gene_00590.t1	0	824	ATP-dependent permease MDL2	P:GO:0055085; F:GO:0005524; F:GO:0016887; F:GO:0042626; C:GO:0005739; C:GO:0016021	P:transmembrane transport; F:ATP binding; F:ATPase activity; F:ATPase-coupled transmembrane transporter activity; C:mitochondrion; C:integral component of membrane	Acting on acid anhydrides; Acting on acid anhydrides; Hydrolases; Translocases; Catalysing the translocation of inorganic cations; Nucleoside-triphosphate phosphatase	EC:3.6.1; EC:3.6; EC:3; EC:7; EC:7.2.2; EC:3.6.1.15	IPR036640 (G3DSA:1.20.1560.GENE3D); IPR003439 (PFAM); IPR011527 (PFAM); G3DSA:3.40.50.300 (GENE3D); PTHR24221:SF446 (PANTHER); IPR039421 (PANTHER); IPR017871 (PROSITE_PATTERNS); IPR011527 (PROSITE_PROFILES); IPR003439 (PROSITE_PROFILES); cd18573 (CDD); cd03249 (CDD); IPR027417 (SUPERFAMILY); IPR036640 (SUPERFAMILY)
	gene_00591.t1		388	no hit					(MOBIDB_LITE)
	gene_00592.t1	0	443	hypothetical protein DHEL01_v212707					(MOBIDB_LITE)
	gene_00593.t1		344	no hit					(MOBIDB_LITE)
	gene_00594.t1	0	332	37S ribosomal protein S9, mitochondrial	P:GO:0006412; F:GO:0003735; C:GO:0005840	P:translation; F:structural constituent of ribosome; C:ribosome			IPR014721 (G3DSA:3.30.230.GENE3D); IPR000754 (PFAM); IPR000754 (PANTHER); PTHR21569:SF1 (PANTHER); IPR020574 (PROSITE_PATTERNS); IPR020568 (SUPERFAMILY)
	gene_00595.t1	0	408	Elongation factor 1-gamma 1	P:GO:0006414; F:GO:0003746; F:GO:0016740	P:translational elongation; F:translation elongation factor activity; F:transferase activity	Transferases	EC:2	IPR036433 (G3DSA:3.30.70.GENE3D); G3DSA:1.20.1050.10 (GENE3D); IPR004046 (PFAM); IPR001662 (PFAM); IPR036249 (G3DSA:3.40.30.GENE3D); IPR004045 (PFAM); IPR040079 (mobidb-MOBIDB_LITE); PTHR43986:SF8 (PANTHER); PTHR43986 (PANTHER); IPR001662 (PROSITE_PROFILES); IPR010987 (PROSITE_PROFILES); IPR004045 (PROSITE_PROFILES); cd03044 (CDD); cd03181 (CDD); IPR036282 (SUPERFAMILY); IPR036249 (SUPERFAMILY); …
	gene_00596.t1	0	440	putative phosphoprotein phosphatase					IPR004274 (PFAM); IPR023214 (G3DSA:3.40.50.GENE3D); PTHR12210 (PANTHER); PTHR12210:SF121 (PANTHER); IPR004274 (PROSITE_PROFILES); IPR036412 (SUPERFAMILY)
	gene_00597.t1	2.01e-152	318	rRNA biogenesis protein RRP36	P:GO:0000469; C:GO:0005730	P:cleavage involved in rRNA processing; C:nucleolus			IPR009292 (PFAM); IPR009292 (PANTHER)
	gene_00598.t1	0	840	Atypical/ABC1/ABC1-A protein kinase	P:GO:0016310; F:GO:0016301	P:phosphorylation; F:kinase activity	Transferring phosphorus-containing groups; Transferases	EC:2.7; EC:2	IPR004147 (PFAM); IPR034646 (PANTHER); PTHR43851:SF3 (PANTHER); IPR034646 (CDD); IPR011009 (SUPERFAMILY)
	gene_00599.t1	0	453	Protein DGCR14	C:GO:0005634	C:nucleus			IPR019148 (PFAM); IPR019148 (PANTHER)
	gene_00600.t1	0	584	serine/threonine-protein phosphatase 5	P:GO:0006470; F:GO:0046872; F:GO:0106306; F:GO:0106307	P:protein dephosphorylation; F:metal ion binding; F:protein serine phosphatase activity; F:protein threonine phosphatase activity	Protein-serine/threonine phosphatase; Acting on ester bonds; Hydrolases; Acting on ester bonds	EC:3.1.3.16; EC:3.1; EC:3; EC:3.1.3	IPR006186 (PRINTS); PIRSF033096 (PIRSF); IPR029052 (G3DSA:3.60.21.GENE3D); IPR004843 (PFAM); IPR013235 (PFAM); IPR011990 (G3DSA:1.25.40.GENE3D); PTHR45668 (PANTHER); IPR011236 (PTHR45668:PANTHER); IPR006186 (PROSITE_PATTERNS); IPR019734 (PROSITE_PROFILES); IPR019734 (PROSITE_PROFILES); IPR019734 (PROSITE_PROFILES); IPR013026 (PROSITE_PROFILES); IPR041753 (CDD); SSF56300 (SUPERFAMILY); IPR011990 (…
	gene_00601.t1	1.34e-63	143	ribonuclease P/MRP protein subunit POP8	P:GO:0006379; P:GO:0008033; C:GO:0000172; C:GO:0005655	P:mRNA cleavage; P:tRNA processing; C:ribonuclease MRP complex; C:nucleolar ribonuclease P complex			IPR020347 (PANTHER)
	gene_00602.t1	1.26e-83	121	Transcription elongation factor spt4	P:GO:0006414; P:GO:0032786; F:GO:0003746; F:GO:0008270; C:GO:0000775; C:GO:0005634	P:translational elongation; P:positive regulation of DNA-templated transcription, elongation; F:translation elongation factor activity; F:zinc ion binding; C:chromosome, centromeric region; C:nucleus			IPR009287 (PIRSF); IPR022800 (PFAM); IPR038510 (G3DSA:3.30.40.GENE3D); IPR009287 (PANTHER); PTHR12882:SF1 (PANTHER); IPR022800 (CDD); IPR029040 (SUPERFAMILY)
	gene_00603.t1	1.88e-106	281	predicted protein	P:GO:0030435	P:sporulation resulting in formation of a cellular spore			no IPS match
	gene_00604.t1	0	333	putative zinc finger protein rts2	F:GO:0003677; F:GO:0046872	F:DNA binding; F:metal ion binding			IPR038254 (G3DSA:1.10.10.GENE3D); IPR022755 (PFAM); IPR019447 (PFAM); IPR037321 (PANTHER); PTHR12805:SF0 (PANTHER); IPR013087 (PROSITE_PATTERNS); IPR036236 (SUPERFAMILY)
	gene_00605.t1	0	561	Enhancer of polycomb-like protein 1	P:GO:0006357; C:GO:0032777	P:regulation of transcription by RNA polymerase II; C:Piccolo NuA4 histone acetyltransferase complex			IPR019542 (PFAM); PTHR14898:SF0 (PANTHER); IPR024943 (PANTHER)
	gene_00606.t1	1.25e-121	174	Calcineurin subunit B	F:GO:0005509	F:calcium ion binding			PR00450 (PRINTS); G3DSA:1.10.238.10 (GENE3D); IPR002048 (PFAM); IPR015757 (PANTHER); IPR018247 (PROSITE_PATTERNS); IPR018247 (PROSITE_PATTERNS); IPR018247 (PROSITE_PATTERNS); IPR018247 (PROSITE_PATTERNS); IPR002048 (PROSITE_PROFILES); IPR002048 (PROSITE_PROFILES); IPR002048 (PROSITE_PROFILES); IPR002048 (PROSITE_PROFILES); IPR002048 (CDD); IPR011992 (SUPERFAMILY)
	gene_00607.t1	0	504	cytochrome P450	F:GO:0004497; F:GO:0005506; F:GO:0016705; F:GO:0020037; C:GO:0016021	F:monooxygenase activity; F:iron ion binding; F:oxidoreductase activity, acting on paired donors, with incorporation or reduction of molecular oxygen; F:heme binding; C:integral component of membrane	Oxidoreductases; Acting on paired donors, with incorporation or reduction of molecular oxygen. The oxygen incorporated need not be derived from O(2)	EC:1; EC:1.14	IPR001128 (PRINTS); IPR002401 (PRINTS); IPR001128 (PFAM); IPR036396 (G3DSA:1.10.630.GENE3D); PTHR24305 (PANTHER); PTHR24305:SF113 (PANTHER); IPR036396 (SUPERFAMILY)
	gene_00608.t1	0	510	aspartate kinase	P:GO:0009089; P:GO:0016310; F:GO:0004072; F:GO:0005524	P:lysine biosynthetic process via diaminopimelate; P:phosphorylation; F:aspartate kinase activity; F:ATP binding	Transferring phosphorus-containing groups; Aspartate kinase; Transferring phosphorus-containing groups; Transferases	EC:2.7.2; EC:2.7.2.4; EC:2.7; EC:2	IPR001341 (TIGRFAM); IPR027795 (PFAM); IPR001048 (PFAM); IPR036393 (G3DSA:3.40.1160.GENE3D); G3DSA:3.30.2130.10 (GENE3D); IPR005260 (PIRSF); PTHR21499:SF59 (PANTHER); PTHR21499 (PANTHER); IPR018042 (PROSITE_PATTERNS); IPR002912 (PROSITE_PROFILES); SSF55021 (SUPERFAMILY); SSF55021 (SUPERFAMILY); IPR036393 (SUPERFAMILY)
	gene_00609.t1	0	380	tRNA N6-adenosine threonylcarbamoyltransferase	P:GO:0002949; P:GO:0006508; F:GO:0008233; F:GO:0046872; F:GO:0061711; C:GO:0000408; C:GO:0005634; C:GO:0005737	P:tRNA threonylcarbamoyladenosine modification; P:proteolysis; F:peptidase activity; F:metal ion binding; F:N(6)-L-threonylcarbamoyladenine synthase activity; C:EKC/KEOPS complex; C:nucleus; C:cytoplasm	Acyltransferases; Acting on peptide bonds (peptidases); Transferases; Hydrolases; N(6)-L-threonylcarbamoyladenine synthase; Acyltransferases	EC:2.3; EC:3.4; EC:2; EC:3; EC:2.3.1.234; EC:2.3.1	IPR017861 (PRINTS); IPR000905 (PFAM); IPR017861 (TIGRFAM); G3DSA:3.30.420.40 (GENE3D); G3DSA:3.30.420.40 (GENE3D); IPR034680 (PTHR11735:PANTHER); IPR000905 (PANTHER); IPR043129 (SUPERFAMILY)
	gene_00610.t1	0	499	SNF1 protein kinase subunit beta-3	P:GO:0007165; P:GO:0045859; F:GO:0016301; C:GO:0031588	P:signal transduction; P:regulation of protein kinase activity; F:kinase activity; C:nucleotide-activated protein kinase complex	Transferring phosphorus-containing groups; Transferases	EC:2.7; EC:2	IPR013783 (G3DSA:2.60.40.GENE3D); G3DSA:3.30.160.760 (GENE3D); IPR032640 (PFAM); IPR006828 (PFAM); IPR030077 (PTHR10343:PANTHER); PTHR10343 (PANTHER); cd02859 (CDD); IPR014756 (SUPERFAMILY); IPR037256 (SUPERFAMILY)
	gene_00611.t1	5.59e-93	225	hypothetical protein UCDDA912_g07050	C:GO:0016020	C:membrane			(MOBIDB_LITE)
	gene_00612.t1	0	588	Serine/threonine-protein kinase bur1	P:GO:0032968; P:GO:0051726; P:GO:0071619; P:GO:0071620; P:GO:0120186; F:GO:0004693; F:GO:0005524; F:GO:0008353; C:GO:0070691; C:GO:0070693	P:positive regulation of transcription elongation from RNA polymerase II promoter; P:regulation of cell cycle; P:phosphorylation of RNA polymerase II C-terminal domain serine 2 residues; P:phosphorylation of RNA polymerase II C-terminal domain serine 5 residues; P:negative regulation of protein localization to chromatin; F:cyclin-dependent protein serine/threonine kinase activity; F:ATP binding; …	Transferring phosphorus-containing groups; Transferring phosphorus-containing groups; [RNA-polymerase]-subunit kinase; Transferring phosphorus-containing groups; Transferases; Cyclin-dependent kinase	EC:2.7.1; EC:2.7.11; EC:2.7.11.23; EC:2.7; EC:2; EC:2.7.11.22	G3DSA:3.30.200.20 (GENE3D); G3DSA:1.10.510.10 (GENE3D); IPR000719 (PFAM); PTHR24056:SF493 (PANTHER); PTHR24056 (PANTHER); IPR008271 (PROSITE_PATTERNS); IPR017441 (PROSITE_PATTERNS); IPR000719 (PROSITE_PROFILES); IPR011009 (SUPERFAMILY)
	gene_00613.t1	8.44e-21	75	NADH dehydrogenase [ubiquinone] 1 beta subcomplex subunit 2	C:GO:0016021	C:integral component of membrane			no IPS match
	gene_00614.t1	0	347	cyclopropane-fatty-acyl-phospholipid synthase	P:GO:0032259; F:GO:0008168	P:methylation; F:methyltransferase activity	Transferring one-carbon groups; Transferases; Transferring one-carbon groups	EC:2.1; EC:2; EC:2.1.1	G3DSA:3.40.50.150 (GENE3D); PF02353 (PFAM); PTHR43832 (PANTHER); PTHR43832:SF1 (PANTHER); cd02440 (CDD); IPR029063 (SUPERFAMILY)
	gene_00615.t1	0	1389	cation-transporting ATPase 4	P:GO:0006812; F:GO:0005524; F:GO:0016887; F:GO:0046872; C:GO:0016021	P:cation transport; F:ATP binding; F:ATPase activity; F:metal ion binding; C:integral component of membrane	Acting on acid anhydrides; Acting on acid anhydrides; Hydrolases; Nucleoside-triphosphate phosphatase	EC:3.6.1; EC:3.6; EC:3; EC:3.6.1.15	PR00119 (PRINTS); IPR001757 (TIGRFAM); IPR006068 (PFAM); IPR023299 (G3DSA:3.40.1110.GENE3D); IPR023214 (G3DSA:3.40.50.GENE3D); IPR006544 (PFAM); PF00122 (PFAM); G3DSA:2.70.150.10 (GENE3D); IPR006544 (TIGRFAM); PF00702 (PFAM); G3DSA:1.20.1110.10 (GENE3D),SFLDF00027 (SFLD),SFLDG00002 (SFLD); IPR044492 (mobidb-MOBIDB_LITE); PTHR45630:SF8 (PANTHER); PTHR45630 (PANTHER); IPR018303 (PROSITE_PATTERNS); …
	gene_00616.t1	0	1580	putative myosin myo2	P:GO:0000001; P:GO:0000011; P:GO:0000132; P:GO:0006904; P:GO:0007107; P:GO:0007118; P:GO:0009826; P:GO:0030050; P:GO:0045033; P:GO:0048313; F:GO:0000146; F:GO:0005516; F:GO:0005524; F:GO:0051015; C:GO:0000131; C:GO:0000329; C:GO:0005934; C:GO:0005935; C:GO:0016459; C:GO:0030133; C:GO:0031941; C:GO:0032432; C:GO:0034993; C:GO:0043332; C:GO:0071563	P:mitochondrion inheritance; P:vacuole inheritance; P:establishment of mitotic spindle orientation; P:vesicle docking involved in exocytosis; P:membrane addition at site of cytokinesis; P:budding cell apical bud growth; P:unidimensional cell growth; P:vesicle transport along actin filament; P:peroxisome inheritance; P:Golgi inheritance; F:microfilament motor activity; F:calmodulin binding; F:ATP …	Acting on acid anhydrides; Acting on acid anhydrides; Hydrolases; Nucleoside-triphosphate phosphatase	EC:3.6.1; EC:3.6; EC:3; EC:3.6.1.15	IPR001609 (PRINTS); G3DSA:1.20.58.530 (GENE3D); G3DSA:1.20.120.720 (GENE3D); IPR001609 (PFAM); G3DSA:1.20.5.190 (GENE3D); IPR036961 (G3DSA:3.40.850.GENE3D); G3DSA:1.10.10.820 (GENE3D); IPR002710 (PFAM); IPR000048 (PFAM); G3DSA:3.30.70.3240 (GENE3D); PTHR13140:SF706 (PANTHER); PTHR13140 (PANTHER); IPR000048 (PROSITE_PROFILES); IPR000048 (PROSITE_PROFILES); IPR004009 (PROSITE_PROFILES); IPR002710 (…
	gene_00617.t1	0	471	D-3-phosphoglycerate dehydrogenase	P:GO:0006564; F:GO:0004617; F:GO:0051287	P:L-serine biosynthetic process; F:phosphoglycerate dehydrogenase activity; F:NAD binding	Acting on the CH-OH group of donors; Oxidoreductases; Acting on the CH-OH group of donors; Phosphoglycerate dehydrogenase	EC:1.1; EC:1; EC:1.1.1; EC:1.1.1.95	IPR006139 (PFAM); G3DSA:3.30.70.260 (GENE3D); IPR006140 (PFAM); G3DSA:3.40.50.720 (GENE3D); G3DSA:3.40.50.720 (GENE3D); PTHR10996 (PANTHER); PTHR10996:SF165 (PANTHER); IPR029753 (PROSITE_PATTERNS); IPR029752 (PROSITE_PATTERNS); cd12176 (CDD); IPR036291 (SUPERFAMILY); SSF55021 (SUPERFAMILY); SSF52283 (SUPERFAMILY)
	gene_00618.t1	0	415	putative nucleosome assembly protein	P:GO:0006334; P:GO:0006337; P:GO:0006607; P:GO:0007117; P:GO:0031116; P:GO:0032968; P:GO:0042274; P:GO:0043085; P:GO:0098841; P:GO:2000617; F:GO:0008047; F:GO:0030332; F:GO:0042393; F:GO:0042802; F:GO:0051082; C:GO:0005634; C:GO:0032174	P:nucleosome assembly; P:nucleosome disassembly; P:NLS-bearing protein import into nucleus; P:budding cell bud growth; P:positive regulation of microtubule polymerization; P:positive regulation of transcription elongation from RNA polymerase II promoter; P:ribosomal small subunit biogenesis; P:positive regulation of catalytic activity; P:protein localization to cell division site after cytokinesi…			IPR002164 (PFAM); G3DSA:3.30.1120.90 (GENE3D); PTHR11875:SF7 (PANTHER); IPR002164 (PANTHER); IPR037231 (SUPERFAMILY)
	gene_00619.t1	3.53e-111	175	putative pos9-activating factor fap7 protein	P:GO:0006364; P:GO:0016310; P:GO:0046940; F:GO:0004017; F:GO:0005524; F:GO:0016887; C:GO:0005634; C:GO:0005737	P:rRNA processing; P:phosphorylation; P:nucleoside monophosphate phosphorylation; F:adenylate kinase activity; F:ATP binding; F:ATPase activity; C:nucleus; C:cytoplasm	Nucleoside-phosphate kinase; Adenylate kinase; Acting on acid anhydrides; Transferring phosphorus-containing groups; Acting on acid anhydrides; Transferases; Transferring phosphorus-containing groups; Hydrolases; Nucleoside-triphosphate phosphatase	EC:2.7.4.4; EC:2.7.4.3; EC:3.6.1; EC:2.7; EC:3.6; EC:2; EC:2.7.4; EC:3; EC:3.6.1.15	PF13238 (PFAM); G3DSA:3.40.50.300 (GENE3D); PTHR12595 (PANTHER); IPR027417 (SUPERFAMILY)
	gene_00620.t1	6.06e-134	193	inosine triphosphate pyrophosphatase	P:GO:0009117; P:GO:0009204; F:GO:0000166; F:GO:0035529; F:GO:0036218; F:GO:0046872; C:GO:0005634; C:GO:0005737	P:nucleotide metabolic process; P:deoxyribonucleoside triphosphate catabolic process; F:nucleotide binding; F:NADH pyrophosphatase activity; F:dTTP diphosphatase activity; F:metal ion binding; C:nucleus; C:cytoplasm	Acting on acid anhydrides; Acting on acid anhydrides; Hydrolases; Nucleotide diphosphatase	EC:3.6.1; EC:3.6; EC:3; EC:3.6.1.9	IPR002637 (PFAM); IPR002637 (TIGRFAM); IPR029001 (G3DSA:3.90.950.GENE3D); IPR002637 (PANTHER); IPR002637 (CDD); IPR029001 (SUPERFAMILY)
	gene_00621.t1	0	500	Zinc finger with UFM1-specific peptidase domain protein	P:GO:0008150	P:biological_process			IPR012462 (PFAM); PTHR24403:SF82 (PANTHER); PTHR24403 (PANTHER)
	gene_00622.t1	0	566	seryl-tRNA synthetase	P:GO:0006434; P:GO:0097056; F:GO:0004828; F:GO:0005524	P:seryl-tRNA aminoacylation; P:selenocysteinyl-tRNA(Sec) biosynthetic process; F:serine-tRNA ligase activity; F:ATP binding	Forming carbon-oxygen bonds; Serine--tRNA ligase; Forming carbon-oxygen bonds; Ligases	EC:6.1; EC:6.1.1.11; EC:6.1.1; EC:6	IPR002317 (PRINTS); IPR002314 (PFAM); G3DSA:3.30.930.10 (GENE3D); IPR015866 (PFAM); IPR042103 (G3DSA:1.10.287.GENE3D); IPR002317 (TIGRFAM); IPR002317 (PANTHER); IPR006195 (PROSITE_PROFILES); IPR033729 (CDD); IPR010978 (SUPERFAMILY); SSF55681 (SUPERFAMILY)
	gene_00623.t1	2.52e-123	255	GTP-binding protein rhb1	P:GO:0007264; P:GO:0071851; P:GO:1905589; F:GO:0003924; F:GO:0005525; F:GO:0019003; C:GO:0005886	P:small GTPase mediated signal transduction; P:mitotic G1 cell cycle arrest in response to nitrogen starvation; P:positive regulation of L-arginine import across plasma membrane; F:GTPase activity; F:GTP binding; F:GDP binding; C:plasma membrane	Acting on acid anhydrides; Acting on acid anhydrides; Hydrolases; Nucleoside-triphosphate phosphatase	EC:3.6.1; EC:3.6; EC:3; EC:3.6.1.15	PR00449 (PRINTS); IPR001806 (PFAM); IPR005225 (TIGRFAM); G3DSA:3.40.50.300 (GENE3D); IPR020849 (PANTHER); PTHR24070:SF226 (PANTHER); IPR020849 (PROSITE_PROFILES); cd04137 (CDD); IPR027417 (SUPERFAMILY)
	gene_00624.t1	0	891	wings apart-like protein regulation of heterochromatin-domain-containing protein					IPR022771 (PFAM); IPR011989 (G3DSA:1.25.10.GENE3D); IPR039874 (PANTHER); PTHR22100:SF13 (PANTHER)
	gene_00625.t1	6.31e-177	251	uracil phosphoribosyltransferase	P:GO:0009116; F:GO:0016757	P:nucleoside metabolic process; F:transferase activity, transferring glycosyl groups	Glycosyltransferases; Transferases	EC:2.4; EC:2	IPR029057 (G3DSA:3.40.50.GENE3D); PF14681 (PFAM); PTHR10285 (PANTHER); PTHR10285:SF171 (PANTHER); IPR000836 (CDD); IPR029057 (SUPERFAMILY)
	gene_00626.t1	3.72e-88	127	transcription elongation factor, putative	F:GO:0046872; C:GO:0005634	F:metal ion binding; C:nucleus			IPR038567 (G3DSA:2.20.25.GENE3D); IPR007808 (PFAM); IPR007808 (PANTHER); SSF57783 (SUPERFAMILY)
	gene_00627.t1	0	525	GTP cyclohydrolase II	P:GO:0009231; F:GO:0003935; F:GO:0005525	P:riboflavin biosynthetic process; F:GTP cyclohydrolase II activity; F:GTP binding	GTP cyclohydrolase II; Acting on carbon-nitrogen bonds, other than peptide bonds; Acting on carbon-nitrogen bonds, other than peptide bonds; Hydrolases	EC:3.5.4.25; EC:3.5.4; EC:3.5; EC:3	IPR036144 (G3DSA:3.40.50.GENE3D); IPR022163 (PFAM); IPR032677 (PFAM); PTHR47259 (PANTHER); IPR000926 (CDD); IPR036144 (SUPERFAMILY)
	gene_00628.t1	3.24e-70	165	related to HETEROGENEOUS NUCLEAR RIBONUCLEOPROTEIN G					(MOBIDB_LITE)
	gene_00629.t1		80	no hit					PS51257 (PROSITE_PROFILES)
	gene_00630.t1	0	260	40S ribosomal protein S3aE	P:GO:0006412; F:GO:0003735; C:GO:0022627	P:translation; F:structural constituent of ribosome; C:cytosolic small ribosomal subunit			IPR001593 (PFAM); PTHR11830:SF33 (PANTHER); PTHR11830 (PANTHER); IPR018281 (PROSITE_PATTERNS)
	gene_00631.t1	3.18e-132	201	ras-domain-containing protein	F:GO:0003924; F:GO:0005525	F:GTPase activity; F:GTP binding	Acting on acid anhydrides; Acting on acid anhydrides; Hydrolases; Nucleoside-triphosphate phosphatase	EC:3.6.1; EC:3.6; EC:3; EC:3.6.1.15	PR00449 (PRINTS); IPR005225 (TIGRFAM); IPR001806 (PFAM); G3DSA:3.40.50.300 (GENE3D); PTHR24073 (PANTHER); PTHR24073:SF285 (PANTHER); PS51419 (PROSITE_PROFILES); cd00154 (CDD); IPR027417 (SUPERFAMILY)
	gene_00632.t1	0	310	related to alpha/beta hydrolase	F:GO:0016787	F:hydrolase activity	Hydrolases	EC:3	IPR029058 (G3DSA:3.40.50.GENE3D); IPR000073 (PFAM); PTHR46118 (PANTHER); PTHR46118:SF4 (PANTHER); IPR029058 (SUPERFAMILY)
	gene_00633.t1	0	439	TFIIE alpha subunit	P:GO:0006355; P:GO:0006367; P:GO:0006413; F:GO:0003743	P:regulation of transcription, DNA-templated; P:transcription initiation from RNA polymerase II promoter; P:translational initiation; F:translation initiation factor activity			IPR013083 (G3DSA:3.30.40.GENE3D); IPR024550 (PFAM); IPR039997 (PANTHER); IPR017919 (PROSITE_PROFILES); SSF57783 (SUPERFAMILY)
	gene_00634.t1	0	617	DNA polymerase type-X family protein pol4	P:GO:0006281; P:GO:0071897; F:GO:0003677; F:GO:0003887; F:GO:0046872; C:GO:0005634	P:DNA repair; P:DNA biosynthetic process; F:DNA binding; F:DNA-directed DNA polymerase activity; F:metal ion binding; C:nucleus	Transferring phosphorus-containing groups; Transferases; DNA-directed DNA polymerase; Transferring phosphorus-containing groups	EC:2.7; EC:2; EC:2.7.7.7; EC:2.7.7	IPR022312 (PRINTS); IPR002008 (PRINTS); IPR010996 (PFAM); G3DSA:1.10.150.20 (GENE3D); IPR043519 (G3DSA:3.30.460.GENE3D); IPR018944 (PFAM); IPR029398 (PFAM); IPR037160 (G3DSA:3.30.210.GENE3D); IPR027421 (G3DSA:1.10.150.GENE3D); IPR028207 (PFAM); PTHR11276:SF29 (PANTHER); PTHR11276:SF29 (PANTHER); PTHR11276 (PANTHER); IPR001357 (PROSITE_PROFILES); IPR002054 (CDD); IPR043519 (SUPERFAMILY); IPR027421…
	gene_00635.t1	1.76e-83	148	MAPEG family protein	F:GO:0016740; C:GO:0016021	F:transferase activity; C:integral component of membrane	Transferases	EC:2	IPR001129 (PFAM); IPR023352 (G3DSA:1.20.120.GENE3D); PTHR10250 (PANTHER); PTHR10250:SF22 (PANTHER); IPR023352 (SUPERFAMILY)
	gene_00636.t1	0	548	Putative metallocarboxypeptidase ecm14	P:GO:0006508; F:GO:0004181; F:GO:0008270	P:proteolysis; F:metallocarboxypeptidase activity; F:zinc ion binding	Acting on peptide bonds (peptidases); Carboxypeptidase B; Carboxypeptidase A; Alanine carboxypeptidase; Gly-Xaa carboxypeptidase; Lysine carboxypeptidase; Glutamate carboxypeptidase; Metallocarboxypeptidase D; Carboxypeptidase E; Glutamate carboxypeptidase II; Acting on peptide bonds (peptidases); Hydrolases; Tubulinyl-Tyr carboxypeptidase	EC:3.4.17; EC:3.4.17.2; EC:3.4.17.1; EC:3.4.17.6; EC:3.4.17.4; EC:3.4.17.3; EC:3.4.17.11; EC:3.4.17.22; EC:3.4.17.10; EC:3.4.17.21; EC:3.4; EC:3; EC:3.4.17.17	IPR000834 (PRINTS); IPR000834 (PFAM); G3DSA:3.40.630.10 (GENE3D); PTHR11705 (PANTHER); PTHR11705:SF91 (PANTHER); IPR000834 (PROSITE_PATTERNS); cd03860 (CDD); SSF53187 (SUPERFAMILY)
	gene_00637.t1		81	no hit					no IPS match
	gene_00638.t1	0	1514	protein transport protein sec73	P:GO:0032012	P:regulation of ARF protein signal transduction			IPR023394 (G3DSA:1.10.1000.GENE3D); IPR000904 (PFAM); IPR011993 (G3DSA:2.30.29.GENE3D); PTHR10663 (PANTHER); PTHR10663:SF328 (PANTHER); IPR001849 (PROSITE_PROFILES); IPR000904 (PROSITE_PROFILES); IPR000904 (CDD); SSF50729 (SUPERFAMILY); IPR035999 (SUPERFAMILY)
	gene_00639.t1	0	660	signal recognition particle protein	P:GO:0006614; F:GO:0008312; F:GO:0043022; C:GO:0005786	P:SRP-dependent cotranslational protein targeting to membrane; F:7S RNA binding; F:ribosome binding; C:signal recognition particle, endoplasmic reticulum targeting			IPR031545 (PFAM); IPR013699 (PFAM); IPR011990 (G3DSA:1.25.40.GENE3D); IPR026270 (PIRSF); IPR026270 (PANTHER); IPR011990 (SUPERFAMILY)
	gene_00640.t1	2.66e-143	321	Signal recognition particle subunit SRP72	P:GO:0006614; F:GO:0008312; C:GO:0005737; C:GO:0005786; C:GO:0048500	P:SRP-dependent cotranslational protein targeting to membrane; F:7S RNA binding; C:cytoplasm; C:signal recognition particle, endoplasmic reticulum targeting; C:signal recognition particle			(MOBIDB_LITE)
	gene_00641.t1	0	477	hypothetical protein DHEL01_v205835	F:GO:0000340; F:GO:0003729	F:RNA 7-methylguanosine cap binding; F:mRNA binding			(MOBIDB_LITE)
	gene_00642.t1	0	490	hypothetical protein DHEL01_v205834	F:GO:0000340; F:GO:0003729	F:RNA 7-methylguanosine cap binding; F:mRNA binding			IPR019416 (PFAM); IPR019416 (PANTHER)
	gene_00643.t1	0	722	hypothetical protein DHEL01_v205833					(MOBIDB_LITE)
	gene_00644.t1		67	response regulator [Bacteroides sp. 214]					no IPS match
	gene_00645.t1		164	no hit					(MOBIDB_LITE)
	gene_00646.t1		80	no hit					(MOBIDB_LITE)
	gene_00647.t1	3.8e-111	350	DNA binding protein [	F:GO:0003677; C:GO:0016020; C:GO:0016021	F:DNA binding; C:membrane; C:integral component of membrane			PF13921 (PFAM); G3DSA:1.10.10.60 (GENE3D); PTHR45614 (PANTHER); PTHR45614:SF25 (PANTHER); IPR017930 (PROSITE_PROFILES); IPR017877 (PROSITE_PROFILES); IPR001005 (CDD); IPR009057 (SUPERFAMILY)
	gene_00648.t1		320	no hit					(MOBIDB_LITE)
	gene_00649.t1		85	no hit					no IPS match
	gene_00650.t1	1.14e-70	238	secreted protein					IPR025649 (PFAM); PTHR38847:SF1 (PANTHER); IPR025649 (PANTHER)
	gene_00651.t1	2.2e-84	194	hypothetical protein VP1G_03711					IPR013087 (PROSITE_PATTERNS)
	gene_00652.t1	1.86e-25	248	predicted protein					(MOBIDB_LITE)
	gene_00653.t1	0	1583	glycosyl transferase family 41-domain-containing protein	F:GO:0016757	F:transferase activity, transferring glycosyl groups	Glycosyltransferases; Transferases	EC:2.4; EC:2	IPR011990 (G3DSA:1.25.40.GENE3D); IPR019734 (PFAM); G3DSA:3.40.50.11380 (GENE3D); IPR029489 (PFAM); G3DSA:3.40.50.2000 (GENE3D); IPR011990 (G3DSA:1.25.40.GENE3D); PF13374 (PFAM); PTHR44998:SF1 (PANTHER); PTHR44998 (PANTHER); IPR019734 (PROSITE_PROFILES); IPR019734 (PROSITE_PROFILES); IPR013026 (PROSITE_PROFILES); IPR013026 (PROSITE_PROFILES); IPR019734 (PROSITE_PROFILES); IPR019734 (PROSITE_PROFI…
	gene_00654.t1	1.29e-112	165	60S ribosomal protein L12	P:GO:0006412; F:GO:0003735; C:GO:0005840	P:translation; F:structural constituent of ribosome; C:ribosome			IPR036769 (G3DSA:1.10.10.GENE3D); IPR036796 (G3DSA:3.30.1550.GENE3D); IPR020784 (PFAM); IPR020783 (PFAM); IPR000911 (PANTHER); PTHR11661:SF21 (PANTHER); IPR020785 (PROSITE_PATTERNS); IPR000911 (CDD); IPR036796 (SUPERFAMILY); IPR036769 (SUPERFAMILY)
	gene_00655.t1	0	775	Protein transport protein SEC23	P:GO:0006412; P:GO:0006886; P:GO:0090114; F:GO:0003735; F:GO:0008270; C:GO:0000139; C:GO:0005789; C:GO:0005840; C:GO:0030127	P:translation; P:intracellular protein transport; P:COPII-coated vesicle budding; F:structural constituent of ribosome; F:zinc ion binding; C:Golgi membrane; C:endoplasmic reticulum membrane; C:ribosome; C:COPII vesicle coat			G3DSA:2.60.40.1670 (GENE3D); IPR006895 (PFAM); IPR007123 (PFAM); G3DSA:2.30.30.380 (GENE3D); IPR029006 (G3DSA:3.40.20.GENE3D); G3DSA:1.20.120.730 (GENE3D); IPR036465 (G3DSA:3.40.50.GENE3D); IPR006900 (PFAM); IPR012990 (PFAM); IPR006896 (PFAM); PTHR11141:SF0 (PANTHER); IPR037364 (PANTHER); IPR037550 (CDD); cd01478 (CDD); IPR036180 (SUPERFAMILY); IPR036175 (SUPERFAMILY); SSF81995 (SUPERFAMILY); IPR…
	gene_00656.t1	0	1257	putative smc1 protein	P:GO:0007064; P:GO:0051301; F:GO:0005524; C:GO:0005634; C:GO:0008278	P:mitotic sister chromatid cohesion; P:cell division; F:ATP binding; C:nucleus; C:cohesin complex			G3DSA:1.20.1060.20 (GENE3D); G3DSA:3.40.50.300 (GENE3D); IPR010935 (PFAM); G3DSA:3.30.70.1620 (GENE3D); IPR024704 (PIRSF); IPR003395 (PFAM); PTHR18937 (PANTHER); IPR028468 (CDD); IPR028468 (CDD); IPR027417 (SUPERFAMILY); IPR036277 (SUPERFAMILY)
	gene_00657.t1	0	448	Lariat debranching enzyme	P:GO:0006397; F:GO:0016788	P:mRNA processing; F:hydrolase activity, acting on ester bonds	Acting on ester bonds; Hydrolases	EC:3.1; EC:3	IPR007708 (PFAM); IPR004843 (PFAM); PTHR12849:SF0 (PANTHER); PTHR12849 (PANTHER); IPR041816 (CDD); SSF56300 (SUPERFAMILY)
	gene_00658.t1		108	no hit					(MOBIDB_LITE)
	gene_00659.t1	0	574	putative membrane protein	P:GO:0008654; F:GO:0016746; C:GO:0016021	P:phospholipid biosynthetic process; F:transferase activity, transferring acyl groups; C:integral component of membrane	Acyltransferases; Transferases	EC:2.3; EC:2	IPR021261 (PFAM); PTHR31201:SF1 (PANTHER); IPR021261 (PANTHER)
	gene_00660.t1	0	606	WD repeat domain-containing protein	P:GO:0051301; P:GO:1904668; F:GO:0010997; F:GO:0097027	P:cell division; P:positive regulation of ubiquitin protein ligase activity; F:anaphase-promoting complex binding; F:ubiquitin-protein transferase activator activity			IPR024977 (PFAM); IPR001680 (PFAM); IPR015943 (G3DSA:2.130.10.GENE3D); IPR033010 (PANTHER); PTHR19918:SF1 (PANTHER); IPR019775 (PROSITE_PATTERNS); IPR019775 (PROSITE_PATTERNS); IPR017986 (PROSITE_PROFILES); IPR001680 (PROSITE_PROFILES); IPR001680 (PROSITE_PROFILES); IPR001680 (PROSITE_PROFILES); cd00200 (CDD); IPR011047 (SUPERFAMILY)
	gene_00661.t1	0	926	putative hisactophilin c49s mutant phototropin phy3 fusion protein					G3DSA:3.30.450.20 (GENE3D); IPR000014 (PFAM); PTHR47429:SF3 (PANTHER); PTHR47429 (PANTHER); IPR000700 (PROSITE_PROFILES); IPR000014 (CDD); IPR035965 (SUPERFAMILY)
	gene_00662.t1	0	393	hypothetical protein UCDDA912_g09407					(MOBIDB_LITE)
	gene_00663.t1	2.27e-138	190	acyl-CoA N-acyltransferase	F:GO:0008080	F:N-acetyltransferase activity	Acyltransferases; Transferases; Acyltransferases	EC:2.3; EC:2; EC:2.3.1	IPR000182 (PFAM); G3DSA:3.40.630.30 (GENE3D); PTHR45910 (PANTHER); PTHR45910:SF1 (PANTHER); IPR000182 (PROSITE_PROFILES); cd04301 (CDD); IPR016181 (SUPERFAMILY)
	gene_00664.t1	7.18e-166	260	3-oxoacyl-[acyl-carrier-protein] reductase	P:GO:0009405; F:GO:0016491	P:pathogenesis; F:oxidoreductase activity	Oxidoreductases	EC:1	IPR002347 (PRINTS); IPR002347 (PRINTS); PF13561 (PFAM); G3DSA:3.40.50.720 (GENE3D); PTHR42760 (PANTHER); PTHR42760:SF45 (PANTHER); cd05233 (CDD); IPR036291 (SUPERFAMILY)
	gene_00665.t1		212	no hit					(MOBIDB_LITE)
	gene_00666.t1	0	842	glutaminase GtaA					IPR032514 (PFAM); IPR033433 (PFAM); IPR014870 (PFAM); PTHR31987 (PANTHER); PTHR31987:SF12 (PANTHER)
	gene_00667.t1	0	313	Nucleotide-binding, alpha-beta plait	F:GO:0003723	F:RNA binding			IPR000504 (PFAM); IPR012677 (G3DSA:3.30.70.GENE3D); PTHR48034 (PANTHER); PTHR48034:SF6 (PANTHER); IPR000504 (PROSITE_PROFILES); IPR035979 (SUPERFAMILY)
	gene_00668.t1		103	no hit					(MOBIDB_LITE)
	gene_00669.t1		73	no hit					no IPS match
	gene_00670.t1	2.08e-45	149	hypothetical protein UCDDA912_g09616					(MOBIDB_LITE)
	gene_00671.t1		327	hypothetical protein KVR01_010591 [Diaporthe batatas]					(MOBIDB_LITE)
	gene_00672.t1	1.52e-32	170	FluG domain-containing protein					no IPS match
	gene_00673.t1	7.35e-120	453	FluG domain-containing protein					IPR021842 (PFAM); PTHR37535 (PANTHER); IPR013087 (PROSITE_PATTERNS)
	gene_00674.t1	3.88e-37	108	tubulin folding cofactor-like protein	P:GO:0007021; P:GO:0007023; P:GO:0043547; F:GO:0005096; F:GO:0048487	P:tubulin complex assembly; P:post-chaperonin tubulin folding pathway; P:positive regulation of GTPase activity; F:GTPase activator activity; F:beta-tubulin binding			no IPS match
	gene_00675.t1	0	416	CMGC protein kinase	P:GO:0006468; F:GO:0004672; F:GO:0005524	P:protein phosphorylation; F:protein kinase activity; F:ATP binding	Transferring phosphorus-containing groups; Transferring phosphorus-containing groups; Transferases	EC:2.7.1; EC:2.7; EC:2	IPR000719 (PFAM); G3DSA:3.30.200.20 (GENE3D); G3DSA:1.10.510.10 (GENE3D); PTHR24055 (PANTHER); PTHR24055:SF495 (PANTHER); IPR017441 (PROSITE_PATTERNS); IPR000719 (PROSITE_PROFILES); IPR011009 (SUPERFAMILY)
	gene_00676.t1	6.34e-94	211	polyketide synthase	P:GO:0055114; F:GO:0016491; F:GO:0016746	P:obsolete oxidation-reduction process; F:oxidoreductase activity; F:transferase activity, transferring acyl groups			G3DSA:3.40.50.150 (GENE3D); IPR013217 (PFAM); PTHR43775 (PANTHER); PTHR43775:SF21 (PANTHER); cd02440 (CDD); IPR029063 (SUPERFAMILY)
	gene_00677.t1	1.02e-118	404	major facilitator superfamily transporter	P:GO:0055085; F:GO:0022857; C:GO:0016020; C:GO:0016021	P:transmembrane transport; F:transmembrane transporter activity; C:membrane; C:integral component of membrane			IPR011701 (PFAM); PTHR23504:SF6 (PANTHER); PTHR23504 (PANTHER); IPR036259 (SUPERFAMILY)
	gene_00678.t1	1.17e-153	361	Cytochrome P450 monooygenase 1	P:GO:0055114; F:GO:0004497; F:GO:0005506; F:GO:0016491; F:GO:0016705; F:GO:0020037; F:GO:0046872; C:GO:0016020; C:GO:0016021	P:obsolete oxidation-reduction process; F:monooxygenase activity; F:iron ion binding; F:oxidoreductase activity; F:oxidoreductase activity, acting on paired donors, with incorporation or reduction of molecular oxygen; F:heme binding; F:metal ion binding; C:membrane; C:integral component of membrane			IPR002403 (PRINTS); IPR036396 (G3DSA:1.10.630.GENE3D); IPR001128 (PFAM); PTHR46206 (PANTHER); PTHR46206:SF2 (PANTHER); IPR017972 (PROSITE_PATTERNS); IPR036396 (SUPERFAMILY)
	gene_00679.t1	2.11e-21	195	Terrein cluster-specific transcription factor terR	P:GO:0006355; P:GO:0006357; F:GO:0000981; F:GO:0008270; C:GO:0005634; C:GO:0016020; C:GO:0016021	P:regulation of transcription, DNA-templated; P:regulation of transcription by RNA polymerase II; F:DNA-binding transcription factor activity, RNA polymerase II-specific; F:zinc ion binding; C:nucleus; C:membrane; C:integral component of membrane			no IPS match
	gene_00680.t1		135	no hit					no IPS match
	gene_00681.t1	8.9e-54	142	Yhr209w-like protein	P:GO:0032259; F:GO:0008168; F:GO:0016740	P:methylation; F:methyltransferase activity; F:transferase activity			IPR013216 (PFAM); G3DSA:3.40.50.150 (GENE3D); cd02440 (CDD); IPR029063 (SUPERFAMILY)
	gene_00682.t1	1.29e-29	106	Yhr209w-like protein	P:GO:0032259; F:GO:0008168; F:GO:0016740	P:methylation; F:methyltransferase activity; F:transferase activity			no IPS match
	gene_00683.t1	6.33e-35	369	hypothetical protein HIM_11057	P:GO:0006468; F:GO:0003676; F:GO:0003677; F:GO:0004672; F:GO:0005524; C:GO:0005634	P:protein phosphorylation; F:nucleic acid binding; F:DNA binding; F:protein kinase activity; F:ATP binding; C:nucleus			IPR038279 (G3DSA:1.10.443.GENE3D); IPR031872 (PFAM); IPR022210 (PFAM)
	gene_00684.t1	1.76e-73	198	hypothetical protein GCG54_00012787	C:GO:0016020; C:GO:0016021	C:membrane; C:integral component of membrane			no IPS match
	gene_00685.t1	1.52e-89	332	Nonribosomal peptide synthetase 8	F:GO:0016874; F:GO:0031177; C:GO:0016020; C:GO:0016021	F:ligase activity; F:phosphopantetheine binding; C:membrane; C:integral component of membrane			IPR001242 (PFAM); G3DSA:3.30.559.30 (GENE3D); PTHR43201 (PANTHER); PTHR43201:SF16 (PANTHER); SSF52777 (SUPERFAMILY); SSF52777 (SUPERFAMILY)
	gene_00686.t1	0	434	Histone acetyltransferase type B subunit 2	F:GO:0016740; C:GO:0005634	F:transferase activity; C:nucleus	Transferases	EC:2	IPR020472 (PRINTS); IPR022052 (PFAM); IPR015943 (G3DSA:2.130.10.GENE3D); IPR001680 (PFAM); PTHR22850:SF214 (PANTHER); PTHR22850 (PANTHER); IPR019775 (PROSITE_PATTERNS); IPR019775 (PROSITE_PATTERNS); IPR019775 (PROSITE_PATTERNS); IPR017986 (PROSITE_PROFILES); IPR001680 (PROSITE_PROFILES); IPR001680 (PROSITE_PROFILES); IPR001680 (PROSITE_PROFILES); IPR001680 (PROSITE_PROFILES); cd00200 (CDD); IPR03…
	gene_00687.t1	0	910	hypothetical protein UCDDA912_g09402					(MOBIDB_LITE)
	gene_00688.t1	0	578	hypothetical protein DHEL01_v201164					(MOBIDB_LITE)
	gene_00689.t1	1.96e-174	262	putative pathogen-related protein					G3DSA:3.10.450.50 (GENE3D); PTHR31723 (PANTHER); PTHR31723:SF4 (PANTHER); IPR032710 (SUPERFAMILY)
	gene_00690.t1	0	625	RNA binding protein	F:GO:0003723; F:GO:0046872	F:RNA binding; F:metal ion binding			IPR012677 (G3DSA:3.30.70.GENE3D); IPR036397 (G3DSA:3.30.420.GENE3D); IPR013520 (PFAM); IPR001876 (PFAM); IPR000504 (PFAM); G3DSA:4.10.1060.10 (GENE3D); PTHR23111:SF40 (PANTHER); PTHR23111 (PANTHER); IPR001876 (PROSITE_PATTERNS); IPR001876 (PROSITE_PATTERNS); IPR000504 (PROSITE_PROFILES); IPR001876 (PROSITE_PROFILES); IPR001876 (PROSITE_PROFILES); IPR034351 (CDD); cd06133 (CDD); IPR036443 (SUPERFA…
	gene_00691.t1	0	1188	CTD kinase subunit alpha	P:GO:0006468; F:GO:0004674; F:GO:0005524	P:protein phosphorylation; F:protein serine/threonine kinase activity; F:ATP binding	Transferring phosphorus-containing groups; Transferring phosphorus-containing groups; Transferring phosphorus-containing groups; Transferases	EC:2.7.1; EC:2.7.11; EC:2.7; EC:2	G3DSA:1.10.510.10 (GENE3D); G3DSA:3.30.200.20 (GENE3D); IPR000719 (PFAM); PTHR24056:SF233 (PANTHER); PTHR24056 (PANTHER); IPR017441 (PROSITE_PATTERNS); IPR008271 (PROSITE_PATTERNS); IPR000719 (PROSITE_PROFILES); cd07840 (CDD); IPR011009 (SUPERFAMILY)
	gene_00692.t1		78	no hit					no IPS match
	gene_00693.t1	0	706	glycogen synthase	P:GO:0005978; F:GO:0004373	P:glycogen biosynthetic process; F:glycogen (starch) synthase activity	Glycosyltransferases; Transferases; Glycogen(starch) synthase; Glycosyltransferases	EC:2.4; EC:2; EC:2.4.1.11; EC:2.4.1	IPR008631 (PFAM); G3DSA:3.40.50.2000 (GENE3D); G3DSA:3.40.50.2000 (GENE3D); G3DSA:1.20.20.30 (GENE3D); IPR008631 (PANTHER); PTHR10176:SF3 (PANTHER); cd03793 (CDD); SSF53756 (SUPERFAMILY); SSF53756 (SUPERFAMILY)
	gene_00694.t1		63	no hit					(MOBIDB_LITE)
	gene_00695.t1	0	662	F-box domain-containing protein	C:GO:0005575	C:cellular_component			SSF52058 (SUPERFAMILY)
	gene_00696.t1		122	no hit					(MOBIDB_LITE)
	gene_00697.t1	0	464	hypothetical protein DHEL01_v201171					(MOBIDB_LITE)
	gene_00698.t1		159	no hit					(MOBIDB_LITE)
	gene_00699.t1	0	742	Protein CASP	P:GO:0006891; C:GO:0030173	P:intra-Golgi vesicle-mediated transport; C:integral component of Golgi membrane			IPR012955 (PFAM); PTHR14043:SF2 (PANTHER); PTHR14043 (PANTHER)
	gene_00700.t1	0	1208	Transforming growth factor-beta receptor-associated protein 1	P:GO:0016192	P:vesicle-mediated transport			IPR019453 (PFAM); IPR032914 (PANTHER); PTHR12894:SF34 (PANTHER); IPR001180 (PROSITE_PROFILES)
	gene_00701.t1	5.52e-163	304	nicotinamide N-methyltransferase	P:GO:0032259; F:GO:0008168	P:methylation; F:methyltransferase activity	Transferring one-carbon groups; Transferases; Transferring one-carbon groups	EC:2.1; EC:2; EC:2.1.1	IPR019410 (PFAM); G3DSA:3.40.50.150 (GENE3D); IPR019410 (PANTHER); PTHR14614:SF104 (PANTHER); IPR029063 (SUPERFAMILY)
	gene_00702.t1	4.76e-166	272	carboxymuconolactone decarboxylase	C:GO:0005777	C:peroxisome			IPR029032 (G3DSA:1.20.1290.GENE3D); PTHR28180 (PANTHER); IPR029032 (SUPERFAMILY)
	gene_00703.t1		120	no hit					no IPS match
	gene_00704.t1	0	814	putative zinc finger protein					G3DSA:3.30.160.60 (GENE3D); PTHR46179 (PANTHER); PTHR46179:SF13 (PANTHER); IPR036236 (SUPERFAMILY)
	gene_00705.t1	0	907	ERAD-associated E3 ubiquitin-protein ligase HRD1	P:GO:0016567; F:GO:0008270; C:GO:0016021	P:protein ubiquitination; F:zinc ion binding; C:integral component of membrane			IPR024766 (PFAM); IPR013083 (G3DSA:3.30.40.GENE3D); PTHR22763 (PANTHER); PTHR22763:SF174 (PANTHER); IPR001841 (PROSITE_PROFILES); cd16479 (CDD); SSF57850 (SUPERFAMILY)
	gene_00706.t1		140	no hit					(MOBIDB_LITE)
	gene_00707.t1	0	327	ubiquitin carboxyl-terminal hydrolase 2	P:GO:0000338; P:GO:0016579; P:GO:0071629; F:GO:0004843; F:GO:0019784; C:GO:0000502	P:protein deneddylation; P:protein deubiquitination; P:cytoplasm protein quality control by the ubiquitin-proteasome system; F:thiol-dependent ubiquitin-specific protease activity; F:NEDD8-specific protease activity; C:proteasome complex	Acting on peptide bonds (peptidases); Folate gamma-glutamyl hydrolase; Hydrolases; Acting on peptide bonds (peptidases); Peptidyl-glycinamidase; Ubiquitinyl hydrolase 1	EC:3.4; EC:3.4.19.9; EC:3; EC:3.4.19; EC:3.4.19.2; EC:3.4.19.12	IPR001578 (PRINTS); IPR017390 (PIRSF); IPR001578 (PFAM); IPR041507 (PFAM); IPR036959 (G3DSA:3.40.532.GENE3D); IPR001578 (PANTHER); PTHR10589:SF16 (PANTHER); cd09617 (CDD); IPR038765 (SUPERFAMILY)
	gene_00708.t1		188	hypothetical protein KVR01_000521 [Diaporthe batatas]					(MOBIDB_LITE)
	gene_00709.t1	5.39e-179	512	L-sorbose 1-dehydrogenase	P:GO:0055114; F:GO:0016614; F:GO:0050660	P:obsolete oxidation-reduction process; F:oxidoreductase activity, acting on CH-OH group of donors; F:flavin adenine dinucleotide binding			IPR036188 (G3DSA:3.50.50.GENE3D); IPR012132 (PIRSF); IPR000172 (PFAM); IPR036188 (G3DSA:3.50.50.GENE3D); IPR036188 (G3DSA:3.50.50.GENE3D); IPR007867 (PFAM); IPR012132 (PANTHER); PTHR11552:SF210 (PANTHER); IPR012132 (PANTHER); PTHR11552:SF210 (PANTHER); IPR000172 (PROSITE_PATTERNS); IPR036188 (SUPERFAMILY); SSF54373 (SUPERFAMILY)
	gene_00710.t1	0	646	inner membrane protein yieG	P:GO:0055085; F:GO:0022857; C:GO:0016021	P:transmembrane transport; F:transmembrane transporter activity; C:integral component of membrane	Translocases	EC:7	IPR006043 (PFAM); PTHR43337:SF3 (PANTHER); PTHR43337 (PANTHER)
	gene_00711.t1	0	709	hypothetical protein UCDDA912_g09516					G3DSA:3.40.50.150 (GENE3D); IPR029063 (SUPERFAMILY)
	gene_00712.t1	0	459	G-protein coupled receptor	P:GO:0007166; F:GO:0004888; C:GO:0016021	P:cell surface receptor signaling pathway; F:transmembrane signaling receptor activity; C:integral component of membrane			IPR000832 (PFAM); G3DSA:1.20.1070.10 (GENE3D); PTHR23112:SF22 (PANTHER); PTHR23112 (PANTHER); IPR017981 (PROSITE_PROFILES); SSF81321 (SUPERFAMILY)
	gene_00713.t1	1.87e-68	409	hypothetical protein DHEL01_v202219					(MOBIDB_LITE)
	gene_00714.t1	0	322	rRNA 2'-O-methyltransferase fibrillarin	P:GO:0006364; P:GO:0032259; F:GO:0003723; F:GO:0008168	P:rRNA processing; P:methylation; F:RNA binding; F:methyltransferase activity	Transferring one-carbon groups; Transferases; Transferring one-carbon groups	EC:2.1; EC:2; EC:2.1.1	IPR000692 (PRINTS); G3DSA:3.40.50.150 (GENE3D); IPR000692 (PIRSF); G3DSA:3.30.200.20 (GENE3D); IPR000692 (PFAM); PTHR10335:SF21 (PANTHER); PTHR10335 (PANTHER); IPR029063 (SUPERFAMILY)
	gene_00715.t1	1.03e-132	186	60S ribosomal protein L17	P:GO:0006412; F:GO:0003735; C:GO:0015934	P:translation; F:structural constituent of ribosome; C:large ribosomal subunit			IPR036394 (G3DSA:3.90.470.GENE3D); IPR001063 (PFAM); IPR005721 (TIGRFAM); IPR005721 (PANTHER); IPR018260 (PROSITE_PATTERNS); IPR001063 (CDD); IPR036394 (SUPERFAMILY)
	gene_00716.t1		149	no hit					(MOBIDB_LITE)
	gene_00717.t1	1.49e-94	180	putative f-box domain-containing protein					no IPS match
	gene_00718.t1	0	718	putative f-box domain-containing protein					IPR001810 (PROSITE_PROFILES); IPR036047 (SUPERFAMILY)
	gene_00719.t1	0	562	hypothetical protein DHEL01_v202224					(MOBIDB_LITE)
	gene_00720.t1		80	no hit					(MOBIDB_LITE)
	gene_00721.t1	0	602	hypothetical protein UCDDA912_g09521					(MOBIDB_LITE)
	gene_00722.t1		212	uncharacterized protein INS49_015255 [Diaporthe citri]					(MOBIDB_LITE)
	gene_00723.t1	0	544	Phosphatidylserine decarboxylase proenzyme 1, mitochondrial	P:GO:0006122; P:GO:0006646; P:GO:0006656; P:GO:0009268; P:GO:0010636; P:GO:0010954; P:GO:0016540; F:GO:0004609; F:GO:0042393; C:GO:0031305	P:mitochondrial electron transport, ubiquinol to cytochrome c; P:phosphatidylethanolamine biosynthetic process; P:phosphatidylcholine biosynthetic process; P:response to pH; P:positive regulation of mitochondrial fusion; P:positive regulation of protein processing; P:protein autoprocessing; F:phosphatidylserine decarboxylase activity; F:histone binding; C:integral component of mitochondrial inner…	Carbon-carbon lyases; Carbon-carbon lyases; Lyases; Phosphatidylserine decarboxylase	EC:4.1.1; EC:4.1; EC:4; EC:4.1.1.65	IPR033177 (TIGRFAM); IPR003817 (PFAM); PTHR10067:SF6 (PANTHER); IPR003817 (PANTHER)
	gene_00724.t1	0	762	ubiquitin family protein	C:GO:0016020	C:membrane			IPR000626 (PFAM); G3DSA:3.10.20.90 (GENE3D); PTHR12943:SF37 (PANTHER); IPR039751 (PANTHER); IPR029071 (SUPERFAMILY)
	gene_00725.t1	0	287	putative nadph-dependent beta-ketoacyl reductase	F:GO:0016491	F:oxidoreductase activity	Oxidoreductases	EC:1	IPR002347 (PRINTS); IPR002347 (PRINTS); G3DSA:3.40.50.720 (GENE3D); PF13561 (PFAM); PTHR43618:SF12 (PANTHER); PTHR43618 (PANTHER); IPR020904 (PROSITE_PATTERNS); IPR036291 (SUPERFAMILY)
	gene_00726.t1	0	412	Carnosine N-methyltransferase	P:GO:0032259; F:GO:0008168	P:methylation; F:methyltransferase activity	Transferring one-carbon groups; Transferases; Transferring one-carbon groups	EC:2.1; EC:2; EC:2.1.1	IPR012901 (PFAM); PTHR12303:SF6 (PANTHER); IPR012901 (PANTHER); IPR029063 (SUPERFAMILY)
	gene_00727.t1	1.54e-90	150	hypothetical protein DHEL01_v202232	P:GO:0043248	P:proteasome assembly			IPR032157 (PFAM)
	gene_00728.t1	0	941	Importin subunit beta-2	P:GO:0006606; C:GO:0005634; C:GO:0005737	P:protein import into nucleus; C:nucleus; C:cytoplasm			PF13513 (PFAM); IPR011989 (G3DSA:1.25.10.GENE3D); IPR001494 (PFAM); PTHR10527:SF3 (PANTHER); IPR040122 (PANTHER); IPR001494 (PROSITE_PROFILES); IPR016024 (SUPERFAMILY)
	gene_00729.t1	7.12e-120	289	NAD(P)-binding protein	P:GO:0045122; F:GO:0004497	P:aflatoxin biosynthetic process; F:monooxygenase activity	Oxidoreductases	EC:1	G3DSA:3.40.50.720 (GENE3D); IPR016040 (PFAM); PTHR15020:SF37 (PANTHER); PTHR15020 (PANTHER); IPR036291 (SUPERFAMILY)
	gene_00730.t1	1.5e-06	78	hypothetical protein DHEL01_v202234					(MOBIDB_LITE)
	gene_00731.t1	3.86e-141	351	nitroreductase	P:GO:0034599; F:GO:0016657	P:cellular response to oxidative stress; F:oxidoreductase activity, acting on NAD(P)H, nitrogenous group as acceptor	Acting on NADH or NADPH; Oxidoreductases; Acting on NADH or NADPH	EC:1.6; EC:1; EC:1.6.6	IPR029479 (PFAM); IPR000415 (G3DSA:3.40.109.GENE3D); IPR033877 (PANTHER); PTHR43035:SF1 (PANTHER); IPR033877 (CDD); IPR000415 (SUPERFAMILY)
	gene_00732.t1	0	624	putative fad binding domain-containing protein	P:GO:0009086; P:GO:0050667; F:GO:0003958; F:GO:0004128; F:GO:0010181; F:GO:0016709; F:GO:0030586; F:GO:0050660; C:GO:0005829	P:methionine biosynthetic process; P:homocysteine metabolic process; F:NADPH-hemoprotein reductase activity; F:cytochrome-b5 reductase activity, acting on NAD(P)H; F:FMN binding; F:oxidoreductase activity, acting on paired donors, with incorporation or reduction of molecular oxygen, NAD(P)H as one donor, and incorporation of one atom of oxygen; F:[methionine synthase] reductase activity; F:flavin…	NADPH--hemoprotein reductase; Acting on NADH or NADPH; Cytochrome-b5 reductase; Oxidizing metal ions; Acting on NADH or NADPH; Oxidoreductases; Acting on paired donors, with incorporation or reduction of molecular oxygen. The oxygen incorporated need not be derived from O(2); Oxidizing metal ions; Acting on paired donors, with incorporation or reduction of molecular oxygen. The oxygen incorporate…	EC:1.6.2.4; EC:1.6.2; EC:1.6.2.2; EC:1.16; EC:1.6; EC:1; EC:1.14; EC:1.16.1; EC:1.14.13; EC:1.16.1.8	IPR001709 (PRINTS); IPR003097 (PFAM); G3DSA:2.40.30.10 (GENE3D); IPR023173 (G3DSA:1.20.990.GENE3D); IPR039261 (G3DSA:3.40.50.GENE3D); IPR001433 (PFAM); PTHR19384:SF84 (PANTHER); PTHR19384 (PANTHER); IPR017927 (PROSITE_PROFILES); IPR039261 (SUPERFAMILY); IPR017938 (SUPERFAMILY)
	gene_00733.t1		153	no hit					(MOBIDB_LITE)
	gene_00734.t1	2.44e-49	151	transcription factor RfeG					PTHR39609 (PANTHER); PTHR39609:SF1 (PANTHER)
	gene_00735.t1		74	no hit					(MOBIDB_LITE)
	gene_00736.t1	0	552	cytochrome P450	F:GO:0004497; F:GO:0005506; F:GO:0016705; F:GO:0020037; C:GO:0016021	F:monooxygenase activity; F:iron ion binding; F:oxidoreductase activity, acting on paired donors, with incorporation or reduction of molecular oxygen; F:heme binding; C:integral component of membrane	Oxidoreductases; Acting on paired donors, with incorporation or reduction of molecular oxygen. The oxygen incorporated need not be derived from O(2)	EC:1; EC:1.14	IPR002403 (PRINTS); IPR001128 (PFAM); IPR036396 (G3DSA:1.10.630.GENE3D); PTHR46206 (PANTHER); IPR017972 (PROSITE_PATTERNS); IPR036396 (SUPERFAMILY)
	gene_00737.t1	0	712	Ubiquitin carboxyl-terminal hydrolase 1	P:GO:0006511; P:GO:0016579; F:GO:0004843; C:GO:0016021	P:ubiquitin-dependent protein catabolic process; P:protein deubiquitination; F:thiol-dependent ubiquitin-specific protease activity; C:integral component of membrane	Acting on peptide bonds (peptidases); Folate gamma-glutamyl hydrolase; Hydrolases; Acting on peptide bonds (peptidases); Peptidyl-glycinamidase; Ubiquitinyl hydrolase 1	EC:3.4; EC:3.4.19.9; EC:3; EC:3.4.19; EC:3.4.19.2; EC:3.4.19.12	IPR001394 (PFAM); PTHR24006:SF806 (PANTHER); PTHR24006 (PANTHER); IPR018200 (PROSITE_PATTERNS); IPR028889 (PROSITE_PROFILES); cd02662 (CDD); IPR038765 (SUPERFAMILY)
	gene_00738.t1	0	1317	hsp90-like protein	P:GO:0000160; P:GO:0016310; F:GO:0000155	P:phosphorelay signal transduction system; P:phosphorylation; F:phosphorelay sensor kinase activity	Transferring phosphorus-containing groups; Transferring phosphorus-containing groups; Transferring phosphorus-containing groups; Transferases; Histidine kinase	EC:2.7.1; EC:2.7; EC:2.7.3; EC:2; EC:2.7.13.3	IPR004358 (PRINTS); IPR003661 (PFAM); G3DSA:3.40.50.2300 (GENE3D); IPR001789 (PFAM); IPR036890 (G3DSA:3.30.565.GENE3D); IPR029016 (G3DSA:3.30.450.GENE3D); G3DSA:1.10.287.130 (GENE3D); IPR003594 (PFAM); PTHR43719 (PANTHER); PTHR43719:SF11 (PANTHER); IPR001789 (PROSITE_PROFILES); IPR005467 (PROSITE_PROFILES); IPR003661 (CDD); cd17546 (CDD); cd00075 (CDD); IPR036097 (SUPERFAMILY); IPR011006 (SUPERFA…
	gene_00739.t1	5.25e-104	283	putative sap domain containing protein					IPR036361 (G3DSA:1.10.720.GENE3D); IPR040746 (PFAM); IPR003034 (PFAM); PTHR46551 (PANTHER); PTHR46551:SF1 (PANTHER); IPR003034 (PROSITE_PROFILES); IPR036361 (SUPERFAMILY)
	gene_00740.t1		123	no hit					no IPS match
	gene_00741.t1	0	1530	hypothetical protein DHEL01_v201908					G3DSA:3.40.50.150 (GENE3D); IPR029063 (SUPERFAMILY)
	gene_00742.t1	0	553	calcineurin-like phosphoesterase	F:GO:0016787; C:GO:0016021	F:hydrolase activity; C:integral component of membrane	Hydrolases	EC:3	IPR004843 (PFAM); IPR029052 (G3DSA:3.60.21.GENE3D); PTHR32440:SF0 (PANTHER); PTHR32440 (PANTHER); cd07383 (CDD); SSF56300 (SUPERFAMILY)
	gene_00743.t1	0	551	cytochrome P450	F:GO:0005506; F:GO:0016705; F:GO:0020037	F:iron ion binding; F:oxidoreductase activity, acting on paired donors, with incorporation or reduction of molecular oxygen; F:heme binding	Oxidoreductases; Acting on paired donors, with incorporation or reduction of molecular oxygen. The oxygen incorporated need not be derived from O(2)	EC:1; EC:1.14	IPR001128 (PRINTS); IPR002401 (PRINTS); IPR001128 (PFAM); IPR036396 (G3DSA:1.10.630.GENE3D); PTHR46300 (PANTHER); PTHR46300:SF1 (PANTHER); IPR036396 (SUPERFAMILY)
	gene_00744.t1	5.3e-60	312	hypothetical protein DHEL01_v203696	C:GO:0016020; C:GO:0016021	C:membrane; C:integral component of membrane			(MOBIDB_LITE)
	gene_00745.t1	0	618	MFS aflatoxin efflux pump	P:GO:0055085; F:GO:0022857; C:GO:0016021	P:transmembrane transport; F:transmembrane transporter activity; C:integral component of membrane	Translocases	EC:7	IPR011701 (PFAM); G3DSA:1.20.1250.20 (GENE3D); G3DSA:1.20.1250.20 (GENE3D); PTHR23501 (PANTHER); PTHR23501:SF153 (PANTHER); IPR020846 (PROSITE_PROFILES); cd17502 (CDD); IPR036259 (SUPERFAMILY)
	gene_00746.t1	0	762	putative fungal specific transcription factor domain-containing protein	P:GO:0006357; F:GO:0000981; F:GO:0003677; F:GO:0008270; C:GO:0005634	P:regulation of transcription by RNA polymerase II; F:DNA-binding transcription factor activity, RNA polymerase II-specific; F:DNA binding; F:zinc ion binding; C:nucleus			IPR001138 (PFAM); IPR036864 (G3DSA:4.10.240.GENE3D); IPR007219 (PFAM); PTHR31001:SF45 (PANTHER); PTHR31001 (PANTHER); IPR001138 (PROSITE_PROFILES); cd12148 (CDD); IPR001138 (CDD); IPR036864 (SUPERFAMILY)
	gene_00747.t1	0	863	ubiquitin C-terminal hydrolase	P:GO:0016579; F:GO:0008233; C:GO:0005622	P:protein deubiquitination; F:peptidase activity; C:intracellular anatomical structure	Acting on peptide bonds (peptidases); Hydrolases	EC:3.4; EC:3	G3DSA:3.90.70.10 (GENE3D); IPR028881 (PFAM); G3DSA:3.90.70.10 (GENE3D); PTHR24006:SF810 (PANTHER); PTHR24006 (PANTHER); IPR028889 (PROSITE_PROFILES); cd02670 (CDD); IPR038765 (SUPERFAMILY)
	gene_00748.t1	1.27e-101	221	putative mediator complex protein	P:GO:0006357; F:GO:0003712; C:GO:0016592	P:regulation of transcription by RNA polymerase II; F:transcription coregulator activity; C:mediator complex			IPR019404 (PFAM); (MOBIDB_LITE)
	gene_00749.t1	6.56e-40	131	hypothetical protein DHEL01_v203701					no IPS match
	gene_00750.t1	0	1045	Vacuolar membrane protease	P:GO:0006508; F:GO:0008233; F:GO:0046872; C:GO:0016021	P:proteolysis; F:peptidase activity; F:metal ion binding; C:integral component of membrane	Acting on peptide bonds (peptidases); Hydrolases	EC:3.4; EC:3	IPR007484 (PFAM); PTHR12147 (PANTHER); PTHR12147:SF22 (PANTHER); cd03875 (CDD); SSF53187 (SUPERFAMILY)
	gene_00751.t1	0	582	putative branchpoint-bridging protein	P:GO:0000398; F:GO:0008270; F:GO:0045131; C:GO:0005634	P:mRNA splicing, via spliceosome; F:zinc ion binding; F:pre-mRNA branch point binding; C:nucleus			IPR036612 (G3DSA:3.30.1370.GENE3D); IPR004088 (PFAM); IPR032570 (PFAM); G3DSA:4.10.60.10 (GENE3D); IPR001878 (PFAM); PTHR11208 (PANTHER); IPR031150 (PTHR11208:PANTHER); IPR001878 (PROSITE_PROFILES); IPR001878 (PROSITE_PROFILES); PS50084 (PROSITE_PROFILES); cd02395 (CDD); IPR036875 (SUPERFAMILY); IPR036612 (SUPERFAMILY)
	gene_00752.t1	1.82e-166	268	glutathione S-transferase	F:GO:0016740	F:transferase activity	Transferases	EC:2	IPR004046 (PFAM); IPR004045 (PFAM); IPR036249 (G3DSA:3.40.30.GENE3D); G3DSA:1.20.1050.10 (GENE3D),SFLDG00358 (SFLD),SFLDG01151 (SFLD); PTHR44051:SF8 (PANTHER); PTHR44051 (PANTHER); IPR010987 (PROSITE_PROFILES); IPR004045 (PROSITE_PROFILES); cd03048 (CDD); cd10291 (CDD); IPR036249 (SUPERFAMILY); IPR036282 (SUPERFAMILY)
	gene_00753.t1		100	no hit					no IPS match
	gene_00754.t1		268	uncharacterized protein LOC114427757 [Parambassis ranga]					(MOBIDB_LITE)
	gene_00755.t1	1.53e-10	95	hypothetical protein VPNG_02221					(MOBIDB_LITE)
	gene_00756.t1	1.31e-79	188	Alb1-domain-containing protein	C:GO:0005634; C:GO:0005737	C:nucleus; C:cytoplasm			IPR022784 (PFAM); PTHR28280 (PANTHER)
	gene_00757.t1	1.93e-27	508	hypothetical protein DHEL01_v201583	C:GO:0016020; C:GO:0016021	C:membrane; C:integral component of membrane			(MOBIDB_LITE)
	gene_00758.t1	0	372	GPI transamidase component pig-S/T	C:GO:0016021	C:integral component of membrane			(MOBIDB_LITE)
	gene_00759.t1	0	325	54S ribosomal protein yml6, mitochondrial	P:GO:0006412; F:GO:0003735; C:GO:0005840	P:translation; F:structural constituent of ribosome; C:ribosome			IPR002136 (PFAM); IPR023574 (G3DSA:3.40.1370.GENE3D); IPR013005 (PANTHER); IPR023574 (SUPERFAMILY)
	gene_00760.t1	0	530	phosphatidylethanolamine-binding protein	C:GO:0005840	C:ribosome			IPR036610 (G3DSA:3.90.280.GENE3D); G3DSA:1.20.58.1180 (GENE3D); IPR008914 (PFAM); PTHR11362:SF123 (PANTHER); IPR035810 (PANTHER); IPR035810 (CDD); IPR036610 (SUPERFAMILY)
	gene_00761.t1	1.61e-145	337	bZIP transcription factor	P:GO:0006355; F:GO:0003700	P:regulation of transcription, DNA-templated; F:DNA-binding transcription factor activity			IPR004827 (PFAM); G3DSA:1.20.5.170 (GENE3D); PTHR19304:SF5 (PANTHER); PTHR19304 (PANTHER); IPR004827 (PROSITE_PATTERNS); IPR004827 (PROSITE_PROFILES); cd14687 (CDD); SSF57959 (SUPERFAMILY)
	gene_00762.t1	8.05e-61	250	replication factor A protein 3	P:GO:0006260; P:GO:0006281; P:GO:0006310; F:GO:0003677; C:GO:0005634	P:DNA replication; P:DNA repair; P:DNA recombination; F:DNA binding; C:nucleus			G3DSA:2.40.50.140 (GENE3D); IPR013970 (PFAM); PTHR15114 (PANTHER); cd04479 (CDD); IPR012340 (SUPERFAMILY)
	gene_00763.t1	0	1318	CENP-A multicopy suppressor protein 2	P:GO:0006355	P:regulation of transcription, DNA-templated			IPR042403 (PANTHER); SSF57716 (SUPERFAMILY)
	gene_00764.t1	0	520	putative 3-hydroxyisobutyryl- hydrolase protein	P:GO:0006574; P:GO:0009083; F:GO:0003860; F:GO:0016853; C:GO:0005739	P:valine catabolic process; P:branched-chain amino acid catabolic process; F:3-hydroxyisobutyryl-CoA hydrolase activity; F:isomerase activity; C:mitochondrion	Acting on ester bonds; Hydrolases; Isomerases; 3-hydroxyisobutyryl-CoA hydrolase; Acting on ester bonds	EC:3.1; EC:3; EC:5; EC:3.1.2.4; EC:3.1.2	G3DSA:3.90.226.10 (GENE3D); IPR032259 (PFAM); PTHR43176:SF3 (PANTHER); PTHR43176 (PANTHER); IPR018376 (PROSITE_PATTERNS); cd06558 (CDD); IPR029045 (SUPERFAMILY)
	gene_00765.t1	1.18e-81	117	small nuclear ribonucleoprotein Sm D2	P:GO:0006397; P:GO:0008380; C:GO:0030532	P:mRNA processing; P:RNA splicing; C:small nuclear ribonucleoprotein complex			IPR001163 (PFAM); G3DSA:2.30.30.100 (GENE3D); PTHR12777:SF0 (PANTHER); IPR027248 (PANTHER); IPR027248 (CDD); IPR010920 (SUPERFAMILY)
	gene_00766.t1	0	598	Dihydroxyacetone kinase 1	P:GO:0016310; P:GO:0019588; F:GO:0004371; F:GO:0005524; F:GO:0050354	P:phosphorylation; P:anaerobic glycerol catabolic process; F:glycerone kinase activity; F:ATP binding; F:triokinase activity	Transferring phosphorus-containing groups; Glycerone kinase; Triokinase; Transferring phosphorus-containing groups; Transferases	EC:2.7.1; EC:2.7.1.29; EC:2.7.1.28; EC:2.7; EC:2	IPR004007 (PFAM); G3DSA:3.30.1180.20 (GENE3D); G3DSA:3.40.50.10440 (GENE3D); IPR012734 (TIGRFAM); IPR004006 (PFAM); IPR036117 (G3DSA:1.25.40.GENE3D); PTHR28629 (PANTHER); PTHR28629:SF3 (PANTHER); IPR004006 (PROSITE_PROFILES); IPR004007 (PROSITE_PROFILES); IPR036117 (SUPERFAMILY); SSF82549 (SUPERFAMILY)
	gene_00767.t1	0	478	Mannan endo-1,6-alpha-mannosidase DCW1	P:GO:0016052; F:GO:0008496; C:GO:0016021	P:carbohydrate catabolic process; F:mannan endo-1,6-alpha-mannosidase activity; C:integral component of membrane	Glycosylases; Mannan endo-1,6-alpha-mannosidase; Hydrolases; Alpha-mannosidase; Glycosylases	EC:3.2; EC:3.2.1.101; EC:3; EC:3.2.1.24; EC:3.2.1	IPR005198 (PFAM); G3DSA:1.50.10.20 (GENE3D); IPR014480 (PIRSF); PTHR12145:SF36 (PANTHER); IPR014480 (PANTHER); IPR008928 (SUPERFAMILY)
	gene_00768.t1	9.75e-176	505	putative nap family protein	P:GO:0006334; C:GO:0005634	P:nucleosome assembly; C:nucleus			G3DSA:3.30.1120.90 (GENE3D); IPR002164 (PFAM); PTHR11875:SF136 (PANTHER); IPR002164 (PANTHER); IPR037231 (SUPERFAMILY)
	gene_00769.t1		80	no hit					(MOBIDB_LITE)
	gene_00770.t1	0	341	Mediator of RNA polymerase II transcription subunit 19	P:GO:0006357; F:GO:0003712; C:GO:0016592	P:regulation of transcription by RNA polymerase II; F:transcription coregulator activity; C:mediator complex			IPR013942 (PFAM); (MOBIDB_LITE)
	gene_00771.t1	2.91e-80	266	methyltransferase type 11	P:GO:0032259; F:GO:0008168; F:GO:0016740	P:methylation; F:methyltransferase activity; F:transferase activity			G3DSA:3.40.50.150 (GENE3D); IPR013216 (PFAM); PTHR43464:SF53 (PANTHER); PTHR43464 (PANTHER); cd02440 (CDD); IPR029063 (SUPERFAMILY)
	gene_00772.t1	0	760	hypothetical protein DHEL01_v201596					IPR029058 (G3DSA:3.40.50.GENE3D); IPR007751 (PFAM); PTHR47842 (PANTHER); PTHR47842:SF3 (PANTHER); IPR029058 (SUPERFAMILY)
	gene_00773.t1	1.75e-116	582	hypothetical protein DHEL01_v201597	C:GO:0016020; C:GO:0016021	C:membrane; C:integral component of membrane			(MOBIDB_LITE)
	gene_00774.t1		67	no hit					no IPS match
	gene_00775.t1	0	916	Fusaridione A cluster transcription factor fsdR	P:GO:0006357; F:GO:0000981; F:GO:0003677; F:GO:0008270; C:GO:0005634; C:GO:0016021	P:regulation of transcription by RNA polymerase II; F:DNA-binding transcription factor activity, RNA polymerase II-specific; F:DNA binding; F:zinc ion binding; C:nucleus; C:integral component of membrane			IPR001138 (PFAM); IPR036864 (G3DSA:4.10.240.GENE3D); IPR007219 (PFAM); PTHR46910:SF25 (PANTHER); PTHR46910 (PANTHER); IPR001138 (PROSITE_PATTERNS); IPR001138 (PROSITE_PROFILES); IPR001138 (CDD); cd12148 (CDD); IPR036864 (SUPERFAMILY)
	gene_00776.t1	0	967	peptidase family M41-domain-containing protein	P:GO:0006508; F:GO:0004176; F:GO:0004222; F:GO:0005524; F:GO:0008270; C:GO:0016021	P:proteolysis; F:ATP-dependent peptidase activity; F:metalloendopeptidase activity; F:ATP binding; F:zinc ion binding; C:integral component of membrane	Acting on peptide bonds (peptidases); Nardilysin; Matrilysin; Gelatinase A; Bontoxilysin; Mitochondrial processing peptidase; Astacin; Stromelysin 2; Acting on peptide bonds (peptidases); Stromelysin 1; Meprin A; Acting on acid anhydrides; Procollagen C-endopeptidase; Oligopeptidase A; Acting on peptide bonds (peptidases); Endothelin-converting enzyme 1; Fibrolase; Insulysin; Gelatinase B; O-sial…	EC:3.4.24; EC:3.4.24.61; EC:3.4.24.23; EC:3.4.24.24; EC:3.4.24.69; EC:3.4.24.64; EC:3.4.24.21; EC:3.4.24.22; EC:3.4; EC:3.4.24.17; EC:3.4.24.18; EC:3.6; EC:3.4.24.19; EC:3.4.24.70; EC:3.4.99; EC:3.4.24.71; EC:3.4.24.72; EC:3.4.24.56; EC:3.4.24.35; EC:3.4.24.57; EC:3.4.24.14; EC:3.4.24.37; EC:3.4.24.59; EC:3.6.1.15; EC:3.4.24.11; EC:3.4.24.55; EC:3.6.1; EC:3	IPR003959 (PFAM); IPR000642 (PFAM); IPR005936 (TIGRFAM); IPR037219 (G3DSA:1.20.58.GENE3D); G3DSA:1.10.8.60 (GENE3D); G3DSA:3.40.1690.20 (GENE3D); IPR011546 (PFAM); G3DSA:3.40.50.300 (GENE3D); IPR041569 (PFAM); PTHR43655 (PANTHER); PTHR43655:SF14 (PANTHER); IPR003960 (PROSITE_PATTERNS); cd00009 (CDD); IPR027417 (SUPERFAMILY); IPR037219 (SUPERFAMILY)
	gene_00777.t1	0	516	putative acyltransferase protein	F:GO:0016747; C:GO:0016021	F:transferase activity, transferring acyl groups other than amino-acyl groups; C:integral component of membrane	Acyltransferases; Transferases; Acyltransferases	EC:2.3; EC:2; EC:2.3.1	IPR002656 (PFAM); PTHR23028 (PANTHER); PTHR23028:SF117 (PANTHER)
	gene_00778.t1	0	668	putative anion exchange protein 4 protein	P:GO:0015698; F:GO:0005452; C:GO:0016021	P:inorganic anion transport; F:inorganic anion exchanger activity; C:integral component of membrane	Translocases	EC:7	IPR011531 (PFAM); G3DSA:1.10.287.570 (GENE3D); IPR003020 (PANTHER); PTHR11453:SF82 (PANTHER)
	gene_00779.t1	0	1227	topoisomerase 1-associated factor 1	P:GO:0006974; P:GO:0008156; P:GO:0051321; F:GO:0016853; C:GO:0005634	P:cellular response to DNA damage stimulus; P:negative regulation of DNA replication; P:meiotic cell cycle; F:isomerase activity; C:nucleus	Isomerases	EC:5	IPR006906 (PFAM); PTHR22940:SF4 (PANTHER); PTHR22940 (PANTHER)
	gene_00780.t1	0	315	3-hydroxyacyl-CoA dehydrogenase	P:GO:0006631; F:GO:0003857; F:GO:0070403	P:fatty acid metabolic process; F:3-hydroxyacyl-CoA dehydrogenase activity; F:NAD+ binding	Acting on the CH-OH group of donors; Oxidoreductases; 3-hydroxyacyl-CoA dehydrogenase; Acting on the CH-OH group of donors	EC:1.1; EC:1; EC:1.1.1.35; EC:1.1.1	G3DSA:1.10.1040.50 (GENE3D); IPR022694 (PIRSF); IPR006176 (PFAM); IPR006108 (PFAM); G3DSA:3.40.50.720 (GENE3D); PTHR48075:SF5 (PANTHER); PTHR48075 (PANTHER); IPR006180 (PROSITE_PATTERNS); IPR036291 (SUPERFAMILY); IPR008927 (SUPERFAMILY)
	gene_00781.t1		70	no hit					no IPS match
	gene_00782.t1		433	no hit					(MOBIDB_LITE)
	gene_00783.t1		97	no hit					(MOBIDB_LITE)
	gene_00784.t1	0	690	Homeobox-leucine zipper protein HDG11	F:GO:0003677; C:GO:0005634	F:DNA binding; C:nucleus			G3DSA:1.10.10.60 (GENE3D); IPR001356 (PFAM); PTHR24208:SF128 (PANTHER); PTHR24208 (PANTHER); IPR001356 (PROSITE_PROFILES); IPR001356 (CDD); IPR009057 (SUPERFAMILY)
	gene_00785.t1		208	no hit					no IPS match
	gene_00786.t1		77	no hit					no IPS match
	gene_00787.t1	3.81e-105	983	putative arginine rich protein					PF05205 (PFAM); PTHR28034 (PANTHER)
	gene_00788.t1	9.88e-43	86	putative nadh-ubiquinone oxidoreductase 14 kda protein	C:GO:0016021	C:integral component of membrane			PTHR39218 (PANTHER)
	gene_00789.t1	0	443	putative translation initiation factor eIF-2B subunit delta	P:GO:0006413; F:GO:0003743	P:translational initiation; F:translation initiation factor activity			IPR042529 (G3DSA:3.40.50.GENE3D); IPR000649 (PFAM); PTHR10233:SF14 (PANTHER); PTHR10233 (PANTHER); IPR037171 (SUPERFAMILY)
	gene_00790.t1	3.16e-172	347	Translation initiation factor IF-3	P:GO:0006412	P:translation			IPR036788 (G3DSA:3.30.110.GENE3D); IPR019815 (PFAM); PTHR10938:SF0 (PANTHER); IPR001288 (PANTHER); IPR036788 (SUPERFAMILY)
	gene_00791.t1	6.57e-125	191	Mitochondrial inner membrane protease subunit 1	P:GO:0006508; F:GO:0008236; C:GO:0016021	P:proteolysis; F:serine-type peptidase activity; C:integral component of membrane	Acting on peptide bonds (peptidases); Hydrolases	EC:3.4; EC:3	IPR000223 (PRINTS); G3DSA:2.10.109.10 (GENE3D); IPR019533 (PFAM); PTHR12383 (PANTHER); PTHR12383:SF16 (PANTHER); cd06530 (CDD); IPR036286 (SUPERFAMILY)
	gene_00792.t1	0	560	vacuolar protein 8					IPR000225 (PFAM); IPR011989 (G3DSA:1.25.10.GENE3D); IPR011989 (G3DSA:1.25.10.GENE3D); IPR011989 (G3DSA:1.25.10.GENE3D); PTHR47249 (PANTHER); IPR000225 (PROSITE_PROFILES); IPR000225 (PROSITE_PROFILES); IPR000225 (PROSITE_PROFILES); IPR000225 (PROSITE_PROFILES); IPR000225 (PROSITE_PROFILES); IPR000225 (PROSITE_PROFILES); IPR000225 (PROSITE_PROFILES); IPR016024 (SUPERFAMILY)
	gene_00793.t1	0	385	nuclear protein SNF4	P:GO:0042149; P:GO:0045859; F:GO:0004679; F:GO:0016208; F:GO:0019887; F:GO:0019901; C:GO:0005634; C:GO:0005737; C:GO:0031588	P:cellular response to glucose starvation; P:regulation of protein kinase activity; F:AMP-activated protein kinase activity; F:AMP binding; F:protein kinase regulator activity; F:protein kinase binding; C:nucleus; C:cytoplasm; C:nucleotide-activated protein kinase complex	Transferring phosphorus-containing groups; Transferring phosphorus-containing groups; Transferring phosphorus-containing groups; Transferases; cAMP-dependent protein kinase	EC:2.7.1; EC:2.7.11; EC:2.7; EC:2; EC:2.7.11.11	G3DSA:3.10.580.10 (GENE3D); IPR000644 (PFAM); G3DSA:3.10.580.10 (GENE3D); PTHR13780:SF35 (PANTHER); PTHR13780 (PANTHER); IPR000644 (PROSITE_PROFILES); IPR000644 (PROSITE_PROFILES); IPR000644 (PROSITE_PROFILES); IPR000644 (PROSITE_PROFILES); cd04641 (CDD); cd04618 (CDD); SSF54631 (SUPERFAMILY); SSF54631 (SUPERFAMILY)
	gene_00794.t1	0	1234	putative Rho-GTPase-activating protein 6	P:GO:0007165	P:signal transduction			IPR008936 (G3DSA:1.10.555.GENE3D); IPR000198 (PFAM); IPR000198 (PROSITE_PROFILES); cd00159 (CDD); IPR008936 (SUPERFAMILY)
	gene_00795.t1	0	613	alkaline phosphatase family protein	C:GO:0016021	C:integral component of membrane			IPR018946 (PFAM); IPR038607 (G3DSA:3.60.21.GENE3D); PTHR43606 (PANTHER); PTHR43606:SF6 (PANTHER); IPR018946 (CDD); SSF56300 (SUPERFAMILY)
	gene_00796.t1	8.71e-149	240	putative emp24 gp25l p24 family gold protein	C:GO:0016021	C:integral component of membrane			IPR009038 (PFAM); PTHR22811:SF46 (PANTHER); IPR015720 (PANTHER); IPR009038 (PROSITE_PROFILES); IPR036598 (SUPERFAMILY)
	gene_00797.t1	0	573	Pre-mRNA-processing protein 45	P:GO:0000398; C:GO:0005681	P:mRNA splicing, via spliceosome; C:spliceosomal complex			IPR004015 (PFAM); PTHR12096:SF0 (PANTHER); IPR017862 (PANTHER)
	gene_00798.t1		140	no hit					(MOBIDB_LITE)
	gene_00799.t1	0	560	putative glycoside hydrolase family 16 protein	P:GO:0005975; F:GO:0004553; C:GO:0016021	P:carbohydrate metabolic process; F:hydrolase activity, hydrolyzing O-glycosyl compounds; C:integral component of membrane	Glycosylases; Hydrolases; Glycosylases	EC:3.2; EC:3; EC:3.2.1	G3DSA:2.60.120.200 (GENE3D); PTHR10963:SF42 (PANTHER); PTHR10963 (PANTHER); IPR000757 (PROSITE_PROFILES); cd02181 (CDD); IPR013320 (SUPERFAMILY)
	gene_00800.t1	1.8e-118	186	mitochondrial import inner membrane translocase, subunit Tim17/22	P:GO:0045039; P:GO:0071806; F:GO:0008320; F:GO:0030943; C:GO:0016021; C:GO:0042721	P:protein insertion into mitochondrial inner membrane; P:protein transmembrane transport; F:protein transmembrane transporter activity; F:mitochondrion targeting sequence binding; C:integral component of membrane; C:TIM22 mitochondrial import inner membrane insertion complex	Translocases	EC:7	PF02466 (PFAM); IPR039175 (PANTHER); PTHR14110:SF0 (PANTHER)
	gene_00801.t1	0	1172	Ubiquitin carboxyl-terminal hydrolase 21	P:GO:0006511; P:GO:0016579; F:GO:0004843; F:GO:0008234	P:ubiquitin-dependent protein catabolic process; P:protein deubiquitination; F:thiol-dependent ubiquitin-specific protease activity; F:cysteine-type peptidase activity	Acting on peptide bonds (peptidases); Folate gamma-glutamyl hydrolase; Hydrolases; Acting on peptide bonds (peptidases); Peptidyl-glycinamidase; Ubiquitinyl hydrolase 1	EC:3.4; EC:3.4.19.9; EC:3; EC:3.4.19; EC:3.4.19.2; EC:3.4.19.12	IPR002083 (PFAM); IPR029346 (PFAM); IPR024729 (PFAM); G3DSA:3.90.70.10 (GENE3D); G3DSA:3.10.20.90 (GENE3D); G3DSA:3.10.20.90 (GENE3D); IPR001394 (PFAM); IPR008974 (G3DSA:2.60.210.GENE3D); G3DSA:3.10.20.90 (GENE3D); PTHR24006:SF793 (PANTHER); PTHR24006 (PANTHER); IPR018200 (PROSITE_PATTERNS); IPR018200 (PROSITE_PATTERNS); IPR002083 (PROSITE_PROFILES); IPR028889 (PROSITE_PROFILES); cd02659 (CDD); I…
	gene_00802.t1	0	1473	ABC transporter	P:GO:0055085; F:GO:0005524; F:GO:0016887; F:GO:0042626; C:GO:0016021	P:transmembrane transport; F:ATP binding; F:ATPase activity; F:ATPase-coupled transmembrane transporter activity; C:integral component of membrane	Acting on acid anhydrides; Acting on acid anhydrides; Hydrolases; Translocases; Catalysing the translocation of inorganic cations; Nucleoside-triphosphate phosphatase	EC:3.6.1; EC:3.6; EC:3; EC:7; EC:7.2.2; EC:3.6.1.15	IPR011527 (PFAM); G3DSA:3.40.50.300 (GENE3D); G3DSA:3.40.50.300 (GENE3D); IPR003439 (PFAM); IPR036640 (G3DSA:1.20.1560.GENE3D); IPR003439 (PFAM); PTHR24223:SF399 (PANTHER); PTHR24223 (PANTHER); IPR017871 (PROSITE_PATTERNS); IPR017871 (PROSITE_PATTERNS); IPR003439 (PROSITE_PROFILES); IPR003439 (PROSITE_PROFILES); IPR011527 (PROSITE_PROFILES); IPR011527 (PROSITE_PROFILES); cd18579 (CDD); cd18580 (C…
	gene_00803.t1	0	427	arginase family-domain-containing protein	P:GO:0033389; F:GO:0008783; F:GO:0046872; C:GO:0016021	P:putrescine biosynthetic process from arginine, using agmatinase; F:agmatinase activity; F:metal ion binding; C:integral component of membrane	Agmatinase; Acting on carbon-nitrogen bonds, other than peptide bonds; Acting on carbon-nitrogen bonds, other than peptide bonds; Hydrolases	EC:3.5.3.11; EC:3.5.3; EC:3.5; EC:3	IPR006035 (PRINTS); IPR006035 (PFAM); G3DSA:3.40.800.10 (GENE3D); PTHR11358 (PANTHER); PTHR11358:SF30 (PANTHER); IPR020855 (PROSITE_PATTERNS); IPR006035 (PROSITE_PROFILES); cd11592 (CDD); IPR023696 (SUPERFAMILY)
	gene_00804.t1	5.51e-131	327	hypothetical protein GQ607_004094	C:GO:0016020	C:membrane			IPR021765 (PFAM); IPR021765 (PANTHER); PTHR33365:SF14 (PANTHER)
	gene_00805.t1		267	unnamed protein product [Candidula unifasciata]					IPR035516 (SUPERFAMILY)
	gene_00806.t1	0	463	pyruvate dehydrogenase kinase	P:GO:0015976; P:GO:0018105; P:GO:0042593; P:GO:1901524; P:GO:1904183; F:GO:0004674; F:GO:0004740; F:GO:0005524; C:GO:0005759	P:carbon utilization; P:peptidyl-serine phosphorylation; P:glucose homeostasis; P:regulation of mitophagy; P:negative regulation of pyruvate dehydrogenase activity; F:protein serine/threonine kinase activity; F:pyruvate dehydrogenase (acetyl-transferring) kinase activity; F:ATP binding; C:mitochondrial matrix	Transferring phosphorus-containing groups; Transferring phosphorus-containing groups; [Pyruvate dehydrogenase (acetyl-transferring)] kinase; Transferring phosphorus-containing groups; Transferases	EC:2.7.1; EC:2.7.11; EC:2.7.11.2; EC:2.7; EC:2	IPR018955 (PFAM); IPR036784 (G3DSA:1.20.140.GENE3D); IPR039028 (PANTHER); PTHR11947:SF25 (PANTHER); IPR036890 (SUPERFAMILY); IPR036784 (SUPERFAMILY)
	gene_00807.t1	0	383	cell division control protein 12	P:GO:0051301; F:GO:0005525	P:cell division; F:GTP binding			G3DSA:3.40.50.300 (GENE3D); IPR016491 (PIRSF); IPR030379 (PFAM); PTHR18884 (PANTHER); PTHR18884:SF109 (PANTHER); IPR030379 (PROSITE_PROFILES); IPR016491 (CDD); IPR027417 (SUPERFAMILY)
	gene_00808.t1	0	902	periodic tryptophan protein 2	C:GO:0005730	C:nucleolus			IPR020472 (PRINTS); IPR015943 (G3DSA:2.130.10.GENE3D); IPR015943 (G3DSA:2.130.10.GENE3D); IPR007148 (PFAM); IPR001680 (PFAM); IPR015943 (G3DSA:2.130.10.GENE3D); IPR027145 (PANTHER); IPR019775 (PROSITE_PATTERNS); IPR019775 (PROSITE_PATTERNS); IPR001680 (PROSITE_PROFILES); IPR017986 (PROSITE_PROFILES); IPR001680 (PROSITE_PROFILES); IPR001680 (PROSITE_PROFILES); IPR001680 (PROSITE_PROFILES); IPR0016…
	gene_00809.t1	0	444	putative HypA protein	F:GO:0016491	F:oxidoreductase activity	Oxidoreductases	EC:1	IPR025337 (PFAM); IPR025337 (PANTHER); PTHR35870:SF1 (PANTHER)
	gene_00810.t1	0	700	Kelch repeat-containing protein	C:GO:0016020	C:membrane			IPR015915 (G3DSA:2.120.10.GENE3D); PF13854 (PFAM); PTHR23244 (PANTHER); PTHR23244:SF444 (PANTHER); IPR011043 (SUPERFAMILY)
	gene_00811.t1	0	1178	putative inositol polyphosphate 5-phosphatase	P:GO:0046856; F:GO:0004518	P:phosphatidylinositol dephosphorylation; F:nuclease activity	Acting on ester bonds; Hydrolases	EC:3.1; EC:3	IPR036691 (G3DSA:3.60.10.GENE3D); IPR015943 (G3DSA:2.130.10.GENE3D); IPR005135 (PFAM); PTHR11200 (PANTHER); PTHR11200:SF240 (PANTHER); IPR036322 (SUPERFAMILY); IPR036691 (SUPERFAMILY)
	gene_00812.t1	5.59e-77	135	hypothetical protein UCDDA912_g10199	C:GO:0016021	C:integral component of membrane			IPR031833 (PFAM); PTHR41800 (PANTHER)
	gene_00813.t1	0	617	hypothetical protein DHEL01_v208485	P:GO:0006874; C:GO:0005575	P:cellular calcium ion homeostasis; C:cellular_component			IPR006569 (PFAM); IPR008942 (G3DSA:1.25.40.GENE3D); IPR039037 (PANTHER); IPR006569 (PROSITE_PROFILES)
	gene_00814.t1	0	655	Serine/threonine-protein phosphatase 2A 56 kDa regulatory subunit delta isoform	P:GO:0006281; P:GO:0007165; P:GO:0031107; P:GO:0031134; P:GO:0031578; P:GO:0032186; P:GO:0043666; P:GO:0051754; P:GO:0070199; P:GO:2000786; F:GO:0003677; F:GO:0019888; C:GO:0000159; C:GO:0000776; C:GO:0005634; C:GO:0005816; C:GO:0005935	P:DNA repair; P:signal transduction; P:septin ring disassembly; P:sister chromatid biorientation; P:mitotic spindle orientation checkpoint; P:cellular bud neck septin ring organization; P:regulation of phosphoprotein phosphatase activity; P:meiotic sister chromatid cohesion, centromeric; P:establishment of protein localization to chromosome; P:positive regulation of autophagosome assembly; F:DNA …			IPR002554 (PFAM); IPR011989 (G3DSA:1.25.10.GENE3D); IPR002554 (PIRSF); PTHR10257:SF3 (PANTHER); IPR002554 (PANTHER); IPR016024 (SUPERFAMILY)
	gene_00815.t1	0	685	transcription factor tau subunit sfc1	P:GO:0006384; F:GO:0003677; C:GO:0000127; C:GO:0005634	P:transcription initiation from RNA polymerase III promoter; F:DNA binding; C:transcription factor TFIIIC complex; C:nucleus			IPR042536 (G3DSA:3.30.200.GENE3D); IPR041499 (PFAM); IPR019136 (PFAM); PTHR13230:SF5 (PANTHER); IPR040454 (PANTHER)
	gene_00816.t1	0	639	BCS1 N terminal-domain-containing protein	F:GO:0005524; F:GO:0016887; C:GO:0005743	F:ATP binding; F:ATPase activity; C:mitochondrial inner membrane	Acting on acid anhydrides; Acting on acid anhydrides; Hydrolases; Nucleoside-triphosphate phosphatase	EC:3.6.1; EC:3.6; EC:3; EC:3.6.1.15	IPR014851 (PFAM); IPR003959 (PFAM); PTHR23070:SF11 (PANTHER); PTHR23070 (PANTHER); IPR003960 (PROSITE_PATTERNS); cd00009 (CDD); IPR027417 (SUPERFAMILY)
	gene_00817.t1	0	537	asparaginase-domain-containing protein	F:GO:0004067	F:asparaginase activity	Acting on carbon-nitrogen bonds, other than peptide bonds; Asparaginase; Acting on carbon-nitrogen bonds, other than peptide bonds; Hydrolases	EC:3.5.1; EC:3.5.1.1; EC:3.5; EC:3	IPR006034 (PRINTS); IPR037152 (G3DSA:3.40.50.GENE3D); IPR027474 (PFAM); IPR027473 (G3DSA:3.40.50.GENE3D); PIRSF500176 (PIRSF); IPR040919 (PFAM); IPR020683 (PFAM); IPR006034 (PIRSF); IPR036770 (G3DSA:1.25.40.GENE3D); PTHR11707 (PANTHER); IPR006034 (PROSITE_PROFILES); IPR020683 (PROSITE_PROFILES); IPR002110 (PROSITE_PROFILES); IPR041725 (CDD); IPR036770 (SUPERFAMILY); IPR036152 (SUPERFAMILY)
	gene_00818.t1	0	507	trimethyllysine dioxygenase	F:GO:0046872; F:GO:0051213	F:metal ion binding; F:dioxygenase activity	Oxidoreductases	EC:1	IPR042098 (G3DSA:3.60.130.GENE3D); IPR010376 (PFAM); IPR038492 (G3DSA:3.30.2020.GENE3D); IPR012776 (TIGRFAM); IPR003819 (PFAM); PTHR10696 (PANTHER); PTHR10696:SF3 (PANTHER); cd00250 (CDD); SSF51197 (SUPERFAMILY)
	gene_00819.t1	0	564	serine/threonine-protein phosphatase 2B catalytic subunit	P:GO:0006470; P:GO:0097720; F:GO:0005516; F:GO:0033192; F:GO:0106306; F:GO:0106307	P:protein dephosphorylation; P:calcineurin-mediated signaling; F:calmodulin binding; F:calmodulin-dependent protein phosphatase activity; F:protein serine phosphatase activity; F:protein threonine phosphatase activity	Protein-serine/threonine phosphatase; Acting on ester bonds; Hydrolases; Acting on ester bonds	EC:3.1.3.16; EC:3.1; EC:3; EC:3.1.3	IPR006186 (PRINTS); IPR029052 (G3DSA:3.60.21.GENE3D); IPR004843 (PFAM); IPR043360 (PANTHER); IPR006186 (PROSITE_PATTERNS); IPR041751 (CDD); SSF56300 (SUPERFAMILY)
	gene_00820.t1	0	345	hypothetical protein UCDDA912_g00503	P:GO:0019441; F:GO:0004061	P:tryptophan catabolic process to kynurenine; F:arylformamidase activity	Acting on carbon-nitrogen bonds, other than peptide bonds; Acting on carbon-nitrogen bonds, other than peptide bonds; Hydrolases; Arylformamidase	EC:3.5.1; EC:3.5; EC:3; EC:3.5.1.9	IPR007325 (PFAM); IPR037175 (G3DSA:3.50.30.GENE3D); PTHR34861 (PANTHER); IPR037175 (SUPERFAMILY)
	gene_00821.t1	0	366	HemK family methyltransferase	P:GO:0006807; P:GO:0043414; P:GO:0044238; F:GO:0003676; F:GO:0008168	P:nitrogen compound metabolic process; P:macromolecule methylation; P:primary metabolic process; F:nucleic acid binding; F:methyltransferase activity	Transferring one-carbon groups; Transferases; Transferring one-carbon groups	EC:2.1; EC:2; EC:2.1.1	G3DSA:1.10.8.10 (GENE3D); G3DSA:3.40.50.150 (GENE3D); IPR025714 (PFAM); PTHR18895 (PANTHER); IPR002052 (PROSITE_PATTERNS); cd02440 (CDD); IPR029063 (SUPERFAMILY)
	gene_00822.t1	0	951	leucyl-tRNA synthetase	P:GO:0006429; P:GO:0106074; F:GO:0002161; F:GO:0004823; F:GO:0005524	P:leucyl-tRNA aminoacylation; P:aminoacyl-tRNA metabolism involved in translational fidelity; F:aminoacyl-tRNA editing activity; F:leucine-tRNA ligase activity; F:ATP binding	Acting on ester bonds; Forming carbon-oxygen bonds; Leucine--tRNA ligase; Hydrolases; Forming carbon-oxygen bonds; Ligases; Acting on ester bonds; Carboxylesterase	EC:3.1; EC:6.1; EC:6.1.1.4; EC:3; EC:6.1.1; EC:6; EC:3.1.1; EC:3.1.1.1	IPR002302 (PRINTS); IPR014729 (G3DSA:3.40.50.GENE3D); G3DSA:1.10.730.10 (GENE3D); IPR025709 (PFAM); IPR002302 (TIGRFAM); IPR013155 (PFAM); IPR009008 (G3DSA:3.90.740.GENE3D); G3DSA:3.10.330.110 (GENE3D); IPR002300 (PFAM); IPR015413 (PFAM); IPR002302 (PANTHER); IPR001412 (PROSITE_PATTERNS); cd00812 (CDD); IPR009080 (SUPERFAMILY); IPR009008 (SUPERFAMILY); SSF52374 (SUPERFAMILY)
	gene_00823.t1	0	617	amino acid permease-domain-containing protein	P:GO:0055085; F:GO:0022857; C:GO:0016021	P:transmembrane transport; F:transmembrane transporter activity; C:integral component of membrane	Translocases	EC:7	IPR002293 (PFAM); G3DSA:1.20.1740.10 (GENE3D); PTHR11785:SF512 (PANTHER); PTHR11785 (PANTHER)
	gene_00824.t1	0	448	formate dehydrogenase	P:GO:0042183; F:GO:0008863; F:GO:0016616; F:GO:0051287; C:GO:0005737; C:GO:0009326	P:formate catabolic process; F:formate dehydrogenase (NAD+) activity; F:oxidoreductase activity, acting on the CH-OH group of donors, NAD or NADP as acceptor; F:NAD binding; C:cytoplasm; C:formate dehydrogenase complex	Acting on the aldehyde or oxo group of donors; Acting on the CH-OH group of donors; Oxidoreductases; Acting on the CH-OH group of donors; Formate dehydrogenase; Acting on the aldehyde or oxo group of donors	EC:1.2; EC:1.1; EC:1; EC:1.1.1; EC:1.17.1.9; EC:1.2.1	IPR006140 (PFAM); G3DSA:3.40.50.720 (GENE3D); G3DSA:3.40.50.720 (GENE3D); IPR006139 (PFAM); PTHR42938 (PANTHER); PTHR42938:SF26 (PANTHER); IPR029753 (PROSITE_PATTERNS); IPR029753 (PROSITE_PATTERNS); IPR029752 (PROSITE_PATTERNS); IPR033689 (CDD); SSF52283 (SUPERFAMILY); IPR036291 (SUPERFAMILY)
	gene_00825.t1	0	311	methyltransferase domain-containing protein	P:GO:0032259; F:GO:0008168	P:methylation; F:methyltransferase activity	Transferring one-carbon groups; Transferases; Transferring one-carbon groups	EC:2.1; EC:2; EC:2.1.1	PF13489 (PFAM); G3DSA:3.40.50.150 (GENE3D); PTHR43464:SF53 (PANTHER); PTHR43464 (PANTHER); cd02440 (CDD); IPR029063 (SUPERFAMILY)
	gene_00826.t1	0	1751	putative neutral zinc metallopeptidase protein					IPR036890 (G3DSA:3.30.565.GENE3D); IPR022155 (PFAM); PTHR47839 (PANTHER); IPR036890 (SUPERFAMILY)
	gene_00827.t1	0	1315	P-loop containing nucleoside triphosphate hydrolase protein	F:GO:0003676; F:GO:0004386; F:GO:0005524	F:nucleic acid binding; F:helicase activity; F:ATP binding	Acting on acid anhydrides; Acting on acid anhydrides; Hydrolases; Nucleoside-triphosphate phosphatase	EC:3.6.1; EC:3.6; EC:3; EC:3.6.1.15	IPR011545 (PFAM); IPR011709 (PFAM); G3DSA:1.20.120.1080 (GENE3D); G3DSA:3.40.50.300 (GENE3D); IPR007502 (PFAM); IPR001650 (PFAM); PTHR18934 (PANTHER); PTHR18934:SF99 (PANTHER); IPR002464 (PROSITE_PATTERNS); IPR001650 (PROSITE_PROFILES); IPR014001 (PROSITE_PROFILES); cd17982 (CDD); cd18791 (CDD); IPR027417 (SUPERFAMILY)
	gene_00828.t1	5.05e-63	237	putative deah-box rna helicase	P:GO:0006468; P:GO:0016310; F:GO:0000166; F:GO:0003676; F:GO:0004386; F:GO:0004672; F:GO:0005524; F:GO:0016301; F:GO:0016787	P:protein phosphorylation; P:phosphorylation; F:nucleotide binding; F:nucleic acid binding; F:helicase activity; F:protein kinase activity; F:ATP binding; F:kinase activity; F:hydrolase activity			(MOBIDB_LITE)
	gene_00829.t1	0	322	mediator of RNA polymerase II transcription subunit 6	P:GO:0006357; F:GO:0003712; C:GO:0016592	P:regulation of transcription by RNA polymerase II; F:transcription coregulator activity; C:mediator complex			IPR038566 (G3DSA:3.10.450.GENE3D); IPR007018 (PFAM); PTHR13104:SF0 (PANTHER); IPR007018 (PANTHER)
	gene_00830.t1	3.96e-68	259	kinase phosphorylation protein-domain-containing protein	P:GO:0016310; F:GO:0016301	P:phosphorylation; F:kinase activity			IPR019315 (PFAM); IPR039207 (PANTHER)
	gene_00831.t1	3.7e-99	152	Proteasome assembly chaperone 3	C:GO:0000502	C:proteasome complex			IPR018788 (PFAM); G3DSA:3.30.230.90 (GENE3D); PTHR31051 (PANTHER)
	gene_00832.t1	0	714	putative fmi1 protein	F:GO:0016491	F:oxidoreductase activity	Oxidoreductases	EC:1	IPR008333 (PFAM); G3DSA:2.40.30.10 (GENE3D); IPR009737 (PFAM); PTHR31902:SF7 (PANTHER); IPR009737 (PANTHER); IPR017927 (PROSITE_PROFILES); IPR017938 (SUPERFAMILY); IPR039261 (SUPERFAMILY)
	gene_00833.t1	0	1315	phospholipid-translocating P-type ATPase	P:GO:0006890; P:GO:0006897; P:GO:0007033; P:GO:0045332; F:GO:0000287; F:GO:0005524; F:GO:0140326; C:GO:0000139; C:GO:0005770; C:GO:0005802; C:GO:0016021	P:retrograde vesicle-mediated transport, Golgi to endoplasmic reticulum; P:endocytosis; P:vacuole organization; P:phospholipid translocation; F:magnesium ion binding; F:ATP binding; F:ATPase-coupled intramembrane lipid transporter activity; C:Golgi membrane; C:late endosome; C:trans-Golgi network; C:integral component of membrane	P-type phospholipid transporter; Translocases	EC:7.6.2.1; EC:7	PR00119 (PRINTS); IPR001757 (TIGRFAM); IPR032631 (PFAM); IPR006539 (TIGRFAM); IPR032630 (PFAM); PF00702 (PFAM); G3DSA:2.70.150.10 (GENE3D); IPR023214 (G3DSA:3.40.50.GENE3D); IPR023299 (G3DSA:3.40.1110.GENE3D); IPR044492 (mobidb-MOBIDB_LITE); IPR006539 (PANTHER); PTHR24092:SF5 (PANTHER); IPR018303 (PROSITE_PATTERNS); IPR023298 (SUPERFAMILY); IPR036412 (SUPERFAMILY); IPR023299 (SUPERFAMILY); IPR008…
	gene_00834.t1	0	520	COPII coat assembly protein SEC16	P:GO:0006914; P:GO:0015031; P:GO:0016192; P:GO:0048208; C:GO:0000139; C:GO:0005783; C:GO:0005789; C:GO:0016020	P:autophagy; P:protein transport; P:vesicle-mediated transport; P:COPII vesicle coating; C:Golgi membrane; C:endoplasmic reticulum; C:endoplasmic reticulum membrane; C:membrane			(MOBIDB_LITE)
	gene_00835.t1	0	1394	COPII coat assembly protein SEC16	P:GO:0006914; P:GO:0015031; P:GO:0016192; P:GO:0048208; C:GO:0000139; C:GO:0005783; C:GO:0005789; C:GO:0016020	P:autophagy; P:protein transport; P:vesicle-mediated transport; P:COPII vesicle coating; C:Golgi membrane; C:endoplasmic reticulum; C:endoplasmic reticulum membrane; C:membrane			IPR024298 (PFAM); IPR024340 (PFAM); G3DSA:1.25.40.1030 (GENE3D); PTHR13402:SF6 (PANTHER); PTHR13402:SF6 (PANTHER); IPR024880 (PANTHER); IPR024880 (PANTHER); cd09233 (CDD)
	gene_00836.t1		96	uncharacterized protein INS49_014560 [Diaporthe citri]					no IPS match
	gene_00837.t1	0	367	Checkpoint protein hus1	P:GO:0000723; P:GO:0031573; P:GO:0033314; C:GO:0005730; C:GO:0030896; C:GO:0035861; C:GO:0140445	P:telomere maintenance; P:intra-S DNA damage checkpoint; P:mitotic DNA replication checkpoint; C:nucleolus; C:checkpoint clamp complex; C:site of double-strand break; C:chromosome, telomeric repeat region			IPR007150 (PFAM); IPR016580 (PIRSF); PTHR12900:SF0 (PANTHER); PTHR12900 (PANTHER); SSF55979 (SUPERFAMILY)
	gene_00838.t1	0	342	putative checkpoint protein hus1 protein	P:GO:0000077; C:GO:0030896	P:DNA damage checkpoint; C:checkpoint clamp complex			IPR001841 (PFAM); IPR013083 (G3DSA:3.30.40.GENE3D); IPR001841 (PROSITE_PROFILES); cd16448 (CDD); SSF57850 (SUPERFAMILY)
	gene_00839.t1	1.66e-99	157	hypothetical protein DHEL01_v209744	C:GO:0016021	C:integral component of membrane			(MOBIDB_LITE)
	gene_00840.t1	0	1749	Cytokinesis protein sepA	P:GO:0030036; F:GO:0003779	P:actin cytoskeleton organization; F:actin binding			IPR010473 (PFAM); IPR042201 (G3DSA:1.20.58.GENE3D); G3DSA:1.10.12.30 (GENE3D); G3DSA:1.10.238.150 (GENE3D); IPR011989 (G3DSA:1.25.10.GENE3D); IPR010472 (PFAM); IPR015425 (PFAM); PTHR47102 (PANTHER); PTHR47102:SF2 (PANTHER); IPR015425 (PROSITE_PROFILES); IPR014768 (PROSITE_PROFILES); IPR014767 (PROSITE_PROFILES); SSF101447 (SUPERFAMILY); IPR016024 (SUPERFAMILY)
	gene_00841.t1	8.66e-56	825	Polycystic kidney disease protein 1-like 3	P:GO:0007155; F:GO:0005509; C:GO:0016020	P:cell adhesion; F:calcium ion binding; C:membrane			IPR015919 (SUPERFAMILY); SSF50956 (SUPERFAMILY)
	gene_00842.t1	2.04e-107	364	hypothetical protein DHEL01_v209694	C:GO:0016020; C:GO:0016021	C:membrane; C:integral component of membrane			(MOBIDB_LITE)
	gene_00843.t1	0	661	hypothetical protein DHEL01_v209695					IPR016624 (PIRSF); IPR016624 (PFAM); PTHR35339:SF4 (PANTHER); IPR016624 (PANTHER)
	gene_00844.t1	0	1445	hypercellular protein A	C:GO:0005794	C:Golgi apparatus			IPR013935 (PFAM); IPR013935 (PANTHER)
	gene_00845.t1		141	no hit					no IPS match
	gene_00846.t1	0	523	Retinol dehydrogenase 8	P:GO:0055114	P:obsolete oxidation-reduction process			G3DSA:3.40.50.720 (GENE3D); IPR002347 (PFAM); PTHR43391 (PANTHER); PTHR43391:SF16 (PANTHER); IPR036291 (SUPERFAMILY)
	gene_00847.t1	1.01e-171	323	Cholesterol 7-alpha-monooxygenase	P:GO:0055114; F:GO:0004497; F:GO:0005506; F:GO:0016491; F:GO:0016705; F:GO:0020037; F:GO:0046872; C:GO:0016020; C:GO:0016021	P:obsolete oxidation-reduction process; F:monooxygenase activity; F:iron ion binding; F:oxidoreductase activity; F:oxidoreductase activity, acting on paired donors, with incorporation or reduction of molecular oxygen; F:heme binding; F:metal ion binding; C:membrane; C:integral component of membrane			IPR001128 (PFAM); IPR036396 (G3DSA:1.10.630.GENE3D); PTHR47582 (PANTHER); IPR036396 (SUPERFAMILY)
	gene_00848.t1	6.32e-91	167	putative secreted protein	F:GO:0003674; C:GO:0005575	F:molecular_function; C:cellular_component			no IPS match
	gene_00849.t1	2.29e-94	365	hypothetical protein DHEL01_v208592	P:GO:0006468; F:GO:0004672; F:GO:0106310; F:GO:0106311	P:protein phosphorylation; F:protein kinase activity; F:protein serine kinase activity; F:protein threonine kinase activity			IPR011009 (SUPERFAMILY)
	gene_00850.t1	0	1619	putative bifunctional E2/E3 enzyme	P:GO:0006464; F:GO:0140096	P:cellular protein modification process; F:catalytic activity, acting on a protein			IPR036465 (G3DSA:3.40.50.GENE3D); IPR000608 (PFAM); IPR016135 (G3DSA:3.10.110.GENE3D); IPR003613 (PFAM); IPR013083 (G3DSA:3.30.40.GENE3D); IPR002035 (PFAM); PTHR24067 (PANTHER); PTHR24067:SF292 (PANTHER); IPR000608 (PROSITE_PROFILES); IPR002035 (PROSITE_PROFILES); cd00198 (CDD); IPR000608 (CDD); SSF57850 (SUPERFAMILY); IPR036465 (SUPERFAMILY); IPR016135 (SUPERFAMILY)
	gene_00851.t1	0	659	related to peptide-n4-(n-acetyl-beta-d-glucosaminyl) asparaginase amidase N	C:GO:0016020; C:GO:0016021	C:membrane; C:integral component of membrane			IPR021102 (PFAM); IPR021102 (PANTHER); PTHR31104:SF1 (PANTHER)
	gene_00852.t1	0	586	hypothetical protein DHEL01_v212851	C:GO:0016020; C:GO:0016021	C:membrane; C:integral component of membrane			no IPS match
	gene_00853.t1	1.85e-54	223	related to dis1-suppressing protein kinase dsk1	P:GO:0006468; P:GO:0008299; P:GO:0016310; P:GO:0045337; F:GO:0004161; F:GO:0004337; F:GO:0004672; F:GO:0005524; F:GO:0016301; F:GO:0016740; F:GO:0016765; C:GO:0005737	P:protein phosphorylation; P:isoprenoid biosynthetic process; P:phosphorylation; P:farnesyl diphosphate biosynthetic process; F:dimethylallyltranstransferase activity; F:geranyltranstransferase activity; F:protein kinase activity; F:ATP binding; F:kinase activity; F:transferase activity; F:transferase activity, transferring alkyl or aryl (other than methyl) groups; C:cytoplasm			G3DSA:1.10.510.10 (GENE3D); IPR000719 (PFAM); IPR000719 (PROSITE_PROFILES); IPR011009 (SUPERFAMILY)
	gene_00854.t1	0	671	tat pathway signal sequence domain-containing protein	P:GO:0006508; F:GO:0008236	P:proteolysis; F:serine-type peptidase activity	Acting on peptide bonds (peptidases); Hydrolases	EC:3.4; EC:3	IPR011042 (G3DSA:2.120.10.GENE3D); IPR011042 (G3DSA:2.120.10.GENE3D); IPR011659 (PFAM); PTHR32161 (PANTHER); PTHR32161 (PANTHER); PTHR32161:SF8 (PANTHER); PTHR32161:SF8 (PANTHER); PS51257 (PROSITE_PROFILES); SSF82171 (SUPERFAMILY)
	gene_00855.t1	3.36e-27	110	hypothetical protein DHEL01_v204660					(MOBIDB_LITE)
	gene_00856.t1	0	850	aminodeoxychorismate synthase	P:GO:0006541; P:GO:0046654; P:GO:0046656; F:GO:0046820	P:glutamine metabolic process; P:tetrahydrofolate biosynthetic process; P:folic acid biosynthetic process; F:4-amino-4-deoxychorismate synthase activity	Transferring nitrogenous groups; Aminodeoxychorismate synthase; Transferases; Transferring nitrogenous groups	EC:2.6.1; EC:2.6.1.85; EC:2; EC:2.6	PR00097 (PRINTS); IPR029062 (G3DSA:3.40.50.GENE3D); IPR005801 (G3DSA:3.60.120.GENE3D); IPR015890 (PFAM); IPR010117 (TIGRFAM); IPR006805 (PFAM); IPR017926 (PFAM); PTHR11236:SF18 (PANTHER); PTHR11236 (PANTHER); IPR017926 (PROSITE_PROFILES); IPR006221 (CDD); IPR005801 (SUPERFAMILY); IPR029062 (SUPERFAMILY)
	gene_00857.t1	1.57e-84	129	vacuolar protein sorting 55	C:GO:0016021	C:integral component of membrane			IPR007262 (PFAM); IPR007262 (PANTHER); PTHR12050:SF0 (PANTHER); PS51257 (PROSITE_PROFILES)
	gene_00858.t1	0	272	proteasome subunit alpha type-1	P:GO:0010499; P:GO:0043161; F:GO:0004298; C:GO:0005634; C:GO:0005737; C:GO:0019773; C:GO:0034515	P:proteasomal ubiquitin-independent protein catabolic process; P:proteasome-mediated ubiquitin-dependent protein catabolic process; F:threonine-type endopeptidase activity; C:nucleus; C:cytoplasm; C:proteasome core complex, alpha-subunit complex; C:proteasome storage granule	Acting on peptide bonds (peptidases); Acting on peptide bonds (peptidases); Acting on peptide bonds (peptidases); Hydrolases	EC:3.4.99; EC:3.4; EC:3.4.25; EC:3	IPR000426 (PFAM); IPR001353 (PFAM); IPR029055 (G3DSA:3.60.20.GENE3D); PTHR11599 (PANTHER); IPR035144 (PTHR11599:PANTHER); IPR000426 (PROSITE_PATTERNS); IPR023332 (PROSITE_PROFILES); IPR035144 (CDD); IPR029055 (SUPERFAMILY)
	gene_00859.t1	1.1e-145	250	putative lysine decarboxylase protein					IPR031100 (PFAM); G3DSA:3.40.50.450 (GENE3D); IPR005269 (TIGRFAM); PTHR31223 (PANTHER); PTHR31223:SF11 (PANTHER); SSF102405 (SUPERFAMILY)
	gene_00860.t1		179	no hit					no IPS match
	gene_00861.t1	0	655	cleft lip and palate transmembrane 1	C:GO:0016021	C:integral component of membrane			IPR008429 (PFAM); IPR030434 (PTHR21347:PANTHER); IPR008429 (PANTHER)
	gene_00862.t1	0	423	hypothetical protein UCDDA912_g05317	P:GO:0008150; F:GO:0003674; C:GO:0005575	P:biological_process; F:molecular_function; C:cellular_component			(MOBIDB_LITE)
	gene_00863.t1	1.44e-154	215	Protein transport protein sec22	P:GO:0016192; C:GO:0016021	P:vesicle-mediated transport; C:integral component of membrane			G3DSA:3.30.450.50 (GENE3D); IPR001388 (PFAM); IPR010908 (PFAM); G3DSA:1.20.5.110 (GENE3D); PTHR45837:SF3 (PANTHER); PTHR45837 (PANTHER); IPR010908 (PROSITE_PROFILES); IPR042855 (PROSITE_PROFILES); cd15866 (CDD); IPR010908 (CDD); IPR011012 (SUPERFAMILY); SSF58038 (SUPERFAMILY)
	gene_00864.t1	7.13e-148	378	proline-rich early nodulin-like protein	F:GO:0046872; C:GO:0005634	F:metal ion binding; C:nucleus			IPR028020 (PFAM); (MOBIDB_LITE)
	gene_00865.t1	5.89e-176	344	histone acetylation protein 2	P:GO:0002098; C:GO:0005634; C:GO:0005737; C:GO:0033588	P:tRNA wobble uridine modification; C:nucleus; C:cytoplasm; C:elongator holoenzyme complex			IPR019519 (PFAM); G3DSA:3.40.50.300 (GENE3D); IPR019519 (PANTHER)
	gene_00866.t1	8.29e-68	283	DUF1777-domain-containing protein	P:GO:0006397; P:GO:0008380; C:GO:0005634	P:mRNA processing; P:RNA splicing; C:nucleus			IPR013957 (PFAM); PTHR31077 (PANTHER); PTHR31077:SF1 (PANTHER)
	gene_00867.t1		199	uncharacterized protein INS49_014596 [Diaporthe citri]					(MOBIDB_LITE)
	gene_00868.t1	0	678	alpha/beta-hydrolase	P:GO:0006508; F:GO:0004185	P:proteolysis; F:serine-type carboxypeptidase activity	Glutamate carboxypeptidase; Acting on peptide bonds (peptidases); Acting on peptide bonds (peptidases); Acting on peptide bonds (peptidases); Hydrolases; Lysosomal Pro-Xaa carboxypeptidase; Carboxypeptidase D; Carboxypeptidase C	EC:3.4.17.11; EC:3.4.21; EC:3.4; EC:3.4.16; EC:3; EC:3.4.16.2; EC:3.4.16.6; EC:3.4.16.5	IPR001563 (PRINTS); IPR029058 (G3DSA:3.40.50.GENE3D); IPR001563 (PFAM); IPR029058 (G3DSA:3.40.50.GENE3D); PTHR11802:SF189 (PANTHER); IPR001563 (PANTHER); IPR018202 (PROSITE_PATTERNS); IPR033124 (PROSITE_PATTERNS); IPR029058 (SUPERFAMILY)
	gene_00869.t1	0	1341	Cullin-associated NEDD8-dissociated protein 1, C-terminal part	P:GO:0010265	P:SCF complex assembly			IPR011989 (G3DSA:1.25.10.GENE3D); IPR013932 (PFAM); IPR039852 (PANTHER); IPR016024 (SUPERFAMILY)
	gene_00870.t1	1.22e-80	138	hypothetical protein DHEL01_v202843	C:GO:0016020; C:GO:0016021	C:membrane; C:integral component of membrane			(MOBIDB_LITE)
	gene_00871.t1	1.14e-132	323	hemolysin-III channel protein-like protein Izh2	C:GO:0016021	C:integral component of membrane			IPR004254 (PFAM); IPR004254 (PANTHER); PTHR20855:SF52 (PANTHER)
	gene_00872.t1	0	1650	P-type ATPase	P:GO:0045332; F:GO:0000287; F:GO:0005524; F:GO:0140326; C:GO:0005886; C:GO:0016021	P:phospholipid translocation; F:magnesium ion binding; F:ATP binding; F:ATPase-coupled intramembrane lipid transporter activity; C:plasma membrane; C:integral component of membrane	P-type phospholipid transporter; Translocases	EC:7.6.2.1; EC:7	PR00119 (PRINTS); IPR023299 (G3DSA:3.40.1110.GENE3D); IPR001757 (TIGRFAM); PF13246 (PFAM); IPR023214 (G3DSA:3.40.50.GENE3D); IPR023299 (G3DSA:3.40.1110.GENE3D); IPR032631 (PFAM); IPR032630 (PFAM); G3DSA:2.70.150.20 (GENE3D); IPR023214 (G3DSA:3.40.50.GENE3D); G3DSA:2.70.150.10 (GENE3D); IPR006539 (TIGRFAM); G3DSA:1.20.1110.10 (GENE3D); PF00122 (PFAM),SFLDF00027 (SFLD),SFLDG00002 (SFLD); IPR044492 …
	gene_00873.t1	0	623	Homeobox protein HOY1	P:GO:0006357; F:GO:0000981; F:GO:0003677; C:GO:0005634	P:regulation of transcription by RNA polymerase II; F:DNA-binding transcription factor activity, RNA polymerase II-specific; F:DNA binding; C:nucleus			IPR001356 (PFAM); G3DSA:1.10.10.60 (GENE3D); PTHR24324 (PANTHER); PTHR24324:SF6 (PANTHER); IPR017970 (PROSITE_PATTERNS); IPR001356 (PROSITE_PROFILES); IPR001356 (CDD); IPR009057 (SUPERFAMILY)
	gene_00874.t1		471	no hit					(MOBIDB_LITE)
	gene_00875.t1	0	1088	putative zinc metalloprotease protein	P:GO:0006508; F:GO:0008237; F:GO:0046872; C:GO:0016021	P:proteolysis; F:metallopeptidase activity; F:metal ion binding; C:integral component of membrane	Acting on peptide bonds (peptidases); Hydrolases	EC:3.4; EC:3	IPR007863 (PFAM); G3DSA:3.30.830.10 (GENE3D); G3DSA:3.30.830.10 (GENE3D); G3DSA:3.30.830.10 (GENE3D); IPR011765 (PFAM); PTHR43016:SF13 (PANTHER); PTHR43016 (PANTHER); IPR011249 (SUPERFAMILY); IPR011249 (SUPERFAMILY); IPR011249 (SUPERFAMILY); IPR011249 (SUPERFAMILY)
	gene_00876.t1	0	862	putative centromere kinetochore protein					G3DSA:1.10.357.150 (GENE3D); PTHR12205 (PANTHER)
	gene_00877.t1	7.82e-45	327	hypothetical protein DHEL01_v202836	C:GO:0016020; C:GO:0016021	C:membrane; C:integral component of membrane			PTHR35910 (PANTHER)
	gene_00878.t1	0	462	hypothetical protein UCDDA912_g09887					(MOBIDB_LITE)
	gene_00879.t1	0	482	putative muscle-derived protein (neurite-outgrowth-promoting)-like protein	F:GO:0019905	F:syntaxin binding			IPR026183 (PFAM); IPR026183 (PANTHER); PTHR16127:SF13 (PANTHER)
	gene_00880.t1	0	1019	mitochondrial presequence protease	P:GO:0051603; F:GO:0004222; F:GO:0046872; C:GO:0005758	P:proteolysis involved in cellular protein catabolic process; F:metalloendopeptidase activity; F:metal ion binding; C:mitochondrial intermembrane space	Acting on peptide bonds (peptidases); Nardilysin; Matrilysin; Gelatinase A; Bontoxilysin; Mitochondrial processing peptidase; Astacin; Stromelysin 2; Acting on peptide bonds (peptidases); Stromelysin 1; Meprin A; Procollagen C-endopeptidase; Oligopeptidase A; Acting on peptide bonds (peptidases); Endothelin-converting enzyme 1; Fibrolase; Insulysin; Gelatinase B; O-sialoglycoprotein endopeptidase…	EC:3.4.24; EC:3.4.24.61; EC:3.4.24.23; EC:3.4.24.24; EC:3.4.24.69; EC:3.4.24.64; EC:3.4.24.21; EC:3.4.24.22; EC:3.4; EC:3.4.24.17; EC:3.4.24.18; EC:3.4.24.19; EC:3.4.24.70; EC:3.4.99; EC:3.4.24.71; EC:3.4.24.72; EC:3.4.24.56; EC:3.4.24.35; EC:3.4.24.57; EC:3.4.24.14; EC:3.4.24.37; EC:3.4.24.59; EC:3.4.24.11; EC:3.4.24.55; EC:3	G3DSA:3.30.830.10 (GENE3D); G3DSA:3.30.830.10 (GENE3D); G3DSA:3.30.830.10 (GENE3D); G3DSA:3.30.830.10 (GENE3D); IPR011765 (PFAM); IPR007863 (PFAM); IPR013578 (PFAM); PTHR43016 (PANTHER); PTHR43016:SF13 (PANTHER); IPR011249 (SUPERFAMILY); IPR011249 (SUPERFAMILY); IPR011249 (SUPERFAMILY); IPR011249 (SUPERFAMILY)
	gene_00881.t1	0	429	Phosphoserine aminotransferase	P:GO:0006564; F:GO:0004648	P:L-serine biosynthetic process; F:O-phospho-L-serine:2-oxoglutarate aminotransferase activity	Transferring nitrogenous groups; Phosphoserine transaminase; Transferases; Transferring nitrogenous groups	EC:2.6.1; EC:2.6.1.52; EC:2; EC:2.6	IPR015422 (G3DSA:3.90.1150.GENE3D); IPR000192 (PFAM); PTHR43247 (PANTHER); IPR015424 (SUPERFAMILY)
	gene_00882.t1	2.37e-130	611	Dienelactone hydrolase family protein	F:GO:0016787	F:hydrolase activity	Hydrolases	EC:3	IPR011042 (G3DSA:2.120.10.GENE3D); IPR002925 (PFAM); IPR029058 (G3DSA:3.40.50.GENE3D); PTHR17630 (PANTHER); PTHR17630:SF55 (PANTHER); IPR029058 (SUPERFAMILY); SSF63829 (SUPERFAMILY)
	gene_00883.t1	0	387	cytidylate kinase	P:GO:0006139; P:GO:0016310; P:GO:0016311; F:GO:0002953; F:GO:0005524; F:GO:0019205	P:nucleobase-containing compound metabolic process; P:phosphorylation; P:dephosphorylation; F:5'-deoxynucleotidase activity; F:ATP binding; F:nucleobase-containing compound kinase activity	Acting on ester bonds; Transferring phosphorus-containing groups; Transferases; Hydrolases; Acting on ester bonds	EC:3.1; EC:2.7; EC:2; EC:3; EC:3.1.3	IPR000850 (PRINTS); G3DSA:1.10.3210.10 (GENE3D); G3DSA:3.40.50.300 (GENE3D); PF00406 (PFAM); IPR006674 (PFAM); IPR039356 (PANTHER); IPR033690 (PROSITE_PATTERNS); IPR000850 (CDD); IPR027417 (SUPERFAMILY); SSF109604 (SUPERFAMILY)
	gene_00884.t1	0	559	cytochrome P450	F:GO:0005506; F:GO:0016705; F:GO:0020037; C:GO:0016021	F:iron ion binding; F:oxidoreductase activity, acting on paired donors, with incorporation or reduction of molecular oxygen; F:heme binding; C:integral component of membrane	Oxidoreductases; Acting on paired donors, with incorporation or reduction of molecular oxygen. The oxygen incorporated need not be derived from O(2)	EC:1; EC:1.14	IPR002401 (PRINTS); IPR001128 (PRINTS); IPR001128 (PFAM); IPR036396 (G3DSA:1.10.630.GENE3D); PTHR24305 (PANTHER); PTHR24305:SF107 (PANTHER); IPR036396 (SUPERFAMILY)
	gene_00885.t1	0	661	putative lccl domain containing protein	C:GO:0016021	C:integral component of membrane			IPR004043 (PFAM); IPR036609 (G3DSA:2.170.130.GENE3D); PTHR31331 (PANTHER); PTHR31331:SF8 (PANTHER); IPR004043 (PROSITE_PROFILES); IPR036609 (SUPERFAMILY)
	gene_00886.t1	0	492	tRNA-guanine transglycosylase	P:GO:0101030; F:GO:0008479; F:GO:0046872; C:GO:0005737	P:tRNA-guanine transglycosylation; F:queuine tRNA-ribosyltransferase activity; F:metal ion binding; C:cytoplasm	Glycosyltransferases; Glycosyltransferases; Transferases; tRNA-guanine(34) transglycosylase	EC:2.4.2; EC:2.4; EC:2; EC:2.4.2.29	IPR036511 (G3DSA:3.20.20.GENE3D); IPR002616 (PFAM); PTHR46064 (PANTHER); IPR036511 (SUPERFAMILY)
	gene_00887.t1	0	1026	AP-3 complex subunit delta	P:GO:0006886; P:GO:0016192; C:GO:0005794; C:GO:0030123	P:intracellular protein transport; P:vesicle-mediated transport; C:Golgi apparatus; C:AP-3 adaptor complex			IPR017105 (PIRSF); IPR002553 (PFAM); IPR017105 (PANTHER); PTHR22781:SF12 (PANTHER); IPR016024 (SUPERFAMILY)
	gene_00888.t1	0	326	TPR repeat protein oca3	C:GO:0005634; C:GO:0072546	C:nucleus; C:EMC complex			IPR013105 (PFAM); IPR011990 (G3DSA:1.25.40.GENE3D); PTHR12760:SF0 (PANTHER); IPR039856 (PANTHER); IPR013026 (PROSITE_PROFILES); IPR019734 (PROSITE_PROFILES); IPR011990 (SUPERFAMILY)
	gene_00889.t1	0	732	kinetoplast-associated protein kap-like protein	P:GO:0007018; F:GO:0003677; F:GO:0003777; C:GO:0005634	P:microtubule-based movement; F:DNA binding; F:microtubule motor activity; C:nucleus			PTHR12239 (PANTHER)
	gene_00890.t1	4.63e-124	209	putative cyclase dehydrase family protein					IPR005031 (PFAM); IPR023393 (G3DSA:3.30.530.GENE3D); PTHR12901 (PANTHER); cd07813 (CDD); SSF55961 (SUPERFAMILY)
	gene_00891.t1	0	364	putative actin binding protein	P:GO:0032259; F:GO:0008168	P:methylation; F:methyltransferase activity	Transferring one-carbon groups; Transferases; Transferring one-carbon groups	EC:2.1; EC:2; EC:2.1.1	IPR026113 (PIRSF); IPR013217 (PFAM); G3DSA:3.40.50.150 (GENE3D); IPR026113 (PANTHER); PTHR22809:SF11 (PANTHER); cd02440 (CDD); IPR029063 (SUPERFAMILY)
	gene_00892.t1	0	355	putative nitronate monooxygenase	F:GO:0018580; F:GO:0051213	F:nitronate monooxygenase activity; F:dioxygenase activity	Acting on single donors with incorporation of molecular oxygen (oxygenases). The oxygen incorporated need not be derived from O(2); Nitronate monooxygenase; Oxidoreductases; Acting on single donors with incorporation of molecular oxygen (oxygenases). The oxygen incorporated need not be derived from O(2)	EC:1.13; EC:1.13.12.16; EC:1; EC:1.13.12	IPR004136 (PFAM); IPR013785 (G3DSA:3.20.20.GENE3D); PTHR32332 (PANTHER); PTHR32332:SF31 (PANTHER); IPR004136 (CDD); SSF51412 (SUPERFAMILY)
	gene_00893.t1	0	458	Ornithine decarboxylase	P:GO:0033387; F:GO:0004586; C:GO:0005737	P:putrescine biosynthetic process from ornithine; F:ornithine decarboxylase activity; C:cytoplasm	Ornithine decarboxylase; Carbon-carbon lyases; Carbon-carbon lyases; Lyases	EC:4.1.1.17; EC:4.1.1; EC:4.1; EC:4	IPR002433 (PRINTS); IPR000183 (PRINTS); IPR022644 (PFAM); IPR009006 (G3DSA:2.40.37.GENE3D); IPR029066 (G3DSA:3.20.20.GENE3D); IPR022643 (PFAM); IPR002433 (PANTHER); PTHR11482:SF6 (PANTHER); IPR022657 (PROSITE_PATTERNS); IPR022653 (PROSITE_PATTERNS); cd00622 (CDD); IPR009006 (SUPERFAMILY); IPR029066 (SUPERFAMILY)
	gene_00894.t1		144	hypothetical protein M434DRAFT_35764 [Hypoxylon sp. CO27-5					(MOBIDB_LITE)
	gene_00895.t1	3.86e-170	546	glycyl-tRNA synthetase 1	F:GO:0000166; F:GO:0004812	F:nucleotide binding; F:aminoacyl-tRNA ligase activity	Forming carbon-oxygen bonds; Forming carbon-oxygen bonds; Ligases	EC:6.1; EC:6.1.1; EC:6	IPR002315 (PRINTS); IPR002315 (TIGRFAM); IPR004154 (PFAM); G3DSA:1.10.30.30 (GENE3D); IPR036621 (G3DSA:3.40.50.GENE3D); G3DSA:3.30.930.10 (GENE3D); IPR027031 (PANTHER); PTHR10745:SF0 (PANTHER); SSF55681 (SUPERFAMILY); SSF52954 (SUPERFAMILY)
	gene_00896.t1	0	592	acetylcholinesterase precursor	F:GO:0016787	F:hydrolase activity	Hydrolases	EC:3	IPR029058 (G3DSA:3.40.50.GENE3D); IPR002018 (PFAM); IPR029058 (G3DSA:3.40.50.GENE3D); PTHR43142:SF3 (PANTHER); PTHR43142 (PANTHER); IPR019826 (PROSITE_PATTERNS); IPR029058 (SUPERFAMILY)
	gene_00897.t1	2.55e-173	588	hypothetical protein DHEL01_v200514	P:GO:0006355; P:GO:0006357; F:GO:0000981; F:GO:0008270; C:GO:0005634	P:regulation of transcription, DNA-templated; P:regulation of transcription by RNA polymerase II; F:DNA-binding transcription factor activity, RNA polymerase II-specific; F:zinc ion binding; C:nucleus			(MOBIDB_LITE)
	gene_00898.t1	0	1123	NAD(P) transhydrogenase, mitochondrial	P:GO:1902600; F:GO:0008746; C:GO:0016021	P:proton transmembrane transport; F:NAD(P)+ transhydrogenase activity; C:integral component of membrane	Acting on NADH or NADPH; NAD(P)(+) transhydrogenase (Si-specific); Acting on NADH or NADPH; Oxidoreductases	EC:1.6.1; EC:1.6.1.1; EC:1.6; EC:1	IPR026255 (TIGRFAM); G3DSA:3.40.50.720 (GENE3D); G3DSA:3.40.50.720 (GENE3D); IPR007886 (PFAM); IPR034300 (PFAM); G3DSA:3.40.50.1220 (GENE3D); IPR024605 (PFAM); IPR007698 (PFAM); PTHR10160 (PANTHER); PTHR10160:SF22 (PANTHER); IPR008143 (PROSITE_PATTERNS); IPR008142 (PROSITE_PATTERNS); cd05304 (CDD); IPR029035 (SUPERFAMILY); SSF52283 (SUPERFAMILY); IPR036291 (SUPERFAMILY)
	gene_00899.t1	7.55e-69	209	putative flavin-binding monooxygenase	P:GO:0055114; F:GO:0004497; F:GO:0004499; F:GO:0016491; F:GO:0050660; F:GO:0050661; C:GO:0016020; C:GO:0016021	P:obsolete oxidation-reduction process; F:monooxygenase activity; F:N,N-dimethylaniline monooxygenase activity; F:oxidoreductase activity; F:flavin adenine dinucleotide binding; F:NADP binding; C:membrane; C:integral component of membrane			IPR036188 (G3DSA:3.50.50.GENE3D); PTHR43872 (PANTHER); IPR036188 (SUPERFAMILY)
	gene_00900.t1	2.43e-82	239	putative flavin-binding monooxygenase	P:GO:0055114; F:GO:0004497; F:GO:0004499; F:GO:0016491; F:GO:0050660; F:GO:0050661; C:GO:0016020; C:GO:0016021	P:obsolete oxidation-reduction process; F:monooxygenase activity; F:N,N-dimethylaniline monooxygenase activity; F:oxidoreductase activity; F:flavin adenine dinucleotide binding; F:NADP binding; C:membrane; C:integral component of membrane			PR00411 (PRINTS); IPR036188 (G3DSA:3.50.50.GENE3D); IPR036188 (G3DSA:3.50.50.GENE3D); IPR020946 (PFAM); PTHR43872 (PANTHER); IPR036188 (SUPERFAMILY)
	gene_00901.t1	5.53e-56	168	hypothetical protein DHEL01_v206060					(MOBIDB_LITE)
	gene_00902.t1	8.19e-63	179	hypothetical protein DHEL01_v201894					no IPS match
	gene_00903.t1	0	570	Cytochrome P450 3A11	F:GO:0005506; F:GO:0016705; F:GO:0020037	F:iron ion binding; F:oxidoreductase activity, acting on paired donors, with incorporation or reduction of molecular oxygen; F:heme binding	Oxidoreductases; Acting on paired donors, with incorporation or reduction of molecular oxygen. The oxygen incorporated need not be derived from O(2)	EC:1; EC:1.14	IPR001128 (PRINTS); IPR002403 (PRINTS); IPR036396 (G3DSA:1.10.630.GENE3D); IPR001128 (PFAM); PTHR24286:SF161 (PANTHER); PTHR24286 (PANTHER); IPR036396 (SUPERFAMILY)
	gene_00904.t1	0	364	porphobilinogen deaminase	P:GO:0006782; P:GO:0018160; F:GO:0004418	P:protoporphyrinogen IX biosynthetic process; P:peptidyl-pyrromethane cofactor linkage; F:hydroxymethylbilane synthase activity	Transferring alkyl or aryl groups, other than methyl groups; Transferring alkyl or aryl groups, other than methyl groups; Transferases; Hydroxymethylbilane synthase	EC:2.5.1; EC:2.5; EC:2; EC:2.5.1.61	IPR000860 (PRINTS); G3DSA:3.40.190.10 (GENE3D); IPR000860 (PIRSF); IPR036803 (G3DSA:3.30.160.GENE3D); IPR022417 (PFAM); G3DSA:3.40.190.10 (GENE3D); IPR000860 (TIGRFAM); IPR022418 (PFAM); PTHR11557:SF0 (PANTHER); IPR000860 (PANTHER); IPR022419 (PROSITE_PATTERNS); cd13645 (CDD); IPR036803 (SUPERFAMILY); SSF53850 (SUPERFAMILY)
	gene_00905.t1	5.88e-118	177	glycine cleavage system H protein	P:GO:0019464; C:GO:0005739; C:GO:0005960	P:glycine decarboxylation via glycine cleavage system; C:mitochondrion; C:glycine cleavage complex			G3DSA:2.40.50.100 (GENE3D); IPR033753 (PFAM); IPR017453 (TIGRFAM); IPR002930 (PANTHER); PTHR11715:SF3 (PANTHER); IPR003016 (PROSITE_PATTERNS); IPR000089 (PROSITE_PROFILES); IPR033753 (CDD); IPR011053 (SUPERFAMILY)
	gene_00906.t1	0	299	Septum-promoting GTP-binding protein 1	F:GO:0003924; F:GO:0005525	F:GTPase activity; F:GTP binding	Acting on acid anhydrides; Acting on acid anhydrides; Hydrolases; Nucleoside-triphosphate phosphatase	EC:3.6.1; EC:3.6; EC:3; EC:3.6.1.15	PR00449 (PRINTS); IPR005225 (TIGRFAM); IPR001806 (PFAM); G3DSA:3.40.50.300 (GENE3D); PTHR47978 (PANTHER); IPR017231 (PTHR47978:PANTHER); PS51419 (PROSITE_PROFILES); IPR017231 (CDD); IPR027417 (SUPERFAMILY)
	gene_00907.t1	0	773	hypothetical protein DHEL01_v201898	F:GO:0016787	F:hydrolase activity			(MOBIDB_LITE)
	gene_00908.t1	2.56e-170	269	phospholipase/Carboxylesterase superfamily	F:GO:0016787	F:hydrolase activity	Hydrolases	EC:3	IPR003140 (PFAM); IPR029058 (G3DSA:3.40.50.GENE3D); PTHR10655 (PANTHER); PTHR10655:SF67 (PANTHER); IPR029058 (SUPERFAMILY)
	gene_00909.t1	0	459	putative nek protein kinase	P:GO:0016310; F:GO:0016301	P:phosphorylation; F:kinase activity	Transferring phosphorus-containing groups; Transferases	EC:2.7; EC:2	(MOBIDB_LITE)
	gene_00910.t1	2.95e-27	135	hypothetical protein CORC01_06792					no IPS match
	gene_00911.t1	0	335	50S ribosomal protein L27	C:GO:0016020; C:GO:0016021	C:membrane; C:integral component of membrane			no IPS match
	gene_00912.t1	0	533	putative allantoate permease of the major facilitator superfamily	P:GO:0055085; F:GO:0022857; C:GO:0016021	P:transmembrane transport; F:transmembrane transporter activity; C:integral component of membrane	Translocases	EC:7	G3DSA:1.20.1250.20 (GENE3D); IPR011701 (PFAM); PTHR43791 (PANTHER); PTHR43791:SF63 (PANTHER); IPR036259 (SUPERFAMILY)
	gene_00913.t1	0	591	CDP-diacylglycerol-glycerol-3-phosphate 3-phosphatidyltransferase	P:GO:0032049; F:GO:0005524; F:GO:0008444; C:GO:0005739	P:cardiolipin biosynthetic process; F:ATP binding; F:CDP-diacylglycerol-glycerol-3-phosphate 3-phosphatidyltransferase activity; C:mitochondrion	Transferring phosphorus-containing groups; Transferases; Transferring phosphorus-containing groups; CDP-diacylglycerol--glycerol-3-phosphate 1-phosphatidyltransferase	EC:2.7; EC:2; EC:2.7.8; EC:2.7.8.5	IPR025202 (PFAM); G3DSA:3.30.870.10 (GENE3D); G3DSA:3.30.870.10 (GENE3D); IPR016270 (PANTHER); IPR001736 (PROSITE_PROFILES); cd09135 (CDD); cd09137 (CDD); SSF56024 (SUPERFAMILY); SSF56024 (SUPERFAMILY)
	gene_00914.t1	1.47e-88	135	NADH-ubiquinone oxidoreductase subunit	P:GO:0022900; F:GO:0008137; C:GO:0005743; C:GO:0070469	P:electron transport chain; F:NADH dehydrogenase (ubiquinone) activity; C:mitochondrial inner membrane; C:respirasome	NADH:ubiquinone reductase (H(+)-translocating); Acting on NADH or NADPH; Oxidoreductases; NADH dehydrogenase (quinone); Acting on NADH or NADPH; NADH dehydrogenase; NAD(P)H dehydrogenase (quinone)	EC:7.1.1.2; EC:1.6; EC:1; EC:1.6.5.11; EC:1.6.5; EC:1.6.99.3; EC:1.6.5.2	IPR007763 (PFAM); IPR007763 (PANTHER); PTHR12910:SF2 (PANTHER)
	gene_00915.t1	5.26e-139	300	intracellular hyphae protein 1					IPR036779 (G3DSA:3.10.350.GENE3D); IPR018392 (PFAM); IPR036779 (G3DSA:3.10.350.GENE3D); IPR036779 (G3DSA:3.10.350.GENE3D); PTHR21666:SF263 (PANTHER); PTHR21666:SF263 (PANTHER); PTHR21666 (PANTHER); IPR018392 (PROSITE_PROFILES); IPR018392 (PROSITE_PROFILES); IPR018392 (CDD); IPR018392 (CDD); SSF54106 (SUPERFAMILY)
	gene_00916.t1		126	no hit					(MOBIDB_LITE)
	gene_00917.t1	0	772	Flavin carrier protein 2	C:GO:0016021	C:integral component of membrane			IPR010308 (PFAM); IPR032800 (PFAM); IPR040241 (PANTHER); PTHR31145:SF2 (PANTHER)
	gene_00918.t1	2.08e-37	165	hypothetical protein UCDDA912_g07351					(MOBIDB_LITE)
	gene_00919.t1	2.11e-167	461	transferase family-domain-containing protein	F:GO:0016740; F:GO:0016747; C:GO:0016020; C:GO:0016021	F:transferase activity; F:transferase activity, transferring acyl groups other than amino-acyl groups; C:membrane; C:integral component of membrane			IPR023213 (G3DSA:3.30.559.GENE3D); IPR023213 (G3DSA:3.30.559.GENE3D); IPR003480 (PFAM); PTHR31642 (PANTHER); PTHR31642:SF119 (PANTHER)
	gene_00920.t1	6.07e-88	873	hypothetical protein VM1G_10655	C:GO:0005576; C:GO:0016020; C:GO:0016021	C:extracellular region; C:membrane; C:integral component of membrane			IPR011990 (G3DSA:1.25.40.GENE3D); (MOBIDB_LITE)
	gene_00921.t1	2.58e-21	96	hypothetical protein VM1G_10655	C:GO:0016020; C:GO:0016021	C:membrane; C:integral component of membrane			no IPS match
	gene_00922.t1	8.02e-85	247	hypothetical protein DHEL01_v211784	C:GO:0016020	C:membrane			(MOBIDB_LITE)
	gene_00923.t1	0	826	hisactophilin c49s mutant phototropin phy3 fusion protein	P:GO:0016310; F:GO:0016301	P:phosphorylation; F:kinase activity			IPR000014 (TIGRFAM); IPR000014 (PFAM); G3DSA:3.30.450.20 (GENE3D); PTHR47429:SF3 (PANTHER); PTHR47429 (PANTHER); IPR000700 (PROSITE_PROFILES); IPR035965 (SUPERFAMILY)
	gene_00924.t1	2.52e-12	279	hypothetical protein E8E14_006177	P:GO:0006508; F:GO:0008234	P:proteolysis; F:cysteine-type peptidase activity			(MOBIDB_LITE)
	gene_00925.t1	0	469	Transcription initiation factor TFIID subunit 6	P:GO:0006367; P:GO:0006413; P:GO:0006468; F:GO:0003743; F:GO:0004674; F:GO:0005524; F:GO:0016251; F:GO:0046982; C:GO:0000124; C:GO:0005669; C:GO:0046695	P:transcription initiation from RNA polymerase II promoter; P:translational initiation; P:protein phosphorylation; F:translation initiation factor activity; F:protein serine/threonine kinase activity; F:ATP binding; F:RNA polymerase II general transcription initiation factor activity; F:protein heterodimerization activity; C:SAGA complex; C:transcription factor TFIID complex; C:SLIK (SAGA-like) c…	Transferring phosphorus-containing groups; Transferring phosphorus-containing groups; Transferring phosphorus-containing groups; Transferases	EC:2.7.1; EC:2.7.11; EC:2.7; EC:2	IPR004823 (PFAM); G3DSA:1.25.40.770 (GENE3D); IPR011442 (PFAM); IPR009072 (G3DSA:1.10.20.GENE3D); PTHR10221:SF9 (PANTHER); IPR037796 (PANTHER); cd08050 (CDD); IPR009072 (SUPERFAMILY); IPR016024 (SUPERFAMILY)
	gene_00926.t1	3.54e-117	182	Succinate dehydrogenase cytochrome B subunit, mitochondrial	P:GO:0006091; F:GO:0016627; F:GO:0046872; C:GO:0016021	P:generation of precursor metabolites and energy; F:oxidoreductase activity, acting on the CH-CH group of donors; F:metal ion binding; C:integral component of membrane	Acting on the CH-CH group of donors; Oxidoreductases	EC:1.3; EC:1	IPR000701 (PFAM); IPR034804 (G3DSA:1.20.1300.GENE3D); PTHR10978 (PANTHER); PTHR10978:SF5 (PANTHER); cd03499 (CDD); IPR034804 (SUPERFAMILY)
	gene_00927.t1	0	807	hypothetical protein DHEL01_v208455					(MOBIDB_LITE)
	gene_00928.t1	0	1713	Lid2 complex component lid2	F:GO:0003677; F:GO:0046872; C:GO:0005634	F:DNA binding; F:metal ion binding; C:nucleus			IPR013637 (PFAM); IPR001606 (PFAM); IPR036431 (G3DSA:1.10.150.GENE3D); IPR004198 (PFAM); IPR019787 (PFAM); IPR003349 (PFAM); G3DSA:2.60.120.650 (GENE3D); IPR003347 (PFAM); IPR013083 (G3DSA:3.30.40.GENE3D); PTHR10694 (PANTHER); PTHR10694:SF8 (PANTHER); IPR019786 (PROSITE_PATTERNS); IPR003347 (PROSITE_PROFILES); IPR003349 (PROSITE_PROFILES); IPR019787 (PROSITE_PROFILES); IPR019787 (PROSITE_PROFILES…
	gene_00929.t1	7.42e-13	118	Protein kinase-like domain protein	P:GO:0006468; P:GO:0016310; F:GO:0004672; F:GO:0005524; F:GO:0016301; F:GO:0106310; F:GO:0106311; C:GO:0000781; C:GO:0005694	P:protein phosphorylation; P:phosphorylation; F:protein kinase activity; F:ATP binding; F:kinase activity; F:protein serine kinase activity; F:protein threonine kinase activity; C:chromosome, telomeric region; C:chromosome			no IPS match
	gene_00930.t1	0	354	GIY-YIG catalytic domain-containing protein	P:GO:0006281; P:GO:0006310; P:GO:0090305; F:GO:0017108; C:GO:0033557	P:DNA repair; P:DNA recombination; P:nucleic acid phosphodiester bond hydrolysis; F:5'-flap endonuclease activity; C:Slx1-Slx4 complex	Acting on ester bonds; Acting on ester bonds; Acting on ester bonds; Hydrolases	EC:3.1.30; EC:3.1.21; EC:3.1; EC:3	IPR000305 (PFAM); IPR013083 (G3DSA:3.30.40.GENE3D); IPR035901 (G3DSA:3.40.1440.GENE3D); PTHR20208:SF10 (PANTHER); PTHR20208 (PANTHER); IPR000305 (PROSITE_PROFILES); cd10455 (CDD)
	gene_00931.t1	2.63e-67	109	TMEM14 protein-like protein	C:GO:0016021	C:integral component of membrane			IPR005349 (PFAM); G3DSA:1.20.58.1140 (GENE3D); PTHR12668:SF15 (PANTHER); IPR005349 (PANTHER)
	gene_00932.t1	1.39e-28	103	putative btb poz-like protein					no IPS match
	gene_00933.t1	1.03e-18	494	hypothetical protein FACUT_1591	P:GO:0055114; F:GO:0004497; F:GO:0005506; F:GO:0016705; F:GO:0020037; F:GO:0046872	P:obsolete oxidation-reduction process; F:monooxygenase activity; F:iron ion binding; F:oxidoreductase activity, acting on paired donors, with incorporation or reduction of molecular oxygen; F:heme binding; F:metal ion binding			no IPS match
	gene_00934.t1	0	572	putative peroxisomal catalase protein	P:GO:0006979; P:GO:0009820; P:GO:0042744; P:GO:0098869; F:GO:0004096; F:GO:0020037; F:GO:0046872	P:response to oxidative stress; P:alkaloid metabolic process; P:hydrogen peroxide catabolic process; P:cellular oxidant detoxification; F:catalase activity; F:heme binding; F:metal ion binding	Acting on a peroxide as acceptor; Oxidoreductases; Acting on a peroxide as acceptor; Catalase	EC:1.11; EC:1; EC:1.11.1; EC:1.11.1.6	IPR018028 (PRINTS); IPR037060 (G3DSA:2.40.180.GENE3D); IPR010582 (PFAM); IPR011614 (PFAM); IPR024711 (PIRSF); PTHR11465:SF9 (PANTHER); IPR018028 (PANTHER); IPR002226 (PROSITE_PATTERNS); IPR024708 (PROSITE_PATTERNS); IPR018028 (PROSITE_PROFILES); cd08157 (CDD); IPR020835 (SUPERFAMILY)
	gene_00935.t1	8.58e-16	168	MFS general substrate transporter	P:GO:0055085; P:GO:0055114; F:GO:0022857; C:GO:0016020; C:GO:0016021	P:transmembrane transport; P:obsolete oxidation-reduction process; F:transmembrane transporter activity; C:membrane; C:integral component of membrane			PTHR23507:SF25 (PANTHER); PTHR23507 (PANTHER)
	gene_00936.t1		87	uncharacterized protein INS49_015313 [Diaporthe citri]					no IPS match
	gene_00937.t1	1.14e-62	125	putative secreted protein					no IPS match
	gene_00938.t1	8.39e-77	341	hypothetical protein UCDDA912_g07363					no IPS match
	gene_00939.t1	0	500	Pre-mRNA-splicing factor sap61	P:GO:0000398; F:GO:0003723; F:GO:0008270; C:GO:0005681	P:mRNA splicing, via spliceosome; F:RNA binding; F:zinc ion binding; C:spliceosomal complex			IPR022755 (PFAM); IPR024598 (PFAM); IPR031774 (PFAM); G3DSA:3.30.160.60 (GENE3D); IPR021966 (PFAM); IPR031776 (PTHR12786:PANTHER); PTHR12786 (PANTHER); IPR013087 (PROSITE_PATTERNS); IPR000690 (PROSITE_PROFILES); IPR036236 (SUPERFAMILY)
	gene_00940.t1	0	401	ATP-dependent RNA helicase FAL1	P:GO:0006364; P:GO:0006413; F:GO:0003724; F:GO:0003743; F:GO:0005524; C:GO:0005730	P:rRNA processing; P:translational initiation; F:RNA helicase activity; F:translation initiation factor activity; F:ATP binding; C:nucleolus	Acting on acid anhydrides; RNA helicase; Acting on acid anhydrides; Hydrolases; Nucleoside-triphosphate phosphatase	EC:3.6.1; EC:3.6.4.13; EC:3.6; EC:3; EC:3.6.1.15	IPR011545 (PFAM); G3DSA:3.40.50.300 (GENE3D); G3DSA:3.40.50.300 (GENE3D); IPR001650 (PFAM); PTHR47958 (PANTHER); PTHR47958:SF49 (PANTHER); IPR000629 (PROSITE_PATTERNS); IPR014001 (PROSITE_PROFILES); IPR014014 (PROSITE_PROFILES); IPR001650 (PROSITE_PROFILES); cd18045 (CDD); cd18787 (CDD); IPR027417 (SUPERFAMILY)
	gene_00941.t1	0	402	Six-bladed beta-propeller TolB-like protein	C:GO:0016021	C:integral component of membrane			IPR011042 (G3DSA:2.120.10.GENE3D); IPR013658 (PFAM); PTHR47064 (PANTHER); SSF63829 (SUPERFAMILY)
	gene_00942.t1	4.05e-152	398	hypothetical protein DHEL01_v209704	C:GO:0016020; C:GO:0016021	C:membrane; C:integral component of membrane			PTHR33048:SF47 (PANTHER); PTHR33048 (PANTHER)
	gene_00943.t1	0	592	Transcription factor fungi	F:GO:0005506; F:GO:0016705; F:GO:0020037; C:GO:0016021	F:iron ion binding; F:oxidoreductase activity, acting on paired donors, with incorporation or reduction of molecular oxygen; F:heme binding; C:integral component of membrane	Oxidoreductases; Acting on paired donors, with incorporation or reduction of molecular oxygen. The oxygen incorporated need not be derived from O(2)	EC:1; EC:1.14	IPR001128 (PRINTS); IPR002401 (PRINTS); IPR001128 (PFAM); IPR036396 (G3DSA:1.10.630.GENE3D); PTHR46300 (PANTHER); PTHR46300:SF4 (PANTHER); PTHR46300:SF4 (PANTHER); PTHR46300 (PANTHER); IPR036396 (SUPERFAMILY)
	gene_00944.t1		356	no hit					(MOBIDB_LITE)
	gene_00945.t1	0	547	Uracil catabolism protein 4					IPR012469 (PFAM); IPR012469 (PANTHER)
	gene_00946.t1	0	520	sugar transporter	P:GO:0006810; C:GO:0016020	P:transport; C:membrane			IPR005828 (PFAM); G3DSA:1.20.1250.20 (GENE3D); PTHR48020 (PANTHER); PTHR48020 (PANTHER); PTHR48020:SF18 (PANTHER); IPR036259 (SUPERFAMILY)
	gene_00947.t1	1.66e-33	90	bacterial alpha-L-rhamnosidase-domain-containing protein	P:GO:0005975; F:GO:0016787; F:GO:0030596	P:carbohydrate metabolic process; F:hydrolase activity; F:alpha-L-rhamnosidase activity			IPR013783 (G3DSA:2.60.40.GENE3D)
	gene_00948.t1	0	757	bacterial alpha-L-rhamnosidase-domain-containing protein	P:GO:0005975; F:GO:0030596	P:carbohydrate metabolic process; F:alpha-L-rhamnosidase activity	Glycosylases; Alpha-L-rhamnosidase; Hydrolases; Glycosylases	EC:3.2; EC:3.2.1.40; EC:3; EC:3.2.1	IPR008902 (PFAM); IPR013737 (PFAM); IPR035398 (PFAM); IPR012341 (G3DSA:1.50.10.GENE3D); IPR035396 (PFAM); PTHR33307 (PANTHER); PTHR33307:SF6 (PANTHER); IPR008928 (SUPERFAMILY)
	gene_00949.t1	0	487	mitochondrial export translocase Oxa1	P:GO:0016043; P:GO:0090150; F:GO:0032977; C:GO:0016021	P:cellular component organization; P:establishment of protein localization to membrane; F:membrane insertase activity; C:integral component of membrane			IPR001708 (PFAM); PTHR12428:SF34 (PANTHER); IPR001708 (PANTHER)
	gene_00950.t1	9.11e-85	126	mitochondrial import protein 1	C:GO:0005741	C:mitochondrial outer membrane			IPR013262 (PFAM); IPR013262 (PANTHER)
	gene_00951.t1	0	421	SEP domain-containing protein					IPR001012 (PFAM); IPR036241 (G3DSA:3.30.420.GENE3D); G3DSA:1.10.8.10 (GENE3D); IPR012989 (PFAM); G3DSA:3.10.20.90 (GENE3D); PF14555 (PFAM); PTHR23333:SF20 (PANTHER); PTHR23333 (PANTHER); IPR012989 (PROSITE_PROFILES); IPR001012 (PROSITE_PROFILES); cd14348 (CDD); IPR009060 (SUPERFAMILY); IPR029071 (SUPERFAMILY); IPR036241 (SUPERFAMILY)
	gene_00952.t1	0	487	Ras-related GTP-binding protein A	P:GO:0006995; P:GO:1904262; F:GO:0003924; F:GO:0005525; C:GO:0000329; C:GO:1990131	P:cellular response to nitrogen starvation; P:negative regulation of TORC1 signaling; F:GTPase activity; F:GTP binding; C:fungal-type vacuole membrane; C:Gtr1-Gtr2 GTPase complex	Acting on acid anhydrides; Acting on acid anhydrides; Hydrolases; Nucleoside-triphosphate phosphatase	EC:3.6.1; EC:3.6; EC:3; EC:3.6.1.15	IPR006762 (PFAM); G3DSA:3.30.450.190 (GENE3D); G3DSA:3.40.50.300 (GENE3D); PTHR11259:SF1 (PANTHER); IPR006762 (PANTHER); IPR039397 (CDD); IPR027417 (SUPERFAMILY)
	gene_00953.t1	1.19e-148	276	extracellular protein					G3DSA:2.70.50.70 (GENE3D); PTHR36182 (PANTHER); PTHR36182:SF1 (PANTHER)
	gene_00954.t1	8.34e-175	259	hypothetical protein UCDDA912_g07372					IPR000073 (PFAM); IPR029058 (G3DSA:3.40.50.GENE3D); PTHR37017 (PANTHER); IPR029058 (SUPERFAMILY)
	gene_00955.t1	0	834	glycosyl hydrolase	P:GO:0005975; F:GO:0016787; F:GO:0030246	P:carbohydrate metabolic process; F:hydrolase activity; F:carbohydrate binding	Hydrolases	EC:3	IPR041371 (PFAM); G3DSA:1.20.1610.10 (GENE3D); IPR014718 (G3DSA:2.70.98.GENE3D); G3DSA:3.30.2080.10 (GENE3D); IPR005887 (TIGRFAM); IPR012939 (PFAM); G3DSA:1.20.1050.60 (GENE3D); PTHR12143:SF27 (PANTHER); PTHR12143 (PANTHER); IPR008928 (SUPERFAMILY)
	gene_00956.t1	0	434	Proline-rich receptor-like protein kinase PERK2	C:GO:0016021	C:integral component of membrane			(MOBIDB_LITE)
	gene_00957.t1	1.75e-156	259	S-adenosyl-L-methionine-dependent methyltransferase	P:GO:0032259; F:GO:0008168	P:methylation; F:methyltransferase activity	Transferring one-carbon groups; Transferases; Transferring one-carbon groups	EC:2.1; EC:2; EC:2.1.1	IPR041698 (PFAM); G3DSA:3.40.50.150 (GENE3D); PTHR42912 (PANTHER); cd02440 (CDD); IPR029063 (SUPERFAMILY)
	gene_00958.t1	0	317	Hydroxylase/desaturase asaB	F:GO:0016491	F:oxidoreductase activity	Oxidoreductases	EC:1	IPR044053 (PANTHER)
	gene_00959.t1	7.67e-75	216	glycosyltransferase family 2	F:GO:0016740; F:GO:0016757; C:GO:0016020; C:GO:0016021	F:transferase activity; F:transferase activity, transferring glycosyl groups; C:membrane; C:integral component of membrane			IPR029044 (G3DSA:3.90.550.GENE3D); PF13641 (PFAM); PTHR47844 (PANTHER); IPR029044 (SUPERFAMILY)
	gene_00960.t1	0	325	short chain dehydrogenase	F:GO:0016491	F:oxidoreductase activity	Oxidoreductases	EC:1	IPR002347 (PRINTS); IPR002347 (PRINTS); G3DSA:3.40.50.720 (GENE3D); IPR002347 (PFAM); PTHR44229 (PANTHER); PTHR44229:SF6 (PANTHER); IPR020904 (PROSITE_PATTERNS); IPR036291 (SUPERFAMILY)
	gene_00961.t1	1.19e-163	325	hypothetical protein DHEL01_v202386	C:GO:0016020; C:GO:0016021	C:membrane; C:integral component of membrane			(MOBIDB_LITE)
	gene_00962.t1	0	617	glycoside hydrolase family 43 protein	P:GO:0005975; F:GO:0004553	P:carbohydrate metabolic process; F:hydrolase activity, hydrolyzing O-glycosyl compounds	Glycosylases; Hydrolases; Glycosylases	EC:3.2; EC:3; EC:3.2.1	IPR006710 (PFAM); IPR041542 (PFAM); IPR023296 (G3DSA:2.115.10.GENE3D); G3DSA:2.60.120.200 (GENE3D); PTHR42812:SF9 (PANTHER); PTHR42812 (PANTHER); cd18833 (CDD); IPR023296 (SUPERFAMILY); IPR013320 (SUPERFAMILY)
	gene_00963.t1	0	586	1-phosphatidylinositol 4,5-bisphosphate phosphodiesterase 1	P:GO:0016042; P:GO:0035556; F:GO:0004435	P:lipid catabolic process; P:intracellular signal transduction; F:phosphatidylinositol phospholipase C activity	Acting on ester bonds; Acting on ester bonds; Hydrolases; Phosphoinositide phospholipase C; Phospholipase C; Acting on ester bonds	EC:3.1.4; EC:3.1; EC:3; EC:3.1.4.11; EC:3.1.4.3; EC:3.1.1	IPR001192 (PRINTS); IPR035892 (G3DSA:2.60.40.GENE3D); IPR017946 (G3DSA:3.20.20.GENE3D); IPR000909 (PFAM); IPR001711 (PFAM); IPR000008 (PFAM); IPR001192 (PANTHER); PTHR10336:SF169 (PANTHER); IPR001711 (PROSITE_PROFILES); IPR000008 (PROSITE_PROFILES); PS50007 (PROSITE_PROFILES); cd08598 (CDD); cd00275 (CDD); IPR017946 (SUPERFAMILY); SSF49562 (SUPERFAMILY)
	gene_00964.t1	2.67e-179	274	glycosyl hydrolase	P:GO:0005975; F:GO:0004553	P:carbohydrate metabolic process; F:hydrolase activity, hydrolyzing O-glycosyl compounds	Glycosylases; Hydrolases; Glycosylases	EC:3.2; EC:3; EC:3.2.1	IPR023296 (G3DSA:2.115.10.GENE3D); IPR006710 (PFAM); PTHR43817 (PANTHER); cd18820 (CDD); IPR023296 (SUPERFAMILY)
	gene_00965.t1	1.14e-166	348	lactoylglutathione lyase-like lyase	F:GO:0016829	F:lyase activity			IPR029068 (G3DSA:3.10.180.GENE3D); IPR029068 (G3DSA:3.10.180.GENE3D); IPR037523 (PROSITE_PROFILES); IPR037523 (PROSITE_PROFILES); IPR029068 (SUPERFAMILY); IPR029068 (SUPERFAMILY)
	gene_00966.t1	5.39e-176	304	related to peroxisomal short-chain alcohol dehydrogenase	F:GO:0016491	F:oxidoreductase activity	Oxidoreductases	EC:1	IPR002347 (PRINTS); IPR002347 (PFAM); G3DSA:3.40.50.720 (GENE3D); PTHR44196 (PANTHER); cd05233 (CDD); IPR036291 (SUPERFAMILY)
	gene_00967.t1	0	519	related to potential drug facilitator PEP5	P:GO:0009987; C:GO:0016020; C:GO:0031410	P:cellular process; C:membrane; C:cytoplasmic vesicle			IPR010573 (PFAM); PTHR23501 (PANTHER); PTHR23501:SF109 (PANTHER); PTHR23501:SF109 (PANTHER); IPR036259 (SUPERFAMILY)
	gene_00968.t1	0	478	excitatory amino acid transporter 2	P:GO:0055085; F:GO:0015293; C:GO:0016021	P:transmembrane transport; F:symporter activity; C:integral component of membrane	Translocases	EC:7	PR00173 (PRINTS); IPR001991 (PFAM); IPR036458 (G3DSA:1.10.3860.GENE3D); PTHR11958 (PANTHER); PTHR11958:SF63 (PANTHER); IPR036458 (SUPERFAMILY)
	gene_00969.t1	0	354	putative formate dehydrogenase	C:GO:0016021	C:integral component of membrane			IPR043729 (PFAM); (MOBIDB_LITE)
	gene_00970.t1		137	no hit					(MOBIDB_LITE)
	gene_00971.t1	0	436	Golgi apparatus membrane protein TVP38	C:GO:0005794; C:GO:0016021	C:Golgi apparatus; C:integral component of membrane			IPR032816 (PFAM); PTHR47549 (PANTHER); PTHR47549:SF2 (PANTHER)
	gene_00972.t1	5.43e-148	310	hypothetical protein UCDDA912_g07384					(MOBIDB_LITE)
	gene_00973.t1	7.2e-164	787	hypothetical protein DHEL01_v202375					(MOBIDB_LITE)
	gene_00974.t1	0	417	salicylate hydroxylase	F:GO:0071949	F:FAD binding			PR00420 (PRINTS); IPR036188 (G3DSA:3.50.50.GENE3D); IPR002938 (PFAM); PTHR46972:SF1 (PANTHER); PTHR46972 (PANTHER); IPR036188 (SUPERFAMILY)
	gene_00975.t1	0	513	fatty-acid amide hydrolase	F:GO:0016811	F:hydrolase activity, acting on carbon-nitrogen (but not peptide) bonds, in linear amides	Acting on carbon-nitrogen bonds, other than peptide bonds; Acting on carbon-nitrogen bonds, other than peptide bonds; Hydrolases	EC:3.5.1; EC:3.5; EC:3	PIRSF001221 (PIRSF); IPR023631 (PFAM); IPR036928 (G3DSA:3.90.1300.GENE3D); PTHR46072 (PANTHER); PTHR46072:SF3 (PANTHER); IPR036928 (SUPERFAMILY)
	gene_00976.t1	4.22e-146	407	putative snf2 family	F:GO:0000166; F:GO:0003677; F:GO:0004386; F:GO:0005524; F:GO:0016787; C:GO:0005634; C:GO:0016020; C:GO:0016021	F:nucleotide binding; F:DNA binding; F:helicase activity; F:ATP binding; F:hydrolase activity; C:nucleus; C:membrane; C:integral component of membrane			G3DSA:3.40.50.300 (GENE3D); IPR027417 (SUPERFAMILY)
	gene_00977.t1	3.41e-42	406	putative snf2 family	P:GO:0031929; F:GO:0000166; F:GO:0003677; F:GO:0004386; F:GO:0005524; F:GO:0016787; C:GO:0005634; C:GO:0016020; C:GO:0016021; C:GO:0031931	P:TOR signaling; F:nucleotide binding; F:DNA binding; F:helicase activity; F:ATP binding; F:hydrolase activity; C:nucleus; C:membrane; C:integral component of membrane; C:TORC1 complex			no IPS match
	gene_00978.t1	4.52e-75	475	3-hydroxyisobutyrate dehydrogenase protein	P:GO:0030001; P:GO:0055085; F:GO:0046873; C:GO:0016020; C:GO:0016021	P:metal ion transport; P:transmembrane transport; F:metal ion transmembrane transporter activity; C:membrane; C:integral component of membrane			no IPS match
	gene_00979.t1	1.91e-160	221	carbonic anhydrase	P:GO:0015976; F:GO:0004089; F:GO:0008270	P:carbon utilization; F:carbonate dehydratase activity; F:zinc ion binding	Carbon-oxygen lyases; Carbonic anhydrase; Carbon-oxygen lyases; Lyases	EC:4.2.1; EC:4.2.1.1; EC:4.2; EC:4	IPR036874 (G3DSA:3.40.1050.GENE3D); IPR001765 (PFAM); PTHR11002:SF51 (PANTHER); PTHR11002 (PANTHER); IPR015892 (PROSITE_PATTERNS); cd00883 (CDD); IPR036874 (SUPERFAMILY)
	gene_00980.t1		263	no hit					(MOBIDB_LITE)
	gene_00981.t1	2.54e-16	395	Transcription factor atf21	P:GO:0006355; F:GO:0003677; F:GO:0003700; C:GO:0005634	P:regulation of transcription, DNA-templated; F:DNA binding; F:DNA-binding transcription factor activity; C:nucleus			G3DSA:1.20.5.170 (GENE3D); SSF57959 (SUPERFAMILY)
	gene_00982.t1	0	562	putative tat pathway signal sequence domain protein	P:GO:0005975; P:GO:0071555; F:GO:0004650; F:GO:0016829; C:GO:0005576	P:carbohydrate metabolic process; P:cell wall organization; F:polygalacturonase activity; F:lyase activity; C:extracellular region	Glycosylases; Hydrolases; Lyases; Endo-polygalacturonase; Glycosylases	EC:3.2; EC:3; EC:4; EC:3.2.1.15; EC:3.2.1	IPR000743 (PFAM); IPR012334 (G3DSA:2.160.20.GENE3D); PTHR31736:SF14 (PANTHER); PTHR31736 (PANTHER); IPR011050 (SUPERFAMILY)
	gene_00983.t1	0	404	related to 6-HYDROXY-D-NICOTINE OXIDASE	F:GO:0016491; F:GO:0071949	F:oxidoreductase activity; F:FAD binding	Oxidoreductases	EC:1	G3DSA:3.40.462.20 (GENE3D); IPR016169 (G3DSA:3.30.465.GENE3D); IPR006094 (PFAM); PTHR42973 (PANTHER); PTHR42973:SF27 (PANTHER); IPR016166 (PROSITE_PROFILES); IPR036318 (SUPERFAMILY)
	gene_00984.t1	0	513	MFS general substrate transporter	P:GO:0055085; F:GO:0022857; C:GO:0016021	P:transmembrane transport; F:transmembrane transporter activity; C:integral component of membrane	Translocases	EC:7	G3DSA:1.20.1720.10 (GENE3D); G3DSA:1.20.1250.20 (GENE3D); IPR011701 (PFAM); PTHR23502:SF2 (PANTHER); PTHR23502 (PANTHER); IPR020846 (PROSITE_PROFILES); IPR036259 (SUPERFAMILY)
	gene_00985.t1	0	529	oxalate decarboxylase	P:GO:0033609; F:GO:0045735; F:GO:0046872	P:oxalate metabolic process; F:nutrient reservoir activity; F:metal ion binding			IPR017774 (TIGRFAM); IPR014710 (G3DSA:2.60.120.GENE3D); IPR006045 (PFAM); IPR014710 (G3DSA:2.60.120.GENE3D); PTHR31238:SF32 (PANTHER); PTHR31238 (PANTHER); cd20305 (CDD); cd20304 (CDD); IPR011051 (SUPERFAMILY)
	gene_00986.t1	0	495	Ribosomal lysine N-methyltransferase 4	P:GO:0018026; F:GO:0016279; C:GO:0005634	P:peptidyl-lysine monomethylation; F:protein-lysine N-methyltransferase activity; C:nucleus	Transferring one-carbon groups; Transferases; Transferring one-carbon groups	EC:2.1; EC:2; EC:2.1.1	IPR015353 (PFAM); IPR036464 (G3DSA:3.90.1420.GENE3D); IPR011383 (PIRSF); G3DSA:3.90.1410.10 (GENE3D); IPR001214 (PFAM); PTHR13271:SF112 (PANTHER); PTHR13271 (PANTHER); IPR001214 (PROSITE_PROFILES); IPR044430 (CDD); IPR036464 (SUPERFAMILY); SSF82199 (SUPERFAMILY)
	gene_00987.t1	0	665	H3 K56 histone acetylation protein KAT11	P:GO:0006974; P:GO:0043618; P:GO:0043966; F:GO:0010484; C:GO:0005634	P:cellular response to DNA damage stimulus; P:regulation of transcription from RNA polymerase II promoter in response to stress; P:histone H3 acetylation; F:H3 histone acetyltransferase activity; C:nucleus	Acyltransferases; Transferases; Histone acetyltransferase; Acyltransferases	EC:2.3; EC:2; EC:2.3.1.48; EC:2.3.1	IPR013178 (PFAM); PTHR31571 (PANTHER); IPR016849 (PTHR31571:PANTHER); IPR016849 (PROSITE_PROFILES)
	gene_00988.t1	1.76e-168	280	ribonuclease-III-like-domain-containing protein	P:GO:0006396; P:GO:0032543; P:GO:0090502; F:GO:0003735; F:GO:0004525; C:GO:0005762	P:RNA processing; P:mitochondrial translation; P:RNA phosphodiester bond hydrolysis, endonucleolytic; F:structural constituent of ribosome; F:ribonuclease III activity; C:mitochondrial large ribosomal subunit	Acting on ester bonds; Acting on ester bonds; Hydrolases; Acting on ester bonds; Ribonuclease III	EC:3.1.30; EC:3.1; EC:3; EC:3.1.26; EC:3.1.26.3	IPR000999 (PFAM); IPR036389 (G3DSA:1.10.1520.GENE3D); IPR040030 (PANTHER); IPR036389 (SUPERFAMILY)
	gene_00989.t1	3.43e-68	117	related to seed maturation protein pm25	P:GO:0006396; P:GO:0032543; P:GO:0090501; P:GO:0090502; F:GO:0003735; F:GO:0004525; C:GO:0005762	P:RNA processing; P:mitochondrial translation; P:RNA phosphodiester bond hydrolysis; P:RNA phosphodiester bond hydrolysis, endonucleolytic; F:structural constituent of ribosome; F:ribonuclease III activity; C:mitochondrial large ribosomal subunit			IPR007011 (PFAM); (MOBIDB_LITE)
	gene_00990.t1	0	394	putative tyrosinase	F:GO:0016491	F:oxidoreductase activity	Oxidoreductases	EC:1	IPR002227 (PRINTS); IPR008922 (G3DSA:1.10.1280.GENE3D); IPR002227 (PFAM); PTHR11474:SF34 (PANTHER); PTHR11474 (PANTHER); IPR002227 (PROSITE_PATTERNS); IPR002227 (PROSITE_PATTERNS); IPR008922 (SUPERFAMILY)
	gene_00991.t1	0	1081	putative swi snf family DNA-dependent atpase ris1 protein	F:GO:0005488	F:binding			IPR038718 (G3DSA:3.40.50.GENE3D); IPR013083 (G3DSA:3.30.40.GENE3D); IPR001650 (PFAM); IPR000330 (PFAM); G3DSA:3.40.50.300 (GENE3D); PTHR45626:SF16 (PANTHER); PTHR45626 (PANTHER); PTHR45626:SF16 (PANTHER); PTHR45626 (PANTHER); IPR001650 (PROSITE_PROFILES); IPR000048 (PROSITE_PROFILES); IPR014001 (PROSITE_PROFILES); cd18793 (CDD); cd18008 (CDD); IPR027417 (SUPERFAMILY); SSF57850 (SUPERFAMILY); IPR0…
	gene_00992.t1	0	327	hypothetical protein UCDDA912_g07400					no IPS match
	gene_00993.t1	1.35e-149	255	Sterol-4-alpha-carboxylate 3-dehydrogenase,decarboxylating	P:GO:0006694; P:GO:0055114; F:GO:0003854; F:GO:0016616; F:GO:0016853; C:GO:0016020; C:GO:0016021	P:steroid biosynthetic process; P:obsolete oxidation-reduction process; F:3-beta-hydroxy-delta5-steroid dehydrogenase activity; F:oxidoreductase activity, acting on the CH-OH group of donors, NAD or NADP as acceptor; F:isomerase activity; C:membrane; C:integral component of membrane			G3DSA:3.40.50.720 (GENE3D); IPR002225 (PFAM); PTHR10366:SF242 (PANTHER); PTHR10366 (PANTHER); IPR036291 (SUPERFAMILY)
	gene_00994.t1	0	548	Chondroitin sulfate synthase 1	F:GO:0016757; C:GO:0016021	F:transferase activity, transferring glycosyl groups; C:integral component of membrane	Glycosyltransferases; Transferases	EC:2.4; EC:2	IPR003378 (PFAM); G3DSA:3.90.550.50 (GENE3D); PTHR10811 (PANTHER); PTHR10811:SF86 (PANTHER); IPR029044 (SUPERFAMILY)
	gene_00995.t1	0	780	AmdA	P:GO:0000272; P:GO:0005975; P:GO:0006032; P:GO:0006351; F:GO:0003677; F:GO:0004568; F:GO:0008061; F:GO:0008270; C:GO:0005634	P:polysaccharide catabolic process; P:carbohydrate metabolic process; P:chitin catabolic process; P:transcription, DNA-templated; F:DNA binding; F:chitinase activity; F:chitin binding; F:zinc ion binding; C:nucleus			IPR007219 (PFAM); PTHR40626:SF10 (PANTHER); PTHR40626 (PANTHER); cd12148 (CDD)
	gene_00996.t1	0	663	SET domain-containing protein	F:GO:0071949	F:FAD binding			IPR001214 (PFAM); G3DSA:2.170.270.10 (GENE3D); PTHR45660:SF29 (PANTHER); PTHR45660:SF29 (PANTHER); PTHR45660 (PANTHER); IPR001214 (PROSITE_PROFILES); SSF82199 (SUPERFAMILY)
	gene_00997.t1	0	388	hypothetical protein UCDDA912_g05362	C:GO:0016021	C:integral component of membrane			cd12087 (CDD)
	gene_00998.t1	1.42e-50	409	hypothetical protein DHEL01_v212056					(MOBIDB_LITE)
	gene_00999.t1	0	401	alcohol dehydrogenase	F:GO:0008270; F:GO:0016491	F:zinc ion binding; F:oxidoreductase activity	Oxidoreductases	EC:1	G3DSA:3.90.180.10 (GENE3D); IPR013154 (PFAM); G3DSA:3.40.50.720 (GENE3D); IPR013149 (PFAM); PTHR43161:SF4 (PANTHER); PTHR43161 (PANTHER); IPR002328 (PROSITE_PATTERNS); cd05285 (CDD); IPR036291 (SUPERFAMILY); IPR011032 (SUPERFAMILY)
	gene_01000.t1	0	590	general substrate transporter	P:GO:0008643; P:GO:0055085; F:GO:0022857; C:GO:0016021	P:carbohydrate transport; P:transmembrane transport; F:transmembrane transporter activity; C:integral component of membrane	Translocases	EC:7	IPR005828 (PFAM); PTHR48022 (PANTHER); PTHR48022:SF5 (PANTHER); IPR005829 (PROSITE_PATTERNS); IPR020846 (PROSITE_PROFILES); IPR036259 (SUPERFAMILY)
	gene_01001.t1	3.14e-65	129	hypothetical protein UCDDA912_g05359					no IPS match
	gene_01002.t1	1.65e-71	429	hypothetical protein DHEL01_v210473	C:GO:0016020; C:GO:0016021	C:membrane; C:integral component of membrane			(MOBIDB_LITE)
	gene_01003.t1	1.23e-12	172	hypothetical protein DHEL01_v210474					(MOBIDB_LITE)
	gene_01004.t1	0	380	glycoside hydrolase family 5 protein	P:GO:0005975; F:GO:0004553	P:carbohydrate metabolic process; F:hydrolase activity, hydrolyzing O-glycosyl compounds	Glycosylases; Hydrolases; Glycosylases	EC:3.2; EC:3; EC:3.2.1	IPR001547 (PFAM); G3DSA:3.20.20.80 (GENE3D); PTHR34142 (PANTHER); PTHR34142:SF6 (PANTHER); IPR017853 (SUPERFAMILY)
	gene_01005.t1	0	395	Putative glyoxylate reductase	F:GO:0016616; F:GO:0051287	F:oxidoreductase activity, acting on the CH-OH group of donors, NAD or NADP as acceptor; F:NAD binding	Acting on the CH-OH group of donors; Oxidoreductases; Acting on the CH-OH group of donors	EC:1.1; EC:1; EC:1.1.1	IPR006140 (PFAM); G3DSA:3.40.50.720 (GENE3D); IPR006139 (PFAM); G3DSA:3.40.50.720 (GENE3D); PTHR10996:SF177 (PANTHER); PTHR10996 (PANTHER); IPR029753 (PROSITE_PATTERNS); cd12168 (CDD); SSF52283 (SUPERFAMILY); IPR036291 (SUPERFAMILY)
	gene_01006.t1	0	507	hypothetical protein DHEL01_v208658	C:GO:0016021	C:integral component of membrane			(MOBIDB_LITE)
	gene_01007.t1	0	565	putative s-adenosylmethionine decarboxylase proenzyme protein	C:GO:0016021	C:integral component of membrane			(MOBIDB_LITE)
	gene_01008.t1	0	452	putative formate dehydrogenase protein	C:GO:0016021	C:integral component of membrane			IPR043729 (PFAM); SSF101447 (SUPERFAMILY)
	gene_01009.t1	0	518	benzoate 4-monooxygenase	F:GO:0004497; F:GO:0005506; F:GO:0016705; F:GO:0020037; C:GO:0016021	F:monooxygenase activity; F:iron ion binding; F:oxidoreductase activity, acting on paired donors, with incorporation or reduction of molecular oxygen; F:heme binding; C:integral component of membrane	Oxidoreductases; Acting on paired donors, with incorporation or reduction of molecular oxygen. The oxygen incorporated need not be derived from O(2)	EC:1; EC:1.14	IPR001128 (PRINTS); IPR002401 (PRINTS); IPR036396 (G3DSA:1.10.630.GENE3D); IPR001128 (PFAM); PTHR24305:SF29 (PANTHER); PTHR24305 (PANTHER); IPR017972 (PROSITE_PATTERNS); IPR036396 (SUPERFAMILY)
	gene_01010.t1		118	no hit					no IPS match
	gene_01011.t1	0	730	hypothetical protein UCDDA912_g00646	C:GO:0016020; C:GO:0016021	C:membrane; C:integral component of membrane			(MOBIDB_LITE)
	gene_01012.t1	0	502	putative mfs multidrug transporter	P:GO:0055085; F:GO:0022857; C:GO:0016021	P:transmembrane transport; F:transmembrane transporter activity; C:integral component of membrane	Translocases	EC:7	G3DSA:1.20.1250.20 (GENE3D); IPR011701 (PFAM); PTHR23502:SF130 (PANTHER); PTHR23502 (PANTHER); IPR020846 (PROSITE_PROFILES); IPR036259 (SUPERFAMILY)
	gene_01013.t1	3.01e-142	256	hypothetical protein UCDDA912_g00644					no IPS match
	gene_01014.t1	0	527	Efflux pump	P:GO:0055085; F:GO:0022857; C:GO:0016021	P:transmembrane transport; F:transmembrane transporter activity; C:integral component of membrane	Translocases	EC:7	IPR011701 (PFAM); PTHR23507 (PANTHER); PTHR23507:SF25 (PANTHER); IPR020846 (PROSITE_PROFILES); IPR036259 (SUPERFAMILY)
	gene_01015.t1	2.92e-111	166	hypothetical protein DHEL01_v202358					G3DSA:3.10.450.50 (GENE3D); IPR032710 (SUPERFAMILY)
	gene_01016.t1	0	499	putative transporter	P:GO:0055085; F:GO:0022857; C:GO:0016021	P:transmembrane transport; F:transmembrane transporter activity; C:integral component of membrane	Translocases	EC:7	G3DSA:1.20.1250.20 (GENE3D); IPR011701 (PFAM); G3DSA:1.20.1250.20 (GENE3D); PTHR43791:SF17 (PANTHER); PTHR43791 (PANTHER); IPR020846 (PROSITE_PROFILES); IPR036259 (SUPERFAMILY)
	gene_01017.t1	0	406	putative tyrosinase central domain protein	F:GO:0016491	F:oxidoreductase activity	Oxidoreductases	EC:1	IPR002227 (PRINTS); IPR002227 (PFAM); IPR008922 (G3DSA:1.10.1280.GENE3D); PTHR11474:SF34 (PANTHER); PTHR11474 (PANTHER); IPR002227 (PROSITE_PATTERNS); IPR008922 (SUPERFAMILY)
	gene_01018.t1	0	684	Clock-controlled protein 8	P:GO:1903507; F:GO:0003714	P:negative regulation of nucleic acid-templated transcription; F:transcription corepressor activity			IPR013927 (PFAM); IPR013927 (PANTHER)
	gene_01019.t1		152	no hit					(MOBIDB_LITE)
	gene_01020.t1	0	448	adaptor complexes medium subunit family protein	P:GO:0006886; P:GO:0016192; C:GO:0030131	P:intracellular protein transport; P:vesicle-mediated transport; C:clathrin adaptor complex			IPR001392 (PRINTS); IPR022775 (PFAM); IPR001392 (PIRSF); IPR028565 (PFAM); G3DSA:3.30.450.60 (GENE3D); PTHR10529:SF262 (PANTHER); PTHR10529 (PANTHER); IPR018240 (PROSITE_PATTERNS); IPR018240 (PROSITE_PATTERNS); IPR028565 (PROSITE_PROFILES); cd09250 (CDD); cd14835 (CDD); IPR036168 (SUPERFAMILY); IPR011012 (SUPERFAMILY)
	gene_01021.t1	2.76e-64	169	putative extracellular endoglucanase cellulase	P:GO:0005975; F:GO:0030248; C:GO:0005576	P:carbohydrate metabolic process; F:cellulose binding; C:extracellular region			IPR000254 (PFAM); IPR000254 (PROSITE_PATTERNS); IPR000254 (PROSITE_PROFILES); IPR035971 (SUPERFAMILY)
	gene_01022.t1	4.61e-83	205	putative transporter MCH4	P:GO:0030435; C:GO:0016020; C:GO:0016021	P:sporulation resulting in formation of a cellular spore; C:membrane; C:integral component of membrane			G3DSA:3.30.60.180 (GENE3D); IPR002893 (PROSITE_PROFILES); SSF144232 (SUPERFAMILY)
	gene_01023.t1	0	295	Proline iminopeptidase	F:GO:0016787	F:hydrolase activity	Hydrolases	EC:3	IPR000073 (PFAM); IPR029058 (G3DSA:3.40.50.GENE3D); PTHR43798 (PANTHER); PTHR43798:SF23 (PANTHER); IPR029058 (SUPERFAMILY)
	gene_01024.t1	0	751	putative nitrate assimilation regulatory protein nira-like protein	P:GO:0006357; F:GO:0000981; F:GO:0003677; F:GO:0008270; C:GO:0005634	P:regulation of transcription by RNA polymerase II; F:DNA-binding transcription factor activity, RNA polymerase II-specific; F:DNA binding; F:zinc ion binding; C:nucleus			IPR007219 (PFAM); IPR001138 (PFAM); IPR036864 (G3DSA:4.10.240.GENE3D); PTHR47338 (PANTHER); PTHR47338:SF7 (PANTHER); IPR001138 (PROSITE_PATTERNS); IPR001138 (PROSITE_PATTERNS); IPR001138 (PROSITE_PROFILES); IPR001138 (PROSITE_PROFILES); IPR001138 (CDD); cd12148 (CDD); IPR001138 (CDD); IPR036864 (SUPERFAMILY); IPR036864 (SUPERFAMILY)
	gene_01025.t1		83	uncharacterized protein INS49_015403 [Diaporthe citri]					no IPS match
	gene_01026.t1	1.25e-144	272	aquaporin rerated protein, other eukaryote	P:GO:0055085; F:GO:0015267; C:GO:0016021	P:transmembrane transport; F:channel activity; C:integral component of membrane	Translocases	EC:7	IPR000425 (PRINTS); IPR000425 (PFAM); IPR023271 (G3DSA:1.20.1080.GENE3D); PTHR19139:SF278 (PANTHER); IPR034294 (PANTHER); IPR023271 (SUPERFAMILY)
	gene_01027.t1	0	393	NAD-dependent epimerase/dehydratase FUM13	F:GO:0003824	F:catalytic activity			G3DSA:3.40.50.720 (GENE3D); IPR001509 (PFAM); PTHR10366:SF705 (PANTHER); PTHR10366 (PANTHER); IPR036291 (SUPERFAMILY)
	gene_01028.t1	0	395	lysine methyltransferase SET6	C:GO:0016021	C:integral component of membrane			PTHR33048 (PANTHER)
	gene_01029.t1		125	hypothetical protein KVR01_006513 [Diaporthe batatas]					no IPS match
	gene_01030.t1	0	742	phenol 2-monooxygenase	F:GO:0004497; F:GO:0071949	F:monooxygenase activity; F:FAD binding	Oxidoreductases	EC:1	PR00420 (PRINTS); IPR036188 (G3DSA:3.50.50.GENE3D); IPR002938 (PFAM); IPR012941 (PFAM); G3DSA:3.30.9.50 (GENE3D); IPR038220 (G3DSA:3.40.30.GENE3D); PTHR43004 (PANTHER); PTHR43004:SF4 (PANTHER); SSF54373 (SUPERFAMILY); IPR036249 (SUPERFAMILY); IPR036188 (SUPERFAMILY)
	gene_01031.t1	0	694	poly polymerase 2 ADP-ribosyltransferase 2	P:GO:0006471; F:GO:0003950; C:GO:0005634	P:protein ADP-ribosylation; F:NAD+ ADP-ribosyltransferase activity; C:nucleus	Glycosyltransferases; Glycosyltransferases; Transferases; NAD(+) ADP-ribosyltransferase	EC:2.4.2; EC:2.4; EC:2; EC:2.4.2.30	IPR004102 (PFAM); IPR012317 (PFAM); IPR001357 (PFAM); IPR036930 (G3DSA:2.20.140.GENE3D); G3DSA:3.90.228.10 (GENE3D); IPR036420 (G3DSA:3.40.50.GENE3D); IPR008893 (PFAM); IPR036616 (G3DSA:1.20.142.GENE3D); PTHR10459 (PANTHER); IPR004102 (PROSITE_PROFILES); IPR001357 (PROSITE_PROFILES); IPR012317 (PROSITE_PROFILES); cd01437 (CDD); cd07997 (CDD); IPR036930 (SUPERFAMILY); SSF56399 (SUPERFAMILY); IPR03…
	gene_01032.t1	0	508	putative f-box domain containing protein	F:GO:0019239	F:deaminase activity			IPR001810 (PROSITE_PROFILES); SSF52047 (SUPERFAMILY)
	gene_01033.t1	4.43e-31	69	major royal jelly protein					no IPS match
	gene_01034.t1		69	no hit					no IPS match
	gene_01035.t1	0	703	major facilitator superfamily transporter	P:GO:0055085; F:GO:0022857; C:GO:0016021	P:transmembrane transport; F:transmembrane transporter activity; C:integral component of membrane	Translocases	EC:7	IPR011701 (PFAM); PTHR20772:SF4 (PANTHER); PTHR20772 (PANTHER); IPR036259 (SUPERFAMILY)
	gene_01036.t1	0	940	hypothetical protein DHEL01_v204494					(MOBIDB_LITE)
	gene_01037.t1	0	310	cytosolic Fe-S cluster assembling factor cfd-1	P:GO:0016226; F:GO:0005524; F:GO:0016787; F:GO:0046872; F:GO:0051539; C:GO:0005829	P:iron-sulfur cluster assembly; F:ATP binding; F:hydrolase activity; F:metal ion binding; F:4 iron, 4 sulfur cluster binding; C:cytosol	Hydrolases	EC:3	IPR033756 (PFAM); G3DSA:3.40.50.300 (GENE3D); IPR019591 (PANTHER); cd02037 (CDD); IPR027417 (SUPERFAMILY)
	gene_01038.t1	0	528	S-adenosylmethionine decarboxylase proenzyme	P:GO:0006557; P:GO:0006597; P:GO:0008295; P:GO:0016070; P:GO:0042254; F:GO:0004014	P:S-adenosylmethioninamine biosynthetic process; P:spermine biosynthetic process; P:spermidine biosynthetic process; P:RNA metabolic process; P:ribosome biogenesis; F:adenosylmethionine decarboxylase activity	Carbon-carbon lyases; Carbon-carbon lyases; Lyases; Adenosylmethionine decarboxylase	EC:4.1.1; EC:4.1; EC:4; EC:4.1.1.50	IPR001985 (PFAM); IPR001985 (TIGRFAM); PTHR11570:SF0 (PANTHER); IPR001985 (PANTHER); IPR018166 (PROSITE_PATTERNS); IPR016067 (SUPERFAMILY)
	gene_01039.t1	3.32e-127	214	Superoxide dismutase	P:GO:0019430; F:GO:0004784; F:GO:0046872	P:removal of superoxide radicals; F:superoxide dismutase activity; F:metal ion binding	Oxidoreductases; Superoxide dismutase; Acting on superoxide as acceptor	EC:1; EC:1.15.1.1; EC:1.15	IPR001189 (PRINTS); IPR036324 (G3DSA:1.10.287.GENE3D); IPR019831 (PFAM); IPR019832 (PFAM); IPR001189 (PIRSF); IPR036314 (G3DSA:2.40.500.GENE3D); PTHR11404 (PANTHER); PTHR11404:SF29 (PANTHER); IPR019833 (PROSITE_PATTERNS); IPR036314 (SUPERFAMILY); IPR036324 (SUPERFAMILY)
	gene_01040.t1	0	577	phosphate-repressible phosphate permease-like protein	P:GO:0006817; P:GO:0055085; F:GO:0005315; F:GO:0015293; C:GO:0016021	P:phosphate ion transport; P:transmembrane transport; F:inorganic phosphate transmembrane transporter activity; F:symporter activity; C:integral component of membrane	Translocases	EC:7	IPR001204 (PFAM); IPR001204 (PANTHER); PTHR11101:SF80 (PANTHER)
	gene_01041.t1	0	531	general substrate transporter	P:GO:0008643; P:GO:0055085; F:GO:0022857; C:GO:0016021	P:carbohydrate transport; P:transmembrane transport; F:transmembrane transporter activity; C:integral component of membrane	Translocases	EC:7	IPR005828 (PFAM); G3DSA:1.20.1250.20 (GENE3D); PTHR48022 (PANTHER); PTHR48022:SF10 (PANTHER); IPR005829 (PROSITE_PATTERNS); IPR020846 (PROSITE_PROFILES); IPR036259 (SUPERFAMILY)
	gene_01042.t1	0	342	alcohol dehydrogenase	F:GO:0016491	F:oxidoreductase activity	Oxidoreductases	EC:1	IPR036812 (G3DSA:3.20.20.GENE3D); IPR023210 (PFAM); PTHR43625:SF70 (PANTHER); PTHR43625 (PANTHER); IPR036812 (SUPERFAMILY)
	gene_01043.t1	1.91e-86	250	putative gnat family	F:GO:0008080	F:N-acetyltransferase activity			G3DSA:3.40.630.30 (GENE3D); PTHR42791:SF2 (PANTHER); PTHR42791 (PANTHER)
	gene_01044.t1	0	587	UV-damage endonuclease	P:GO:0006284; P:GO:0006289; P:GO:0006290; P:GO:0006298; P:GO:0043504; P:GO:1990731; F:GO:0000404; F:GO:1990043; C:GO:0005634; C:GO:0005739	P:base-excision repair; P:nucleotide-excision repair; P:pyrimidine dimer repair; P:mismatch repair; P:mitochondrial DNA repair; P:UV-damage excision repair, DNA incision; F:heteroduplex DNA loop binding; F:5' deoxyribonuclease (pyrimidine dimer) activity; C:nucleus; C:mitochondrion	Acting on ester bonds; Acting on ester bonds; Hydrolases; Deoxyribonuclease (pyrimidine dimer)	EC:3.1; EC:3.1.25; EC:3; EC:3.1.25.1	IPR004601 (PFAM); IPR004601 (TIGRFAM); IPR004601 (PANTHER); IPR036237 (SUPERFAMILY)
	gene_01045.t1	3.81e-166	332	related to nitrogen metabolic regulation protein nmr	P:GO:0055085; F:GO:0022857; C:GO:0005886; C:GO:0016020; C:GO:0016021	P:transmembrane transport; F:transmembrane transporter activity; C:plasma membrane; C:membrane; C:integral component of membrane			G3DSA:3.40.50.720 (GENE3D); IPR008030 (PFAM); G3DSA:3.90.25.10 (GENE3D); PTHR42748:SF7 (PANTHER); PTHR42748 (PANTHER); IPR036291 (SUPERFAMILY)
	gene_01046.t1	5.47e-59	188	TOB3 (member of AAA-ATPase family)	F:GO:0005524; F:GO:0016887	F:ATP binding; F:ATPase activity			PTHR46411:SF3 (PANTHER); PTHR46411 (PANTHER)
	gene_01047.t1	5.74e-51	156	hypothetical protein DHEL01_v205906					(MOBIDB_LITE)
	gene_01048.t1	0	602	transmembrane amino acid transporter	C:GO:0016021	C:integral component of membrane			IPR013057 (PFAM); PTHR22950 (PANTHER); PTHR22950:SF461 (PANTHER)
	gene_01049.t1	2.05e-45	443	hypothetical protein DHEL01_v205903					(MOBIDB_LITE)
	gene_01050.t1	0	352	putative integral membrane protein	C:GO:0016021	C:integral component of membrane			PTHR37013 (PANTHER)
	gene_01051.t1	3.49e-161	267	dienelactone hydrolase	F:GO:0016787	F:hydrolase activity	Hydrolases	EC:3	IPR002925 (PFAM); IPR029058 (G3DSA:3.40.50.GENE3D); PTHR17630:SF44 (PANTHER); PTHR17630 (PANTHER); IPR029058 (SUPERFAMILY)
	gene_01052.t1	0	511	hypothetical protein DHEL01_v205900					PTHR40616 (PANTHER)
	gene_01053.t1	1.3e-149	255	alcohol dehydrogenase GroES-like domain-containing protein	P:GO:0055114; F:GO:0008270; F:GO:0016491; F:GO:0046872	P:obsolete oxidation-reduction process; F:zinc ion binding; F:oxidoreductase activity; F:metal ion binding			G3DSA:3.90.180.10 (GENE3D); IPR013154 (PFAM); PTHR42813:SF1 (PANTHER); PTHR42813 (PANTHER); IPR002328 (PROSITE_PATTERNS); IPR011032 (SUPERFAMILY); IPR036291 (SUPERFAMILY)
	gene_01054.t1	7.81e-153	272	putative glutathione s- protein					IPR033468 (PFAM); IPR012336 (PFAM); IPR026928 (PTHR12289:PANTHER); PTHR12289 (PANTHER); cd03193 (CDD)
	gene_01055.t1	0	574	MFS alpha-glucoside transporter	P:GO:0046323; P:GO:1902600; F:GO:0005351; C:GO:0016021	P:glucose import; P:proton transmembrane transport; F:carbohydrate:proton symporter activity; C:integral component of membrane	Translocases	EC:7	IPR005828 (PFAM); G3DSA:1.20.1250.20 (GENE3D); IPR003663 (TIGRFAM); PTHR48022:SF56 (PANTHER); PTHR48022 (PANTHER); IPR005829 (PROSITE_PATTERNS); IPR020846 (PROSITE_PROFILES); IPR036259 (SUPERFAMILY)
	gene_01056.t1		135	no hit					(MOBIDB_LITE)
	gene_01057.t1	0	593	arca-like protein	P:GO:0006357; F:GO:0000981; F:GO:0008270; C:GO:0005634	P:regulation of transcription by RNA polymerase II; F:DNA-binding transcription factor activity, RNA polymerase II-specific; F:zinc ion binding; C:nucleus			IPR001138 (PFAM); IPR036864 (G3DSA:4.10.240.GENE3D); IPR021858 (PFAM); PTHR37534 (PANTHER); PTHR37534:SF1 (PANTHER); PTHR37534:SF1 (PANTHER); IPR001138 (PROSITE_PATTERNS); IPR001138 (PROSITE_PROFILES); IPR001138 (CDD); IPR036864 (SUPERFAMILY)
	gene_01058.t1	0	318	myo-inositol oxygenase	P:GO:0019310; F:GO:0005506; F:GO:0050113; C:GO:0005737	P:inositol catabolic process; F:iron ion binding; F:inositol oxygenase activity; C:cytoplasm	Acting on single donors with incorporation of molecular oxygen (oxygenases). The oxygen incorporated need not be derived from O(2); Oxidoreductases; Inositol oxygenase	EC:1.13; EC:1; EC:1.13.99.1	IPR007828 (PFAM); IPR007828 (PANTHER); PTHR12588:SF0 (PANTHER); SSF109604 (SUPERFAMILY)
	gene_01059.t1	0	836	hypothetical protein VMCG_05556	P:GO:0030001; P:GO:0055085; F:GO:0046873; C:GO:0016020; C:GO:0016021	P:metal ion transport; P:transmembrane transport; F:metal ion transmembrane transporter activity; C:membrane; C:integral component of membrane			IPR002523 (PFAM); G3DSA:1.20.58.340 (GENE3D); PTHR24161 (PANTHER); PTHR24161:SF87 (PANTHER); PTHR24161 (PANTHER); PTHR24161:SF87 (PANTHER); SSF144083 (SUPERFAMILY)
	gene_01060.t1	0	561	tannase and feruloyl esterase	F:GO:0046872; F:GO:0052689	F:metal ion binding; F:carboxylic ester hydrolase activity	Acting on ester bonds; Hydrolases; Acting on ester bonds; Carboxylesterase	EC:3.1; EC:3; EC:3.1.1; EC:3.1.1.1	IPR011118 (PFAM); IPR011118 (PANTHER); PTHR33938:SF15 (PANTHER); IPR029058 (SUPERFAMILY)
	gene_01061.t1	0	356	NmrA-like family domain-containing protein 1	F:GO:0016787; F:GO:0046872; F:GO:0052689	F:hydrolase activity; F:metal ion binding; F:carboxylic ester hydrolase activity			IPR008030 (PFAM); G3DSA:3.40.50.720 (GENE3D); G3DSA:3.90.25.10 (GENE3D); PTHR42748 (PANTHER); PTHR42748:SF7 (PANTHER); IPR036291 (SUPERFAMILY)
	gene_01062.t1	4.08e-08	320	hypothetical protein VPNG_05852					(MOBIDB_LITE)
	gene_01063.t1	0	596	putativelike family protein	P:GO:0006508; F:GO:0008236	P:proteolysis; F:serine-type peptidase activity			(MOBIDB_LITE)
	gene_01064.t1		291	uncharacterized protein INS49_015443 [Diaporthe citri]					no IPS match
	gene_01065.t1	4.74e-16	79	major facilitator superfamily domain-containing protein	P:GO:0055085; F:GO:0022857; C:GO:0016020; C:GO:0016021	P:transmembrane transport; F:transmembrane transporter activity; C:membrane; C:integral component of membrane			no IPS match
	gene_01066.t1	1.14e-47	164	MFS general substrate transporter	P:GO:0055085; F:GO:0022857; C:GO:0016020; C:GO:0016021	P:transmembrane transport; F:transmembrane transporter activity; C:membrane; C:integral component of membrane			G3DSA:1.20.1720.10 (GENE3D); IPR011701 (PFAM); PTHR23502:SF2 (PANTHER); PTHR23502 (PANTHER); IPR036259 (SUPERFAMILY)
	gene_01067.t1	1.22e-159	299	putative glc8 protein	P:GO:0009966; P:GO:0032515; F:GO:0004864	P:regulation of signal transduction; P:negative regulation of phosphoprotein phosphatase activity; F:protein phosphatase inhibitor activity			IPR007062 (PFAM); PTHR12398:SF20 (PANTHER); IPR007062 (PANTHER)
	gene_01068.t1	7.85e-63	122	Long chronological lifespan protein 2					IPR034543 (PANTHER)
	gene_01069.t1	0	402	54S ribosomal protein L27, mitochondrial	P:GO:0006412; F:GO:0003735; C:GO:0005840	P:translation; F:structural constituent of ribosome; C:ribosome			IPR001684 (PRINTS); G3DSA:2.40.50.100 (GENE3D); IPR001684 (PFAM); IPR001684 (PANTHER); PS51257 (PROSITE_PROFILES); SSF110324 (SUPERFAMILY)
	gene_01070.t1	2.94e-74	280	hypothetical protein VSDG_07826	P:GO:0030435; P:GO:0048315; F:GO:0003676; F:GO:0003677	P:sporulation resulting in formation of a cellular spore; P:conidium formation; F:nucleic acid binding; F:DNA binding			PTHR38886 (PANTHER)
	gene_01071.t1		181	uncharacterized protein INS49_015450 [Diaporthe citri]					(MOBIDB_LITE)
	gene_01072.t1	1.5e-49	148	hypothetical protein UCDDA912_g07596					no IPS match
	gene_01073.t1	0	378	Alpha/Beta hydrolase protein	P:GO:0008150; F:GO:0003674; F:GO:0016787; C:GO:0005575	P:biological_process; F:molecular_function; F:hydrolase activity; C:cellular_component			IPR029058 (G3DSA:3.40.50.GENE3D); IPR000073 (PFAM); IPR029058 (SUPERFAMILY)
	gene_01074.t1	5.74e-13	162	Protein SERAC1	P:GO:0030001; P:GO:0055085; F:GO:0046873; C:GO:0016020; C:GO:0016021	P:metal ion transport; P:transmembrane transport; F:metal ion transmembrane transporter activity; C:membrane; C:integral component of membrane			(MOBIDB_LITE)
	gene_01075.t1	7.38e-179	501	ankyrin repeat protein	P:GO:0030001; P:GO:0055085; F:GO:0046873; C:GO:0016020; C:GO:0016021	P:metal ion transport; P:transmembrane transport; F:metal ion transmembrane transporter activity; C:membrane; C:integral component of membrane			G3DSA:1.20.58.340 (GENE3D); IPR002523 (PFAM); PTHR22731:SF4 (PANTHER); IPR039182 (PANTHER); SSF144083 (SUPERFAMILY)
	gene_01076.t1	0	390	sterol 24-C-methyltransferase	P:GO:0016126; P:GO:0032259; F:GO:0003838	P:sterol biosynthetic process; P:methylation; F:sterol 24-C-methyltransferase activity	Transferring one-carbon groups; Transferases; Sterol 24-C-methyltransferase; Transferring one-carbon groups	EC:2.1; EC:2; EC:2.1.1.41; EC:2.1.1	IPR013705 (PFAM); G3DSA:3.40.50.150 (GENE3D); IPR041698 (PFAM); PTHR44068 (PANTHER); IPR030384 (PROSITE_PROFILES); cd02440 (CDD); IPR029063 (SUPERFAMILY)
	gene_01077.t1		78	no hit					no IPS match
	gene_01078.t1	0	683	Nitrogen assimilation transcription factor nit-4	P:GO:0006357; F:GO:0000981; F:GO:0003677; F:GO:0008270; C:GO:0005634	P:regulation of transcription by RNA polymerase II; F:DNA-binding transcription factor activity, RNA polymerase II-specific; F:DNA binding; F:zinc ion binding; C:nucleus			IPR007219 (PFAM); IPR036864 (G3DSA:4.10.240.GENE3D); IPR001138 (PFAM); PTHR31313 (PANTHER); IPR001138 (PROSITE_PATTERNS); IPR001138 (PROSITE_PROFILES); cd12148 (CDD); IPR001138 (CDD); IPR036864 (SUPERFAMILY)
	gene_01079.t1	0	333	aliphatic nitrilase	P:GO:0006807; F:GO:0016810	P:nitrogen compound metabolic process; F:hydrolase activity, acting on carbon-nitrogen (but not peptide) bonds	Acting on carbon-nitrogen bonds, other than peptide bonds; Hydrolases	EC:3.5; EC:3	IPR036526 (G3DSA:3.60.110.GENE3D); IPR003010 (PFAM); PTHR46044 (PANTHER); PTHR46044:SF1 (PANTHER); IPR000132 (PROSITE_PATTERNS); IPR003010 (PROSITE_PROFILES); IPR044149 (CDD); IPR036526 (SUPERFAMILY)
	gene_01080.t1	0	332	endoglucanase, putative	P:GO:0005975; F:GO:0004553	P:carbohydrate metabolic process; F:hydrolase activity, hydrolyzing O-glycosyl compounds	Glycosylases; Hydrolases; Glycosylases	EC:3.2; EC:3; EC:3.2.1	IPR001547 (PFAM); G3DSA:3.20.20.80 (GENE3D); PTHR34142:SF6 (PANTHER); PTHR34142 (PANTHER); IPR017853 (SUPERFAMILY)
	gene_01081.t1	0	425	putative thymidylate kinase protein	P:GO:0016310; F:GO:0016301	P:phosphorylation; F:kinase activity	Transferring phosphorus-containing groups; Transferases	EC:2.7; EC:2	(MOBIDB_LITE)
	gene_01082.t1	5.12e-144	275	thymidylate kinase	P:GO:0006233; P:GO:0016310; P:GO:0046940; F:GO:0004798; F:GO:0005524	P:dTDP biosynthetic process; P:phosphorylation; P:nucleoside monophosphate phosphorylation; F:thymidylate kinase activity; F:ATP binding	Nucleoside-phosphate kinase; Transferring phosphorus-containing groups; Transferases; Transferring phosphorus-containing groups; dTMP kinase	EC:2.7.4.4; EC:2.7; EC:2; EC:2.7.4; EC:2.7.4.9	IPR018094 (TIGRFAM); IPR039430 (PFAM); G3DSA:3.40.50.300 (GENE3D); PTHR10344:SF1 (PANTHER); PTHR10344 (PANTHER); IPR018095 (PROSITE_PATTERNS); cd01672 (CDD); IPR027417 (SUPERFAMILY)
	gene_01083.t1	0	322	GTP cyclohydrolase 1	P:GO:0006729; P:GO:0035998; P:GO:0046654; P:GO:0046656; F:GO:0003934; F:GO:0005525; F:GO:0008270; C:GO:0005737	P:tetrahydrobiopterin biosynthetic process; P:7,8-dihydroneopterin 3'-triphosphate biosynthetic process; P:tetrahydrofolate biosynthetic process; P:folic acid biosynthetic process; F:GTP cyclohydrolase I activity; F:GTP binding; F:zinc ion binding; C:cytoplasm	Acting on carbon-nitrogen bonds, other than peptide bonds; GTP cyclohydrolase I; Acting on carbon-nitrogen bonds, other than peptide bonds; Hydrolases	EC:3.5.4; EC:3.5.4.16; EC:3.5; EC:3	IPR043133 (G3DSA:3.30.1130.GENE3D); IPR043134 (G3DSA:1.10.286.GENE3D); IPR020602 (PFAM); IPR001474 (TIGRFAM); IPR001474 (PANTHER); IPR018234 (PROSITE_PATTERNS); IPR018234 (PROSITE_PATTERNS); cd00642 (CDD); SSF55620 (SUPERFAMILY)
	gene_01084.t1	0	459	Transcription initiation factor TFIID subunit 11	P:GO:0006367; P:GO:0006413; F:GO:0003743; F:GO:0046982; C:GO:0005634	P:transcription initiation from RNA polymerase II promoter; P:translational initiation; F:translation initiation factor activity; F:protein heterodimerization activity; C:nucleus			IPR009072 (G3DSA:1.10.20.GENE3D); IPR006809 (PFAM); PTHR13218:SF8 (PANTHER); PTHR13218 (PANTHER); IPR006809 (CDD); IPR009072 (SUPERFAMILY)
	gene_01085.t1	1.03e-127	266	cell wall protein	C:GO:0016020; C:GO:0016021	C:membrane; C:integral component of membrane			G3DSA:1.20.1280.140 (GENE3D); IPR021054 (PFAM); PTHR38123:SF6 (PANTHER); PTHR38123 (PANTHER)
	gene_01086.t1	0	610	hypothetical protein VMCG_05620	F:GO:0019239; C:GO:0016020; C:GO:0016021	F:deaminase activity; C:membrane; C:integral component of membrane			(MOBIDB_LITE)
	gene_01087.t1	1.15e-136	281	putative exo-beta- -glucanase protein	F:GO:0016787	F:hydrolase activity			G3DSA:1.10.530.10 (GENE3D); IPR023346 (SUPERFAMILY)
	gene_01088.t1	8.02e-56	372	hypothetical protein UCDDA912_g00476					IPR022085 (PFAM)
	gene_01089.t1	0	627	choline dehydrogenase	P:GO:0055114; F:GO:0016614; F:GO:0050660	P:obsolete oxidation-reduction process; F:oxidoreductase activity, acting on CH-OH group of donors; F:flavin adenine dinucleotide binding			IPR012132 (PIRSF); IPR000172 (PFAM); G3DSA:3.30.560.10 (GENE3D); IPR007867 (PFAM); IPR036188 (G3DSA:3.50.50.GENE3D); PTHR11552:SF115 (PANTHER); IPR012132 (PANTHER); SSF54373 (SUPERFAMILY); IPR036188 (SUPERFAMILY)
	gene_01090.t1	2.63e-36	353	ADP-ribosylglycohydrolase-like protein	F:GO:0016787	F:hydrolase activity			IPR036705 (G3DSA:1.10.4080.GENE3D); IPR005502 (PFAM); PTHR16222 (PANTHER); PTHR16222:SF18 (PANTHER); IPR036705 (SUPERFAMILY)
	gene_01091.t1	2.17e-42	240	hypothetical protein UCDDA912_g00472	C:GO:0016020; C:GO:0016021	C:membrane; C:integral component of membrane			(MOBIDB_LITE)
	gene_01092.t1	0	403	Acyltransferase LovD	F:GO:0016746	F:transferase activity, transferring acyl groups	Acyltransferases; Transferases	EC:2.3; EC:2	IPR012338 (G3DSA:3.40.710.GENE3D); IPR001466 (PFAM); PTHR43283 (PANTHER); PTHR43283:SF3 (PANTHER); IPR012338 (SUPERFAMILY)
	gene_01093.t1	0	438	meiotically up-regulated gene 113-domain-containing protein					IPR018306 (PFAM); PTHR28094 (PANTHER); PTHR28094:SF2 (PANTHER)
	gene_01094.t1	2.1e-117	202	glutathione S-transferase	F:GO:0004364	F:glutathione transferase activity	Transferring alkyl or aryl groups, other than methyl groups; Glutathione transferase; Transferring alkyl or aryl groups, other than methyl groups; Transferases	EC:2.5.1; EC:2.5.1.18; EC:2.5; EC:2	IPR036249 (G3DSA:3.40.30.GENE3D); G3DSA:1.20.1050.10 (GENE3D); IPR004046 (PFAM); IPR004045 (PFAM); IPR040079 (PANTHER); IPR010987 (PROSITE_PROFILES); IPR004045 (PROSITE_PROFILES); IPR036249 (SUPERFAMILY); IPR036282 (SUPERFAMILY)
	gene_01095.t1		89	no hit					no IPS match
	gene_01096.t1	0	462	arginine biosynthesis argJ	P:GO:0006526; P:GO:0006592; F:GO:0004042; F:GO:0004358; F:GO:0103045; C:GO:0005759	P:arginine biosynthetic process; P:ornithine biosynthetic process; F:acetyl-CoA:L-glutamate N-acetyltransferase activity; F:glutamate N-acetyltransferase activity; F:methione N-acyltransferase activity; C:mitochondrial matrix	Acyltransferases; Amino-acid N-acetyltransferase; Transferases; Acyltransferases; Glutamate N-acetyltransferase	EC:2.3; EC:2.3.1.1; EC:2; EC:2.3.1; EC:2.3.1.35	IPR042195 (G3DSA:3.10.20.GENE3D); G3DSA:3.30.2330.10 (GENE3D); IPR002813 (TIGRFAM); IPR002813 (PFAM); G3DSA:3.60.70.12 (GENE3D); IPR002813 (PANTHER); IPR002813 (CDD); IPR016117 (SUPERFAMILY)
	gene_01097.t1	3.89e-164	338	Putative derlin	P:GO:0010033; P:GO:0034976; F:GO:0005515; C:GO:0005789; C:GO:0016021	P:response to organic substance; P:response to endoplasmic reticulum stress; F:protein binding; C:endoplasmic reticulum membrane; C:integral component of membrane			IPR007599 (PFAM); PTHR11009 (PANTHER); PTHR11009:SF1 (PANTHER); SSF144091 (SUPERFAMILY)
	gene_01098.t1	3.59e-150	658	Exo-alpha-sialidase neuraminidase	C:GO:0016020; C:GO:0016021	C:membrane; C:integral component of membrane			(MOBIDB_LITE)
	gene_01099.t1		101	no hit					(MOBIDB_LITE)
	gene_01100.t1	2.05e-122	298	N-terminal amidase	F:GO:0016787	F:hydrolase activity	Hydrolases	EC:3	IPR003010 (PFAM); IPR036526 (G3DSA:3.60.110.GENE3D); IPR039703 (PANTHER); IPR003010 (PROSITE_PROFILES); IPR036526 (SUPERFAMILY)
	gene_01101.t1	8.07e-74	640	N-terminal amidase	P:GO:0006807; F:GO:0008418; F:GO:0070773	P:nitrogen compound metabolic process; F:protein-N-terminal asparagine amidohydrolase activity; F:protein-N-terminal glutamine amidohydrolase activity			(MOBIDB_LITE)
	gene_01102.t1	3.36e-80	159	hypothetical protein UCDDA912_g04459					no IPS match
	gene_01103.t1	0	407	Protein N-terminal amidase	P:GO:0006807; F:GO:0008418; F:GO:0070773	P:nitrogen compound metabolic process; F:protein-N-terminal asparagine amidohydrolase activity; F:protein-N-terminal glutamine amidohydrolase activity	Acting on carbon-nitrogen bonds, other than peptide bonds; Acting on carbon-nitrogen bonds, other than peptide bonds; Hydrolases	EC:3.5.1; EC:3.5; EC:3	IPR036526 (G3DSA:3.60.110.GENE3D); IPR003010 (PFAM); IPR039703 (PANTHER); IPR003010 (PROSITE_PROFILES); cd07566 (CDD); IPR036526 (SUPERFAMILY)
	gene_01104.t1	0	513	putative lpxtg-domain-containing protein	C:GO:0016021	C:integral component of membrane			(MOBIDB_LITE)
	gene_01105.t1	0	483	centromere/microtubule-binding protein cbf5	P:GO:0001522; P:GO:0006396; P:GO:0042254; F:GO:0003723; F:GO:0009982	P:pseudouridine synthesis; P:RNA processing; P:ribosome biogenesis; F:RNA binding; F:pseudouridine synthase activity	Intramolecular transferases; Isomerases	EC:5.4; EC:5	IPR004802 (TIGRFAM); IPR002478 (PFAM); IPR002501 (PFAM); G3DSA:3.30.2350.10 (GENE3D); G3DSA:2.30.130.70 (GENE3D); IPR032819 (PFAM); IPR012960 (PFAM); IPR004521 (TIGRFAM); IPR004802 (PANTHER); PTHR23127:SF0 (PANTHER); IPR002478 (PROSITE_PROFILES); cd02572 (CDD); IPR015947 (SUPERFAMILY); IPR020103 (SUPERFAMILY)
	gene_01106.t1	0	342	glycosyl hydrolase family 43	P:GO:0005975; F:GO:0004553	P:carbohydrate metabolic process; F:hydrolase activity, hydrolyzing O-glycosyl compounds	Glycosylases; Hydrolases; Glycosylases	EC:3.2; EC:3; EC:3.2.1	IPR023296 (G3DSA:2.115.10.GENE3D); IPR006710 (PFAM); PTHR42812 (PANTHER); PTHR42812:SF5 (PANTHER); cd08999 (CDD); IPR023296 (SUPERFAMILY)
	gene_01107.t1	0	561	LPXTG-domain-containing protein	C:GO:0016021	C:integral component of membrane			(MOBIDB_LITE)
	gene_01108.t1		297	hypothetical protein KVR01_011465 [Diaporthe batatas]					no IPS match
	gene_01109.t1	1.77e-76	161	uncharacterized protein CGMCC3_g449					no IPS match
	gene_01110.t1	2.62e-111	419	hypothetical protein ASPGLDRAFT_81884	P:GO:0090502; F:GO:0003676; F:GO:0004523; C:GO:0016020; C:GO:0016021	P:RNA phosphodiester bond hydrolysis, endonucleolytic; F:nucleic acid binding; F:RNA-DNA hybrid ribonuclease activity; C:membrane; C:integral component of membrane			SSF58100 (SUPERFAMILY)
	gene_01111.t1	0	562	hypothetical protein Micbo1qcDRAFT_127428					no IPS match
	gene_01112.t1	8.75e-162	229	imidazoleglycerol-phosphate dehydratase	P:GO:0000105; F:GO:0004424	P:histidine biosynthetic process; F:imidazoleglycerol-phosphate dehydratase activity	Carbon-oxygen lyases; Carbon-oxygen lyases; Lyases; Imidazoleglycerol-phosphate dehydratase	EC:4.2.1; EC:4.2; EC:4; EC:4.2.1.19	IPR000807 (PFAM); IPR038494 (G3DSA:3.30.230.GENE3D); IPR038494 (G3DSA:3.30.230.GENE3D); IPR000807 (PANTHER); IPR020565 (PROSITE_PATTERNS); IPR020565 (PROSITE_PATTERNS); IPR000807 (CDD); IPR020568 (SUPERFAMILY); IPR020568 (SUPERFAMILY)
	gene_01113.t1	1.82e-70	109	putative imidazoleglycerol-phosphate dehydratase					IPR038882 (PANTHER)
	gene_01114.t1	0	359	replication factor C subunit 4	P:GO:0006272; P:GO:0007062; F:GO:0003689; F:GO:0005524; C:GO:0005634; C:GO:0005663; C:GO:0005829; C:GO:0031389; C:GO:0031390; C:GO:0031391	P:leading strand elongation; P:sister chromatid cohesion; F:DNA clamp loader activity; F:ATP binding; C:nucleus; C:DNA replication factor C complex; C:cytosol; C:Rad17 RFC-like complex; C:Ctf18 RFC-like complex; C:Elg1 RFC-like complex	Acting on acid anhydrides; Acting on acid anhydrides; Hydrolases; Nucleoside-triphosphate phosphatase	EC:3.6.1; EC:3.6; EC:3; EC:3.6.1.15	IPR013748 (PFAM); G3DSA:3.40.50.300 (GENE3D); G3DSA:1.20.272.10 (GENE3D); IPR003959 (PFAM); G3DSA:1.10.8.60 (GENE3D); PTHR11669:SF5 (PANTHER); PTHR11669 (PANTHER); cd00009 (CDD); cd18140 (CDD); IPR008921 (SUPERFAMILY); IPR027417 (SUPERFAMILY)
	gene_01115.t1	1.7e-105	322	hypothetical protein UCDDA912_g06952					(MOBIDB_LITE)
	gene_01116.t1	2.35e-111	206	Rhomboid family membrane protein	C:GO:0016020; C:GO:0016021	C:membrane; C:integral component of membrane			(MOBIDB_LITE)
	gene_01117.t1		80	no hit					no IPS match
	gene_01118.t1	4.29e-138	297	putative phosphatidylethanolamine-binding protein pebp protein					IPR036610 (G3DSA:3.90.280.GENE3D); IPR008914 (PFAM); PTHR11362:SF82 (PANTHER); IPR035810 (PANTHER); IPR035810 (CDD); IPR036610 (SUPERFAMILY)
	gene_01119.t1	0	388	putative fad binding protein	F:GO:0016491	F:oxidoreductase activity	Oxidoreductases	EC:1	PR00368 (PRINTS); G3DSA:3.50.50.100 (GENE3D); IPR023753 (PFAM); PTHR43735 (PANTHER); PTHR43735:SF21 (PANTHER); IPR036188 (SUPERFAMILY)
	gene_01120.t1	0	688	FAD-NAD(P)-binding-domain-containing protein	P:GO:0008150; F:GO:0003674; C:GO:0005575	P:biological_process; F:molecular_function; C:cellular_component			IPR038732 (PFAM); PTHR40254 (PANTHER); IPR036188 (SUPERFAMILY)
	gene_01121.t1		112	no hit					no IPS match
	gene_01122.t1	1.35e-84	144	AhpD-like protein	P:GO:0098869; F:GO:0051920	P:cellular oxidant detoxification; F:peroxiredoxin activity	Acting on a peroxide as acceptor; Oxidoreductases; Acting on a peroxide as acceptor	EC:1.11; EC:1; EC:1.11.1.15	IPR003779 (PFAM); IPR029032 (G3DSA:1.20.1290.GENE3D); PTHR33570:SF10 (PANTHER); PTHR33570 (PANTHER); IPR029032 (SUPERFAMILY)
	gene_01123.t1	0	361	Aldolase-type TIM barrel	F:GO:0018580	F:nitronate monooxygenase activity	Acting on single donors with incorporation of molecular oxygen (oxygenases). The oxygen incorporated need not be derived from O(2); Nitronate monooxygenase; Oxidoreductases; Acting on single donors with incorporation of molecular oxygen (oxygenases). The oxygen incorporated need not be derived from O(2)	EC:1.13; EC:1.13.12.16; EC:1; EC:1.13.12	IPR004136 (PFAM); IPR013785 (G3DSA:3.20.20.GENE3D); PTHR32332:SF34 (PANTHER); PTHR32332 (PANTHER); IPR004136 (CDD); SSF51412 (SUPERFAMILY)
	gene_01124.t1	1.24e-112	467	hypothetical protein FHL15_002102	C:GO:0016020; C:GO:0016021	C:membrane; C:integral component of membrane			(MOBIDB_LITE)
	gene_01125.t1		71	uncharacterized protein INS49_014819 [Diaporthe citri]					no IPS match
	gene_01126.t1	0	814	putative wsc domain containing protein	P:GO:0006979; P:GO:0098869; F:GO:0004601; F:GO:0020037; F:GO:0046872	P:response to oxidative stress; P:cellular oxidant detoxification; F:peroxidase activity; F:heme binding; F:metal ion binding	Acting on a peroxide as acceptor; Oxidoreductases; Acting on a peroxide as acceptor	EC:1.11; EC:1; EC:1.11.1	IPR002016 (PRINTS); IPR002889 (PFAM); IPR002016 (PFAM); G3DSA:1.10.420.10 (GENE3D); G3DSA:1.10.520.10 (GENE3D); PTHR31356 (PANTHER); PTHR31356:SF34 (PANTHER); IPR002889 (PROSITE_PROFILES); IPR002016 (PROSITE_PROFILES); IPR002889 (PROSITE_PROFILES); IPR010255 (SUPERFAMILY)
	gene_01127.t1	2.49e-42	71	glucose-repressible protein					IPR020100 (PFAM); IPR020100 (PANTHER)
	gene_01128.t1	2.09e-156	315	emopamil binding protein	P:GO:0016125; F:GO:0047750; C:GO:0005789; C:GO:0016021	P:sterol metabolic process; F:cholestenol delta-isomerase activity; C:endoplasmic reticulum membrane; C:integral component of membrane	Intramolecular oxidoreductases; Isomerases; Cholestenol Delta-isomerase; Intramolecular oxidoreductases	EC:5.3; EC:5; EC:5.3.3.5; EC:5.3.3	PF05241 (PFAM); IPR007905 (PANTHER); PTHR14207:SF1 (PANTHER); IPR033118 (PROSITE_PROFILES)
	gene_01129.t1		67	no hit					(MOBIDB_LITE)
	gene_01130.t1		170	no hit					(MOBIDB_LITE)
	gene_01131.t1	0	641	hypothetical protein DHEL01_v202093	C:GO:0016021	C:integral component of membrane			(MOBIDB_LITE)
	gene_01132.t1	7.88e-159	287	Putative dolichyldiphosphatase	P:GO:0006487; F:GO:0047874; C:GO:0030176	P:protein N-linked glycosylation; F:dolichyldiphosphatase activity; C:integral component of endoplasmic reticulum membrane	Acting on acid anhydrides; Dolichyldiphosphatase; Acting on acid anhydrides; Hydrolases	EC:3.6.1; EC:3.6.1.43; EC:3.6; EC:3	IPR000326 (PFAM); PTHR11247 (PANTHER); IPR039666 (PTHR11247:PANTHER); IPR039667 (CDD); IPR036938 (SUPERFAMILY)
	gene_01133.t1	3e-128	286	putative dolichyl pyrophosphate phosphatase	P:GO:0006486; P:GO:0006487; F:GO:0016787; F:GO:0047874; C:GO:0005783; C:GO:0005789; C:GO:0016020; C:GO:0016021; C:GO:0030176	P:protein glycosylation; P:protein N-linked glycosylation; F:hydrolase activity; F:dolichyldiphosphatase activity; C:endoplasmic reticulum; C:endoplasmic reticulum membrane; C:membrane; C:integral component of membrane; C:integral component of endoplasmic reticulum membrane			IPR018555 (PFAM); (MOBIDB_LITE)
	gene_01134.t1	0	685	Transcription factor vib-1	P:GO:0006355; F:GO:0003677; F:GO:0003700	P:regulation of transcription, DNA-templated; F:DNA binding; F:DNA-binding transcription factor activity			IPR037141 (G3DSA:2.60.40.GENE3D); IPR024061 (PFAM); PTHR35144 (PANTHER); PTHR35144:SF4 (PANTHER); IPR024061 (PROSITE_PROFILES); IPR008967 (SUPERFAMILY)
	gene_01135.t1		148	no hit					(MOBIDB_LITE)
	gene_01136.t1		260	no hit					(MOBIDB_LITE)
	gene_01137.t1		272	no hit					(MOBIDB_LITE)
	gene_01138.t1	0	654	E3 ubiquitin-protein ligase itt1	P:GO:0016567; F:GO:0004842; F:GO:0046872	P:protein ubiquitination; F:ubiquitin-protein transferase activity; F:metal ion binding	Transferases	EC:2	IPR002867 (PFAM); IPR006575 (PFAM); IPR016135 (G3DSA:3.10.110.GENE3D); IPR013083 (G3DSA:3.30.40.GENE3D); G3DSA:1.20.120.1750 (GENE3D); PTHR11685:SF225 (PANTHER); IPR031127 (PANTHER); IPR017907 (PROSITE_PATTERNS); IPR044066 (PROSITE_PROFILES); IPR006575 (PROSITE_PROFILES); IPR001841 (PROSITE_PROFILES); IPR016135 (SUPERFAMILY); SSF57850 (SUPERFAMILY); SSF57850 (SUPERFAMILY)
	gene_01139.t1	0	1017	Factor arrest protein 11					IPR021819 (PFAM); IPR012486 (PFAM); PTHR13239:SF4 (PANTHER); IPR040185 (PANTHER)
	gene_01140.t1	1.64e-177	275	hypothetical protein UCDDA912_g04461	C:GO:0016021	C:integral component of membrane			(MOBIDB_LITE)
	gene_01141.t1	8.29e-132	1040	Mitosis inhibitor protein kinase mik1	P:GO:0006468; P:GO:0016310; F:GO:0004672; F:GO:0005524; F:GO:0016301	P:protein phosphorylation; P:phosphorylation; F:protein kinase activity; F:ATP binding; F:kinase activity			IPR021842 (PFAM); PTHR37535 (PANTHER)
	gene_01142.t1	2.17e-78	344	DHS-like NAD/FAD-binding domain-containing protein	F:GO:0016740; F:GO:0070403	F:transferase activity; F:NAD+ binding			G3DSA:3.40.50.1220 (GENE3D); IPR003000 (PFAM); IPR026591 (G3DSA:3.30.1600.GENE3D); PTHR11085 (PANTHER); PTHR11085:SF37 (PANTHER); IPR026590 (PROSITE_PROFILES); IPR029035 (SUPERFAMILY)
	gene_01143.t1	1.01e-19	209	predicted protein	F:GO:0003677; F:GO:0046983; C:GO:0005634	F:DNA binding; F:protein dimerization activity; C:nucleus			(MOBIDB_LITE)
	gene_01144.t1	0	402	FabD/lysophospholipase-like protein	P:GO:0016042; F:GO:0016787; C:GO:0016020	P:lipid catabolic process; F:hydrolase activity; C:membrane	Hydrolases	EC:3	IPR002641 (PFAM); G3DSA:3.40.1090.10 (GENE3D); PTHR24185 (PANTHER); IPR002641 (PROSITE_PROFILES); IPR016035 (SUPERFAMILY)
	gene_01145.t1	7.44e-159	425	cytochrome P450	P:GO:0055114; F:GO:0004497; F:GO:0005506; F:GO:0016705; F:GO:0020037; F:GO:0046872; C:GO:0016020; C:GO:0016021	P:obsolete oxidation-reduction process; F:monooxygenase activity; F:iron ion binding; F:oxidoreductase activity, acting on paired donors, with incorporation or reduction of molecular oxygen; F:heme binding; F:metal ion binding; C:membrane; C:integral component of membrane			IPR002403 (PRINTS); IPR001128 (PFAM); IPR036396 (G3DSA:1.10.630.GENE3D); PTHR24304:SF2 (PANTHER); PTHR24304 (PANTHER); IPR036396 (SUPERFAMILY)
	gene_01146.t1	2.91e-124	207	putative cytochrome p450 oxidoreductase	P:GO:0055114; F:GO:0004497; F:GO:0005506; F:GO:0016705; F:GO:0020037; F:GO:0046872; C:GO:0016020; C:GO:0016021	P:obsolete oxidation-reduction process; F:monooxygenase activity; F:iron ion binding; F:oxidoreductase activity, acting on paired donors, with incorporation or reduction of molecular oxygen; F:heme binding; F:metal ion binding; C:membrane; C:integral component of membrane			IPR036396 (G3DSA:1.10.630.GENE3D); PTHR47582 (PANTHER); IPR036396 (SUPERFAMILY)
	gene_01147.t1	0	296	cytochrome P450	P:GO:0055114; F:GO:0004497; F:GO:0005506; F:GO:0016705; F:GO:0020037; F:GO:0046872; C:GO:0016020; C:GO:0016021	P:obsolete oxidation-reduction process; F:monooxygenase activity; F:iron ion binding; F:oxidoreductase activity, acting on paired donors, with incorporation or reduction of molecular oxygen; F:heme binding; F:metal ion binding; C:membrane; C:integral component of membrane			IPR002403 (PRINTS); IPR001128 (PFAM); IPR036396 (G3DSA:1.10.630.GENE3D); PTHR47582 (PANTHER); IPR036396 (SUPERFAMILY)
	gene_01148.t1	0	474	cytochrome P450	P:GO:0055114; F:GO:0004497; F:GO:0005506; F:GO:0016705; F:GO:0020037; F:GO:0046872; C:GO:0016020; C:GO:0016021	P:obsolete oxidation-reduction process; F:monooxygenase activity; F:iron ion binding; F:oxidoreductase activity, acting on paired donors, with incorporation or reduction of molecular oxygen; F:heme binding; F:metal ion binding; C:membrane; C:integral component of membrane			IPR002403 (PRINTS); IPR001128 (PFAM); IPR036396 (G3DSA:1.10.630.GENE3D); PTHR47582 (PANTHER); IPR036396 (SUPERFAMILY)
	gene_01149.t1	8.25e-47	118	multicopper oxidase type 1, secreted	C:GO:0016020; C:GO:0016021	C:membrane; C:integral component of membrane			IPR025363 (PFAM)
	gene_01150.t1	1.78e-33	321	hypothetical protein VM1G_11043	C:GO:0016020; C:GO:0016021	C:membrane; C:integral component of membrane			(MOBIDB_LITE)
	gene_01151.t1	1.42e-62	164	HET domain containing protein	P:GO:0032259; F:GO:0008168; F:GO:0016740	P:methylation; F:methyltransferase activity; F:transferase activity			no IPS match
	gene_01152.t1	6.96e-10	64	HET domain containing protein					no IPS match
	gene_01153.t1		271	no hit					(MOBIDB_LITE)
	gene_01154.t1	4.24e-177	333	Serine/threonine-protein kinase ark1	P:GO:0006468; P:GO:0016310; F:GO:0000166; F:GO:0004672; F:GO:0004674; F:GO:0005524; F:GO:0016301; F:GO:0016740; F:GO:0106310; F:GO:0106311; C:GO:0005819	P:protein phosphorylation; P:phosphorylation; F:nucleotide binding; F:protein kinase activity; F:protein serine/threonine kinase activity; F:ATP binding; F:kinase activity; F:transferase activity; F:protein serine kinase activity; F:protein threonine kinase activity; C:spindle			no IPS match
	gene_01155.t1	6.31e-53	264	hypothetical protein B7494_g5636					no IPS match
	gene_01156.t1	9.64e-58	163	putative ankyrin repeat protein	C:GO:0016020; C:GO:0016021	C:membrane; C:integral component of membrane			(MOBIDB_LITE)
	gene_01157.t1	7.76e-24	157	Cytochrome P450 monooxygenase	P:GO:0006351; P:GO:0055114; F:GO:0003677; F:GO:0004497; F:GO:0005506; F:GO:0008270; F:GO:0016491; F:GO:0016705; F:GO:0020037; F:GO:0046872; F:GO:0071949; C:GO:0016020; C:GO:0016021	P:transcription, DNA-templated; P:obsolete oxidation-reduction process; F:DNA binding; F:monooxygenase activity; F:iron ion binding; F:zinc ion binding; F:oxidoreductase activity; F:oxidoreductase activity, acting on paired donors, with incorporation or reduction of molecular oxygen; F:heme binding; F:metal ion binding; F:FAD binding; C:membrane; C:integral component of membrane			IPR001128 (PFAM); IPR036396 (G3DSA:1.10.630.GENE3D); PTHR46300 (PANTHER); IPR036396 (SUPERFAMILY)
	gene_01158.t1	0	507	Cytochrome P450 monooxygenase ATR2	F:GO:0004497; F:GO:0005506; F:GO:0016705; F:GO:0020037; C:GO:0016021	F:monooxygenase activity; F:iron ion binding; F:oxidoreductase activity, acting on paired donors, with incorporation or reduction of molecular oxygen; F:heme binding; C:integral component of membrane	Oxidoreductases; Acting on paired donors, with incorporation or reduction of molecular oxygen. The oxygen incorporated need not be derived from O(2)	EC:1; EC:1.14	IPR002403 (PRINTS); IPR001128 (PFAM); IPR036396 (G3DSA:1.10.630.GENE3D); PTHR46206 (PANTHER); IPR017972 (PROSITE_PATTERNS); IPR036396 (SUPERFAMILY)
	gene_01159.t1	0	436	c6 zinc finger protein	P:GO:0006357; F:GO:0000981; F:GO:0008270; C:GO:0005634	P:regulation of transcription by RNA polymerase II; F:DNA-binding transcription factor activity, RNA polymerase II-specific; F:zinc ion binding; C:nucleus			IPR021858 (PFAM); PTHR47784 (PANTHER); IPR001138 (CDD)
	gene_01160.t1	0	481	alcohol dehydrogenase zinc-binding domain-containing protein	F:GO:0016491	F:oxidoreductase activity	Oxidoreductases	EC:1	G3DSA:3.90.180.10 (GENE3D); IPR013149 (PFAM); IPR013154 (PFAM); G3DSA:3.40.50.720 (GENE3D); PTHR45033 (PANTHER); cd08276 (CDD); IPR011032 (SUPERFAMILY); IPR036291 (SUPERFAMILY)
	gene_01161.t1	8.61e-68	242	hypothetical protein DHEL01_v212444	P:GO:0055114; F:GO:0016614; F:GO:0050660	P:obsolete oxidation-reduction process; F:oxidoreductase activity, acting on CH-OH group of donors; F:flavin adenine dinucleotide binding			no IPS match
	gene_01162.t1	0	764	Non-reducing end alpha-L-arabinofuranosidase BoGH43A	F:GO:0016787	F:hydrolase activity	Hydrolases	EC:3	IPR006710 (PFAM); G3DSA:2.60.120.200 (GENE3D); IPR023296 (G3DSA:2.115.10.GENE3D); PTHR42812 (PANTHER); cd18617 (CDD); cd12148 (CDD); IPR023296 (SUPERFAMILY)
	gene_01163.t1	0	500	maltose permease	C:GO:0016020	C:membrane			G3DSA:1.20.1250.20 (GENE3D); IPR005828 (PFAM); G3DSA:1.20.1250.20 (GENE3D); PTHR48022 (PANTHER); IPR005829 (PROSITE_PATTERNS); IPR020846 (PROSITE_PROFILES); IPR036259 (SUPERFAMILY); IPR036259 (SUPERFAMILY)
	gene_01164.t1	0	331	hypothetical protein UCDDA912_g04470	C:GO:0016021	C:integral component of membrane			no IPS match
	gene_01165.t1	0	546	peptide transporter PTR2	P:GO:0006810; C:GO:0016020	P:transport; C:membrane			IPR000109 (PFAM); G3DSA:1.20.1250.20 (GENE3D); IPR000109 (PANTHER); PTHR11654:SF313 (PANTHER); IPR036259 (SUPERFAMILY)
	gene_01166.t1	6.53e-131	283	putative lysosomal cystine transporter	C:GO:0016020	C:membrane			IPR006603 (PFAM); IPR005282 (PANTHER); PTHR13131:SF5 (PANTHER)
	gene_01167.t1	2.18e-82	445	fungal specific transcription factor, putative	P:GO:0006351; P:GO:0006355; P:GO:0006357; P:GO:0055085; F:GO:0000981; F:GO:0003677; F:GO:0008270; F:GO:0022857; F:GO:0046872; C:GO:0005634; C:GO:0005886; C:GO:0016020; C:GO:0016021	P:transcription, DNA-templated; P:regulation of transcription, DNA-templated; P:regulation of transcription by RNA polymerase II; P:transmembrane transport; F:DNA-binding transcription factor activity, RNA polymerase II-specific; F:DNA binding; F:zinc ion binding; F:transmembrane transporter activity; F:metal ion binding; C:nucleus; C:plasma membrane; C:membrane; C:integral component of membrane			PTHR31001:SF61 (PANTHER); PTHR31001 (PANTHER); cd12148 (CDD)
	gene_01168.t1	1.33e-146	400	Enoyl reductase LovC	P:GO:0055114; F:GO:0016491	P:obsolete oxidation-reduction process; F:oxidoreductase activity			G3DSA:3.90.180.10 (GENE3D); G3DSA:3.40.50.720 (GENE3D); PTHR45348:SF1 (PANTHER); PTHR45348 (PANTHER); cd08249 (CDD); IPR036291 (SUPERFAMILY); IPR011032 (SUPERFAMILY)
	gene_01169.t1	0	337	putative estradiol 17 beta-dehydrogenase	F:GO:0016491	F:oxidoreductase activity	Oxidoreductases	EC:1	IPR002347 (PRINTS); G3DSA:3.40.50.720 (GENE3D); IPR002347 (PFAM); PTHR24320:SF223 (PANTHER); PTHR24320 (PANTHER); IPR036291 (SUPERFAMILY)
	gene_01170.t1	0	598	putative FAD-dependent isoamyl alcohol oxidase	F:GO:0003824; F:GO:0050660	F:catalytic activity; F:flavin adenine dinucleotide binding			IPR012951 (PFAM); G3DSA:3.30.465.40 (GENE3D); IPR006094 (PFAM); G3DSA:3.40.462.20 (GENE3D); PTHR13878:SF64 (PANTHER); PTHR13878 (PANTHER); IPR016166 (PROSITE_PROFILES); IPR036318 (SUPERFAMILY)
	gene_01171.t1	0	594	cytochrome P450, putative	F:GO:0005488; F:GO:0016491	F:binding; F:oxidoreductase activity	Oxidoreductases	EC:1	IPR002403 (PRINTS); IPR036396 (G3DSA:1.10.630.GENE3D); IPR001128 (PFAM); PTHR24304 (PANTHER); IPR017972 (PROSITE_PATTERNS); IPR036396 (SUPERFAMILY)
	gene_01172.t1	5.48e-86	284	RecName: Full=Satratoxin biosynthesis SC1 cluster protein 4	C:GO:0016020; C:GO:0016021	C:membrane; C:integral component of membrane			PTHR33048 (PANTHER)
	gene_01173.t1	7.9e-141	274	S-adenosyl-L-methionine-dependent methyltransferase	F:GO:0016740	F:transferase activity	Transferases	EC:2	IPR025714 (PFAM); G3DSA:3.40.50.150 (GENE3D); PTHR42912:SF66 (PANTHER); PTHR42912 (PANTHER); cd02440 (CDD); IPR029063 (SUPERFAMILY)
	gene_01174.t1	0	2952	putative polyketide synthase	P:GO:0008152; F:GO:0016746	P:metabolic process; F:transferase activity, transferring acyl groups	Acyltransferases; Transferases	EC:2.3; EC:2	G3DSA:3.30.70.3290 (GENE3D); IPR014031 (PFAM); IPR032821 (PFAM); IPR013217 (PFAM); G3DSA:3.40.50.720 (GENE3D); IPR020807 (PFAM); IPR014030 (PFAM); IPR001227 (G3DSA:3.40.366.GENE3D); IPR014043 (PFAM); IPR042104 (G3DSA:3.10.129.GENE3D); G3DSA:3.40.50.150 (GENE3D); G3DSA:3.40.50.720 (GENE3D); IPR013120 (PFAM); IPR016039 (G3DSA:3.40.47.GENE3D); IPR013968 (PFAM); PTHR43775 (PANTHER); PTHR43775 (PANTHE…
	gene_01175.t1	3.97e-71	477	aspartic peptidase domain-containing protein	P:GO:0006508; F:GO:0008233; C:GO:0016020; C:GO:0016021	P:proteolysis; F:peptidase activity; C:membrane; C:integral component of membrane			IPR021109 (SUPERFAMILY)
	gene_01176.t1	0	870	cutinase transcription factor 1 beta	P:GO:0006357; P:GO:0007186; F:GO:0000981; F:GO:0003677; F:GO:0004930; F:GO:0008270; C:GO:0005634; C:GO:0005886; C:GO:0016021; C:GO:0030054	P:regulation of transcription by RNA polymerase II; P:G protein-coupled receptor signaling pathway; F:DNA-binding transcription factor activity, RNA polymerase II-specific; F:DNA binding; F:G protein-coupled receptor activity; F:zinc ion binding; C:nucleus; C:plasma membrane; C:integral component of membrane; C:cell junction			IPR036864 (G3DSA:4.10.240.GENE3D); IPR001138 (PFAM); IPR007219 (PFAM); PTHR47425:SF2 (PANTHER); PTHR47425 (PANTHER); IPR001138 (PROSITE_PATTERNS); IPR001138 (PROSITE_PROFILES); IPR001138 (CDD); cd12148 (CDD); IPR036864 (SUPERFAMILY)
	gene_01177.t1		162	no hit					(MOBIDB_LITE)
	gene_01178.t1	0	858	GAS2 domain-containing protein	F:GO:0008017	F:microtubule binding			IPR036534 (G3DSA:3.30.920.GENE3D); IPR003108 (PFAM); IPR003108 (PROSITE_PROFILES); IPR036534 (SUPERFAMILY)
	gene_01179.t1	1.63e-92	276	NAD(P)-binding protein	P:GO:0055114; F:GO:0016614; F:GO:0050660	P:obsolete oxidation-reduction process; F:oxidoreductase activity, acting on CH-OH group of donors; F:flavin adenine dinucleotide binding			IPR002347 (PFAM); G3DSA:3.40.50.720 (GENE3D); PTHR43490 (PANTHER); PTHR43490:SF99 (PANTHER); IPR036291 (SUPERFAMILY)
	gene_01180.t1	1.22e-121	310	P-loop containing nucleoside triphosphate hydrolase protein	F:GO:0005524; F:GO:0016887	F:ATP binding; F:ATPase activity			(MOBIDB_LITE)
	gene_01181.t1	2.96e-111	177	putative atpase aaa+ type core	P:GO:0006508; F:GO:0005524; F:GO:0008234; F:GO:0016887	P:proteolysis; F:ATP binding; F:cysteine-type peptidase activity; F:ATPase activity			IPR003959 (PFAM); G3DSA:3.40.50.300 (GENE3D); PTHR46411 (PANTHER); IPR027417 (SUPERFAMILY)
	gene_01182.t1	0	613	GMC oxidoreductase	F:GO:0016614; F:GO:0050660	F:oxidoreductase activity, acting on CH-OH group of donors; F:flavin adenine dinucleotide binding	Acting on the CH-OH group of donors; Oxidoreductases	EC:1.1; EC:1	IPR012132 (PIRSF); IPR007867 (PFAM); IPR036188 (G3DSA:3.50.50.GENE3D); G3DSA:3.30.560.10 (GENE3D); IPR000172 (PFAM); PTHR11552:SF210 (PANTHER); IPR012132 (PANTHER); IPR000172 (PROSITE_PATTERNS); IPR000172 (PROSITE_PATTERNS); SSF54373 (SUPERFAMILY); IPR036188 (SUPERFAMILY)
	gene_01183.t1	0	381	cysteine proteinase	P:GO:0006508; F:GO:0003677; F:GO:0004198; F:GO:0008233	P:proteolysis; F:DNA binding; F:calcium-dependent cysteine-type endopeptidase activity; F:peptidase activity			IPR022684 (PRINTS); G3DSA:3.90.70.10 (GENE3D); IPR001300 (PFAM); PTHR10183:SF397 (PANTHER); PTHR10183 (PANTHER); IPR001300 (PROSITE_PROFILES); IPR038765 (SUPERFAMILY)
	gene_01184.t1	2.86e-16	84	calpain-like protein	P:GO:0006508; F:GO:0004198; F:GO:0008233; C:GO:0005737	P:proteolysis; F:calcium-dependent cysteine-type endopeptidase activity; F:peptidase activity; C:cytoplasm			(MOBIDB_LITE)
	gene_01185.t1	1.08e-61	157	hypothetical protein UCDDA912_g02778					no IPS match
	gene_01186.t1	1.15e-48	186	kinase-like protein	P:GO:0016310; P:GO:0055085; P:GO:0055114; F:GO:0016301; F:GO:0016491; F:GO:0022857; C:GO:0016020; C:GO:0016021	P:phosphorylation; P:transmembrane transport; P:obsolete oxidation-reduction process; F:kinase activity; F:oxidoreductase activity; F:transmembrane transporter activity; C:membrane; C:integral component of membrane			G3DSA:3.90.1200.10 (GENE3D); IPR002575 (PFAM); PTHR21310:SF13 (PANTHER); PTHR21310 (PANTHER); IPR011009 (SUPERFAMILY)
	gene_01187.t1	5.69e-143	311	CMGC protein kinase	P:GO:0006468; P:GO:0016310; F:GO:0004672; F:GO:0005524; F:GO:0016301; F:GO:0106310; F:GO:0106311; C:GO:0000781; C:GO:0005694	P:protein phosphorylation; P:phosphorylation; F:protein kinase activity; F:ATP binding; F:kinase activity; F:protein serine kinase activity; F:protein threonine kinase activity; C:chromosome, telomeric region; C:chromosome			G3DSA:3.30.200.20 (GENE3D); G3DSA:1.10.510.10 (GENE3D); PTHR45646 (PANTHER); PTHR45646:SF2 (PANTHER); IPR000719 (PROSITE_PROFILES); IPR011009 (SUPERFAMILY)
	gene_01188.t1	2.04e-131	309	putative sterigmatocystin biosynthesis peroxidase stcC	P:GO:0098869; F:GO:0004601; F:GO:0046872	P:cellular oxidant detoxification; F:peroxidase activity; F:metal ion binding	Acting on a peroxide as acceptor; Oxidoreductases; Acting on a peroxide as acceptor	EC:1.11; EC:1; EC:1.11.1	IPR036851 (G3DSA:1.10.489.GENE3D); IPR000028 (PFAM); PTHR33577:SF7 (PANTHER); PTHR33577 (PANTHER); IPR000028 (PROSITE_PROFILES); IPR036851 (SUPERFAMILY)
	gene_01189.t1	3.06e-122	241	peptidase A4 family protein	P:GO:0006508; F:GO:0004190	P:proteolysis; F:aspartic-type endopeptidase activity	Acting on peptide bonds (peptidases); Pepsin A; Acting on peptide bonds (peptidases); Scytalidopepsin B; Prepilin peptidase; Penicillopepsin; Saccharopepsin; Signal peptidase II; Chymosin; Barrierpepsin; Cathepsin D; Cathepsin E; Renin; Acting on peptide bonds (peptidases); Hydrolases	EC:3.4.99; EC:3.4.23.1; EC:3.4.23; EC:3.4.23.32; EC:3.4.23.43; EC:3.4.23.20; EC:3.4.23.25; EC:3.4.23.36; EC:3.4.23.4; EC:3.4.23.35; EC:3.4.23.5; EC:3.4.23.34; EC:3.4.23.15; EC:3.4; EC:3	IPR000250 (PRINTS); IPR000250 (PFAM); IPR038656 (G3DSA:2.60.120.GENE3D); IPR000250 (PANTHER); cd13426 (CDD); IPR013320 (SUPERFAMILY)
	gene_01190.t1	0	502	putative alternative sulfate transporter	P:GO:0055085; F:GO:0022857; C:GO:0016021	P:transmembrane transport; F:transmembrane transporter activity; C:integral component of membrane	Translocases	EC:7	G3DSA:1.20.1250.20 (GENE3D); IPR011701 (PFAM); G3DSA:1.20.1250.20 (GENE3D); PTHR43791 (PANTHER); PTHR43791:SF32 (PANTHER); IPR020846 (PROSITE_PROFILES); IPR036259 (SUPERFAMILY)
	gene_01191.t1		76	no hit					no IPS match
	gene_01192.t1	2.17e-45	168	phytanoyl- dioxygenase	P:GO:0006355; P:GO:0006357; P:GO:0055114; F:GO:0000981; F:GO:0008270; F:GO:0051213; C:GO:0005634	P:regulation of transcription, DNA-templated; P:regulation of transcription by RNA polymerase II; P:obsolete oxidation-reduction process; F:DNA-binding transcription factor activity, RNA polymerase II-specific; F:zinc ion binding; F:dioxygenase activity; C:nucleus			no IPS match
	gene_01193.t1	1.35e-167	272	phytanoyl-CoA dioxygenase	F:GO:0051213	F:dioxygenase activity	Oxidoreductases	EC:1	IPR008775 (PFAM); G3DSA:2.60.120.620 (GENE3D); PTHR37563:SF2 (PANTHER); PTHR37563 (PANTHER); SSF51197 (SUPERFAMILY)
	gene_01194.t1	0	553	glycoside hydrolase family 7 protein	P:GO:0030245; F:GO:0004553; F:GO:0030248; C:GO:0005576	P:cellulose catabolic process; F:hydrolase activity, hydrolyzing O-glycosyl compounds; F:cellulose binding; C:extracellular region	Glycosylases; Hydrolases; Glycosylases	EC:3.2; EC:3; EC:3.2.1	IPR001722 (PRINTS); IPR037019 (G3DSA:2.70.100.GENE3D); IPR001722 (PFAM); IPR000254 (PFAM); PTHR33753:SF6 (PANTHER); IPR001722 (PANTHER); IPR000254 (PROSITE_PATTERNS); IPR000254 (PROSITE_PROFILES); IPR001722 (CDD); IPR013320 (SUPERFAMILY); IPR035971 (SUPERFAMILY)
	gene_01195.t1	0	447	glycoside hydrolase family 5 protein	P:GO:0005975; F:GO:0004553; C:GO:0016020	P:carbohydrate metabolic process; F:hydrolase activity, hydrolyzing O-glycosyl compounds; C:membrane	Glycosylases; Hydrolases; Glycosylases	EC:3.2; EC:3; EC:3.2.1	IPR001547 (PFAM); G3DSA:3.20.20.80 (GENE3D); PTHR31263 (PANTHER); PTHR31263:SF0 (PANTHER); IPR017853 (SUPERFAMILY)
	gene_01196.t1	0	357	S-adenosyl-L-methionine-dependent methyltransferase	P:GO:0032259; F:GO:0008168	P:methylation; F:methyltransferase activity	Transferring one-carbon groups; Transferases; Transferring one-carbon groups	EC:2.1; EC:2; EC:2.1.1	G3DSA:3.40.50.150 (GENE3D); PF13489 (PFAM); PTHR43591 (PANTHER); PTHR43591:SF63 (PANTHER); cd02440 (CDD); IPR029063 (SUPERFAMILY)
	gene_01197.t1	0	497	cytochrome P450	F:GO:0004497; F:GO:0005506; F:GO:0016705; F:GO:0020037; C:GO:0016021	F:monooxygenase activity; F:iron ion binding; F:oxidoreductase activity, acting on paired donors, with incorporation or reduction of molecular oxygen; F:heme binding; C:integral component of membrane	Oxidoreductases; Acting on paired donors, with incorporation or reduction of molecular oxygen. The oxygen incorporated need not be derived from O(2)	EC:1; EC:1.14	IPR002401 (PRINTS); IPR001128 (PRINTS); IPR036396 (G3DSA:1.10.630.GENE3D); IPR001128 (PFAM); PTHR24305:SF113 (PANTHER); PTHR24305 (PANTHER); IPR017972 (PROSITE_PATTERNS); IPR036396 (SUPERFAMILY)
	gene_01198.t1	0	452	NCS1 nucleoside transporter family	P:GO:0055085; F:GO:0022857; C:GO:0016020; C:GO:0016021	P:transmembrane transport; F:transmembrane transporter activity; C:membrane; C:integral component of membrane			IPR001248 (PFAM); IPR038271 (G3DSA:1.10.4160.GENE3D); PTHR30618 (PANTHER); PTHR30618:SF2 (PANTHER)
	gene_01199.t1	2.48e-99	335	Ribokinase-like protein	P:GO:0016310; F:GO:0016301	P:phosphorylation; F:kinase activity			IPR029056 (G3DSA:3.40.1190.GENE3D); IPR011611 (PFAM); PTHR47098 (PANTHER); IPR029056 (SUPERFAMILY)
	gene_01200.t1	5.19e-122	255	Orotidine 5'-phosphate decarboxylase	P:GO:0006207; P:GO:0044205; F:GO:0004590; C:GO:0005829	P:'de novo' pyrimidine nucleobase biosynthetic process; P:'de novo' UMP biosynthetic process; F:orotidine-5'-phosphate decarboxylase activity; C:cytosol	Carbon-carbon lyases; Carbon-carbon lyases; Orotidine-5'-phosphate decarboxylase; Lyases	EC:4.1.1; EC:4.1; EC:4.1.1.23; EC:4	IPR001754 (PFAM); IPR013785 (G3DSA:3.20.20.GENE3D); IPR014732 (TIGRFAM); IPR014732 (PTHR32119:PANTHER); PTHR32119 (PANTHER); IPR018089 (PROSITE_PATTERNS); cd04725 (CDD); IPR011060 (SUPERFAMILY)
	gene_01201.t1	5.06e-32	177	UMP-CMP kinase	P:GO:0044237; F:GO:0016740	P:cellular metabolic process; F:transferase activity	Transferases	EC:2	PF00406 (PFAM); PF00406 (PFAM); G3DSA:3.40.50.300 (GENE3D); PTHR23359:SF206 (PANTHER); IPR000850 (PANTHER); IPR000850 (CDD); IPR027417 (SUPERFAMILY)
	gene_01202.t1	1.02e-50	233	hypothetical protein DHEL01_v206250					no IPS match
	gene_01203.t1		360	no hit					(MOBIDB_LITE)
	gene_01204.t1	0	704	heat shock protein 90	P:GO:0006457; F:GO:0005524; F:GO:0016887; F:GO:0051082; C:GO:0005737	P:protein folding; F:ATP binding; F:ATPase activity; F:unfolded protein binding; C:cytoplasm	Acting on acid anhydrides; Acting on acid anhydrides; Hydrolases; Nucleoside-triphosphate phosphatase	EC:3.6.1; EC:3.6; EC:3; EC:3.6.1.15	IPR020575 (PRINTS); IPR037196 (G3DSA:1.20.120.GENE3D); IPR003594 (PFAM); G3DSA:3.30.70.2140 (GENE3D); IPR001404 (PFAM); G3DSA:3.30.230.80 (GENE3D); G3DSA:3.40.50.11260 (GENE3D); IPR001404 (PIRSF); IPR036890 (G3DSA:3.30.565.GENE3D); IPR001404 (PANTHER); PTHR11528:SF34 (PANTHER); IPR019805 (PROSITE_PATTERNS); cd16927 (CDD); IPR037196 (SUPERFAMILY); IPR020568 (SUPERFAMILY); IPR036890 (SUPERFAMILY)
	gene_01205.t1	0	366	hypothetical protein UCDDA912_g00462	C:GO:0016021	C:integral component of membrane			IPR029164 (PFAM); PTHR39400 (PANTHER)
	gene_01206.t1	0	523	cation efflux family protein family	P:GO:0098655; F:GO:0008324; C:GO:0016021	P:cation transmembrane transport; F:cation transmembrane transporter activity; C:integral component of membrane	Translocases	EC:7	IPR027469 (G3DSA:1.20.1510.GENE3D); IPR002524 (PFAM); IPR027469 (SUPERFAMILY)
	gene_01207.t1	0	928	dynamin family protein	F:GO:0003924; F:GO:0005525; C:GO:0016021	F:GTPase activity; F:GTP binding; C:integral component of membrane	Acting on acid anhydrides; Acting on acid anhydrides; Hydrolases; Nucleoside-triphosphate phosphatase	EC:3.6.1; EC:3.6; EC:3; EC:3.6.1.15	IPR022812 (PRINTS); IPR022812 (PFAM); IPR000375 (PFAM); G3DSA:3.40.50.300 (GENE3D); IPR022812 (PANTHER); PTHR11566:SF176 (PANTHER); IPR019762 (PROSITE_PATTERNS); IPR030381 (PROSITE_PROFILES); IPR020850 (PROSITE_PROFILES); IPR001401 (CDD); IPR027417 (SUPERFAMILY)
	gene_01208.t1		258	no hit					(MOBIDB_LITE)
	gene_01209.t1	0	505	putative wsc domain-containing protein					IPR018535 (PFAM); PTHR43662 (PANTHER); PTHR43662:SF7 (PANTHER)
	gene_01210.t1	0	946	hypothetical protein UCDDA912_g00458	C:GO:0016020	C:membrane			(MOBIDB_LITE)
	gene_01211.t1	0	819	glycoside hydrolase	P:GO:0009311; F:GO:0004573	P:oligosaccharide metabolic process; F:mannosyl-oligosaccharide glucosidase activity	Mannosyl-oligosaccharide glucosidase; Glycosylases; Hydrolases; Glycosylases	EC:3.2.1.106; EC:3.2; EC:3; EC:3.2.1	IPR031335 (PFAM); IPR038518 (G3DSA:2.70.98.GENE3D); IPR012341 (G3DSA:1.50.10.GENE3D); IPR031631 (PFAM); IPR004888 (PANTHER); PTHR10412:SF11 (PANTHER); PS51257 (PROSITE_PROFILES); IPR008928 (SUPERFAMILY)
	gene_01212.t1	0	855	GTPase-activating protein GYP7					G3DSA:1.10.8.270 (GENE3D); G3DSA:1.10.472.80 (GENE3D); IPR000195 (PFAM); PTHR22957 (PANTHER); PTHR22957:SF502 (PANTHER); IPR000195 (PROSITE_PROFILES); IPR035969 (SUPERFAMILY); IPR035969 (SUPERFAMILY)
	gene_01213.t1	4.44e-108	266	putative gtpase-activating protein gyp7					IPR028095 (PFAM); (MOBIDB_LITE)
	gene_01214.t1	1.44e-71	133	40S ribosomal protein S24	P:GO:0006412; F:GO:0003735; C:GO:0005840	P:translation; F:structural constituent of ribosome; C:ribosome			G3DSA:3.30.70.3370 (GENE3D); IPR001976 (PFAM); IPR001976 (PANTHER); IPR018098 (PROSITE_PATTERNS); IPR012678 (SUPERFAMILY)
	gene_01215.t1	0	324	Protein MAK16	P:GO:0042273; C:GO:0005730	P:ribosomal large subunit biogenesis; C:nucleolus			IPR029004 (PFAM); G3DSA:3.30.390.110 (GENE3D); IPR006958 (PFAM); IPR006958 (PIRSF); PTHR23405 (PANTHER); PTHR23405:SF4 (PANTHER)
	gene_01216.t1	0	604	tRNA modification GTPase TrmE	P:GO:0006400; F:GO:0003924; F:GO:0005525	P:tRNA modification; F:GTPase activity; F:GTP binding	Acting on acid anhydrides; Acting on acid anhydrides; Hydrolases; Nucleoside-triphosphate phosphatase	EC:3.6.1; EC:3.6; EC:3; EC:3.6.1.15	IPR025867 (PFAM); IPR006073 (PFAM); IPR018948 (PFAM); IPR027266 (G3DSA:3.30.1360.GENE3D); IPR005225 (TIGRFAM); IPR027368 (G3DSA:1.20.120.GENE3D); G3DSA:3.40.50.300 (GENE3D); PTHR42714:SF2 (PANTHER); PTHR42714 (PANTHER); IPR031168 (CDD); IPR027417 (SUPERFAMILY); SSF103025 (SUPERFAMILY)
	gene_01217.t1	1.1e-43	76	hypothetical protein DHEL01_v204917					(MOBIDB_LITE)
	gene_01218.t1		417	no hit					(MOBIDB_LITE)
	gene_01219.t1	4.73e-150	243	hypothetical protein UCDDA912_g00451					no IPS match
	gene_01220.t1	0	436	putative glycoside hydrolase family 18 protein	P:GO:0000272; P:GO:0006032; F:GO:0004568; C:GO:0005576	P:polysaccharide catabolic process; P:chitin catabolic process; F:chitinase activity; C:extracellular region	Glycosylases; Hydrolases; Chitinase; Glycosylases	EC:3.2; EC:3; EC:3.2.1.14; EC:3.2.1	IPR001223 (PFAM); G3DSA:3.20.20.80 (GENE3D); cd06546 (CDD); IPR017853 (SUPERFAMILY)
	gene_01221.t1	0	656	hypothetical protein DHEL01_v211253					IPR001849 (PROSITE_PROFILES)
	gene_01222.t1	0	484	serine/threonine-protein kinase cot-1	P:GO:0006468; F:GO:0004674; F:GO:0005524	P:protein phosphorylation; F:protein serine/threonine kinase activity; F:ATP binding	Transferring phosphorus-containing groups; Transferring phosphorus-containing groups; Transferring phosphorus-containing groups; Transferases	EC:2.7.1; EC:2.7.11; EC:2.7; EC:2	G3DSA:1.10.510.10 (GENE3D); IPR000719 (PFAM); G3DSA:3.30.200.20 (GENE3D); G3DSA:1.10.510.10 (GENE3D); PTHR24356 (PANTHER); PTHR24356:SF372 (PANTHER); IPR017441 (PROSITE_PATTERNS); IPR000961 (PROSITE_PROFILES); IPR000719 (PROSITE_PROFILES); IPR011009 (SUPERFAMILY)
	gene_01223.t1	0	603	WD domain-containing protein					IPR001680 (PFAM); IPR015943 (G3DSA:2.130.10.GENE3D); PTHR22838 (PANTHER); PTHR22838:SF0 (PANTHER); IPR019775 (PROSITE_PATTERNS); IPR006595 (PROSITE_PROFILES); IPR001680 (PROSITE_PROFILES); IPR001680 (PROSITE_PROFILES); IPR006594 (PROSITE_PROFILES); IPR001680 (PROSITE_PROFILES); IPR017986 (PROSITE_PROFILES); cd00200 (CDD); IPR036322 (SUPERFAMILY)
	gene_01224.t1	0	699	Vacuolar protein sorting-associated protein 1	F:GO:0003924; F:GO:0005525	F:GTPase activity; F:GTP binding	Acting on acid anhydrides; Acting on acid anhydrides; Hydrolases; Nucleoside-triphosphate phosphatase	EC:3.6.1; EC:3.6; EC:3; EC:3.6.1.15	IPR022812 (PRINTS); G3DSA:1.20.120.1240 (GENE3D); IPR000375 (PFAM); G3DSA:3.40.50.300 (GENE3D); IPR022812 (PFAM); IPR003130 (PFAM); IPR022812 (PANTHER); PTHR11566:SF133 (PANTHER); IPR019762 (PROSITE_PATTERNS); IPR030381 (PROSITE_PROFILES); IPR020850 (PROSITE_PROFILES); IPR001401 (CDD); IPR027417 (SUPERFAMILY)
	gene_01225.t1	0	408	alpha-methylacyl-CoA racemase	F:GO:0008410	F:CoA-transferase activity	Transferases; Transferring sulfur-containing groups; Transferring sulfur-containing groups	EC:2; EC:2.8.3; EC:2.8	G3DSA:3.30.1540.10 (GENE3D); IPR023606 (G3DSA:3.40.50.GENE3D); IPR003673 (PFAM); PTHR22923 (PANTHER); PTHR22923:SF101 (PANTHER); IPR023606 (SUPERFAMILY)
	gene_01226.t1	0	958	importin alpha re-exporter	P:GO:0006886	P:intracellular protein transport			IPR013713 (PFAM); IPR001494 (PFAM); IPR011989 (G3DSA:1.25.10.GENE3D); IPR005043 (PFAM); PTHR10997 (PANTHER); PTHR10997:SF8 (PANTHER); IPR001494 (PROSITE_PROFILES); IPR016024 (SUPERFAMILY)
	gene_01227.t1	0	1660	putative gtpase activating protein	P:GO:0043547; P:GO:0051056; F:GO:0005096; C:GO:0005634	P:positive regulation of GTPase activity; P:regulation of small GTPase mediated signal transduction; F:GTPase activator activity; C:nucleus			IPR000331 (PFAM); IPR018515 (PFAM); IPR035974 (G3DSA:3.40.50.GENE3D); IPR024584 (PFAM); PTHR10063:SF0 (PANTHER); IPR027107 (PANTHER); IPR000331 (PROSITE_PROFILES); IPR035974 (SUPERFAMILY); IPR016024 (SUPERFAMILY)
	gene_01228.t1	0	523	hypothetical protein DHEL01_v205355	F:GO:0008080	F:N-acetyltransferase activity	Acyltransferases; Transferases; Acyltransferases	EC:2.3; EC:2; EC:2.3.1	G3DSA:3.40.630.30 (GENE3D); IPR000182 (PFAM); PTHR30480:SF9 (PANTHER); PTHR30480 (PANTHER); IPR000182 (PROSITE_PROFILES); cd04301 (CDD); IPR016181 (SUPERFAMILY); IPR016181 (SUPERFAMILY)
	gene_01229.t1	0	705	Mis6-domain-containing protein	P:GO:0034508; C:GO:0000776; C:GO:0005634	P:centromere complex assembly; C:kinetochore; C:nucleus			IPR012485 (PFAM); PTHR48208 (PANTHER)
	gene_01230.t1	0	278	ABC transporter	F:GO:0005524	F:ATP binding			IPR003439 (PFAM); G3DSA:3.40.50.300 (GENE3D); PTHR12847 (PANTHER); PTHR12847:SF5 (PANTHER); IPR003439 (PROSITE_PROFILES); IPR027417 (SUPERFAMILY)
	gene_01231.t1	0	1266	variant SH3 domain-containing protein					G3DSA:2.30.30.40 (GENE3D); G3DSA:3.10.620.30 (GENE3D); IPR001452 (PFAM); IPR002931 (PFAM); PTHR10314 (PANTHER); PTHR10314:SF214 (PANTHER); IPR001452 (PROSITE_PROFILES); IPR035553 (CDD); IPR036028 (SUPERFAMILY); IPR038765 (SUPERFAMILY)
	gene_01232.t1	0	689	Serine/threonine-protein kinase svkA	P:GO:0006468; F:GO:0004672; F:GO:0005524	P:protein phosphorylation; F:protein kinase activity; F:ATP binding	Transferring phosphorus-containing groups; Transferring phosphorus-containing groups; Transferases	EC:2.7.1; EC:2.7; EC:2	IPR000719 (PFAM); G3DSA:3.30.200.20 (GENE3D); G3DSA:1.10.510.10 (GENE3D); PTHR48012 (PANTHER); PTHR48012:SF24 (PANTHER); IPR017441 (PROSITE_PATTERNS); IPR000719 (PROSITE_PROFILES); cd06609 (CDD); IPR011009 (SUPERFAMILY)
	gene_01233.t1	0	364	Decapping nuclease rai1					IPR013961 (PFAM); PTHR12395:SF9 (PANTHER); IPR039039 (PANTHER)
	gene_01234.t1	0	523	histidine acid phosphatase	P:GO:0016311; F:GO:0016158	P:dephosphorylation; F:3-phytase activity	Acting on ester bonds; 3-phytase; Hydrolases; Acting on ester bonds	EC:3.1; EC:3.1.3.8; EC:3; EC:3.1.3	IPR016274 (PIRSF); IPR000560 (PFAM); PTHR20963:SF23 (PANTHER); PTHR20963 (PANTHER); IPR033379 (PROSITE_PATTERNS); IPR000560 (CDD); IPR029033 (SUPERFAMILY)
	gene_01235.t1	0	1079	putative exocyst complex component sec8	P:GO:0006612; P:GO:0006893; P:GO:0006904; P:GO:0090522; C:GO:0000145	P:protein targeting to membrane; P:Golgi to plasma membrane transport; P:vesicle docking involved in exocytosis; P:vesicle tethering involved in exocytosis; C:exocyst			IPR007191 (PFAM); IPR039682 (PANTHER); PTHR14146:SF0 (PANTHER)
	gene_01236.t1	0	357	ribosomal L5P family protein	P:GO:0006412; F:GO:0003735; C:GO:0005840	P:translation; F:structural constituent of ribosome; C:ribosome			IPR031309 (PFAM); IPR022803 (G3DSA:3.30.1440.GENE3D); IPR002132 (PANTHER); PTHR11994:SF4 (PANTHER); IPR022803 (SUPERFAMILY)
	gene_01237.t1	7.45e-154	247	Hsp70 nucleotide exchange factor FES1					IPR013918 (PFAM); IPR011989 (G3DSA:1.25.10.GENE3D); PTHR19316:SF18 (PANTHER); PTHR19316 (PANTHER); IPR000225 (PROSITE_PROFILES); IPR016024 (SUPERFAMILY)
	gene_01238.t1	0	375	Actin	P:GO:0000011; P:GO:0006281; P:GO:0006897; P:GO:0009306; P:GO:0016573; P:GO:0030010; P:GO:0030476; P:GO:0034599; P:GO:1902404; F:GO:0004402; F:GO:0005200; F:GO:0005524; F:GO:0042802; C:GO:0000142; C:GO:0000812; C:GO:0005884; C:GO:0030479; C:GO:0031011; C:GO:0032432; C:GO:0035267	P:vacuole inheritance; P:DNA repair; P:endocytosis; P:protein secretion; P:histone acetylation; P:establishment of cell polarity; P:ascospore wall assembly; P:cellular response to oxidative stress; P:mitotic actomyosin contractile ring contraction; F:histone acetyltransferase activity; F:structural constituent of cytoskeleton; F:ATP binding; F:identical protein binding; C:cellular bud neck contra…	Acyltransferases; Transferases; Histone acetyltransferase; Acyltransferases	EC:2.3; EC:2; EC:2.3.1.48; EC:2.3.1	IPR004000 (PRINTS); G3DSA:3.90.640.10 (GENE3D); G3DSA:3.30.420.40 (GENE3D); G3DSA:3.30.420.40 (GENE3D); IPR004000 (PFAM); PTHR11937:SF397 (PANTHER); IPR004000 (PANTHER); IPR004001 (PROSITE_PATTERNS); IPR020902 (PROSITE_PATTERNS); IPR004001 (PROSITE_PATTERNS); cd00012 (CDD); IPR043129 (SUPERFAMILY); IPR043129 (SUPERFAMILY)
	gene_01239.t1	7.85e-61	206	peptidyl-tRNA hydrolase domain-containing protein	P:GO:0006415; F:GO:0003747; F:GO:0016787	P:translational termination; F:translation release factor activity; F:hydrolase activity	Hydrolases	EC:3	G3DSA:3.30.160.20 (GENE3D); IPR000352 (PFAM); PTHR46203 (PANTHER); SSF75620 (SUPERFAMILY)
	gene_01240.t1	2.68e-40	131	hypothetical protein UCDDA912_g00431	C:GO:0005789; C:GO:0016021	C:endoplasmic reticulum membrane; C:integral component of membrane			IPR024512 (PFAM)
	gene_01241.t1	0	935	WD repeat domain-containing protein	P:GO:0002098; C:GO:0005634; C:GO:0005737; C:GO:0033588	P:tRNA wobble uridine modification; C:nucleus; C:cytoplasm; C:elongator holoenzyme complex			IPR015943 (G3DSA:2.130.10.GENE3D); IPR001680 (PFAM); IPR015943 (G3DSA:2.130.10.GENE3D); IPR015943 (G3DSA:2.130.10.GENE3D); IPR015943 (G3DSA:2.130.10.GENE3D); IPR037289 (PANTHER); IPR019775 (PROSITE_PATTERNS); IPR017986 (PROSITE_PROFILES); IPR001680 (PROSITE_PROFILES); IPR001680 (PROSITE_PROFILES); IPR017986 (PROSITE_PROFILES); IPR001680 (PROSITE_PROFILES); IPR001680 (PROSITE_PROFILES); IPR001680 …
	gene_01242.t1	1.74e-67	102	ubiquitin-like modifier 1	P:GO:0002098; P:GO:0032447; P:GO:0034227; C:GO:0005829	P:tRNA wobble uridine modification; P:protein urmylation; P:tRNA thio-modification; C:cytosol	tRNA uracil 4-sulfurtransferase	EC:2.8.1.4	IPR015221 (PFAM); IPR012675 (G3DSA:3.10.20.GENE3D); IPR015221 (PIRSF); IPR015221 (PANTHER); IPR015221 (CDD); IPR016155 (SUPERFAMILY)
	gene_01243.t1	0	511	Asparagine-rich zinc finger protein AZF1	P:GO:0006357; F:GO:0000978; F:GO:0003700; C:GO:0000785	P:regulation of transcription by RNA polymerase II; F:RNA polymerase II cis-regulatory region sequence-specific DNA binding; F:DNA-binding transcription factor activity; C:chromatin			G3DSA:3.30.160.60 (GENE3D); G3DSA:3.30.160.60 (GENE3D); G3DSA:3.30.160.60 (GENE3D); G3DSA:3.30.160.60 (GENE3D); PTHR24399 (PANTHER); PTHR24399:SF52 (PANTHER); IPR013087 (PROSITE_PATTERNS); IPR013087 (PROSITE_PATTERNS); IPR013087 (PROSITE_PATTERNS); IPR013087 (PROSITE_PATTERNS); IPR013087 (PROSITE_PROFILES); IPR013087 (PROSITE_PROFILES); IPR013087 (PROSITE_PROFILES); IPR013087 (PROSITE_PROFILES); …
	gene_01244.t1		230	no hit					(MOBIDB_LITE)
	gene_01245.t1	2.62e-84	414	hypothetical protein VM1G_10227	P:GO:0030001; P:GO:0055085; F:GO:0046873; C:GO:0016020; C:GO:0016021	P:metal ion transport; P:transmembrane transport; F:metal ion transmembrane transporter activity; C:membrane; C:integral component of membrane			IPR002523 (PFAM)
	gene_01246.t1		118	no hit					no IPS match
	gene_01247.t1		295	no hit					no IPS match
	gene_01248.t1		332	hypothetical protein KVR01_006574 [Diaporthe batatas]					(MOBIDB_LITE)
	gene_01249.t1	0	394	protein kinase gsk3	P:GO:0018108; P:GO:0032933; P:GO:0033047; P:GO:0051984; P:GO:1905342; F:GO:0004674; F:GO:0004712; F:GO:0004713; F:GO:0005524	P:peptidyl-tyrosine phosphorylation; P:SREBP signaling pathway; P:regulation of mitotic sister chromatid segregation; P:positive regulation of chromosome segregation; P:positive regulation of protein localization to kinetochore; F:protein serine/threonine kinase activity; F:protein serine/threonine/tyrosine kinase activity; F:protein tyrosine kinase activity; F:ATP binding	Transferring phosphorus-containing groups; Transferring phosphorus-containing groups; Transferring phosphorus-containing groups; Dual-specificity kinase; Transferring phosphorus-containing groups; Transferases	EC:2.7.1; EC:2.7.10; EC:2.7.11; EC:2.7.12.1; EC:2.7; EC:2	IPR000719 (PFAM); G3DSA:3.30.200.20 (GENE3D); G3DSA:1.10.510.10 (GENE3D); PTHR24057 (PANTHER); PTHR24057:SF14 (PANTHER); IPR017441 (PROSITE_PATTERNS); IPR008271 (PROSITE_PATTERNS); IPR000719 (PROSITE_PROFILES); IPR039192 (CDD); IPR011009 (SUPERFAMILY)
	gene_01250.t1	0	857	putative cap binding protein	P:GO:0045292; P:GO:0051028; F:GO:0000339; C:GO:0005846	P:mRNA cis splicing, via spliceosome; P:mRNA transport; F:RNA cap binding; C:nuclear cap binding complex			IPR016021 (G3DSA:1.25.40.GENE3D); IPR015172 (PFAM); IPR016021 (G3DSA:1.25.40.GENE3D); IPR015174 (PFAM); IPR027159 (PANTHER); IPR016024 (SUPERFAMILY); IPR016024 (SUPERFAMILY); IPR016024 (SUPERFAMILY)
	gene_01251.t1		118	no hit					(MOBIDB_LITE)
	gene_01252.t1	0	401	Spliceosome-associated protein 49	F:GO:0003723; C:GO:0005634	F:RNA binding; C:nucleus			IPR012677 (G3DSA:3.30.70.GENE3D); IPR012677 (G3DSA:3.30.70.GENE3D); IPR000504 (PFAM); PTHR15241 (PANTHER); PTHR15241:SF330 (PANTHER); IPR000504 (PROSITE_PROFILES); IPR000504 (PROSITE_PROFILES); IPR034158 (CDD); IPR034159 (CDD); IPR035979 (SUPERFAMILY)
	gene_01253.t1	4.77e-17	38	Mitochondrial outer membrane translocase complex, subunitt Tom7	P:GO:0015031; P:GO:0030150; P:GO:0045040; F:GO:0008320; C:GO:0005739; C:GO:0005741; C:GO:0005742; C:GO:0016020; C:GO:0016021	P:protein transport; P:protein import into mitochondrial matrix; P:protein insertion into mitochondrial outer membrane; F:protein transmembrane transporter activity; C:mitochondrion; C:mitochondrial outer membrane; C:mitochondrial outer membrane translocase complex; C:membrane; C:integral component of membrane			IPR012621 (PFAM)
	gene_01254.t1	0	341	Mitochondrial FAD carrier protein FLX1	C:GO:0016021	C:integral component of membrane			IPR002067 (PRINTS); IPR018108 (PFAM); IPR023395 (G3DSA:1.50.40.GENE3D); PTHR45683 (PANTHER); PTHR45683:SF3 (PANTHER); IPR018108 (PROSITE_PROFILES); IPR018108 (PROSITE_PROFILES); IPR018108 (PROSITE_PROFILES); IPR023395 (SUPERFAMILY)
	gene_01255.t1	0	791	hypothetical protein DHEL01_v200309					IPR011993 (G3DSA:2.30.29.GENE3D); G3DSA:3.10.20.90 (GENE3D); PTHR38700 (PANTHER); IPR029071 (SUPERFAMILY)
	gene_01256.t1	0	336	RmlD substrate binding domain-containing protein	P:GO:0006556; F:GO:0016740	P:S-adenosylmethionine biosynthetic process; F:transferase activity	Transferases	EC:2	IPR029903 (PFAM); G3DSA:3.40.50.720 (GENE3D); IPR005913 (PANTHER); cd05254 (CDD); IPR036291 (SUPERFAMILY)
[truncated: 17,129 more rows]

## Sheet: D. caulivora-specific
		Seq_id	Description	secreted	WolfPsort_extracellucar_score	Phobius_pattern	SignalP_probabilidad	effector	EffectorP v3.0 location	EffectorP v3.0 Probability
[truncated: 1,787 more rows]
