# Supplementary material for: Comparative genomics of plant pathogenic Diaporthe species and transcriptomics of Diaporthe caulivora during host infection reveal insights into pathogenic strategies of the genus
Source: BMC Genomics. 2022 Mar 3;23:175. doi: 10.1186/s12864-022-08413-y (PMC8896106; doi:10.1186/s12864-022-08413-y)
Supplement: Supplementary file 6 — Additional file 6. Diaporthe genes encoding predicted secreted proteins shared with one or more Diaporthe species or present only in one species. [file 12864_2022_8413_MOESM6_ESM.xlsx]

## Sheet: D. caulivora
	Additional File 6: Diaporthe genes encoding predicted secreted proteins shared with one or more Diaporthe species or species-specific.
	Seq_id of genes in common	Description	WolfPsort_extracellucar_score	Phobius_pattern	SignalP_probabilidad
	gene_00002.t1	hypothetical protein UCDDA912_g04505	22	n8-19c24/25o	0.975201
	gene_00007.t1	hypothetical protein DHEL01_v204250	25	n4-14c22/23o	0.995838
	gene_00020.t1	putative FAD-binding oxidoreductase	26	n4-15c23/24o	0.979358
	gene_00024.t1	WSC domain protein, putative	26	n4-15c20/21o184-205i	0.994907
	gene_00025.t1	uncharacterized protein INS49_015903	23	n7-18c23/24o	0.99611
	gene_00029.t1	glycoside hydrolase family 61 protein	26	n10-18c22/23o	0.638357
	gene_00041.t1	Minor extracellular protease vpr	27	n5-15c19/20o	0.983641
	gene_00062.t1	pectate lyase	26	n3-13c18/19o	0.99084
	gene_00065.t1	putative endo-beta-1,4-glucanase D	24	n4-12c17/18o	0.819877
	gene_00079.t1	putative GPI anchored cell wall protein	27	n6-13c18/19o	0.831122
	gene_00097.t1	extracellular invertase	19	n9-17c22/23o	0.729997
	gene_00119.t1	FAD-binding domain-containing protein	27	n2-10c16/17o	0.986852
	gene_00120.t1	RmlC-like cupin	26	n3-13c18/19o	0.616118
	gene_00158.t1	hypothetical protein Cob_v009249	23	n3-13c18/19o	0.982138
	gene_00164.t1	hypothetical protein UCDDA912_g08672	23	n4-14c18/19o	0.955926
	gene_00181.t1	polysaccharide lyase family 11 protein	24	n14-22c34/35o	0.588599
	gene_00192.t1	putative aldose 1-epimerase	24	n3-13c18/19o	0.899572
	gene_00194.t1	Rhamnogalacturonan acetylesterase RhgT	26	n6-13c18/19o	0.9932
	gene_00200.t1	Allergen Asp f 4	26	n4-13c17/18o	0.969708
	gene_00204.t1	putative chitin binding protein	24	n3-13c18/19o	0.986749
	gene_00232.t1	putative peptidase s41 family protein	26	n3-13c18/19o	0.979367
	gene_00247.t1	Nuclease PA3	26	n2-12c17/18o	0.544566
	gene_00258.t1	fad-binding domain-containing protein	22	n3-13c18/19o	0.775206
	gene_00259.t1	quinoprotein amine dehydrogenase beta chain-like protein	20	n7-15c20/21o	0.771998
	gene_00264.t1	DUF1680-domain-containing protein	26	n6-16c21/22o	0.833167
	gene_00282.t1	exoglucanase 1	24	n5-12c17/18o	0.99779
	gene_00284.t1	fasciclin domain-containing protein	20	n3-10c15/16o	0.95318
	gene_00291.t1	putative sterigmatocystin biosynthesis peroxidase stcC	20	n7-19c24/25o	0.664747
	gene_00298.t1	putative sterigmatocystin biosynthesis peroxidase stcC	22	n4-11c16/17o	0.890932
	gene_00306.t1	Protein SnodProt1	27	n2-12c17/18o	0.967465
	gene_00310.t1	Cytochrome b2	23	n4-15c20/21o	0.806166
	gene_00336.t1	glucooligosaccharide oxidase	27	n3-14c19/20o	0.984595
	gene_00369.t1	FAD-binding domain-containing protein	22	n4-17c29/30o	0.978774
	gene_00377.t1	Outer membrane protein, beta-barrel	26	n4-15c19/20o	0.967657
	gene_00385.t1	chrd superfamily protein	23	n6-14c18/19o	0.938431
	gene_00386.t1	hypothetical protein PspLS_10745	25	n3-14c19/20o	0.992214
	gene_00390.t1	EGF-like region, conserved site	18	n3-12c17/18o	0.997841
	gene_00402.t1	putative cupin family protein	22	n6-17c25/26o	0.988995
	gene_00408.t1	putative pe_pgrs family protein	25	n3-12c17/18o	0.968922
	gene_00421.t1	hypothetical protein UCDDA912_g03009	27	n2-10c15/16o	0.918162
	gene_00430.t1	putative carboxylesterase	26	n8-18c23/24o	0.976179
	gene_00475.t1	alkaline phosphatase	20	n7-15c21/22o	0.995026
	gene_00476.t1	Mono- and diacylglycerol lipase	23	n5-16c24/25o	0.980088
	gene_00478.t1	putative beta-glucosidase F	24	n8-19c24/25o	0.766227
	gene_00505.t1	hypothetical protein IQ06DRAFT_247819	25	n14-33c41/42o	0.516301
	gene_00514.t1	hypothetical protein VSDG_00106	25	n6-16c25/26o	0.946515
	gene_00524.t1	Protein big1	21	n3-14c19/20o236-259i	0.593531
	gene_00531.t1	putative twin-arginine translocation pathway signal protein	24	n9-20c28/29o	0.55564
	gene_00540.t1	carboxylesterase family protein	25	n3-14c22/23o	0.994532
	gene_00576.t1	sphingomyelin phosphodiesterase	18	n7-14c22/23o	0.803418
	gene_00581.t1	malate dehydrogenase	23	n3-13c17/18o	0.94119
	gene_00650.t1	secreted protein	19	n3-11c15/16o	0.993143
	gene_00666.t1	glutaminase GtaA	21	n4-12c17/18o	0.691307
	gene_00749.t1	hypothetical protein DHEL01_v203701	23	n3-13c18/19o	0.997084
	gene_00758.t1	GPI transamidase component pig-S/T	20	n4-15c22/23o231-254i	0.978822
	gene_00767.t1	Mannan endo-1,6-alpha-mannosidase DCW1	24	n4-15c20/21o456-477i	0.995759
	gene_00842.t1	hypothetical protein DHEL01_v209694	24	n7-18c23/24o344-363i	0.996559
	gene_00848.t1	putative secreted protein	27	n3-11c16/17o	0.998505
	gene_00851.t1	related to peptide-n4-(n-acetyl-beta-d-glucosaminyl) asparaginase amidase N	25	n4-14c22/23o	0.961939
	gene_00854.t1	tat pathway signal sequence domain-containing protein	22	n5-13c18/19o	0.760941
	gene_00868.t1	alpha/beta-hydrolase	25	n2-13c18/19o	0.913795
	gene_00896.t1	acetylcholinesterase precursor	27	n7-17c25/26o	0.994876
	gene_00902.t1	hypothetical protein DHEL01_v201894	24	n4-12c17/18o	0.942922
	gene_00910.t1	hypothetical protein CORC01_06792	26	n3-13c18/19o	0.987792
	gene_00915.t1	intracellular hyphae protein 1	27	n3-14c19/20o	0.978509
	gene_00953.t1	extracellular protein	26	n4-15c24/25o	0.974771
	gene_00961.t1	hypothetical protein DHEL01_v202386	26	n6-13c18/19o	0.64712
	gene_00964.t1	glycosyl hydrolase	27	n7-18c23/24o	0.997359
	gene_00985.t1	oxalate decarboxylase	23	n5-16c21/22o	0.962627
	gene_00990.t1	putative tyrosinase	21	n10-20c24/25o	0.905923
	gene_01006.t1	hypothetical protein DHEL01_v208658	23	n4-14c18/19o276-298i	0.722753
	gene_01017.t1	putative tyrosinase central domain protein	26	n7-15c20/21o	0.690353
	gene_01033.t1	major royal jelly protein	23	n7-15c20/21o	0.998959
	gene_01047.t1	hypothetical protein DHEL01_v205906	21	n4-12c16/17o	0.977491
	gene_01051.t1	dienelactone hydrolase	26	n5-13c18/19o	0.994199
	gene_01080.t1	endoglucanase, putative	27	n4-12c17/18o	0.99499
	gene_01085.t1	cell wall protein	27	n4-11c16/17o244-265i	0.936715
	gene_01086.t1	hypothetical protein VMCG_05620	21	n5-15c20/21o526-549i	0.886776
	gene_01098.t1	Exo-alpha-sialidase neuraminidase	26	n2-17c23/24o240-262i	0.993774
	gene_01104.t1	putative lpxtg-domain-containing protein	26	n8-15c20/21o222-244i	0.954004
	gene_01106.t1	glycosyl hydrolase family 43	23	n9-20c26/27o	0.911614
	gene_01118.t1	putative phosphatidylethanolamine-binding protein pebp protein	26	n5-12c17/18o	0.912867
	gene_01126.t1	putative wsc domain containing protein	27	n5-15c19/20o	0.996942
	gene_01164.t1	hypothetical protein UCDDA912_g04470	21	n16-28c36/37o	0.689727
	gene_01182.t1	GMC oxidoreductase	26	n7-15c20/21o	0.779756
	gene_01189.t1	peptidase A4 family protein	25	n4-11c16/17o	0.948206
	gene_01194.t1	glycoside hydrolase family 7 protein	26	n5-15c19/20o	0.993459
	gene_01209.t1	putative wsc domain-containing protein	24	n6-16c20/21o	0.792021
	gene_01211.t1	glycoside hydrolase	18	n7-20c25/26o	0.923091
	gene_01219.t1	hypothetical protein UCDDA912_g00451	25	n8-19c24/25o	0.889318
	gene_01234.t1	histidine acid phosphatase	25	n4-15c20/21o	0.708555
	gene_01273.t1	tannase and feruloyl esterase	24	n5-16c21/22o	0.954573
	gene_01298.t1	putative chitin- domain 3 protein	26	n8-19c31/32o	0.858374
	gene_01345.t1	putative L-asparaginase 3	17	n2-12c17/18o	0.913625
	gene_01357.t1	hypothetical protein UCDDA912_g03306	25	n7-18c23/24o	0.850681
	gene_01413.t1	putative lipase 2	26	n5-16c21/22o	0.977625
	gene_01414.t1	NHL repeat-containing protein	26	n4-15c23/24o	0.870694
	gene_01426.t1	carboxylesterase family protein-like protein	25	n3-10c15/16o	0.965709
	gene_01449.t1	acid trehalase	26	n13-22c27/28o711-732i	0.84493
	gene_01472.t1	Clock-controlled protein 6	25	n3-13c18/19o	0.996248
	gene_01475.t1	DNase1 protein	25	n4-15c20/21o	0.972498
	gene_01492.t1	related to TGF beta induced protein ig-h3 precursor	22	n5-12c17/18o	0.967608
	gene_01551.t1	Six-hairpin glycosidase-like protein	23	n7-15c20/21o	0.638447
	gene_01562.t1	hypothetical protein UCDDA912_g05676	26	n2-13c21/22o	0.530509
	gene_01572.t1	hypothetical protein UCDDA912_g00279	25	n3-14c19/20o	0.940626
	gene_01575.t1	putative isoamyl alcohol	24	n3-12c17/18o	0.991852
	gene_01582.t1	putative tyrosinase central domain protein	23	n4-15c20/21o	0.97725
	gene_01591.t1	hypothetical protein UCDDA912_g10555	19	n10-21c26/27o216-237i	0.933399
	gene_01596.t1	hypothetical protein UCDDA912_g10552	25	n4-15c20/21o	0.998359
	gene_01597.t1	hypothetical protein VPNG_02651	24	n3-13c18/19o	0.978494
	gene_01625.t1	hypothetical protein UCDDA912_g09501	25	n6-17c22/23o	0.997689
	gene_01628.t1	Increased recombination centers protein 22-2	21	n3-14c21/22o178-196i	0.980006
	gene_01638.t1	hypothetical protein VP1G_04068	22	n4-14c19/20o260-283i	0.968157
	gene_01661.t1	GPI-anchored cell wall beta-1,3-endoglucanase EglC	25	n3-14c19/20o	0.938599
	gene_01669.t1	hypothetical protein DHEL01_v205953	25	n4-15c19/20o	0.920041
	gene_01676.t1	putative extracellular serine-threonine rich protein	26	n6-16c21/22o	0.945726
	gene_01687.t1	hypothetical protein DHEL01_v208023	26	n8-15c20/21o	0.998309
	gene_01734.t1	putative paf acetylhydrolase family protein	19	n3-13c17/18o	0.956114
	gene_01735.t1	serine carboxypeptidase S28-domain-containing protein	23	n2-12c16/17o	0.97754
	gene_01785.t1	hypothetical protein UCDDA912_g03520	26	n4-15c20/21o	0.970351
	gene_01791.t1	putative glycoside hydrolase family 39 protein	27	n2-13c18/19o	0.96513
	gene_01806.t1	hypothetical protein RirG_039110	23	n4-12c17/18o	0.997966
	gene_01819.t1	glycoside hydrolase family 18 protein	24	n8-19c27/28o	0.962478
	gene_01820.t1	LysM domain-containing protein	27	n3-13c17/18o	0.992597
	gene_01821.t1	Beta-glucosidase A	23	n4-12c17/18o	0.991499
	gene_01823.t1	putative a chain endothiapepsin	26	n4-15c20/21o	0.922006
	gene_01866.t1	putative cfem domain-containing protein	26	n3-13c18/19o	0.999535
	gene_01882.t1	1,3-beta-glucanosyltransferase gel4	23	n7-14c18/19o517-541i	0.966911
	gene_01886.t1	glycosyl hydrolase family 61	24	n8-16c21/22o	0.601332
	gene_01887.t1	pectin lyase	25	n4-15c20/21o	0.995107
	gene_01891.t1	Endopolygalacturonase 1	27	n4-11c16/17o	0.989418
	gene_01901.t1	hypothetical protein DHEL01_v207450	24	n5-15c20/21o	0.975961
	gene_01902.t1	hypothetical protein DHEL01_v207451	22	n5-12c17/18o	0.952218
	gene_01904.t1	concanavalin A-like lectin/glucanase domain-containing protein	25	n4-14c19/20o	0.997195
	gene_01905.t1	putative proline-rich antigen	25	n6-14c19/20o	0.997806
	gene_01910.t1	cyanamide hydratase protein	21	n5-15c22/23o	0.842769
	gene_01913.t1	glycoside hydrolase family 61 protein	25	n4-14c19/20o	0.988765
	gene_01929.t1	Protein ral2	25	n5-13c18/19o	0.943435
	gene_01967.t1	intracellular hyphae protein 1	26	n3-14c19/20o	0.978181
	gene_01978.t1	hypothetical protein DHEL01_v212630	25	n14-22c27/28o347-364i	0.97823
	gene_01996.t1	hypothetical protein UCDDA912_g02039	22	n4-14c22/23o	0.761974
	gene_02012.t1	Penicillin-binding protein	27	n11-22c29/30o	0.800025
	gene_02026.t1	PHB depolymerase family esterase	22	n8-19c24/25o	0.949673
	gene_02035.t1	glycosyl hydrolase family 18	26	n5-16c21/22o	0.904555
	gene_02045.t1	FAD binding domain-containing protein	24	n20-29c34/35o	0.925834
	gene_02048.t1	tannase and feruloyl esterase	18	n3-11c19/20o	0.641384
	gene_02085.t1	carbohydrate esterase family 1 protein	25	n10-21c28/29o	0.806441
	gene_02098.t1	hypothetical protein DHEL01_v211173	24	n6-13c18/19o	0.721792
	gene_02122.t1	kelch domain-containing protein	24	n4-16c21/22o	0.903257
	gene_02126.t1	hypothetical protein UCDDA912_g00299	26	n5-15c20/21o	0.971766
	gene_02127.t1	major royal jelly protein	23	n6-15c20/21o	0.964103
	gene_02136.t1	endonuclease exonuclease phosphatase family protein	26	n7-17c22/23o	0.770337
	gene_02146.t1	pectate lyase L	27	n4-11c16/17o	0.89726
	gene_02152.t1	amine oxidase	21	n8-18c22/23o	0.972006
	gene_02171.t1	hypothetical protein UCDDA912_g06859	26	n8-19c24/25o	0.992382
	gene_02175.t1	Non-reducing end alpha-L-arabinofuranosidase BoGH43A	23	n3-13c18/19o	0.977073
	gene_02181.t1	uncharacterized protein CGMCC3_g9123	26	n3-11c16/17o	0.986865
	gene_02182.t1	putative peptidase m28	21	n7-17c29/30o	0.847697
	gene_02183.t1	putative cytochrome p450	27	n4-15c20/21o	0.959356
	gene_02184.t1	multicopper oxidase	24	n2-12c17/18o	0.936302
	gene_02186.t1	ATP binding protein	19	n3-13c17/18o	0.571712
	gene_02188.t1	polysaccharide lyase family 1 protein	23	n4-15c20/21o	0.992622
	gene_02200.t1	SET domain-containing protein 5	17	n16-31c36/37o	0.532832
	gene_02236.t1	putative pectate lyase	25	n4-14c18/19o	0.984533
	gene_02241.t1	glycoside hydrolase family 11 protein	27	n7-14c19/20o	0.978958
	gene_02267.t1	hypothetical protein UCDDA912_g01584	25	n3-13c20/21o	0.778418
	gene_02269.t1	Neutral protease 2-like protein	27	n2-13c19/20o	0.839335
	gene_02272.t1	PA domain-containing protein	25	n4-15c20/21o	0.994544
	gene_02275.t1	3-phytase A	27	n4-14c18/19o	0.998332
	gene_02276.t1	Helicase required for RNAi-mediated heterochromatin assembly 1	20	n4-15c20/21o	0.995498
	gene_02289.t1	SGNH hydrolase	22	n3-14c26/27o351-372i	0.976513
	gene_02294.t1	hypothetical protein UCDDA912_g08144	26	n3-14c19/20o	0.999237
	gene_02311.t1	Altered inheritance of mitochondria protein 6	24	n5-16c20/21o	0.995512
	gene_02315.t1	probable endopolygalacturonase	19	n5-13c18/19o	0.928172
	gene_02319.t1	alkaline serine protease Alp1	22	n7-14c19/20o	0.957348
	gene_02331.t1	hypothetical protein DHEL01_v203709	27	n6-18c23/24o	0.886823
	gene_02346.t1	putative gas1-like protein	24	n7-14c19/20o	0.919649
	gene_02369.t1	hypothetical protein DHEL01_v206856	27	n4-15c20/21o	0.976182
	gene_02385.t1	hypothetical protein UCDDA912_g07526	25	n6-13c18/19o	0.978999
	gene_02394.t1	hypothetical protein VM1G_03602	17	n6-13c18/19o	0.997053
	gene_02418.t1	putative -dihydropseudooxynicotine hydrolase protein	23	n6-17c25/26o	0.967126
	gene_02421.t1	FAD/NAD(P)-binding domain-containing protein	25	n5-16c25/26o	0.808713
	gene_02422.t1	Thermolabile hemolysin	27	n5-16c24/25o	0.998596
	gene_02424.t1	putative small secreted protein	20	n3-14c18/19o	0.994755
	gene_02436.t1	hypothetical protein UCDDA912_g05144	24	n3-10c15/16o	0.925935
	gene_02452.t1	exo-rhamnogalacturonase b	26	n5-12c17/18o	0.995553
	gene_02471.t1	amino acid transporter	26	n6-16c21/22o	0.965648
	gene_02475.t1	putative spore coat protein sp96 precursor	26	n3-14c19/20o	0.984647
	gene_02476.t1	uncharacterized protein INS49_010815	20	n4-15c20/21o	0.984386
	gene_02486.t1	hypothetical protein UCDDA912_g07247	25	n8-15c20/21o	0.719999
	gene_02491.t1	hypothetical protein UCDDA912_g07244	25	n3-14c19/20o	0.991262
	gene_02538.t1	aldose 1-epimerase	25	n6-14c19/20o	0.998951
	gene_02584.t1	hypothetical protein DHEL01_v204733	21	n5-13c18/19o	0.995636
	gene_02587.t1	sulfatase	21	n5-16c21/22o	0.891648
	gene_02596.t1	hypothetical protein UCDDA912_g07412	26	n5-12c17/18o	0.984779
	gene_02614.t1	endoglucanase 1	26	n4-12c16/17o	0.975635
	gene_02615.t1	hypothetical protein UCDDA912_g01960	24	n8-15c19/20o	0.997876
	gene_02625.t1	peptidase S28	23	n5-13c18/19o	0.796814
	gene_02627.t1	putative acid phosphatase	23	n3-13c18/19o	0.880481
	gene_02629.t1	putative metal tolerance protein 3	23	n5-16c21/22o142-165i	0.99537
	gene_02664.t1	Alpha beta-hydrolase	22	n6-18c23/24o	0.993061
	gene_02710.t1	outer membrane autotransporter protein	26	n7-18c23/24o	0.907956
	gene_02724.t1	hypothetical protein BP5796_12033	26	n3-12c17/18o	0.999689
	gene_02752.t1	putative nuc-1 negative regulatory protein preg	24	n3-14c19/20o136-153i	0.976412
	gene_02769.t1	putative glycoside hydrolase protein	25	n5-16c21/22o	0.511237
	gene_02787.t1	CFEM domain-containing protein	23	n4-12c17/18o	0.999692
	gene_02800.t1	putative het-c protein	27	n14-25c31/32o	0.984641
	gene_02806.t1	hypothetical protein UCDDA912_g01923	26	n5-13c18/19o	0.972494
	gene_02807.t1	multicopper oxidase	27	n9-19c23/24o558-580i	0.984184
	gene_02833.t1	coagulation factor 5/8 type domain-containing protein	25	n5-16c24/25o	0.910631
	gene_02869.t1	hypothetical protein DHEL01_v212011	23	n5-16c21/22o158-182i	0.992016
	gene_02871.t1	putative extracellular serine-rich protein	27	n5-13c18/19o	0.97706
	gene_02873.t1	carbohydrate esterase family 5 protein	27	n5-13c18/19o	0.98859
	gene_02876.t1	Six-hairpin glycosidase-like protein	23	n3-11c16/17o	0.692446
	gene_02885.t1	1,3-beta-glucanosyltransferase gel3	24	n3-12c17/18o421-441i	0.992462
	gene_02903.t1	ADAM family of metalloprotease-like protein ADM-B	27	n7-17c22/23o702-724i	0.982872
	gene_02951.t1	aspartic peptidase domain-containing protein	25	n4-11c16/17o478-496i	0.897673
	gene_02976.t1	putative serine-threonine rich protein	23	n3-14c19/20o	0.964813
	gene_02980.t1	hypothetical protein VM1G_09394	25	n5-13c18/19o	0.996402
	gene_02988.t1	ring finger domain protein	24	n4-15c20/21o216-237i	0.980288
	gene_03018.t1	hypothetical protein UCDDA912_g09472	26	n4-15c23/24o	0.966058
	gene_03038.t1	hypothetical protein DHEL01_v202547	24	n8-18c23/24o248-270i	0.962482
	gene_03042.t1	putative acetylxylan esterase precursor	24	n11-19c24/25o335-356i	0.861348
	gene_03051.t1	Mannan endo-1,6-alpha-mannosidase DCW1	25	n3-14c21/22o445-466i	0.997595
	gene_03082.t1	aspartic peptidase domain-containing protein	25	n10-20c25/26o	0.960028
	gene_03087.t1	xyloglucan-specific endo-beta-1,4-glucanase A	25	n7-14c19/20o	0.919122
	gene_03092.t1	glycosyl hydrolase family 81	25	n4-14c19/20o	0.984549
	gene_03094.t1	hypothetical protein UCDDA912_g08758	21	n3-11c16/17o	0.998763
	gene_03104.t1	putative beta-galactosidase E	24	n7-18c27/28o	0.54293
	gene_03120.t1	putative carbohydrate-binding module family 1 protein	23	n4-14c19/20o	0.994803
	gene_03129.t1	exoglucanase 3 precursor	23	n7-18c23/24o	0.669572
	gene_03196.t1	putative glycosyl hydrolase family 61	26	n7-18c26/27o	0.97914
	gene_03206.t1	acid protease	22	n3-10c15/16o	0.879516
	gene_03207.t1	related to spore coat protein SP96 precursor	24	n3-13c18/19o	0.973837
	gene_03219.t1	subtilisin-like serine protease-like protein PR1A	24	n6-15c20/21o	0.851735
	gene_03220.t1	hypothetical protein VP1G_06211	25	n9-17c22/23o	0.974056
	gene_03226.t1	putative secreted lipase	27	n3-13c18/19o	0.970074
	gene_03229.t1	2OG-Fe(II) oxygenase superfamily protein	21	n4-14c19/20o	0.99706
	gene_03246.t1	hypothetical protein DHEL01_v208165	22	n7-18c23/24o	0.987735
	gene_03256.t1	glycosyl hydrolase family 61-domain-containing protein	24	n4-15c20/21o	0.993984
	gene_03257.t1	Endo-1,4-beta-xylanase 1	18	n3-13c18/19o	0.73934
	gene_03268.t1	putative glycosyl hydrolase protein	27	n3-14c19/20o	0.980252
	gene_03304.t1	Collagen triple helix repeat-containing protein	19	n3-14c20/21o	0.9972
	gene_03336.t1	amino acid transporter	25	n9-17c22/23o	0.992206
	gene_03366.t1	glycosyl hydrolase family 53	24	n3-14c18/19o	0.993054
	gene_03380.t1	ase propeptide protein	20	n3-14c19/20o	0.998
	gene_03397.t1	carboxy-cis,cis-muconate cyclase	27	n4-15c22/23o341-362i	0.98402
	gene_03417.t1	cholinesterase precursor	26	n4-14c20/21o	0.982553
	gene_03419.t1	putative carboxylesterase family protein	25	n6-14c19/20o	0.943517
	gene_03482.t1	carbohydrate esterase family 1 protein	25	n12-24c29/30o	0.822724
	gene_03549.t1	saponin hydrolase precursor	26	n7-14c19/20o	0.586209
	gene_03565.t1	hypothetical protein DHEL01_v209295	19	n21-29c34/35o243-272i340-357o	0.987061
	gene_03580.t1	putative lipocalin	25	n3-14c19/20o	0.839455
	gene_03581.t1	lytic polysaccharide monooxygenase	26	n5-16c22/23o	0.986711
	gene_03586.t1	glycoside hydrolase	25	n10-18c24/25o	0.814179
	gene_03595.t1	Galactose oxidase	26	n4-15c23/24o	0.977541
	gene_03609.t1	hypothetical protein UCDDA912_g08211	26	n4-14c19/20o	0.980347
	gene_03611.t1	xylanase G1	27	n7-18c23/24o	0.988103
	gene_03615.t1	hypothetical protein UCDDA912_g09420	19	n2-12c16/17o	0.84086
	gene_03638.t1	putative 5nucleotidase	20	n7-14c19/20o	0.961204
	gene_03688.t1	FAD-binding domain-containing protein	27	n4-14c19/20o	0.991837
	gene_03713.t1	hypothetical protein E8E14_002473	26	n3-11c16/17o	0.99728
	gene_03716.t1	hypothetical protein IE81DRAFT_238318	27	n5-12c17/18o	0.991604
	gene_03726.t1	related to GPI anchored protein	24	n4-15c20/21o	0.649417
	gene_03750.t1	FAD-binding domain-containing protein	23	n9-20c28/29o	0.675461
	gene_03758.t1	related to hydrolases or acyltransferases (alpha/beta hydrolase superfamily)	18	n9-16c23/24o	0.850114
	gene_03771.t1	Aspartic proteinase yapsin-3	26	n2-12c17/18o	0.770476
	gene_03772.t1	Tripeptidyl-peptidase sed2	27	n6-17c21/22o	0.993892
	gene_03775.t1	putative cas1 appressorium specific protein	27	n5-16c20/21o	0.988077
	gene_03813.t1	SET domain-containing protein 5	22	n4-15c19/20o	0.975797
	gene_03822.t1	amino acid transporter	23	n4-14c19/20o	0.901873
	gene_03836.t1	hypothetical protein UCDDA912_g08268	17	n3-13c17/18o	0.99983
	gene_03858.t1	hypothetical protein DL98DRAFT_3619	27	n4-9c14/15o	0.953164
	gene_03865.t1	pectin methylesterase	27	n4-15c20/21o	0.978642
	gene_03872.t1	hypothetical protein UCDDA912_g00245	18	n3-11c17/18o	0.996151
	gene_03873.t1	pectin lyase	21	n3-14c22/23o	0.771475
	gene_03879.t1	Helicase required for RNAi-mediated heterochromatin assembly 1	26	n3-13c17/18o	0.999396
	gene_03883.t1	Six-hairpin glycosidase	25	n5-13c18/19o683-699i	0.99532
	gene_03891.t1	related to signal peptide protein	19	n3-12c17/18o	0.968346
	gene_03917.t1	Metallocarboxypeptidase A	27	n5-15c20/21o	0.976614
	gene_03921.t1	FAD binding domain-containing protein	26	n10-18c25/26o	0.946207
	gene_03928.t1	Streptogrisin-C	25	n6-14c19/20o	0.989143
	gene_03929.t1	arabinogalactan endo-1,4-beta-galactosidase	24	n5-13c18/19o	0.951048
	gene_03943.t1	putative feruloyl esterase B-1	20	n17-28c33/34o	0.960903
	gene_03944.t1	allergen asp f7	23	n4-14c19/20o	0.981873
	gene_03962.t1	putative tripeptidyl-peptidase 1 precursor	27	n6-14c19/20o	0.91982
	gene_03975.t1	secreted aspartic proteinase precursor	26	n3-14c21/22o	0.978048
	gene_03979.t1	putative vacuolar triacylglycerol lipase	26	n10-21c29/30o	0.987458
	gene_04024.t1	conidiation-specific protein (con-13)	26	n3-14c19/20o	0.999028
	gene_04085.t1	glycoside hydrolase family 43	24	n2-13c18/19o	0.988531
	gene_04097.t1	Tyrosinase-like protein orsC	27	n6-17c22/23o	0.975785
	gene_04100.t1	putative glutamine-serine-proline rich	26	n3-13c18/19o	0.977679
	gene_04106.t1	putative riboflavin aldehyde-forming enzyme	22	n3-16c21/22o	0.981797
	gene_04114.t1	hypothetical protein VP1G_06239	27	n3-13c17/18o	0.998559
	gene_04120.t1	concanavalin A-like lectin/glucanase domain-containing protein	26	n6-17c29/30o	0.992502
	gene_04133.t1	lysophospholipase A	26	n10-21c28/29o	0.904388
	gene_04139.t1	Alpha/Beta hydrolase protein	26	n6-14c19/20o	0.983449
	gene_04150.t1	hypothetical protein DHEL01_v211412	25	n5-15c20/21o	0.998224
	gene_04164.t1	MAS3 protein	26	n5-16c20/21o	0.987559
	gene_04179.t1	glutaminase GtaA	26	n7-18c23/24o	0.976426
	gene_04181.t1	Ribonuclease T2-like	27	n2-12c20/21o	0.99204
	gene_04186.t1	axe1 cleaves acetyl side chain groups acetyl xylan	26	n3-13c18/19o	0.896228
	gene_04198.t1	aromatic compound dioxygenase	19	n6-17c22/23o	0.844863
	gene_04209.t1	NPP1 domain-containing protein	26	n3-14c19/20o	0.985277
	gene_04215.t1	putative NAD -binding Rossmann-fold containing protein	27	n4-12c17/18o	0.990534
	gene_04220.t1	putative glycoside hydrolase family 72 protein	26	n3-13c17/18o430-449i	0.990877
	gene_04289.t1	Alcohol oxidase	26	n5-15c20/21o	0.988415
	gene_04297.t1	glycoside hydrolase family 128 protein	26	n7-18c22/23o	0.973944
	gene_04302.t1	glycoside hydrolase	26	n3-13c17/18o	0.987124
	gene_04349.t1	pectate lyase	22	n5-15c19/20o	0.929675
	gene_04351.t1	Alpha/Beta hydrolase protein	21	n2-13c20/21o	0.978502
	gene_04352.t1	hypothetical protein P154DRAFT_381873, partial	26	n4-15c23/24o	0.999103
	gene_04357.t1	Allergen Asp f 7	22	n5-15c20/21o	0.996953
	gene_04358.t1	flavin-containing superfamily Amine oxidase	27	n7-17c22/23o	0.829889
	gene_04359.t1	sfi1 like	25	n3-14c18/19o	0.987274
	gene_04372.t1	Allergen Asp f 7	22	n4-14c19/20o	0.995279
	gene_04374.t1	hypothetical protein DHEL01_v200621	26	n6-14c19/20o	0.998063
	gene_04414.t1	hypothetical protein UCDDA912_g06315	25	n9-20c25/26o	0.989594
	gene_04423.t1	putative isoamyl alcohol	27	n4-13c18/19o	0.972816
	gene_04425.t1	6-hydroxy-D-nicotine oxidase	24	n5-16c24/25o	0.907064
	gene_04426.t1	putative V-type ATP synthase alpha chain	26	n4-15c19/20o	0.971205
	gene_04452.t1	hypothetical protein UCDDA912_g06529	27	n3-11c16/17o307-331i	0.999563
	gene_04482.t1	GPI anchored protein	23	n10-20c29/30o430-450i	0.993238
	gene_04483.t1	glycoside hydrolase family 5 protein	26	n4-14c19/20o	0.990186
	gene_04484.t1	cellobiose dehydrogenase	24	n7-18c23/24o	0.96278
	gene_04507.t1	PI-PLC X domain-containing protein 1	27	n4-15c20/21o	0.957134
	gene_04527.t1	putative secreted lipase	24	n3-14c18/19o	0.995916
	gene_04535.t1	hypothetical protein UCDDA912_g00413	26	n3-13c21/22o	0.982785
	gene_04541.t1	hypothetical protein CT0861_05502	18	n4-15c20/21o	0.997153
	gene_04568.t1	uncharacterized protein INS49_012752	22	n4-15c26/27o579-603i	0.891959
	gene_04576.t1	hypothetical protein DHEL01_v212810	18	n5-15c19/20o	0.998175
	gene_04582.t1	glycoside hydrolase family 79 protein	26	n7-18c23/24o	0.713331
	gene_04588.t1	hypothetical protein UCDDA912_g00023	25	n3-13c17/18o	0.997131
	gene_04592.t1	putative cfem domain-containing protein	26	n5-15c19/20o	0.993814
	gene_04597.t1	putative malate dehydrogenase protein	26	n6-14c19/20o	0.876715
	gene_04604.t1	Lipase 1	26	n5-12c17/18o	0.995605
	gene_04607.t1	cell wall protein	27	n3-13c18/19o	0.988802
	gene_04650.t1	glycosyl hydrolase family 61	18	n7-15c20/21o	0.710723
	gene_04671.t1	phospholipase d1	27	n4-12c18/19o	0.999684
	gene_04686.t1	hypothetical protein VM1G_09196	26	n3-14c19/20o	0.996276
	gene_04691.t1	uncharacterized protein INS49_012633	21	n3-12c17/18o	0.99976
	gene_04709.t1	Arginase/deacetylase	22	n7-15c19/20o	0.947583
	gene_04715.t1	hypothetical protein UCRPA7_4565	27	n3-11c16/17o	0.991671
	gene_04721.t1	tat pathway signal sequence	25	n6-15c20/21o	0.995317
	gene_04728.t1	putative glycoside hydrolase family 61 protein	25	n5-16c21/22o	0.973277
	gene_04736.t1	putative glycoside hydrolase family 16 protein	24	n3-13c19/20o	0.938512
	gene_04741.t1	hypothetical protein UCDDA912_g09435	27	n3-12c17/18o	0.988522
	gene_04756.t1	GPI-anchored CFEM domain protein A	19	n7-15c20/21o216-237i	0.999439
	gene_04777.t1	amino acid transporter	24	n4-14c19/20o	0.972538
	gene_04778.t1	hypothetical protein UCDDA912_g07651	26	n5-16c21/22o	0.945683
	gene_04793.t1	hypothetical protein UCDDA912_g07644	25	n4-14c19/20o	0.917988
	gene_04812.t1	carbohydrate-binding module family 35 protein	26	n4-15c20/21o	0.895592
	gene_04835.t1	transcription factor c2h2	24	n3-14c19/20o255-277i	0.99044
	gene_04837.t1	amino acid transporter	26	n4-12c20/21o	0.995249
	gene_04893.t1	mmc protein	23	n3-13c17/18o	0.994488
	gene_04918.t1	Expansin-like protein 1	27	n3-13c17/18o	0.830591
	gene_04962.t1	galactan 1,3-beta-galactosidase	26	n4-14c19/20o	0.959224
	gene_04963.t1	glycosyl hydrolase family 31	22	n5-16c21/22o	0.920367
	gene_05018.t1	PT repeat	17	n3-10c15/16o	0.991098
	gene_05035.t1	Mono- and diacylglycerol lipase	26	n10-21c26/27o	0.939609
	gene_05040.t1	Protein OPY2	25	n3-13c18/19o	0.994482
	gene_05042.t1	putative glycoside hydrolase family 76 protein	27	n4-15c21/22o432-452i	0.94353
	gene_05060.t1	Serine-type carboxypeptidase F	26	n3-13c18/19o	0.964263
	gene_05061.t1	Protein CAP22	24	n6-14c19/20o	0.974806
	gene_05074.t1	hypothetical protein VMCG_06496	27	n2-12c20/21o	0.988328
	gene_05142.t1	carbohydrate esterase family 15 protein	23	n2-13c18/19o	0.841904
	gene_05184.t1	Mannan endo-1,4-beta-mannosidase B	25	n5-15c20/21o	0.995381
	gene_05196.t1	putative late sexual development protein	23	n10-20c28/29o	0.699812
	gene_05217.t1	cholinesterase	26	n4-13c18/19o	0.98875
	gene_05225.t1	putative GMC oxidoreductase	23	n6-17c21/22o	0.986186
	gene_05236.t1	major royal jelly protein	24	n5-13c18/19o	0.994499
	gene_05259.t1	putative glutaminase protein	26	n4-15c20/21o	0.887601
	gene_05267.t1	pectin lyase fold/virulence factor	26	n5-17c22/23o	0.991799
	gene_05321.t1	1,3-beta-glucanosyltransferase gel1 precursor	24	n4-11c16/17o439-458i	0.929364
	gene_05325.t1	subtilisin-like protein	25	n2-13c21/22o	0.795529
	gene_05355.t1	putative sterigmatocystin biosynthesis peroxidase stcC	24	n4-15c20/21o	0.994005
	gene_05358.t1	FAD binding domain-containing protein	24	n4-19c24/25o	0.983193
	gene_05360.t1	pectate lyase a	26	n4-15c20/21o	0.997049
	gene_05372.t1	putative dna-directed rna polymerase protein	24	n8-18c25/26o	0.766103
	gene_05376.t1	Beta-galactosidase BoGH2A	19	n13-23c28/29o	0.68992
	gene_05378.t1	putative isoamyl alcohol protein	23	n8-17c24/25o	0.797156
	gene_05392.t1	Alkaline phosphatase D	26	n4-15c20/21o	0.663249
	gene_05395.t1	putative cell surface protein	20	n5-16c20/21o	0.982927
	gene_05414.t1	Serine/threonine-protein kinase RAD53	24	n3-13c18/19o	0.997401
	gene_05426.t1	Necrosis inducing protein	26	n6-14c19/20o	0.987109
	gene_05428.t1	hypothetical protein UCDDA912_g03041	17	n2-13c17/18o271-296i	0.861169
	gene_05431.t1	carbohydrate esterase family 1 protein	25	n3-14c19/20o	0.968173
	gene_05438.t1	Vegetative incompatibility protein HET-E-1	25	n3-16c21/22o	0.981862
	gene_05441.t1	SCP-like extracellular protein	25	n4-15c20/21o	0.914312
	gene_05457.t1	carboxylesterase family protein	27	n5-15c19/20o	0.967246
	gene_05471.t1	putative msc1 protein	24	n6-14c19/20o	0.956547
	gene_05481.t1	FAD dependent oxidoreductase	24	n2-13c21/22o	0.972968
	gene_05492.t1	glycoside hydrolase family 35 protein	21	n5-15c20/21o	0.983909
	gene_05496.t1	Rhamnogalacturonan acetylesterase	22	n4-11c16/17o	0.992092
	gene_05497.t1	glycoside hydrolase family 42 protein	26	n6-13c17/18o	0.881477
	gene_05501.t1	glycoside hydrolase family 3 protein	26	n2-13c21/22o	0.980079
	gene_05507.t1	hypothetical protein DHEL01_v209281	20	n3-13c18/19o	0.999295
	gene_05510.t1	glycoside hydrolase family 10 protein	23	n3-14c20/21o	0.983292
	gene_05523.t1	glycoside hydrolase family 92 protein	26	n8-18c23/24o	0.869946
	gene_05528.t1	BChain B, LACCASE-1	25	n3-15c20/21o	0.999248
	gene_05530.t1	hypothetical protein CDD80_4943	23	n2-13c18/19o	0.96286
	gene_05532.t1	alkaline protease 1	27	n6-16c24/25o	0.909739
	gene_05548.t1	Acetylxylan esterase 2	26	n4-12c17/18o	0.980825
	gene_05556.t1	gamma-glutamyltransferase 1	23	n6-18c26/27o	0.989406
	gene_05560.t1	hypothetical protein UCDDA912_g06032	26	n5-12c17/18o	0.760498
	gene_05563.t1	concanavalin A-like lectin/glucanase	19	n6-15c20/21o	0.991166
	gene_05572.t1	Versatile peroxidase VPL1	23	n5-16c21/22o	0.68122
	gene_05599.t1	fungalysin metallopeptidase	24	n4-11c16/17o	0.974111
	gene_05614.t1	putative chitinase 10	24	n2-13c19/20o	0.991697
	gene_05638.t1	Alcohol oxidase	24	n5-12c20/21o	0.782412
	gene_05640.t1	cellobiose dehydrogenase	26	n8-15c20/21o	0.858996
	gene_05651.t1	carbohydrate esterase family 5 protein	21	n6-14c18/19o	0.832864
	gene_05658.t1	glucose-methanol-choline oxidoreductase	24	n5-13c18/19o	0.9867
	gene_05659.t1	putative endopolygalacturonase C	27	n5-16c21/22o	0.998598
	gene_05676.t1	putative pectinesterase	26	n7-18c23/24o	0.96748
	gene_05681.t1	glycosyl hydrolase family 10	19	n7-17c22/23o	0.912491
	gene_05692.t1	lipase 1	26	n5-16c20/21o	0.967457
	gene_05702.t1	hypothetical protein C8034_v009030	24	n5-14c18/19o	0.982119
	gene_05728.t1	peptidase m23b	26	n3-13c18/19o	0.996243
	gene_05733.t1	multicopper oxidase	26	n4-12c17/18o	0.993992
	gene_05740.t1	hypothetical protein CB0940_12230	25	n5-13c19/20o	0.993602
	gene_05750.t1	putative glucan endo-1,3-beta-glucosidase eglC	25	n5-12c17/18o380-400i	0.79463
	gene_05784.t1	ribonuclease-domain-containing protein	27	n4-12c17/18o	0.99232
	gene_05794.t1	hypothetical protein UCDDA912_g09202	25	n3-14c19/20o	0.983631
	gene_05797.t1	hypothetical protein UCDDA912_g09201	27	n6-18c23/24o	0.694747
	gene_05808.t1	kelch domain-containing protein 8a	20	n6-13c18/19o	0.993016
	gene_05809.t1	major royal jelly protein	19	n3-14c19/20o	0.823322
	gene_05810.t1	putative tyrosinase	23	n4-15c20/21o	0.979082
	gene_05811.t1	putative kelch repeat-containing protein	21	n3-13c18/19o	0.922869
	gene_05824.t1	hypothetical protein BD289DRAFT_235137	27	n3-14c18/19o	0.998105
	gene_05842.t1	hypothetical protein EG329_011691	21	n6-16c20/21o	0.542834
	gene_05855.t1	Cellobiose dehydrogenase	20	n3-16c21/22o271-290i	0.995543
	gene_05862.t1	Lipase, GDSL-like protein	27	n3-14c18/19o	0.988863
	gene_05873.t1	Rhamnogalacturonate lyase A	26	n6-14c19/20o	0.976072
	gene_05878.t1	hypothetical protein UCDDA912_g04790	26	n4-14c19/20o	0.974645
	gene_05925.t1	ER membrane protein complex subunit 1	18	n3-14c22/23o936-956i	0.72743
	gene_05955.t1	alpha/beta-hydrolase	25	n5-15c22/23o	0.968994
	gene_05991.t1	hypothetical protein CONLIGDRAFT_691269	18	n4-16c20/21o	0.996216
	gene_05997.t1	tannase and feruloyl esterase	26	n2-11c16/17o	0.987119
	gene_06007.t1	glycoside hydrolase family 61 protein	24	n4-15c20/21o	0.986
	gene_06016.t1	hypothetical protein DL771_007967	22	n4-15c20/21o	0.984892
	gene_06024.t1	hypothetical protein UCDDA912_g02343	17	n3-14c19/20o	0.996325
	gene_06025.t1	hypothetical protein DHEL01_v209697	22	n3-14c20/21o	0.99912
	gene_06038.t1	mannan endo-1,4-beta-mannosidase-like protein	27	n2-13c18/19o	0.961804
	gene_06043.t1	putative cutinase	23	n3-13c17/18o	0.980786
	gene_06059.t1	FAD binding domain-containing protein	26	n3-11c19/20o	0.844362
	gene_06077.t1	hypothetical protein TRIATDRAFT_305654	23	n4-15c20/21o	0.997574
	gene_06079.t1	rhamnogalacturonate lyase	20	n8-16c20/21o	0.939728
	gene_06092.t1	glycoside hydrolase family 28 protein	19	n7-18c25/26o	0.877555
	gene_06106.t1	putative alpha beta hydrolase fold domain containing protein	25	n7-18c23/24o	0.993314
	gene_06120.t1	Bicupin, oxalate decarboxylase/oxidase	19	n6-17c22/23o	0.85043
	gene_06131.t1	cell surface protein	27	n5-13c18/19o	0.989429
	gene_06132.t1	glycoside hydrolase family 3 protein	26	n4-15c20/21o	0.926463
	gene_06135.t1	putative bys1 domain protein	26	n3-14c19/20o	0.993947
	gene_06156.t1	-like protein 2	24	n4-15c23/24o	0.992542
	gene_06168.t1	hypothetical protein UCDDA912_g10465	27	n6-16c21/22o	0.892889
	gene_06192.t1	putative membrane protein	26	n6-13c21/22o	0.88429
	gene_06196.t1	putative small secreted protein	25	n7-18c26/27o	0.992392
	gene_06198.t1	putative extracellular dioxygenase protein	17	n3-13c18/19o	0.817168
	gene_06200.t1	acid trehalase	26	n11-19c24/25o1030-1048i	0.909097
	gene_06206.t1	Amidase 1	27	n3-13c17/18o	0.926742
	gene_06228.t1	putative lysophospholipase	26	n5-16c23/24o	0.839475
	gene_06230.t1	alpha/beta-hydrolase	26	n3-10c15/16o	0.775265
	gene_06234.t1	DUF1748-domain-containing protein	17	n9-20c25/26o	0.598342
	gene_06240.t1	putative mas3 protein	22	n5-15c23/24o	0.970957
	gene_06260.t1	Extracellular metalloprotease	26	n5-13c18/19o	0.939726
	gene_06261.t1	putative antigenic cell wall protein	27	n6-14c19/20o	0.962073
	gene_06273.t1	putative cutinase	27	n6-14c19/20o	0.801042
	gene_06274.t1	putative pectin lyase C	26	n4-15c21/22o	0.995919
	gene_06275.t1	zinc carboxypeptidase	25	n4-11c16/17o	0.986247
	gene_06288.t1	putative lipase 2	27	n4-12c20/21o	0.988416
	gene_06289.t1	hypothetical protein DHEL01_v210009	27	n3-13c21/22o	0.998902
	gene_06291.t1	C2H2 type zinc finger domain-containing protein	19	n8-18c23/24o184-207i	0.998326
	gene_06302.t1	hypothetical protein CSUB01_12049	20	n10-20c26/27o	0.749778
	gene_06303.t1	hypothetical protein CSUB01_12048	24	n3-14c19/20o	0.998598
	gene_06304.t1	glycosyl hydrolase family 16	26	n3-14c19/20o	0.997792
	gene_06306.t1	putative proline-rich antigen	25	n6-14c18/19o	0.997951
	gene_06309.t1	glycoside hydrolase family 61 protein	26	n5-16c20/21o	0.967106
	gene_06315.t1	rhamnogalacturonase A precursor	22	n2-12c16/17o424-443i	0.96609
	gene_06327.t1	hypothetical protein UCDDA912_g03362	26	n4-16c20/21o	0.99845
	gene_06333.t1	tannase and feruloyl esterase	25	n4-15c23/24o	0.990795
	gene_06336.t1	intracellular hyphae protein 1	27	n4-15c19/20o	0.992936
	gene_06353.t1	predicted protein	24	n3-14c19/20o	0.987464
	gene_06366.t1	antigenic cell wall	27	n8-23c27/28o	0.961594
	gene_06369.t1	putative Tripeptidyl-peptidase sed2	27	n4-17c23/24o	0.970418
	gene_06378.t1	polysaccharide lyase family 1 protein	23	n2-12c17/18o	0.955335
	gene_06387.t1	hypothetical protein UCDDA912_g03346	18	n3-13c17/18o	0.971689
	gene_06391.t1	putative L-asparaginase 1	24	n6-17c25/26o	0.767466
	gene_06393.t1	hypothetical protein UCDDA912_g03341	22	n6-17c22/23o	0.636659
	gene_06410.t1	FAD-binding domain-containing protein	25	n6-17c21/22o	0.993704
	gene_06412.t1	Glycoside hydrolase family 43	25	n3-14c19/20o	0.994966
	gene_06417.t1	no hit	19	n3-13c17/18o	0.98913
	gene_06425.t1	hypothetical protein UCDDA912_g03326	21	n4-11c16/17o	0.966054
	gene_06542.t1	arginine deiminase type-3	21	n7-18c22/23o	0.937416
	gene_06552.t1	putative endo-beta-1,4-glucanase D	17	n3-11c16/17o	0.774131
	gene_06553.t1	putative alpha-1,3-glucanase/mutanase	24	n8-16c21/22o	0.964035
	gene_06556.t1	[Trichoderma reesei QM6a] EGR46827	26	n3-11c18/19o	0.991758
	gene_06561.t1	putative fluoride ion transporter CrcB 1	26	n6-14c19/20o	0.997257
	gene_06566.t1	Carboxylesterase 5A	27	n6-17c26/27o	0.970779
	gene_06576.t1	putative mg2+ transporter protein	26	n2-12c17/18o	0.965484
	gene_06679.t1	putative wsc domain	25	n5-13c17/18o	0.980174
	gene_06687.t1	Carboxylesterase type B	26	n4-11c16/17o	0.997378
	gene_06688.t1	Minor extracellular protease vpr	26	n3-14c20/21o	0.986483
	gene_06706.t1	glycosyl hydrolases family 18	22	n5-16c21/22o	0.939847
	gene_06792.t1	hypothetical protein E8E14_005259	22	n16-26c30/31o176-194i302-324o	0.963071
	gene_06811.t1	putative esterase family protein	18	n2-12c17/18o	0.912989
	gene_06815.t1	acid protease	26	n3-18c23/24o	0.97721
	gene_06825.t1	carbohydrate-binding module family 50 protein	26	n7-18c23/24o	0.981109
	gene_06834.t1	UPF0311 protein	21	n6-17c23/24o	0.953024
	gene_06858.t1	polysaccharide lyase family 3 protein	26	n3-13c18/19o	0.991966
	gene_06897.t1	putative exoglucanase type C	26	n6-16c21/22o	0.91242
	gene_06904.t1	GMC oxidoreductase	25	n4-14c19/20o	0.993015
	gene_06920.t1	glycoside hydrolase, family 16	25	n16-27c32/33o	0.692209
	gene_06939.t1	hypothetical protein KVR01_013245	21	n3-14c19/20o	0.970968
	gene_06946.t1	putative aspartic-type endopeptidase OPSB	25	n3-14c19/20o	0.745138
	gene_06951.t1	putative dipeptidyl aminopeptidase	27	n7-16c20/21o	0.748257
	gene_06952.t1	glycoside hydrolase family 30 protein	26	n2-12c17/18o	0.960827
	gene_06955.t1	hypothetical protein UCDDA912_g08460	21	n4-11c16/17o	0.989589
	gene_06966.t1	S-2-hydroxy-acid oxidase	20	n4-11c16/17o	0.990842
	gene_06971.t1	Major allergen Asp f 2	26	n2-12c17/18o	0.986691
	gene_06977.t1	glycoside hydrolase family 76	18	n5-16c24/25o	0.989369
	gene_06984.t1	tyrosinase central domain-containing protein	22	n7-18c23/24o	0.962826
	gene_06990.t1	hypothetical protein BS50DRAFT_502972	26	n3-13c18/19o	0.988723
	gene_07000.t1	peptidase S41 family protein	27	n3-13c18/19o	0.997266
	gene_07001.t1	alcohol oxidase	27	n7-22c27/28o	0.976593
	gene_07002.t1	feruloyl esterase B	26	n2-12c20/21o	0.995818
	gene_07015.t1	carbohydrate-binding module family 1 protein	25	n3-13c18/19o	0.997544
	gene_07026.t1	isoamyl alcohol oxidase	27	n3-13c18/19o	0.838383
	gene_07029.t1	putative alpha-l-rhamnosidase a	23	n17-28c33/34o	0.926798
	gene_07036.t1	NADH dehydrogenase	17	n6-13c18/19o	0.983834
	gene_07069.t1	PLC-like phosphodiesterase	25	n3-13c18/19o	0.990593
	gene_07101.t1	amidase signature enzyme	23	n4-15c20/21o	0.992251
	gene_07112.t1	phosphodiesterase/alkaline phosphatase D precursor	24	n5-12c17/18o	0.88044
	gene_07113.t1	glycoside hydrolase family 28 protein	24	n3-14c18/19o	0.990035
	gene_07118.t1	hypothetical protein UCDDA912_g07538	27	n5-16c23/24o	0.990739
	gene_07119.t1	aspartic proteinase	24	n3-14c21/22o	0.833304
	gene_07128.t1	vacuolar sorting receptor	26	n7-15c20/21o252-273i293-314o	0.993484
	gene_07129.t1	Six-hairpin glycosidase	25	n8-15c21/22o	0.98051
	gene_07133.t1	Alkali-sensitive linkage protein 1	23	n6-17c22/23o	0.975571
	gene_07136.t1	predicted protein	17	n3-13c19/20o	0.985483
	gene_07137.t1	glycoside hydrolase family 61 protein	22	n3-14c18/19o	0.995369
	gene_07139.t1	glycoside hydrolase family 43	27	n4-15c19/20o	0.967894
	gene_07147.t1	glycoside hydrolase family 55 protein	27	n6-14c18/19o	0.937052
	gene_07159.t1	alkaline phosphatase-like protein	21	n5-13c18/19o	0.927873
	gene_07172.t1	hypothetical protein DHEL01_v208587	20	n6-14c19/20o	0.729553
	gene_07193.t1	Killer toxin subunits alpha/beta 2	24	n9-17c23/24o	0.997754
	gene_07251.t1	hypothetical protein VM1G_00345	21	n6-14c19/20o	0.943315
	gene_07261.t1	uncharacterized protein K452DRAFT_322868	24	n8-16c21/22o	0.997262
	gene_07327.t1	GPI anchored serine-rich protein	23	n4-15c20/21o	0.996036
	gene_07468.t1	carbohydrate esterase family 1 protein	27	n4-15c20/21o	0.99589
	gene_07485.t1	glycosyl hydrolase family 43	26	n6-17c22/23o	0.995347
	gene_07489.t1	multicopper oxidase	21	n9-20c27/28o404-422i	0.995558
	gene_07490.t1	hypothetical protein M011DRAFT_523858	25	n3-14c19/20o	0.998346
	gene_07522.t1	extracellular serine-rich protein	22	n2-12c16/17o	0.962996
	gene_07532.t1	hypothetical protein UCDDA912_g04063	21	n3-14c18/19o	0.9848
	gene_07538.t1	Cellobiose dehydrogenase	27	n7-18c23/24o	0.997978
	gene_07551.t1	repetitive proline-rich cell wall protein	19	n3-10c15/16o	0.998021
	gene_07595.t1	putative carbohydrate-binding module family 1 protein	25	n3-12c17/18o	0.99446
	gene_07602.t1	putative beta-galactosidase C	25	n4-14c19/20o	0.98813
	gene_07608.t1	transmembrane protein	22	n3-14c22/23o160-179i	0.890783
	gene_07633.t1	hypothetical protein DHEL01_v212044	26	n5-13c18/19o	0.999049
	gene_07649.t1	hypothetical protein DHEL01_v202472	24	n3-12c17/18o	0.99858
	gene_07666.t1	six-hairpin glycosidase	25	n2-9c14/15o	0.571515
	gene_07679.t1	putative mitochondrial precursor protein	21	n4-14c19/20o	0.998355
	gene_07707.t1	6-hydroxy-D-nicotine oxidase	25	n4-14c19/20o	0.996196
	gene_07735.t1	PLC-like phosphodiesterase	25	n5-16c21/22o	0.996049
	gene_07753.t1	hypothetical protein DHEL01_v207107	23	n6-16c24/25o	0.983178
	gene_07786.t1	hypothetical protein UCDDA912_g00551	25	n5-13c18/19o	0.834986
	gene_07797.t1	saponin hydrolase precursor	25	n4-12c17/18o	0.965641
	gene_07838.t1	cellulose-growth-specific protein	20	n6-17c25/26o	0.924912
	gene_07840.t1	hypothetical protein UCDDA912_g00519	25	n7-17c21/22o	0.981109
	gene_07841.t1	hypothetical protein UCDDA912_g00518	26	n5-15c20/21o	0.995867
	gene_07855.t1	Minor extracellular protease vpr	27	n6-14c19/20o517-540i	0.958677
	gene_07856.t1	putative carboxylesterase family protein	22	n4-15c20/21o	0.987118
	gene_07872.t1	expression library immunization antigen 1	26	n6-15c20/21o201-222i	0.964119
	gene_07926.t1	carboxypeptidase Y-like protein A	21	n3-10c15/16o	0.855311
	gene_07932.t1	concanavalin A-like lectin/glucanase	23	n4-11c16/17o410-428i	0.986487
	gene_07935.t1	glycoside hydrolase family 5 protein	25	n4-15c20/21o	0.998919
	gene_07948.t1	hypothetical protein UCDDA912_g01126	20	n3-14c21/22o267-287i	0.971195
	gene_07972.t1	putative leucine aminopeptidase 2	26	n7-17c21/22o	0.968065
	gene_07985.t1	hypothetical protein DHEL01_v206291	20	n3-13c17/18o	0.978983
	gene_07990.t1	Subtilisin-like protease 2	24	n8-18c22/23o	0.988044
	gene_08015.t1	fungal cellulose binding domain-containing protein	25	n3-10c16/17o	0.966498
	gene_08029.t1	predicted protein	26	n4-16c20/21o	0.998963
	gene_08046.t1	glycosyl hydrolase	27	n2-11c16/17o	0.99754
	gene_08047.t1	hypothetical protein DHEL01_v201567	25	n5-14c19/20o	0.992896
	gene_08052.t1	putative phosphatidylethanolamine-binding protein pebp	26	n8-15c20/21o269-288i	0.680749
	gene_08055.t1	hypothetical protein CFIO01_06405	26	n7-18c23/24o	0.976577
	gene_08084.t1	hypothetical protein UCDDA912_g02159	22	n3-13c18/19o	0.944998
	gene_08188.t1	DNase1 protein	26	n4-15c20/21o	0.941097
	gene_08345.t1	hypothetical protein UCDDA912_g07822	27	n5-15c19/20o	0.719179
	gene_08358.t1	hypothetical protein VP1G_06956	23	n4-15c22/23o	0.992836
	gene_08392.t1	hypothetical protein K458DRAFT_415220	27	n4-15c20/21o	0.999603
	gene_08393.t1	hypothetical protein UCDDA912_g09420	25	n2-12c16/17o	0.980291
	gene_08401.t1	hypothetical protein DHEL01_v202110	19	n6-21c26/27o	0.998627
	gene_08416.t1	eukaryotic aspartyl protease	26	n9-17c22/23o	0.975388
	gene_08418.t1	hypothetical protein DHEL01_v203711	21	n6-13c20/21o	0.818107
	gene_08420.t1	Pectate lyase L	27	n6-15c20/21o	0.985301
	gene_08436.t1	2-hydroxy-6-oxo-6-phenylhexa-2,4-dienoate hydrolase	23	n3-14c18/19o	0.99505
	gene_08446.t1	gpi anchored protein	23	n4-14c19/20o216-240i	0.966297
	gene_08447.t1	putative dynactin arp1 p25 subunit protein	27	n3-14c19/20o	0.996425
	gene_08474.t1	predicted protein [	26	n3-14c21/22o	0.940238
	gene_08476.t1	hypothetical protein Vi05172_g2502	24	n5-13c18/19o	0.990517
	gene_08480.t1	hypothetical protein UCDDA912_g02595	27	n5-13c18/19o	0.950132
	gene_08493.t1	platelet-activating factor acetylhydrolase	23	n10-21c30/31o	0.690692
	gene_08508.t1	Fungal specific transcription factor domain family protein	26	n3-13c18/19o	0.99313
	gene_08509.t1	putative secreted protein	25	n5-15c26/27o	0.971238
	gene_08519.t1	FAD dependent oxidoreductase	25	n9-16c21/22o	0.753305
	gene_08522.t1	putative pyridine nucleotide-disulfide oxidoreductase family protein	23	n2-10c17/18o	0.949174
	gene_08531.t1	putative 6-phosphogluconolactonase	26	n10-17c21/22o	0.564246
	gene_08533.t1	related to endo-1,3-beta-glucanase	22	n4-11c16/17o	0.965875
	gene_08568.t1	cell wall glucanase	26	n5-16c21/22o425-442i	0.99794
	gene_08570.t1	Glutamate carboxypeptidase	20	n12-19c24/25o	0.521242
	gene_08571.t1	putative aspergillopepsin-2 heavy chain (secreted protein)	26	n4-15c24/25o	0.942461
	gene_08577.t1	feruloyl esterase B	26	n4-15c20/21o	0.986232
	gene_08578.t1	secreted protein	25	n4-15c20/21o	0.989267
	gene_08584.t1	Endo-1,4-beta-xylanase B	27	n7-15c20/21o	0.990202
	gene_08590.t1	hypothetical protein UCDDA912_g09646	21	n3-11c17/18o	0.996269
	gene_08598.t1	Acetylxylan esterase 2	27	n4-11c16/17o256-274i	0.98749
	gene_08607.t1	putative aldose 1-epimerase	26	n4-15c20/21o	0.991711
	gene_08609.t1	predicted protein	26	n2-10c15/16o	0.991369
	gene_08617.t1	hypothetical protein UCDDA912_g07867	24	n3-14c19/20o	0.996642
	gene_08620.t1	fad-binding domain-containing protein	26	n8-18c23/24o	0.888557
	gene_08625.t1	minor extracellular protease vpr	26	n4-16c21/22o	0.930333
	gene_08630.t1	hypothetical protein DHEL01_v209922	23	n6-17c22/23o	0.996076
	gene_08638.t1	eukaryotic aspartyl protease	26	n7-15c20/21o	0.991285
	gene_08639.t1	Arabinanase/levansucrase/invertase	26	n5-16c21/22o	0.990325
	gene_08646.t1	Di-copper centre-containing protein	21	n3-13c18/19o	0.980146
	gene_08660.t1	related to 5-carboxyvanillate decarboxylase	22	n7-18c26/27o	0.976136
	gene_08665.t1	hypothetical protein DHEL01_v207755	26	n3-18c26/27o	0.983678
	gene_08668.t1	xyloglucan-specific endo-beta-1,4-glucanase A	26	n5-14c19/20o	0.994405
	gene_08676.t1	hypothetical protein UCDDA912_g04442	23	n3-13c18/19o	0.994857
	gene_08692.t1	glycoside hydrolase family 7 protein	26	n2-12c17/18o	0.998758
	gene_08702.t1	fungal cellulose binding domain-containing protein	26	n3-11c16/17o	0.966144
	gene_08714.t1	acid phosphatase precursor	27	n4-11c16/17o	0.965259
	gene_08723.t1	GDSL-like Lipase/Acylhydrolase	27	n5-12c17/18o	0.561064
	gene_08724.t1	extracellular dipeptidyl-peptidase Dpp4	24	n3-14c18/19o	0.997144
	gene_08738.t1	Glycoside hydrolase family 125 protein	19	n5-15c20/21o	0.95274
	gene_08742.t1	FAD binding domain-containing protein	26	n4-15c20/21o	0.869385
	gene_08751.t1	putative lustrin a-like protein	18	n5-12c17/18o	0.623565
	gene_08756.t1	putative carbohydrate-binding module family 1 protein	25	n5-13c18/19o	0.996515
	gene_08757.t1	alkaline serine protease Alp1	24	n3-14c18/19o	0.972431
	gene_08758.t1	Leucine aminopeptidase 2	27	n6-16c21/22o	0.991073
	gene_08770.t1	glycoside hydrolase family 43 protein	25	n7-17c22/23o	0.99224
	gene_08774.t1	class I glutamine amidotransferase-like protein	17	n4-15c20/21o	0.934545
	gene_08777.t1	hypothetical protein DHEL01_v202418	27	n2-13c18/19o	0.996291
	gene_08808.t1	tyrosinase precursor	22	n5-16c23/24o	0.911355
	gene_08812.t1	putative glycosidase crf1	27	n5-16c21/22o	0.980632
	gene_08817.t1	hypothetical protein UCDDA912_g05111	27	n7-16c20/21o	0.998818
	gene_08844.t1	glycoside hydrolase family 47 protein	19	n6-14c19/20o	0.918394
	gene_08856.t1	Periplasmic beta-glucosidase	23	n5-16c21/22o	0.980156
	gene_08871.t1	soluble quino protein glucose dehydrogenase	27	n6-16c24/25o476-496i	0.991824
	gene_08882.t1	hypothetical protein UCDDA912_g01213	20	n10-20c24/25o	0.809295
	gene_08905.t1	Poly(rC)-binding protein 4	24	n3-11c17/18o	0.992532
	gene_08909.t1	non-anchored cell wall protein 1	27	n8-16c21/22o	0.888551
	gene_08932.t1	covalently-linked cell wall protein	25	n4-15c23/24o	0.991283
	gene_08934.t1	FAD binding domain-containing	24	n4-14c22/23o	0.948416
	gene_08962.t1	FAD binding domain containing protein	20	n4-11c16/17o	0.859572
	gene_08963.t1	carbohydrate esterase family 16 protein	23	n4-12c16/17o	0.659443
	gene_08968.t1	putative scp-like extracellular protein	24	n4-15c20/21o	0.979138
	gene_08991.t1	hypothetical protein DHEL01_v201487	24	n4-14c19/20o	0.997382
	gene_09001.t1	dipeptidyl-peptidase-like protein V precursor	26	n6-14c19/20o	0.836164
	gene_09002.t1	pectate lyase a	21	n3-11c16/17o	0.994436
	gene_09007.t1	hypothetical protein DL546_003848	22	n3-12c17/18o	0.956944
	gene_09010.t1	ABC-type Fe3+ transport system	22	n4-11c19/20o	0.983638
	gene_09047.t1	copper radical oxidase	26	n5-16c24/25o	0.992008
	gene_09083.t1	hypothetical protein UCDDA912_g00084	20	n13-21c28/29o241-264i	0.986121
	gene_09104.t1	hypothetical protein UCDDA912_g00098	27	n3-12c17/18o	0.991968
	gene_09110.t1	GDSL-like Lipase/Acylhydrolase	27	n8-16c20/21o	0.803876
	gene_09123.t1	cerato-platanin 6	24	n4-14c19/20o	0.996584
	gene_09133.t1	hypothetical protein UCDDA912_g07081	25	n2-13c18/19o	0.986875
	gene_09139.t1	DnaJ domain-containing protein	18	n3-14c19/20o166-187i	0.997173
	gene_09144.t1	hypothetical protein DHEL01_v210438	19	n5-16c20/21o162-183i	0.931738
	gene_09145.t1	putative coagulation factor 5 8 type domain-containing protein	26	n5-16c21/22o	0.91716
	gene_09165.t1	extracellular matrix protein	26	n3-14c19/20o202-219i	0.993347
	gene_09169.t1	putative integral membrane protein	17	n7-18c23/24o225-250i262-278o290-309i329-350o356-377i	0.830649
	gene_09188.t1	Endochitinase 1	27	n4-16c21/22o	0.995283
	gene_09207.t1	anchored cell wall protein-7	25	n3-14c19/20o	0.984078
	gene_09219.t1	Kin of IRRE-like protein 3	22	n8-16c21/22o206-230i	0.994211
	gene_09222.t1	peptidase aspartic	24	n6-17c22/23o	0.949717
	gene_09248.t1	cytosolic Cu/Zn superoxide dismutase	27	n4-12c17/18o	0.996573
	gene_09283.t1	putative chitin- domain 3 protein	26	n2-12c17/18o	0.966082
	gene_09291.t1	hydrophobic surface binding protein	25	n4-15c23/24o	0.709117
	gene_09295.t1	hypothetical protein DHEL01_v206232	25	n6-15c20/21o	0.957112
	gene_09301.t1	glycoside hydrolase family 16 protein	27	n4-15c20/21o	0.85014
	gene_09366.t1	putative glycoside hydrolase family 16 protein	27	n6-17c22/23o435-453i	0.987606
	gene_09378.t1	hypothetical protein DHEL01_v203365	23	n5-14c19/20o	0.936983
	gene_09403.t1	hypothetical protein UCDDA912_g03173	24	n5-12c17/18o	0.980982
	gene_09417.t1	hypothetical protein VMCG_01052	27	n3-10c15/16o	0.99346
	gene_09418.t1	putative feruloyl esterase A	17	n3-13c21/22o	0.993442
	gene_09450.t1	putative lipase 2	25	n7-17c21/22o	0.859082
	gene_09459.t1	glycoside hydrolase family 5 protein	25	n3-11c16/17o	0.859114
	gene_09498.t1	glycoside hydrolase family 10 protein	27	n4-15c19/20o	0.995009
	gene_09502.t1	Beta-hexosaminidase 2	27	n2-12c17/18o	0.963701
	gene_09578.t1	carboxylesteras-like protein	26	n7-18c24/25o	0.999087
	gene_09602.t1	hypothetical protein UCDDA912_g01601	22	n4-15c20/21o	0.945436
	gene_09609.t1	dockerin type 1	23	n6-14c19/20o	0.916745
	gene_09627.t1	LysM domain-containing protein	26	n3-14c22/23o	0.967781
	gene_09675.t1	putative glycoside hydrolase family 7 protein	24	n4-11c16/17o	0.990481
	gene_09719.t1	putative pci domain-containing protein	27	n3-13c17/18o	0.999372
	gene_09786.t1	hypothetical protein DHEL01_v202067	27	n7-19c27/28o	0.987467
	gene_09795.t1	Tyrosinase-like protein orsC	24	n7-18c23/24o	0.972782
	gene_09810.t1	Glycoside hydrolase family 12	26	n3-14c19/20o	0.925239
	gene_09861.t1	chloroperoxidase-like protein	24	n3-13c17/18o	0.990643
	gene_09868.t1	subtilisin-like protein	27	n3-14c18/19o	0.938592
	gene_09897.t1	Zn-dependent exopeptidase	19	n4-14c19/20o	0.770946
	gene_09902.t1	hypothetical protein DHEL01_v203070	26	n2-12c17/18o	0.997748
	gene_09960.t1	acetylxylan esterase 2	27	n6-17c21/22o	0.865653
	gene_09978.t1	endoglucanase c	23	n2-12c17/18o	0.996467
	gene_09996.t1	putative trypsin-like serine protease	18	n4-14c19/20o	0.979021
	gene_09999.t1	Endoglucanase cel12A	26	n6-16c21/22o332-354i	0.996735
	gene_10010.t1	chitin binding protein	26	n3-14c19/20o	0.968899
	gene_10030.t1	hypothetical protein UCDDA912_g05990	26	n9-19c24/25o	0.991032
	gene_10037.t1	Six-hairpin glycosidase-like protein	25	n3-14c19/20o	0.904642
	gene_10041.t1	hypothetical protein UCDDA912_g10568	26	n5-16c21/22o	0.99505
	gene_10044.t1	feruloyl esterase A	26	n4-11c16/17o	0.997861
	gene_10051.t1	Bilirubin oxidase	18	n9-17c23/24o	0.845739
	gene_10056.t1	hypothetical protein DHEL01_v206635	23	n3-13c18/19o	0.997341
	gene_10063.t1	glycoside hydrolase family 30 protein	26	n4-12c17/18o	0.96818
	gene_10077.t1	tannase and feruloyl esterase	27	n7-17c26/27o	0.995851
	gene_10093.t1	Cellobiose dehydrogenase	26	n5-13c18/19o	0.970507
	gene_10107.t1	putative glycoside hydrolase family 2 protein	21	n5-16c24/25o	0.890485
	gene_10109.t1	hypothetical protein UCDDA912_g02155	25	n5-13c17/18o	0.727456
	gene_10131.t1	glycoside hydrolase family 18 protein	26	n3-13c17/18o	0.910377
	gene_10134.t1	endoglucanase 7a	26	n8-17c22/23o	0.994831
	gene_10139.t1	Beta-lactamase/transpeptidase-like protein	22	n2-13c18/19o	0.995223
	gene_10145.t1	putative glycosyl hydrolase family 61	27	n2-13c18/19o	0.950184
	gene_10148.t1	5'/3'-nucleotidase SurE	27	n3-14c22/23o	0.95859
	gene_10153.t1	putative pepsin a1	24	n3-13c17/18o	0.988541
	gene_10158.t1	hypothetical protein UCDDA912_g04726	20	n12-19c24/25o	0.97294
	gene_10186.t1	neutral protease	18	n3-13c18/19o	0.892344
	gene_10191.t1	hypothetical protein UCDDA912_g04708	26	n11-22c26/27o	0.506003
	gene_10197.t1	hypothetical protein UCDDA912_g04702	20	n6-17c22/23o	0.995409
	gene_10233.t1	hypothetical protein DHEL01_v207941	25	n3-13c18/19o	0.993874
	gene_10246.t1	pectate lyase a	25	n4-14c19/20o	0.998491
	gene_10247.t1	hypothetical protein DHEL01_v205179	23	n5-12c17/18o	0.926862
	gene_10270.t1	hypothetical protein UCDDA912_g00961	24	n5-13c18/19o	0.971897
	gene_10273.t1	putative hydrophobin-like protein	26	n3-12c17/18o	0.992483
	gene_10286.t1	L-ascorbate oxidase	21	n4-15c20/21o	0.99557
	gene_10290.t1	cellulose binding CEL1	27	n3-14c19/20o	0.995352
	gene_10338.t1	GMC oxidoreductase	24	n4-12c16/17o	0.995169
	gene_10370.t1	inosine/uridine-preferring nucleoside hydrolase	19	n6-16c21/22o	0.946579
	gene_10400.t1	alcohol oxidase	25	n12-25c30/31o683-707i	0.555357
	gene_10407.t1	hypothetical protein GCG54_00010815	24	n5-12c17/18o	0.965451
	gene_10408.t1	hypothetical protein CGLO_11503	24	n5-16c22/23o	0.996728
	gene_10411.t1	predicted protein	25	n9-17c22/23o	0.833427
	gene_10414.t1	endo-1,4-beta-xylanase B	27	n6-17c22/23o	0.981625
	gene_10419.t1	choline dehydrogenase	26	n2-13c18/19o	0.973719
	gene_10430.t1	hypothetical protein K445DRAFT_300557	24	n5-18c26/27o229-253i	0.997552
	gene_10433.t1	endonuclease/Exonuclease/phosphatase	25	n5-13c18/19o	0.992595
	gene_10461.t1	hypothetical protein CGLO_16733	18	n4-15c20/21o	0.976511
	gene_10511.t1	cellobiose dehydrogenase	20	n3-14c20/21o	0.995657
	gene_10525.t1	uncharacterized protein INS49_000102	26	n3-14c22/23o	0.972045
	gene_10550.t1	Neutral protease 2-like protein	25	n3-14c18/19o	0.976747
	gene_10582.t1	hypothetical protein UCDDA912_g03788	24	n3-13c18/19o	0.996237
	gene_10588.t1	putative UPF0061 protein	25	n5-15c20/21o	0.984016
	gene_10611.t1	Glucan endo-1,3-beta-glucosidase	26	n5-16c21/22o	0.936815
	gene_10612.t1	predicted protein [	26	n6-17c22/23o	0.998742
	gene_10614.t1	Ribosomal protein s17	25	n5-13c18/19o	0.993531
	gene_10619.t1	ABC-type Fe3+ transport system	26	n4-11c16/17o	0.942851
	gene_10628.t1	Glutaryl-CoA dehydrogenase, mitochondrial	23	n4-16c20/21o562-579i	0.996092
	gene_10634.t1	glycosyl hydrolase family 16	26	n6-15c20/21o	0.997194
	gene_10637.t1	putative cell surface spherulin 4-like protein	26	n3-13c18/19o	0.955243
	gene_10640.t1	putative beta-glucosidase g	25	n2-13c18/19o	0.957335
	gene_10645.t1	starch binding domain-containing protein	26	n3-13c18/19o	0.923334
	gene_10650.t1	glycoside hydrolase family 79 protein	25	n4-14c19/20o	0.702607
	gene_10664.t1	biotrophy-associated secreted protein 2	27	n4-19c26/27o	0.996412
	gene_10669.t1	Unsaturated rhamnogalacturonyl hydrolase YteR	23	n7-17c22/23o	0.991294
	gene_10675.t1	hypothetical protein UCDDA912_g08888	20	n3-12c17/18o	0.958074
	gene_10678.t1	carboxypeptidase cpdS	24	n4-15c20/21o	0.990153
	gene_10682.t1	polysaccharide lyase family 4 protein	27	n10-18c23/24o	0.951242
	gene_10697.t1	endonuclease/exonuclease/phosphatase	24	n3-14c19/20o	0.970717
	gene_10706.t1	chitin deacetylase	25	n4-11c16/17o	0.991445
	gene_10710.t1	Alpha-fucosidase A	25	n15-22c27/28o	0.883781
	gene_10711.t1	hypothetical protein UCDDA912_g06886	26	n3-14c19/20o	0.996207
	gene_10718.t1	endopolygalacturonase 3	27	n4-15c26/27o	0.916488
	gene_10721.t1	Hydroxyneurosporene synthase	25	n4-14c19/20o	0.973792
	gene_10723.t1	putative glycoside hydrolase family 93 protein	24	n7-14c19/20o	0.992247
	gene_10735.t1	NPP1-domain-containing protein	26	n6-14c19/20o	0.983813
	gene_10741.t1	hypothetical protein DHEL01_v210122	17	n3-13c17/18o	0.990879
	gene_10761.t1	putative cell wall glucanase	24	n6-14c19/20o	0.732947
	gene_10796.t1	feruloyl esterase B	25	n5-16c21/22o	0.994075
	gene_10815.t1	alpha-N-arabinofuranosidase 2	19	n8-15c20/21o	0.992036
	gene_10827.t1	serine protease	27	n4-22c30/31o	0.969531
	gene_10845.t1	putative domon-like type 9 carbohydrate-binding module domain	25	n4-15c20/21o	0.996641
	gene_10846.t1	endoglucanase EG-1	26	n3-13c18/19o	0.993463
	gene_10856.t1	Zinc carboxypeptidase	24	n4-15c20/21o	0.994623
	gene_10875.t1	carbohydrate esterase family 15 protein	26	n6-13c18/19o	0.978135
	gene_10883.t1	1,4-beta-D-glucan cellobiohydrolase cel6b	19	n6-17c22/23o	0.91612
	gene_10894.t1	hypothetical protein UCDDA912_g08351	23	n3-13c18/19o	0.998406
	gene_10902.t1	subtilisin Carlsberg	27	n3-14c23/24o	0.903385
	gene_10911.t1	glycoside hydrolase	27	n3-11c16/17o	0.998925
	gene_10919.t1	cutinase	27	n3-13c18/19o	0.911565
	gene_10928.t1	Glucan 1,3-beta-glucosidase	25	n6-14c19/20o	0.977319
	gene_10943.t1	glycosyl hydrolase family 16	27	n6-14c19/20o	0.940461
	gene_10977.t1	putative glycoside hydrolase family 18 protein	25	n6-14c19/20o890-910i	0.942907
	gene_10986.t1	glycoside hydrolase family 43 protein	27	n4-16c24/25o	0.998728
	gene_11058.t1	putative secreted protein	26	n4-12c16/17o	0.803586
	gene_11061.t1	hypothetical protein UCDDA912_g04629	26	n3-10c15/16o	0.968161
	gene_11062.t1	putative glycoside hydrolase family 16 protein	23	n7-18c23/24o303-324i	0.998081
	gene_11072.t1	intracellular hyphae protein 1	27	n3-14c19/20o	0.990729
	gene_11078.t1	glycoside hydrolase family 5 protein	21	n3-14c19/20o	0.99133
	gene_11081.t1	M6 family metalloprotease	25	n2-13c18/19o	0.774374
	gene_11087.t1	Carboxypeptidase S1	24	n4-15c20/21o	0.983912
	gene_11121.t1	Metallo-dependent phosphatase-like protein	19	n6-16c24/25o	0.869434
	gene_11139.t1	hypothetical protein UCDDA912_g03833	24	n3-13c17/18o	0.992086
	gene_11143.t1	N-acetyltransferase eso1	25	n3-14c22/23o205-230i	0.995716
	gene_11146.t1	aspartic peptidase domain-containing protein	27	n5-13c18/19o427-445i	0.922011
	gene_11148.t1	nuclease S1	19	n3-14c19/20o	0.949469
	gene_11150.t1	putative ribosomal protein s17 protein	20	n5-16c21/22o	0.981694
	gene_11176.t1	necrosis- and ethylene-inducing protein	25	n6-13c18/19o	0.861858
	gene_11181.t1	predicted protein	26	n4-15c21/22o	0.956515
	gene_11195.t1	glycoside hydrolase family 30 protein	26	n5-13c18/19o	0.920286
	gene_11218.t1	putative extracellular serine-threonine rich protein	25	n3-12c17/18o	0.99625
	gene_11230.t1	hypothetical protein DHEL01_v209630	27	n14-22c27/28o283-306i	0.677258
	gene_11252.t1	alpha-L-rhamnosidase A precursor	26	n2-12c17/18o	0.935301
	gene_11327.t1	Signaling mucin MSB2	26	n5-15c20/21o888-909i	0.985417
	gene_11395.t1	glycosyl hydrolase family 76-domain-containing protein	24	n8-19c24/25o	0.892197
	gene_11465.t1	glycoside hydrolase family 5 protein	17	n8-15c20/21o	0.991624
	gene_11466.t1	putative short chain dehydrogenase reductase family	17	n3-14c22/23o	0.900369
	gene_11468.t1	carboxylesterase family protein	26	n3-14c18/19o	0.973385
	gene_11469.t1	putative alpha-1,3-glucanase/mutanase	25	n2-13c18/19o	0.794729
	gene_11510.t1	hypothetical protein DHEL01_v204536	18	n3-14c19/20o	0.996693
	gene_11520.t1	putative beta-glucosidase d	26	n8-19c24/25o	0.992478
	gene_11540.t1	hypothetical protein DHEL01_v201246	25	n2-13c18/19o	0.8657
	gene_11552.t1	amine oxidase	21	n7-17c22/23o	0.995249
	gene_11554.t1	Palmitoyl-protein thioesterase 1	19	n2-13c18/19o	0.856765
	gene_11555.t1	glycoside hydrolase family 3 protein	26	n5-16c21/22o	0.988459
	gene_11558.t1	putative infection structure specific protein	26	n4-14c18/19o	0.876323
	gene_11559.t1	Endo-xylogalacturonan hydrolase A	26	n2-12c17/18o	0.973764
	gene_11560.t1	putative exopolygalacturonase B	25	n3-14c18/19o	0.933594
	gene_11572.t1	putative glycoside hydrolase family 76 protein	22	n4-11c16/17o437-457i	0.986904
	gene_11575.t1	hypothetical protein UCDDA912_g01076	26	n3-14c19/20o	0.957048
	gene_11576.t1	necrosis- and ethylene-inducing protein	25	n2-12c17/18o	0.892067
	gene_11578.t1	Endo-1,4-beta-xylanase D	27	n5-14c19/20o	0.94198
	gene_11584.t1	heme peroxidase	17	n4-16c21/22o	0.920355
	gene_11620.t1	putative oxidase protein	26	n4-14c19/20o	0.985577
	gene_11623.t1	alpha-L-fucosidase 1	25	n18-29c35/36o	0.977594
	gene_11624.t1	hypothetical protein UCDDA912_g10662	22	n6-13c18/19o	0.994367
	gene_11647.t1	putative extracellular lipase	25	n2-10c15/16o	0.94964
	gene_11652.t1	glycoside hydrolase family 76 protein	26	n14-22c26/27o	0.986191
	gene_11659.t1	hypothetical protein DHEL01_v203996	25	n4-12c17/18o	0.993501
	gene_11671.t1	ER membrane protein complex subunit 1	21	n4-11c15/16o	0.986938
	gene_11711.t1	hypothetical protein UCDDA912_g07801	27	n6-15c20/21o	0.993982
	gene_11743.t1	polysaccharide lyase family 4 protein	23	n4-15c19/20o	0.89482
	gene_11746.t1	Fasciclin-domain-containing protein	21	n6-17c26/27o374-396i	0.811007
	gene_11792.t1	E3 ubiquitin-protein ligase RNF13	19	n6-21c26/27o591-611i	0.722284
	gene_11843.t1	hypothetical protein DHEL01_v208130	17	n3-13c18/19o	0.99374
	gene_11844.t1	putative pectinesterase family protein	26	n7-18c23/24o	0.994743
	gene_11899.t1	putative glycoside hydrolase family 30 protein	27	n4-15c27/28o	0.985195
	gene_11906.t1	hypothetical protein VP1G_11210	25	n4-15c20/21o	0.9652
	gene_11926.t1	secreted protein	24	n3-12c17/18o	0.992239
	gene_11953.t1	putative neurofilament medium polypeptide protein	25	n7-18c26/27o	0.979456
	gene_11954.t1	putative cell wall protein	27	n6-14c22/23o204-225i	0.696039
	gene_11958.t1	glycoside hydrolase family 51 protein	27	n4-15c21/22o	0.973895
	gene_11961.t1	extracellular metalloprotease	24	n4-12c17/18o	0.882089
	gene_11976.t1	acid protease	27	n5-16c21/22o484-504i	0.920203
	gene_11986.t1	hypothetical protein UCDDA912_g10627	24	n3-10c15/16o266-283i	0.932113
	gene_12000.t1	related to carboxypeptidase A	25	n6-14c19/20o	0.87757
	gene_12032.t1	predicted protein	25	n4-14c19/20o	0.998033
	gene_12060.t1	adhesin protein Mad1	27	n3-10c15/16o	0.99636
	gene_12085.t1	glycosyl hydrolase family 16	24	n6-13c18/19o	0.944486
	gene_12095.t1	hypothetical protein BDV29DRAFT_153040	27	n3-14c24/25o	0.999328
	gene_12105.t1	CFEM domain-containing protein	25	n5-16c21/22o	0.966873
	gene_12129.t1	hypothetical protein UCDDA912_g03833	26	n3-11c15/16o	0.975488
	gene_12131.t1	carbonic anhydrase	23	n5-15c20/21o	0.981311
	gene_12135.t1	acid protease	23	n2-12c16/17o	0.918756
	gene_12243.t1	glycoside hydrolase family 79 protein	26	n8-16c21/22o	0.767157
	gene_12252.t1	putative mas3 protein	22	n4-14c32/33o	0.816536
	gene_12271.t1	hypothetical protein DHEL01_v203127	20	n6-17c24/25o	0.663852
	gene_12309.t1	alpha amylase	23	n2-13c21/22o	0.968885
	gene_12324.t1	SUN domain-containing protein	26	n4-19c24/25o465-482i	0.982079
	gene_12340.t1	Non-reducing end alpha-L-arabinofuranosidase BoGH43A	19	n6-17c22/23o	0.982346
	gene_12359.t1	Putative galacturan 1,4-alpha-galacturonidase C	23	n4-15c23/24o	0.992394
	gene_12381.t1	glycoside hydrolase family 51 protein	25	n7-14c19/20o	0.739669
	gene_12384.t1	putative carbohydrate-binding module family 1 protein	24	n5-15c19/20o	0.91637
	gene_12392.t1	hypothetical protein	18	n7-15c20/21o	0.880767
	gene_12401.t1	fad binding domain-containing protein	22	n4-14c19/20o	0.973954
	gene_12405.t1	hypothetical protein DHEL01_v205152	21	n2-10c15/16o	0.829379
	gene_12408.t1	Cathepsin E	22	n6-14c21/22o	0.941951
	gene_12410.t1	ATP binding protein	22	n4-15c20/21o	0.76707
	gene_12449.t1	putative histidine acid phosphatase protein	26	n6-13c19/20o440-465i	0.680009
	gene_12451.t1	S1/P1 Nuclease	25	n7-18c24/25o	0.761378
	gene_12498.t1	galactose oxidase-like protein precursor	27	n9-17c22/23o	0.993159
	gene_12501.t1	glycoprotein X	25	n9-16c21/22o	0.930777
	gene_12516.t1	ribonuclease T2	27	n4-15c20/21o	0.97602
	gene_12534.t1	acetyl esterase	26	n4-15c20/21o	0.99777
	gene_12536.t1	glycoside hydrolase family 76 protein	27	n4-15c21/22o	0.85911
	gene_12537.t1	hypothetical protein DHEL01_v205197	23	n4-15c24/25o	0.998969
	gene_12544.t1	putative carboxylesterase type b protein	19	n3-14c23/24o	0.930277
	gene_12574.t1	amidohydrolase 2	23	n2-13c18/19o	0.997102
	gene_12583.t1	hypothetical protein UCDDA912_g04210	26	n3-13c20/21o	0.943377
	gene_12585.t1	peptidase S41 family protein	25	n7-14c19/20o	0.853161
	gene_12586.t1	UPF0311 protein YveG	26	n6-14c19/20o	0.973328
	gene_12587.t1	complex I intermediate-associated protein 30	22	n6-13c20/21o	0.982536
	gene_12598.t1	25 kDa protein elicitor	26	n4-12c17/18o	0.973472
	gene_12601.t1	Alpha-galactosidase D	26	n4-15c23/24o	0.996269
	gene_12610.t1	Polysaccharide monooxygenase Cel61a	25	n3-11c16/17o	0.996324
	gene_12623.t1	galactose mutarotase-like protein	27	n3-14c19/20o	0.975642
	gene_12626.t1	hypothetical protein EYC84_006970	23	n4-14c19/20o	0.994637
	gene_12627.t1	minor extracellular protease vpr	25	n6-14c19/20o	0.983786
	gene_12708.t1	hypothetical protein DHEL01_v200488	25	n4-13c18/19o	0.998914
	gene_12715.t1	FAD binding domain-containing protein	25	n3-14c19/20o	0.992094
	gene_12757.t1	hypothetical protein DHEL01_v203484	24	n4-15c20/21o	0.923898
	gene_12793.t1	putative outer capsid protein VP5	21	n4-15c23/24o142-163i170-192o	0.995991
	gene_12823.t1	uncharacterized protein INS49_001703	18	n4-14c20/21o	0.994834
	gene_12847.t1	glycoside hydrolase family 78 protein	26	n3-16c28/29o	0.866851
	gene_12857.t1	chitin binding protein	17	n3-13c17/18o	0.99688
	gene_12895.t1	quinoprotein amine dehydrogenase beta chain-like protein	20	n5-13c18/19o	0.772178
	gene_12898.t1	SSCRP protein	20	n10-20c25/26o225-249i	0.942035
	gene_12902.t1	hypothetical protein DHEL01_v202940	27	n2-13c18/19o	0.996612
	gene_12920.t1	acetyl esterase	24	n10-20c25/26o	0.893662
	gene_12923.t1	hypothetical protein UCDDA912_g01376	25	n3-13c17/18o	0.984416
	gene_12958.t1	hypothetical protein DHEL01_v200218	24	n4-16c24/25o173-197i	0.998661
	gene_12960.t1	carbohydrate-binding module family 1 protein	26	n3-10c15/16o	0.974934
	gene_12966.t1	hypothetical protein UCDDA912_g08487	26	n4-11c16/17o	0.931842
	gene_13067.t1	glycoside hydrolase family 1 protein	26	n4-14c19/20o	0.928972
	gene_13070.t1	putative beta-lactamase family	24	n7-17c22/23o	0.932968
	gene_13108.t1	putative exopolysaccharide inner membrane protein	24	n6-14c20/21o	0.989957
	gene_13203.t1	putative glycoside hydrolase family 75 protein	25	n6-14c19/20o	0.992739
	gene_13214.t1	hypothetical protein VMCG_05226	20	n6-17c22/23o278-297i	0.971423
	gene_13226.t1	Lipase 1	25	n4-11c16/17o	0.995468
	gene_13228.t1	hypothetical protein DHEL01_v204301	22	n6-13c18/19o	0.942518
	gene_13261.t1	Acetylxylan esterase-like protein	25	n4-15c20/21o	0.991988
	gene_13269.t1	alpha/beta-hydrolase	27	n3-13c18/19o	0.99598
	gene_13278.t1	putative isomerase YbhE	26	n5-16c21/22o	0.957212
	gene_13279.t1	hypothetical protein DHEL01_v207332	23	n5-15c19/20o	0.97979
	gene_13287.t1	chitinase-1, variant	25	n3-13c17/18o	0.997605
	gene_13296.t1	small secreted protein	21	n3-11c18/19o	0.97878
	gene_13312.t1	probable lysophospholipase precursor	23	n6-17c23/24o	0.924474
	gene_13322.t1	glycoside hydrolase family 93 protein	24	n7-18c25/26o	0.974602
	gene_13334.t1	putative glucose sorbosone dehydrogenase protein	27	n3-14c21/22o	0.984881
	gene_13336.t1	hypothetical protein DHEL01_v208692	26	n2-12c17/18o170-192i	0.99657
	gene_13363.t1	penicillin-binding protein	19	n6-17c22/23o	0.988614
	gene_13366.t1	WSC-domain-containing protein	25	n4-16c21/22o	0.988315
	gene_13370.t1	polysaccharide lyase family 1 protein	18	n3-14c22/23o	0.977671
	gene_13379.t1	acid protease	23	n4-15c20/21o	0.671669
	gene_13382.t1	Putative fungistatic metabolite	26	n3-13c20/21o	0.997319
	gene_13419.t1	glycoside hydrolase family 13 protein	26	n7-17c25/26o	0.771783
	gene_13422.t1	biotrophy-associated secreted protein 2	27	n4-19c26/27o	0.998497
	gene_13450.t1	hypothetical protein UCDDA912_g02500	25	n5-15c20/21o	0.996755
	gene_13466.t1	alkaline proteinase	25	n7-15c20/21o	0.984252
	gene_13467.t1	hypothetical protein DPV78_006810	23	n3-11c16/17o	0.613833
	gene_13468.t1	endonuclease/Exonuclease/phosphatase	27	n6-17c22/23o	0.927211
	gene_13472.t1	hypothetical protein UCDDA912_g02490	26	n3-12c17/18o	0.999267
	gene_13494.t1	putative glycoside hydrolase family 32 protein	25	n3-14c19/20o	0.981078
	gene_13495.t1	hypothetical protein UCDDA912_g06933	22	n7-17c22/23o	0.985422
	gene_13500.t1	mannan endo-1,4-beta-mannosidase 3	23	n4-15c20/21o	0.887622
	gene_13505.t1	putative beta-glucosidase M	26	n5-16c21/22o	0.947453
	gene_13509.t1	hypothetical protein UCDDA912_g06922	25	n4-12c19/20o	0.955297
	gene_13510.t1	hypothetical protein DHEL01_v210000	17	n6-16c21/22o	0.988908
	gene_13514.t1	hypothetical protein UCDDA912_g00193	26	n4-15c20/21o	0.998327
	gene_13522.t1	berberine-like protein	26	n13-24c29/30o	0.55732
	gene_13532.t1	hypothetical protein UCDDA912_g00202	26	n7-17c21/22o	0.984079
	gene_13536.t1	Carboxypeptidase 2	17	n7-14c19/20o	0.629071
	gene_13549.t1	hypothetical protein DHEL01_v209460	18	n3-14c21/22o	0.987685
	gene_13575.t1	putative subtilisin-like serine protease pr1c	27	n4-15c20/21o	0.984171
	gene_13580.t1	aminopeptidase-like protein Y	22	n3-13c17/18o	0.985081
	gene_13581.t1	hypothetical protein CI238_09841	22	n2-13c18/19o	0.915184
	gene_13584.t1	cutinase, putative	27	n3-12c17/18o	0.962862
	gene_13595.t1	hypothetical protein BO97DRAFT_168399	24	n6-13c18/19o	0.986408
	gene_13608.t1	glycosyl hydrolase family 43 protein	26	n5-16c21/22o	0.996355
	gene_13651.t1	hypothetical protein VPNG_03508	25	n3-15c20/21o	0.986125
	gene_13653.t1	related to sporozoite surface protein 2 precursor	21	n7-15c20/21o237-255i	0.994369
	gene_13664.t1	Thaumatin, pathogenesis-related	25	n7-18c23/24o	0.991476
	gene_13665.t1	no hit	22	n5-16c28/29o	0.971594
	gene_13672.t1	putative pectate lyase F	21	n5-16c21/22o	0.993824
	gene_13694.t1	Tripeptidyl-peptidase sed2	27	n2-10c15/16o	0.93256
	gene_13700.t1	Tyrosinase-like protein orsC	27	n4-12c17/18o	0.992559
	gene_13722.t1	putative gas1-like protein	24	n7-14c19/20o	0.962372
	gene_13750.t1	Endoglucanase EG-II	20	n2-13c18/19o473-492i	0.989018
	gene_13753.t1	aspartic proteinase	26	n6-17c22/23o460-485i	0.981793
	gene_13763.t1	predicted protein	18	n8-19c24/25o	0.991141
	gene_13775.t1	pectin lyase E	25	n6-17c22/23o	0.956402
	gene_13816.t1	Glucan 1,3-beta-glucosidase	25	n4-12c17/18o	0.983805
	gene_13817.t1	soluble quino protein glucose dehydrogenase	21	n4-15c20/21o	0.95857
	gene_13828.t1	glycoside hydrolase family 78 protein	24	n8-19c24/25o	0.885063
	gene_13831.t1	hypothetical protein SAPIO_CDS6351	24	n4-14c19/20o	0.997609
	gene_13850.t1	TRI14-like protein	27	n5-16c22/23o	0.964033
	gene_13892.t1	alkaline serine protease Alp1	27	n3-11c16/17o	0.956157
	gene_13931.t1	hypothetical protein VMCG_03630	20	n2-13c18/19o	0.964233
	gene_13936.t1	arginase family protein	21	n4-14c22/23o	0.813082
	gene_13945.t1	putative conserved glycine-rich protein	23	n5-13c21/22o	0.956132
	gene_13950.t1	glycoside hydrolase family 79 protein	26	n7-15c19/20o	0.889575
	gene_14000.t1	tap domain protein	21	n10-19c24/25o	0.981977
	gene_14002.t1	glycoside hydrolase family 5 protein	25	n3-13c18/19o	0.981637
	gene_14004.t1	no hit	27	n3-11c15/16o	0.99088
	gene_14006.t1	amine oxidase catalytic domain-containing protein	18	n7-18c23/24o	0.912112
	gene_14024.t1	lytic polysaccharide monooxygenase	26	n6-17c22/23o	0.895637
	gene_14083.t1	hypothetical protein PpBr36_04026	24	n4-12c17/18o	0.999134
	gene_14091.t1	PPE family protein	24	n4-15c19/20o	0.949116
	gene_14121.t1	Alpha/Beta hydrolase protein	20	n4-15c23/24o	0.948416
	gene_14124.t1	hypothetical protein CFIO01_13625	23	n6-17c22/23o	0.879773
	gene_14125.t1	hypothetical protein GQ607_014534	25	n6-14c19/20o	0.966359
	gene_14143.t1	hypothetical protein DHEL01_v211493	18	n4-14c19/20o	0.793712
	gene_14165.t1	hypothetical protein UCDDA912_g09759	23	n5-12c17/18o	0.967593
	gene_14172.t1	hypothetical protein UCDDA912_g05513	26	n3-14c22/23o	0.993944
	gene_14185.t1	YesU protein	27	n3-14c19/20o	0.995417
	gene_14187.t1	Kievitone hydratase-like protein	25	n6-14c19/20o	0.979281
	gene_14191.t1	putative serine protease EDA2	24	n5-15c20/21o	0.89409
	gene_14199.t1	glycoside hydrolase family 45 protein	26	n7-18c23/24o	0.988937
	gene_14214.t1	heme peroxidase	19	n6-14c19/20o	0.573481
	gene_14240.t1	predicted protein	27	n2-13c19/20o	0.927622
	gene_14248.t1	hypothetical protein DHEL01_v207533	25	n4-15c22/23o	0.950276
	gene_14252.t1	Acetylxylan esterase	25	n6-14c18/19o	0.967968
	gene_14279.t1	glycosyl hydrolase family 61-domain-containing protein	25	n5-13c18/19o	0.980431
	gene_14282.t1	Glycosyl hydrolase family 67, C-terminal	24	n3-10c15/16o	0.992015
	gene_14303.t1	putative alpha-n-arabinofuranosidase 2	21	n14-25c33/34o	0.903539
	gene_14304.t1	signal peptide-containing protein	26	n6-17c25/26o	0.99494
	gene_14317.t1	putative alpha-N-acetylglucosaminidase	26	n4-15c20/21o	0.998213
	gene_14322.t1	alpha/beta-hydrolase	26	n7-17c22/23o	0.919767
	gene_14328.t1	putative glutamine-serine-proline rich	25	n3-14c20/21o	0.997091
	gene_14353.t1	developmentally Regulated MAPK Interacting protein	27	n3-11c16/17o	0.998636
	gene_14359.t1	carboxypeptidase S1	25	n3-13c18/19o	0.888699
	gene_14390.t1	glycoside hydrolase family 79 protein	26	n4-15c20/21o	0.990465
	gene_14399.t1	Cell wall mannoprotein 1	24	n3-11c16/17o	0.991143
	gene_14406.t1	Thermolabile hemolysin	27	n7-14c19/20o	0.932467
	gene_14437.t1	Cell wall galactomannoprotein mp2 allergen f17-like protein	23	n3-10c15/16o	0.940251
	gene_14452.t1	Serine carboxypeptidase	24	n6-17c22/23o	0.979188
	gene_14453.t1	glycosyl hydrolase family 61	23	n3-10c15/16o	0.984086
	gene_14459.t1	putative aldehyde dehydrogenase	22	n3-11c19/20o	0.966901
	gene_14466.t1	Glycoside hydrolase family 28 protein	24	n5-15c19/20o	0.971825
	gene_14467.t1	GPI-anchored cell wall beta-1,3-endoglucanase EglC	25	n6-14c18/19o335-353i	0.977828
	gene_14473.t1	Galactan endo-beta-1,3-galactanase	26	n5-16c21/22o	0.98855
	gene_14479.t1	laccase TilA	19	n6-16c21/22o	0.989158
	gene_14487.t1	histidine acid phosphatase	21	n7-17c22/23o	0.952224
	gene_14495.t1	choline dehydrogenase	26	n6-17c22/23o	0.980914
	gene_14513.t1	glycosyl hydrolase family 18	24	n7-18c26/27o	0.687342
	gene_14526.t1	pepsinogen c	19	n3-11c16/17o	0.924974
	gene_14529.t1	putative cyanophycinase protein	20	n6-19c24/25o	0.847378
	gene_14539.t1	putative hydrophobic surface binding protein a	23	n6-17c22/23o	0.897607
	gene_14560.t1	hypothetical protein UCDDA912_g06518	26	n6-14c18/19o	0.985188
	gene_14563.t1	putative glutathione-dependent formaldehyde-activating enzyme	24	n5-16c20/21o	0.983588
	gene_14566.t1	DUF1996 multi-domain protein	24	n4-14c19/20o	0.992123
	gene_14574.t1	putative gpi anchored dioxygenase	24	n4-14c21/22o	0.952206
	gene_14581.t1	putative wsc domain containing protein	27	n4-15c19/20o188-209i	0.996558
	gene_14584.t1	putative mac1 interacting protein 1	26	n3-14c19/20o	0.99968
	gene_14593.t1	hypothetical protein UCDDA912_g06500	24	n4-14c22/23o	0.99722
	gene_14594.t1	Dehydrogenase xptC	24	n3-13c18/19o	0.972112
	gene_14628.t1	CBD9-like protein	25	n3-14c19/20o	0.995994
	gene_14649.t1	Endoglucanase gh5-1	26	n4-15c22/23o	0.997683
	gene_14651.t1	scp-like extracellular protein	26	n7-15c20/21o	0.592283
	gene_14653.t1	putative gpi anchored serine-threonine rich protein	22	n3-14c19/20o	0.982102
	gene_14678.t1	Fasciclin-domain-containing protein	18	n4-14c18/19o	0.96952
	gene_14681.t1	glycoside hydrolase family 28 protein	24	n8-19c26/27o	0.983452
	gene_14700.t1	Gelatinase B	25	n3-15c19/20o	0.996953
	gene_14706.t1	glycoside hydrolase family 114 protein	27	n4-14c19/20o	0.991953
	gene_14719.t1	pectate lyase	27	n5-16c21/22o	0.902277
	gene_14770.t1	putative carbohydrate-binding module family 19 protein	23	n4-14c19/20o	0.99859
	gene_14795.t1	FAD-linked oxidoreductase ZEB1	22	n12-23c31/32o	0.951269
	gene_14817.t1	chloroperoxidase-like protein	19	n3-14c19/20o	0.805093
	gene_14820.t1	Subtilisin DY	26	n6-17c25/26o	0.853825
	gene_14823.t1	Phosphatidate phosphatase APP1	26	n8-19c28/29o	0.898576
	gene_14854.t1	pectate lyase C	27	n7-17c22/23o	0.934046
	gene_14858.t1	putative carbohydrate-binding wsc domain protein	25	n5-12c17/18o	0.985883
	gene_14862.t1	putative extracellular serine-rich protein	27	n3-10c17/18o193-215i	0.966815
	gene_14864.t1	amine oxidase	22	n6-17c22/23o	0.903532
	gene_14868.t1	Catechol 1,2-dioxygenase	23	n3-13c18/19o	0.874157
	gene_14933.t1	Xyloglucan-specific endo-beta-1,4-glucanase A	25	n7-14c19/20o	0.948562
	gene_14945.t1	putative wd40 repeat-like protein	24	n5-15c20/21o	0.98471
	gene_14967.t1	hypothetical protein UCDDA912_g01743	26	n3-14c30/31o	0.986397
	gene_14992.t1	Secreted beta-glucosidase sun1	24	n3-14c19/20o	0.878586
	gene_15061.t1	predicted protein	26	n4-15c23/24o	0.991182
	gene_15063.t1	putative glutamine-serine-proline rich	18	n4-15c20/21o	0.939853
	gene_15077.t1	hypothetical protein UCDDA912_g05190	26	n3-13c18/19o	0.997891
	gene_15090.t1	hypothetical protein VPNG_00104	18	n6-13c18/19o	0.978237
	gene_15123.t1	periplasmic trehalase	19	n6-16c21/22o	0.970575
	gene_15187.t1	cutinase	26	n3-14c22/23o	0.995467
	gene_15202.t1	superoxide dismutase	27	n3-12c17/18o	0.89079
	gene_15252.t1	alpha-L-arabinofuranosidase axhA-2	25	n3-13c18/19o	0.997396
	gene_15253.t1	putative glycoside hydrolase family 81 protein	25	n18-28c33/34o	0.920312
	gene_15271.t1	uncharacterized protein INS49_009875	26	n7-17c21/22o	0.992765
	gene_15303.t1	Neutral protease 2-like protein	27	n3-13c18/19o	0.980546
	gene_15311.t1	RAM signaling pathway protein	23	n4-15c22/23o	0.984603
	gene_15314.t1	necrosis-and ethylene-inducing protein-like protein 1 precursor	23	n5-13c18/19o	0.977983
	gene_15316.t1	Cuticle-degrading protease	26	n3-14c18/19o	0.942165
	gene_15324.t1	extracellular dihydrogeodin oxidase/laccase	24	n3-14c19/20o	0.991019
	gene_15328.t1	putative 1,4-beta-D-glucan cellobiohydrolase B	24	n5-13c18/19o	0.938265
	gene_15333.t1	putative dna-directed rna polymerase	24	n12-23c31/32o	0.905412
	gene_15336.t1	parallel beta-helix repeat protein	27	n4-14c19/20o	0.997838
	gene_15339.t1	putative immunoreactive protein	25	n3-14c19/20o	0.970561
	gene_15340.t1	hypothetical protein UCDDA912_g02234	23	n7-17c22/23o	0.990689
	gene_15358.t1	small secreted	19	n4-12c17/18o	0.983666
	gene_15360.t1	Metallo-dependent phosphatase	27	n10-21c26/27o	0.66125
	gene_15388.t1	putative glycoside hydrolase family 18 protein	26	n6-14c19/20o	0.997538
	gene_15395.t1	Catechol 1,2-dioxygenase 1	17	n3-13c18/19o	0.643859
	gene_15399.t1	RmlC-like cupin domain-containing protein	25	n3-10c17/18o	0.916915
	gene_15402.t1	acetylxylan esterase	25	n7-18c26/27o	0.963361
	gene_15409.t1	carbohydrate esterase family 8 [	26	n4-11c16/17o	0.993097
	gene_15424.t1	cutinase	17	n9-19c26/27o	0.986423
	gene_15426.t1	putative ethyl tert-butyl ether degradation protein	26	n4-15c27/28o	0.8941
	gene_15435.t1	family 61 endoglucanase	24	n4-15c20/21o	0.960633
	gene_15441.t1	intracellular hyphae protein 1	23	n6-14c19/20o	0.991862
	gene_15459.t1	putative sterigmatocystin biosynthesis peroxidase stcC	23	n6-16c21/22o	0.933531
	gene_15460.t1	hypothetical protein UCDDA912_g04418	26	n6-17c22/23o	0.983576
	gene_15485.t1	glycoside hydrolase family 5 protein	24	n3-13c31/32o	0.998753
	gene_15487.t1	putative pectate lyase b	26	n3-10c15/16o	0.985804
	gene_15501.t1	carboxypeptidase S1	25	n6-13c17/18o	0.989902
	gene_15505.t1	glutaminyl-peptide cyclotransferase	20	n14-24c36/37o	0.968737
	gene_15508.t1	Extracellular metalloprotease	23	n7-18c23/24o	0.919182
	gene_15510.t1	putative alpha-galactosidase 5 precursor protein	18	n4-11c16/17o	0.989667
	gene_15513.t1	Minor extracellular protease vpr	26	n3-11c16/17o	0.963916
	gene_15517.t1	Inosine/uridine-preferring nucleoside hydrolase domain-containing protein	25	n3-11c16/17o	0.993786
	gene_15528.t1	Putative inactive purple acid phosphatase 16	26	n13-24c29/30o	0.550358
	gene_15540.t1	glycoside hydrolase family 131 protein	25	n3-13c17/18o	0.979641
	gene_15541.t1	putative alpha-l-rhamnosidase protein	27	n2-12c17/18o	0.995444
	gene_15615.t1	Tripeptidyl-peptidase sed2	25	n4-14c19/20o	0.932424
	gene_15649.t1	hypothetical protein UCDDA912_g04268	18	n5-13c18/19o	0.992919
	gene_15660.t1	carbohydrate esterase family 3 protein	24	n6-14c19/20o	0.973781
	gene_15710.t1	beta-glucanosyltransferase gel2	25	n7-15c20/21o470-489i	0.78088
	gene_15713.t1	Cellulose-binding family ii protein	23	n3-11c16/17o	0.995843
	gene_15718.t1	related to bromodomain protein BDF1	26	n8-15c20/21o	0.93697
	gene_15720.t1	extracellular alpha-1,3-glucanase/mutanase, putative	25	n3-14c23/24o448-469i	0.886598
	gene_15727.t1	putative acetylxylan esterase A	23	n6-13c18/19o	0.94338
	gene_15747.t1	tripeptidyl peptidase-like protein	23	n3-14c19/20o	0.990461
	gene_15761.t1	Extracellular membrane protein, CFEM domain protein	26	n3-11c16/17o	0.999368
	gene_15763.t1	putative glycoside hydrolase family 61 protein	26	n8-16c21/22o	0.856949
	gene_15767.t1	glycoside hydrolase family 43 protein	25	n9-16c21/22o	0.746143
	gene_15783.t1	glycoside hydrolase family 74 protein	26	n4-14c19/20o	0.874755
	gene_15816.t1	amidase	19	n3-14c21/22o	0.976668
	gene_15818.t1	Cell wall glyco protein	17	n6-16c21/22o	0.99676
	gene_15820.t1	putative short chain dehydrogenase reductase protein	22	n13-23c31/32o	0.965033
	gene_15821.t1	DJ-1/PfpI family protein	20	n3-14c18/19o	0.947974
	gene_15839.t1	GPI anchored protein	26	n5-13c18/19o	0.972344
	gene_15845.t1	aliphatic nitrilase-like protein	21	n3-13c17/18o	0.99169
	gene_15864.t1	Thioredoxin-like protein	22	n3-11c16/17o99-116i	0.991626
	gene_15882.t1	Mannan endo-1,6-alpha-mannosidase DCW1	24	n5-15c20/21o457-479i	0.981224
	gene_15883.t1	Alpha/Beta hydrolase protein	23	n4-12c17/18o	0.992238
	gene_15884.t1	fungal hydrophobin	25	n3-10c17/18o	0.997515
	gene_15893.t1	uncharacterized protein INS49_009524	26	n3-13c20/21o	0.9941
	gene_15896.t1	hypothetical protein DHEL01_v207632	25	n4-14c19/20o	0.99113
	gene_15899.t1	cytochrome b2	27	n2-13c18/19o	0.89032
	gene_15929.t1	hypothetical protein UCDDA912_g00886	23	n4-15c20/21o181-199i	0.99834
	gene_15944.t1	predicted protein	26	n7-15c20/21o	0.992548
	gene_15945.t1	putative alpha-L-arabinofuranosidase B	27	n6-16c21/22o	0.987657
	gene_15946.t1	hypothetical protein DHEL01_v206941	21	n6-14c22/23o	0.933944
	gene_15950.t1	glucooligosaccharide oxidase	26	n14-24c33/34o	0.940565
	gene_15956.t1	Valacyclovir hydrolase	26	n6-16c21/22o	0.963232
	gene_15963.t1	hypothetical protein UCDDA912_g00903	18	n4-12c17/18o	0.992524
	gene_15964.t1	FAD binding domain-containing protein	25	n8-19c25/26o	0.938175
	gene_15966.t1	Bicupin, oxalate decarboxylase/oxidase	24	n3-10c15/16o	0.8633
	gene_15969.t1	Axial budding pattern protein 2	19	n7-14c22/23o175-197i	0.570105
	gene_15971.t1	hypothetical protein DHEL01_v204239	27	n7-14c19/20o	0.983365
	gene_15973.t1	putative beta-galactosidase b	25	n7-18c23/24o	0.997791
	gene_15990.t1	endo-1,4-beta-xylanase D precursor	26	n4-14c19/20o	0.994229
	gene_16000.t1	polysaccharide lyase family 1 protein	27	n3-14c19/20o	0.978794
	gene_16010.t1	Carbohydrate esterase family 5 protein	19	n6-18c22/23o	0.943491
	gene_16032.t1	hypothetical protein DL98DRAFT_590336	25	n7-18c22/23o	0.99966
	gene_16059.t1	lytic polysaccharide monooxygenase	27	n3-11c16/17o	0.961661
	gene_16074.t1	glutamyl-trna subunit a	22	n4-11c18/19o	0.944615
	gene_16082.t1	Glucan 1,3-beta-glucosidase	27	n4-16c20/21o	0.993384
	gene_16083.t1	hypothetical protein UCDDA912_g09646	17	n6-14c19/20o	0.998274
	gene_16091.t1	Glycosyl hydrolase 53	27	n5-16c20/21o	0.917068
	gene_16100.t1	acid alpha-amylase	25	n4-15c23/24o	0.969654
	gene_16105.t1	glycoside hydrolase family 1 protein	25	n2-11c16/17o	0.938049
	gene_16109.t1	glycosyl hydrolase family 92	27	n3-11c18/19o	0.99203
	gene_16158.t1	Putative lipase precursor	17	n6-14c18/19o	0.984594
	gene_16177.t1	hypothetical protein DHEL01_v200680	26	n8-16c21/22o203-224i	0.65907
	gene_16181.t1	FAD-binding domain-containing protein	27	n7-18c23/24o	0.999393
	gene_16193.t1	hypothetical protein UCDDA912_g10114	25	n3-13c17/18o	0.979963
	gene_16200.t1	alpha beta-hydrolase protein	23	n10-18c23/24o	0.926378
	gene_16205.t1	putative cytochrome p450	24	n6-17c23/24o	0.9545
	gene_16206.t1	putative multicopper oxidase	27	n6-17c24/25o	0.992057
	gene_16222.t1	pectate lyase F	26	n8-19c23/24o	0.994329
	gene_16230.t1	hypothetical protein DHEL01_v201284	27	n7-18c24/25o	0.991657
	gene_16245.t1	putative amidase	24	n6-18c23/24o	0.960935
	gene_16259.t1	glycosyl hydrolase family 76	25	n4-14c18/19o440-462i	0.996055
	gene_16262.t1	chrd superfamily protein	27	n3-13c18/19o	0.750124
	gene_16355.t1	glycoside hydrolase family 5 protein	27	n3-13c18/19o	0.951544
	gene_16367.t1	glycoside hydrolase family 29 protein	25	n10-21c30/31o	0.502259
	gene_16394.t1	hypersensitive response-inducing protein	20	n3-13c18/19o	0.980836
	gene_16396.t1	pathogenesis related protein	24	n3-11c16/17o	0.951632
	gene_16419.t1	hypothetical protein UCDDA912_g02095	27	n6-15c20/21o	0.719928
	gene_16424.t1	hypothetical protein UCDDA912_g02097	26	n4-15c23/24o	0.998448
	gene_16439.t1	Arabinan endo-1,5-alpha-L-arabinosidase A	26	n10-18c23/24o	0.995359
	gene_16454.t1	putative dockerin type 1	25	n7-16c20/21o	0.751737
	gene_16457.t1	glycoside hydrolase	26	n3-14c19/20o827-846i	0.970631
	gene_16469.t1	Bifunctional epoxide hydrolase 2	26	n5-16c21/22o	0.988097
	gene_16478.t1	glycosyl hydrolase family 43	26	n8-19c24/25o	0.959881
	gene_16500.t1	Aspartic protease	26	n5-16c21/22o	0.996191
	gene_16501.t1	glycoside hydrolase family 2 protein	26	n10-21c30/31o	0.854661
	gene_16529.t1	peptidase family M28	21	n4-15c20/21o	0.927966
	gene_16531.t1	hypothetical protein UCDDA912_g02135	25	n3-14c19/20o	0.995967
	gene_16533.t1	hypothetical protein HIM_01466	18	n4-14c19/20o	0.98237
	gene_16550.t1	hypothetical protein DHEL01_v212839	27	n3-11c19/20o	0.883491
	gene_16594.t1	hypothetical protein UCDDA912_g04844	27	n4-15c23/24o	0.997509
	gene_16626.t1	Serum paraoxonase/arylesterase 1	21	n10-21c25/26o	0.783452
	gene_16664.t1	putative carboxypeptidase 2	25	n4-15c22/23o	0.993256
	gene_16684.t1	unnamed protein product	25	n8-17c22/23o	0.988254
	gene_16718.t1	Xylan 1,4-beta-xylosidase	26	n6-17c22/23o	0.966384
	gene_16720.t1	Concanavalin A-like lectin/glucanase	24	n2-13c21/22o	0.997683
	gene_16740.t1	putative extracellular conserved serine-rich protein	21	n5-13c18/19o	0.994591
	gene_16761.t1	glycosyl hydrolase family protein	25	n9-22c27/28o	0.957563
	gene_16764.t1	putative pirin	22	n3-15c20/21o	0.712999
	gene_16792.t1	hypothetical protein CTRI78_v010294	26	n4-15c20/21o	0.963046
	gene_16802.t1	Carboxy-cis,cis-muconate cyclase	26	n6-17c25/26o	0.918157
	gene_16833.t1	phospholipase A2	26	n3-13c18/19o	0.988866
	gene_16840.t1	glycoside hydrolase family 75 protein	27	n6-16c21/22o	0.980186
	gene_16843.t1	glycoside hydrolase family 3 protein	25	n3-14c22/23o	0.988594
	gene_16853.t1	related to chloroperoxidase	24	n7-18c26/27o	0.986301
	gene_16859.t1	carbohydrate-binding module family 1 protein	27	n3-13c17/18o	0.961368
	gene_16930.t1	ribosomal protein s17	24	n5-13c18/19o	0.952161
	gene_16962.t1	Cytochrome P450 52A5	25	n2-11c16/17o	0.995358
	gene_16963.t1	deuterolysin metalloprotease	23	n5-12c17/18o	0.975362
	gene_16973.t1	related to glucan 1,4-alpha-glucosidase	25	n7-15c20/21o	0.691217
	gene_16987.t1	hypothetical protein UCDDA912_g00150	22	n3-14c21/22o	0.998571
	gene_17018.t1	peptidase family M28	25	n5-14c19/20o	0.971038
	gene_17027.t1	hypothetical protein UCDDA912_g00850	24	n6-13c18/19o	0.994335
	gene_17053.t1	glycoside hydrolase, family 76	22	n6-16c20/21o	0.932128
	gene_17150.t1	uncharacterized protein INS49_002203	26	n7-15c20/21o	0.998711
	gene_17151.t1	Retinol dehydrogenase 12	25	n6-17c22/23o	0.999516
	gene_17200.t1	FAD-binding domain-containing protein	20	n5-16c21/22o	0.502357
	gene_17229.t1	hypothetical protein UCDDA912_g10258	26	n3-15c20/21o	0.990783
	gene_17261.t1	carbohydrate-binding module family 1 protein	27	n4-14c18/19o	0.996
	gene_17262.t1	tripeptidyl-peptidase sed4	23	n4-14c19/20o	0.993407
	gene_17277.t1	chitin recognition protein	27	n7-15c20/21o	0.96209
	gene_17286.t1	hypothetical protein UCDDA912_g09332	27	n4-12c17/18o	0.991016
	gene_17293.t1	Chitinase domain-containing protein 1	22	n14-25c29/30o	0.948394
	gene_17302.t1	hypothetical protein DHEL01_v204748	26	n7-18c23/24o	0.929507
	gene_17314.t1	LysM domain-containing protein	26	n3-13c18/19o	0.997346
	gene_17324.t1	Protein CAP22	25	n4-12c17/18o	0.993145
	gene_17344.t1	putative sterigmatocystin biosynthesis peroxidase stcC	25	n7-18c23/24o	0.998193
	gene_17354.t1	Protein rds1	26	n3-14c19/20o	0.848061
	gene_17379.t1	hypothetical protein UCDDA912_g05007	26	n3-11c18/19o	0.997444
	gene_17388.t1	Chitin binding protein	21	n4-12c17/18o	0.987833
	gene_17409.t1	Ser-Thr-rich glycosyl-phosphatidyl-inositol-anchored membrane family-domain-containing protein	21	n4-11c16/17o	0.968009
	gene_17410.t1	putative acetylxylan esterase A	24	n4-15c20/21o	0.914018
	gene_17419.t1	Natterin-like protein	20	n6-16c21/22o	0.997595
	gene_17420.t1	putative cell surface spherulin 4-like protein	27	n4-15c20/21o	0.803126
	gene_17424.t1	peptidase s41 family protein	26	n6-17c22/23o	0.998026
	gene_17430.t1	hypothetical protein UCDDA912_g08679	24	n6-17c23/24o	0.997697
	gene_17434.t1	carbohydrate-binding module family 1 protein	26	n5-15c20/21o	0.963705
	gene_17436.t1	glycoside hydrolase family 115 protein	27	n5-16c20/21o	0.991165
	gene_17467.t1	putative poly(3-hydroxybutyrate) depolymerase protein	20	n8-19c28/29o	0.610893
	gene_17472.t1	secretory lipase	26	n4-15c19/20o	0.962122
	gene_17473.t1	hypothetical protein Micbo1qcDRAFT_106863, partial	25	n5-16c24/25o	0.920964
	gene_17488.t1	hypothetical protein (Snodgrassella alvi)	22	n7-18c23/24o	0.914352
	gene_17503.t1	heme peroxidase	23	n5-15c20/21o	0.995933
	gene_17511.t1	multicopper oxidase-domain-containing protein	25	n8-16c21/22o	0.535715
	gene_17532.t1	putative GPI-anchored cupredoxin	25	n4-15c20/21o	0.973734
	gene_17555.t1	putative arabinan endo-1,5-alpha-L-arabinosidase A	27	n4-19c24/25o	0.998385
	gene_17560.t1	hypothetical protein DHEL01_v208715	25	n15-26c31/32o427-446i	0.628962
	gene_17579.t1	hypothetical protein UCDDA912_g08800	26	n6-14c19/20o	0.968425
	gene_17587.t1	hypothetical protein DHEL01_v204906	26	n9-16c21/22o	0.783977
	gene_17589.t1	hypothetical protein UCDDA912_g09088	19	n10-19c24/25o	0.992049
	gene_17599.t1	putative exoglucanase 3 precursor protein	24	n4-13c17/18o	0.935698
	gene_17600.t1	metalloprotease MEP1	21	n6-17c22/23o	0.986408
	gene_17621.t1	Lysophospholipase	26	n8-20c25/26o	0.69271
	gene_17624.t1	GMC oxidoreductase	24	n7-16c21/22o	0.995634
	gene_17628.t1	hypothetical protein UCDDA912_g02531	19	n7-15c20/21o242-265i	0.93434
	gene_17645.t1	putative phosphatidylethanolamine-binding protein pebp	26	n2-13c18/19o	0.988256
	gene_17648.t1	FAD/FMN-containing isoamyl alcohol oxidase-like protein MreA	26	n4-12c17/18o	0.992358
	gene_17664.t1	FAS1 domain-containing protein	20	n6-16c21/22o	0.977656
	gene_17672.t1	aspartic peptidase domain-containing protein	25	n3-14c19/20o513-538i	0.991692
	gene_17679.t1	secreted aspartic proteinase precursor	24	n7-18c23/24o	0.957557
	gene_17693.t1	fungal cellulose binding domain-containing protein	26	n3-13c17/18o	0.999387
	gene_17698.t1	cell wall protein	26	n3-13c17/18o	0.946315
	gene_17713.t1	putative pectin lyase A	25	n4-12c17/18o	0.774229
	gene_17714.t1	secreted protein	27	n3-10c15/16o	0.999274
	gene_17716.t1	major royal jelly protein-domain-containing protein	26	n2-12c20/21o	0.877993
	gene_17733.t1	glycoside hydrolase family 93	27	n6-17c21/22o	0.983503
	gene_17742.t1	rhamnogalacturonan lyase	27	n2-12c17/18o	0.99346
	gene_17754.t1	cell wall protein	22	n3-14c19/20o	0.976325
	gene_17762.t1	Versatile peroxidase VPL2	26	n4-11c16/17o	0.890517
	gene_17768.t1	aspergillopepsin, putative	21	n3-13c18/19o	0.919103
	gene_17774.t1	hypothetical protein UCDDA912_g04031	25	n6-14c19/20o	0.913452
	gene_17776.t1	carboxylesterase estA	27	n2-13c18/19o	0.904506
	gene_17779.t1	hypothetical protein UCDDA912_g04036	25	n4-13c18/19o	0.997365
	gene_17787.t1	aspartic-type endopeptidase (OpsB)	25	n3-13c18/19o	0.970476
	gene_17788.t1	triacylglycerol lipase V precursor	26	n8-18c25/26o	0.687352
	gene_17797.t1	glycoside hydrolase family 92 protein	25	n7-15c20/21o	0.980242
	gene_17819.t1	extracellular elastinolytic metalloproteinase	26	n4-15c20/21o	0.954781
	gene_17825.t1	hypothetical protein UCDDA912_g05946	23	n6-16c21/22o	0.991229
	gene_17838.t1	hypothetical protein (Sandaracinus sp.)	27	n3-14c20/21o	0.999862
	gene_17840.t1	hypothetical protein GQ607_009148	23	n3-14c19/20o	0.999808
	gene_17848.t1	hypothetical protein UCDDA912_g05956	22	n4-14c19/20o	0.995245
	gene_17870.t1	Lipase 3	23	n5-15c20/21o	0.911368
	gene_17878.t1	chitin-binding protein	26	n5-15c19/20o	0.971145
	gene_17892.t1	putative rhamnogalacturonan acetylesterase	23	n4-15c19/20o	0.998148
	gene_17893.t1	glycoside hydrolase family 28 protein	25	n3-14c21/22o	0.998364
	gene_17896.t1	hypothetical protein DHEL01_v211596	17	n4-12c18/19o	0.997466
	gene_17901.t1	pectin lyase	27	n5-15c20/21o	0.904384
	gene_17902.t1	pectate lyase	20	n4-12c16/17o	0.990081
	gene_17914.t1	protein precursor	17	n8-16c21/22o	0.992021
	gene_17915.t1	deoxyribonuclease nucA nucB domain-containing	18	n3-14c19/20o	0.999484
	gene_17939.t1	hypothetical protein UCDDA912_g08057	20	n4-15c20/21o	0.998311
	gene_17969.t1	putative aspergillopepsin-2 heavy chain (secreted protein)	24	n4-11c16/17o	0.877213
	gene_17971.t1	putative 1,4-beta-D-glucan cellobiohydrolase A	26	n5-13c18/19o	0.990015
	gene_17978.t1	cellulose-binding protein	23	n6-16c21/22o	0.913159
	gene_18001.t1	related to mixed-linked glucanase precursor MLG1	26	n5-16c23/24o	0.989849
	gene_18006.t1	hypothetical protein UCDDA912_g04117	20	n2-11c16/17o	0.93522
	gene_18033.t1	hypothetical protein UCDDA912_g09715	21	n3-11c16/17o	0.786924
	gene_18034.t1	putative phosphatidylethanolamine-binding protein pebp protein	25	n6-17c29/30o	0.5174
	gene_18055.t1	hypothetical protein DHEL01_v211292	25	n6-17c22/23o	0.989037
	gene_18065.t1	hypothetical protein FKW77_004502	23	n2-12c17/18o	0.705771
	gene_18068.t1	nuclear transport factor 2 superfamily protein isoform 1	25	n3-13c18/19o	0.973902
	gene_18073.t1	hypothetical protein UCDDA912_g05033	17	n3-11c16/17o	0.9938
	gene_18084.t1	FAD-binding domain-containing protein	27	n3-10c15/16o	0.974719
	gene_18093.t1	1,3-beta-glucanosyltransferase gel3	27	n8-15c20/21o	0.858033
	gene_18102.t1	cell wall protein PhiA	26	n5-16c24/25o	0.804133
	gene_18112.t1	Cloroperoxidase	23	n7-18c24/25o	0.697841
	gene_18142.t1	Alpha/beta hydrolase family-domain-containing protein	18	n6-16c21/22o	0.732054
	gene_18153.t1	Metallo-dependent phosphatase-like protein	24	n3-14c20/21o	0.984015
	gene_18170.t1	acid phosphatase/Vanadium-dependent haloperoxidase	25	n3-14c19/20o	0.989308
	gene_18189.t1	extracellular serine-rich protein	27	n9-17c22/23o	0.993042
	gene_18236.t1	putative pectate lyase B	23	n3-12c17/18o	0.995197
	gene_18238.t1	hypothetical protein UCDDA912_g04790	27	n4-14c19/20o	0.988932
	gene_18263.t1	putative serine protease EDA2	25	n4-11c16/17o	0.98301
	gene_18266.t1	Di-copper centre-containing protein	19	n3-11c16/17o	0.994035
	gene_18287.t1	putative fad binding domain protein	24	n6-14c19/20o	0.976034
	gene_18291.t1	hypothetical protein UCDDA912_g02864	25	n4-15c20/21o	0.989593
	gene_18293.t1	hypothetical protein DHEL01_v212381	24	n3-12c17/18o	0.98886
	gene_18335.t1	putative hydrophobic surface binding protein a	23	n5-12c17/18o	0.97883
	gene_18357.t1	hypersensitive response-inducing protein	21	n3-13c18/19o	0.996045
	gene_18367.t1	carbohydrate-binding module family 18 protein	26	n6-17c26/27o	0.99327
	Seq_id of unique genes	Description	WolfPsort_extracellucar_score	Phobius_pattern	SignalP_probabilidad
	gene_00039.t1	hypothetical protein UCDDA912_g03833	17	n3-11c15/16o	0.97213
	gene_00058.t1	no hit	20	n3-13c18/19o	0.938262
	gene_00063.t1	no hit	21	n6-17c22/23o	0.978129
	gene_00080.t1	FMN-dependent alpha-hydroxy acid dehydrogenase	21	n4-14c18/19o	0.977864
	gene_00101.t1	no hit	22	n7-18c23/24o	0.700618
	gene_00157.t1	putative kelch repeat protein	26	n4-11c16/17o488-513i	0.952889
	gene_00254.t1	Intradiol ring-cleavage dioxygenase	20	n3-14c19/20o	0.909637
	gene_00360.t1	glycoside hydrolase family 18 protein	26	n4-15c23/24o	0.987635
	gene_00361.t1	Chitin- type 1 protein	25	n4-14c19/20o	0.98821
	gene_00397.t1	hypothetical protein SNOG_08606	25	n3-14c19/20o	0.998968
	gene_00810.t1	Kelch repeat-containing protein	23	n9-20c27/28o484-507i	0.707875
	gene_00937.t1	putative secreted protein	24	n5-16c23/24o	0.984644
	gene_00941.t1	Six-bladed beta-propeller TolB-like protein	25	n3-13c18/19o	0.938142
	gene_00955.t1	glycosyl hydrolase	23	n8-18c23/24o	0.997883
	gene_01089.t1	choline dehydrogenase	25	n15-28c32/33o	0.573147
	gene_01102.t1	hypothetical protein UCDDA912_g04459	25	n6-17c21/22o	0.997664
	gene_01246.t1	no hit	19	n14-24c28/29o	0.798505
	gene_01306.t1	keratin-associated protein 5-4	25	n4-17c22/23o	0.999683
	gene_01427.t1	putative formate dehydrogenase protein	18	n22-33c41/42o	0.665358
	gene_01434.t1	hypothetical protein CNYM01_12331	24	n3-11c16/17o	0.985325
	gene_01462.t1	hypothetical protein UCRNP2_6738	18	n5-13c18/19o	0.970439
	gene_01466.t1	FAD linked oxidase, N-terminal	19	n6-16c23/24o	0.741993
	gene_01541.t1	extracellular serine-rich protein	24	n5-13c18/19o	0.927962
	gene_01679.t1	putative antigenic cell wall	22	n6-17c22/23o	0.99586
	gene_01780.t1	predicted protein	22	n7-15c21/22o	0.96325
	gene_01838.t1	glycoside hydrolase family 95 protein	17	n5-12c17/18o	0.965929
	gene_01971.t1	no hit	21	n3-14c19/20o	0.999838
	gene_02055.t1	putative acetylxylan esterase A	27	n4-16c21/22o	0.998234
	gene_02121.t1	hypothetical protein DHEL01_v207131	18	n2-13c21/22o	0.704492
	gene_02158.t1	no hit	24	n3-14c19/20o	0.998609
	gene_02245.t1	hypothetical protein M406DRAFT_356048	26	n3-11c16/17o	0.995015
	gene_02255.t1	glycoside hydrolase family 39 protein	25	n5-16c20/21o	0.993523
	gene_02291.t1	Alpha-L-rhamnosidase rgxB	26	n4-12c17/18o	0.986304
	gene_02430.t1	FAD-binding domain-containing protein	27	n2-12c17/18o	0.996836
	gene_02440.t1	hypothetical protein CDV31_005483	19	n3-14c19/20o	0.999079
	gene_02444.t1	hypothetical protein DHEL01_v202113	22	n5-16c20/21o	0.997042
	gene_02447.t1	glycoside hydrolase family 63 protein	27	n10-21c26/27o	0.984791
	gene_03225.t1	CSEP0039 putative effector protein	17	n6-14c19/20o	0.991579
	gene_03264.t1	secreted aspartic proteinase	27	n4-17c21/22o	0.996267
	gene_03352.t1	no hit	22	n3-11c16/17o	0.995187
	gene_03751.t1	Kievitone hydratase	25	n3-11c19/20o	0.891843
	gene_03875.t1	no hit	22	n15-25c30/31o	0.524551
	gene_03899.t1	FAD binding domain-containing protein	26	n10-18c25/26o	0.946207
	gene_03903.t1	Metallocarboxypeptidase A	27	n5-15c20/21o	0.976614
	gene_03942.t1	FAD binding domain protein	25	n8-19c23/24o	0.99672
	gene_03981.t1	hypothetical protein CCHL11_08991	26	n6-17c25/26o	0.997958
	gene_04001.t1	hypothetical protein SAMD00023353_1401580	25	n7-15c20/21o	0.994983
	gene_04037.t1	glutamyl-tRNA(Gln) amidotransferase	21	n6-13c17/18o	0.591802
	gene_04070.t1	hypothetical protein DHEL01_v206675	21	n4-15c19/20o	0.922148
	gene_04429.t1	carbohydrate-binding module family 1 protein	26	n8-15c20/21o	0.998407
	gene_04438.t1	Carboxypeptidase cpdS	19	n8-19c27/28o	0.663227
	gene_04479.t1	non-anchored cell wall protein-1	27	n11-18c25/26o	0.940998
	gene_04518.t1	no hit	19	n6-14c19/20o	0.682877
	gene_04545.t1	no hit	21	n6-17c22/23o	0.50441
	gene_04727.t1	hypothetical protein DHEL01_v209870	21	n12-23c31/32o	0.991909
	gene_05121.t1	iron transport multicopper oxidase FET3	26	n15-22c27/28o	0.918411
	gene_05166.t1	Secreted protein	22	n4-14c19/20o	0.785765
	gene_05257.t1	polysaccharide lyase family 4 protein	24	n2-12c20/21o	0.997687
	gene_05347.t1	putative polyamine oxidase 4	19	n2-20c25/26o	0.865321
	gene_05357.t1	glycoside hydrolase family 74 protein	26	n5-13c18/19o	0.82283
	gene_05394.t1	no hit	17	n3-14c20/21o	0.946264
	gene_05411.t1	Lipase 4	21	n6-14c20/21o	0.547161
	gene_05416.t1	carbohydrate esterase family 3 protein	25	n8-17c22/23o	0.969218
	gene_05588.t1	Axial budding pattern protein 2	22	n4-14c21/22o171-193i	0.906985
	gene_05615.t1	LysM domain-containing protein	25	n7-17c25/26o	0.960212
	gene_05657.t1	related to glucan 1,4-alpha-glucosidase	25	n3-14c19/20o	0.998112
	gene_05761.t1	hypothetical protein CSIM01_13334	25	n3-11c16/17o	0.987643
	gene_05775.t1	FAD-binding domain-containing protein	19	n12-23c28/29o	0.969465
	gene_05995.t1	acetylcholinesterase precursor	22	n3-13c18/19o	0.959829
	gene_06019.t1	hypothetical protein K449DRAFT_470083	24	n6-17c22/23o	0.998449
	gene_06208.t1	hypothetical protein GTA08_BOTSDO03262	22	n10-17c22/23o	0.856139
	gene_06406.t1	acid protease	25	n4-15c22/23o	0.800057
	gene_06487.t1	Heterokaryon incompatibility protein 6	23	n10-21c25/26o	0.529704
	gene_06551.t1	Amino acid transporter	20	n6-17c22/23o	0.894005
	gene_06676.t1	PLC-like phosphodiesterase	26	n3-11c18/19o351-369i	0.968945
	gene_06736.t1	no hit	25	n3-14c22/23o	0.999804
	gene_06791.t1	hypothetical protein CH63R_05018	23	n4-15c20/21o	0.999735
	gene_06950.t1	endo-1,4-beta-xylanase D precursor	26	n3-14c19/20o	0.996679
	gene_07044.t1	enoyl-CoA hydratase	22	n5-16c21/22o	0.793015
	gene_07050.t1	Acid phosphatase	27	n10-17c22/23o	0.98593
	gene_07218.t1	glycoside hydrolase	26	n10-21c26/27o	0.802306
	gene_07390.t1	no hit	19	n4-11c15/16o195-214i235-254o	0.875621
	gene_07986.t1	hypothetical protein H8356DRAFT_1312730	24	n6-13c18/19o	0.789893
	gene_08080.t1	folylpolyglutamate synthase	24	n8-19c24/25o	0.991148
	gene_08350.t1	putative conserved glycine-rich protein	26	n9-22c31/32o	0.774855
	gene_08422.t1	glycoside hydrolase family 5 protein	24	n6-16c23/24o	0.962858
	gene_08491.t1	Amino acid transporter	22	n6-17c25/26o	0.895016
	gene_08569.t1	putative copper amine oxidase n-terminal domain protein	20	n3-11c19/20o	0.808701
	gene_08583.t1	sur7 protein	20	n5-16c21/22o193-224i236-260o280-305i	0.553939
	gene_08798.t1	no hit	27	n6-16c28/29o	0.897391
	gene_09115.t1	putative FAD-linked oxidoreductase	26	n11-22c28/29o	0.99433
	gene_09236.t1	Di-copper centre-containing protein	23	n11-22c27/28o	0.755567
	gene_09646.t1	GDSL-like Lipase/Acylhydrolase	25	n4-14c19/20o	0.941515
	gene_09707.t1	hypothetical protein F66182_6057	24	n3-13c18/19o	0.999586
	gene_09782.t1	hypothetical protein BST61_czeina1g000750	25	n5-12c17/18o	0.99044
	gene_09843.t1	no hit	22	n6-14c19/20o	0.905982
	gene_09886.t1	no hit	19	n10-18c23/24o	0.973498
	gene_09903.t1	Alcohol oxidase	19	n2-10c22/23o	0.931471
	gene_09953.t1	no hit	23	n6-17c22/23o	0.50919
	gene_09994.t1	no hit	19	n6-15c20/21o	0.992791
	gene_10202.t1	putative cellulose-binding protein	25	n4-15c20/21o	0.740455
	gene_10486.t1	uncharacterized protein INS49_004803	17	n3-13c17/18o	0.752949
	gene_10583.t1	putative ricin b lectin	18	n4-14c19/20o	0.97732
	gene_10589.t1	hypothetical protein DHEL01_v207451	21	n5-12c17/18o	0.839197
	gene_10674.t1	hypothetical protein UCDDA912_g08887	19	n6-17c28/29o	0.998779
	gene_10677.t1	no hit	19	n7-18c27/28o	0.705112
	gene_10974.t1	hypothetical protein DHEL01_v200415	22	n6-18c22/23o	0.981369
	gene_11024.t1	hypothetical protein DHEL01_v208984	25	n4-15c24/25o	0.743975
	gene_11083.t1	putative glycoside hydrolase subgroup catalytic core	25	n11-19c24/25o	0.964152
	gene_11404.t1	no hit	17	n7-17c29/30o	0.785633
	gene_11577.t1	putative fad-dependent oxygenase	23	n6-17c22/23o	0.961254
	gene_11865.t1	hypothetical protein CHU98_g12093	21	n3-14c19/20o68-88i	0.927665
	gene_11998.t1	uncharacterized protein INS49_015865	26	n5-16c23/24o	0.767847
	gene_12007.t1	Beta-lactamase-like protein	23	n5-20c26/27o	0.83175
	gene_12382.t1	hypothetical protein DHEL01_v204448	21	n7-18c23/24o154-172i	0.50118
	gene_12391.t1	LysM domain-containing protein	25	n5-16c21/22o	0.978739
	gene_12503.t1	putative kelch repeat protein	20	n4-11c16/17o514-538i	0.963766
	gene_12538.t1	putative gpi anchored protein	23	n6-19c24/25o	0.968934
	gene_12811.t1	endo-beta-1,6-glucanase	22	n4-13c18/19o	0.716592
	gene_12870.t1	short-chain dehydrogenase	18	n4-14c19/20o	0.824565
	gene_12872.t1	FAD binding domain-containing protein	19	n10-21c26/27o	0.981842
	gene_12904.t1	endoglucanase II	25	n4-14c19/20o	0.992145
	gene_12938.t1	uncharacterized protein CGMCC3_g3583	20	n6-14c19/20o	0.782794
	gene_12974.t1	carbohydrate esterase family 1 protein	27	n3-14c19/20o	0.995713
	gene_12997.t1	uncharacterized protein CTRU02_06009	18	n3-11c16/17o	0.988744
	gene_13007.t1	MFP1 protein	20	n4-15c20/21o	0.670092
	gene_13021.t1	no hit	21	n4-14c19/20o	0.9994
	gene_13084.t1	uncharacterized protein INS49_000044	22	n3-13c18/19o	0.999137
	gene_13093.t1	uncharacterized protein INS49_007305	23	n3-13c18/19o	0.997497
	gene_13150.t1	pectin lyase-like protein	26	n4-15c20/21o	0.976064
	gene_13191.t1	no hit	27	n4-11c16/17o	0.995052
	gene_13224.t1	Six-bladed beta-propeller TolB-like protein	18	n11-19c24/25o	0.9665
	gene_13260.t1	Glycoside hydrolase family 78 protein	27	n4-16c21/22o	0.985047
	gene_13317.t1	hypothetical protein VM1G_11580	21	n3-10c17/18o	0.974157
	gene_13356.t1	hypothetical protein DHEL01_v211258	26	n3-11c16/17o	0.673124
	gene_13567.t1	hypothetical protein CSIM01_06715	18	n6-17c25/26o	0.995086
	gene_13625.t1	hypothetical protein DHEL01_v211368	17	n8-19c24/25o	0.816435
	gene_13639.t1	Versicolorin B synthase	21	n3-11c16/17o	0.984197
	gene_13746.t1	GMC oxidoreductase	27	n2-13c18/19o	0.97815
	gene_13748.t1	L-amino acid oxidase	17	n5-17c22/23o	0.998167
	gene_13789.t1	hypothetical protein UCDDA912_g04692	27	n10-21c28/29o	0.535602
	gene_14102.t1	Para-nitrobenzyl esterase	27	n10-21c27/28o	0.753649
	gene_14128.t1	hypothetical protein VMCG_05590	21	n3-14c19/20o	0.99929
	gene_14197.t1	hypothetical protein VSDG_07681	20	n3-11c15/16o	0.999175
	gene_14313.t1	hypothetical protein GQ607_013398	17	n3-14c20/21o	0.903988
	gene_14357.t1	putative fungistatic metabolite	26	n6-16c24/25o	0.991636
	gene_14537.t1	Minor extracellular protease vpr	24	n5-16c21/22o	0.992927
	gene_14669.t1	hypothetical protein E8E14_001270	27	n6-17c22/23o	0.992068
	gene_14687.t1	aminopeptidase Y	24	n6-17c22/23o	0.65213
	gene_14705.t1	putative small secreted protein	23	n6-14c19/20o	0.790432
	gene_14865.t1	FAD binding domain-containing protein	18	n3-14c19/20o	0.839983
	gene_14884.t1	uncharacterized protein INS49_011786	17	n3-13c17/18o	0.958375
	gene_15236.t1	bacterial alpha-L-rhamnosidase-domain-containing protein	22	n4-14c19/20o	0.749865
	gene_15825.t1	no hit	20	n5-16c24/25o	0.990092
	gene_15834.t1	no hit	17	n2-10c15/16o	0.932955
	gene_15873.t1	hypothetical protein DHEL01_v201501	22	n3-15c20/21o	0.994874
	gene_16251.t1	hypothetical protein M426DRAFT_21619	23	n8-16c21/22o	0.986204
	gene_16279.t1	pectate lyase	24	n3-13c18/19o	0.998778
	gene_16307.t1	putative carboxypeptidase S1	24	n7-18c27/28o	0.947722
	gene_16538.t1	no hit	27	n7-17c22/23o	0.970997
	gene_16581.t1	no hit	20	n8-18c23/24o84-104i	0.745562
	gene_16713.t1	glycoside hydrolase family 92 protein	26	n3-14c19/20o	0.994223
	gene_17267.t1	hypothetical protein CSIM01_03755	27	n3-13c18/19o	0.947772
	gene_17311.t1	bacteriodes thetaiotaomicron symbiotic chitinase, putative	21	n14-25c43/44o	0.996362
	gene_17313.t1	LysM domain-containing protein	26	n5-16c24/25o	0.950707
	gene_17443.t1	cellulose-binding family ii	21	n3-14c19/20o	0.785112
	gene_17537.t1	Exopolygalacturonase X	25	n5-16c25/26o148-173i	0.992317
	gene_17588.t1	Versicolorin B synthase	19	n3-12c17/18o	0.994629
	gene_17682.t1	hypothetical protein DHEL01_v211079	22	n3-14c19/20o	0.997636
	gene_17769.t1	hypothetical protein VP1G_06956	24	n2-12c17/18o	0.998697
	gene_17801.t1	predicted protein	22	n3-13c18/19o	0.998481
	gene_17907.t1	hypothetical protein UCDDA912_g02922	19	n6-17c22/23o	0.87701
	gene_17912.t1	Het domain protein	19	n2-12c16/17o	0.992861
	gene_17918.t1	putative amidohydrolase ytcj	18	n5-16c23/24o	0.858043
	gene_17953.t1	hypothetical protein BT63DRAFT_455819	25	n4-19c26/27o	0.998792
	gene_18027.t1	Allergen Pen n 13	25	n3-13c18/19o	0.978542
	gene_18035.t1	no hit	17	n5-12c17/18o	0.970705
	gene_18048.t1	Glycosyl hydrolase family 3 N terminal domain-containing protein	24	n2-12c17/18o	0.924022
	gene_18137.t1	kelch repeat protein	22	n4-11c16/17o403-422i	0.887166
	gene_18148.t1	HET-domain-containing protein	27	n3-12c17/18o	0.999799
	gene_18151.t1	uncharacterized protein INS49_014254	21	n3-14c19/20o	0.996465
	gene_18180.t1	hypothetical protein T440DRAFT_471249	25	n3-12c17/18o	0.998681
	gene_18200.t1	hypothetical protein DHEL01_v202110	24	n6-17c22/23o	0.997549
	gene_18230.t1	glycoside hydrolase family 43 protein	22	n6-17c22/23o	0.912201
	gene_18234.t1	Six-bladed beta-propellerlike protein	26	n3-10c15/16o	0.990728
	gene_18351.t1	hypothetical protein DHEL01_v201501	25	n3-15c20/21o	0.99409

## Sheet: D. capsici
	Seq_id of genes in common	Orthologue in D. caulivora	Description	WolfPsort_extracellucar_score	Phobius_pattern	SignalP_probabilidad
	g1.t1	gene_01932.t1	cholera enterotoxin subunit A2	25	n7-17c22/23o	0.998751
	g10.t1	gene_13422.t1	biotrophy-associated secreted protein 2	27	n4-19c26/27o	0.998386
	g10002.t1	gene_11072.t1	intracellular hyphae protein 1	26	n3-14c19/20o	0.739036
	g1003.t1	gene_12405.t1	hypothetical protein DHEL01_v205152	26	n2-13c18/19o	0.986088
	g10034.t1	gene_00298.t1	putative sterigmatocystin biosynthesis peroxidase stcC	22	n7-18c24/25o	0.860959
	g10051.t1	gene_10827.t1	serine protease	27	n8-20c30/31o	0.99955
	g1006.t1	gene_12408.t1	Cathepsin E	26	n3-14c19/20o	0.855673
	g10064.t1	gene_10845.t1	putative domon-like type 9 carbohydrate-binding module domain	18	n2-12c20/21o	0.535043
	g10065.t1	gene_10846.t1	endoglucanase EG-1	25	n3-13c18/19o	0.996798
	g10084.t1	gene_10875.t1	carbohydrate esterase family 15 protein	26	n6-13c18/19o	0.993369
	g1009.t1	gene_12410.t1	ATP binding protein	21	n3-14c20/21o	0.988159
	g10092.t1	gene_10883.t1	1,4-beta-D-glucan cellobiohydrolase cel6b	25	n6-17c22/23o	0.981358
	g10105.t1	gene_11976.t1	acid protease	26	n8-19c24/25o578-598i	0.995695
	g10115.t1	gene_11986.t1	hypothetical protein UCDDA912_g10627	24	n3-10c15/16o	0.996258
	g10123.t1	gene_11993.t1	FAD binding domain-containing protein	25	n7-15c23/24o	0.977346
	g10126.t1	gene_12000.t1	related to carboxypeptidase A	25	n4-14c19/20o	0.996367
	g10143.t1	gene_12019.t1	putative scp-like extracellular protein	25	n4-11c16/17o	0.995739
	g10163.t1	gene_12032.t1	predicted protein	25	n4-15c23/24o	0.957508
	g10187.t1	gene_12060.t1	adhesin protein Mad1	27	n3-10c15/16o	0.972069
	g10200.t1	gene_12776.t1	hypothetical protein DHEL01_v201451	23	n8-16c21/22o84-103i	0.996633
	g10236.t1	gene_17555.t1	putative arabinan endo-1,5-alpha-L-arabinosidase A	26	n4-19c24/25o	0.993561
	g10256.t1	gene_17409.t1	Ser-Thr-rich glycosyl-phosphatidyl-inositol-anchored membrane family-domain-containing protein	24	n4-11c16/17o	0.87111
	g10257.t1	gene_17410.t1	putative acetylxylan esterase A	20	n7-15c20/21o	0.996989
	g10263.t1	gene_17419.t1	Natterin-like protein	23	n6-16c21/22o	0.987197
	g10274.t1	gene_17430.t1	hypothetical protein UCDDA912_g08679	17	n6-17c23/24o	0.962538
	g10276.t1	gene_17434.t1	carbohydrate-binding module family 1 protein	26	n6-17c24/25o	0.988857
	g10315.t1	gene_17494.t1	hypothetical protein DHEL01_v212696	26	n4-12c17/18o	0.989493
	g4316.t1	gene_00025.t1	uncharacterized protein INS49_015903 [Diaporthe citri]	22	n5-15c20/21o198-217i	0.593547
	g10325.t1	gene_17503.t1	heme peroxidase	24	n5-13c18/19o	0.910183
	g10331.t1	gene_17511.t1	multicopper oxidase-domain-containing protein	25	n4-16c21/22o	0.99829
	g10333.t1	gene_17587.t1	hypothetical protein DHEL01_v204906	26	n9-16c21/22o229-248i	0.997219
	g10335.t1	gene_17589.t1	hypothetical protein UCDDA912_g09088	25	n10-19c24/25o	0.56714
	g10349.t1	gene_17599.t1	putative exoglucanase 3 precursor protein	24	n4-13c17/18o	0.969634
	g10350.t1	gene_17600.t1	metalloprotease MEP1	25	n6-17c22/23o	0.720926
	g10365.t1	gene_17621.t1	Lysophospholipase	26	n8-20c25/26o	0.951687
	g10367.t1	gene_17624.t1	GMC oxidoreductase	22	n7-16c21/22o	0.98588
	g10377.t1	gene_17628.t1	hypothetical protein UCDDA912_g02531	27	n7-15c20/21o242-265i	0.972077
	g10397.t1	gene_17645.t1	putative phosphatidylethanolamine-binding protein pebp	26	n2-13c18/19o	0.972333
	g10399.t1	gene_17647.t1	eukaryotic aspartyl protease	27	n6-14c19/20o	0.972688
	g1041.t1	gene_12449.t1	putative histidine acid phosphatase protein	26	n6-13c19/20o438-463i	0.996478
	g10417.t1	gene_17672.t1	aspartic peptidase domain-containing protein	26	n3-14c19/20o514-537i	0.985958
	g10422.t1	gene_17679.t1	secreted aspartic proteinase precursor	22	n7-18c23/24o	0.938831
	g1043.t1	gene_12451.t1	S1/P1 Nuclease	26	n9-19c25/26o	0.940679
	g10439.t1	gene_17693.t1	fungal cellulose binding domain-containing protein	27	n3-13c17/18o	0.997662
	g10446.t1	gene_17696.t1	hypothetical protein DHEL01_v206029	20	n4-12c17/18o	0.972831
	g10447.t1	gene_17698.t1	cell wall protein	23	n3-12c17/18o	0.982497
	g10462.t1	gene_17713.t1	putative pectin lyase A	25	n4-12c17/18o	0.895892
	g10463.t1	gene_17714.t1	secreted protein	27	n3-10c15/16o	0.992047
	g10464.t1	gene_17716.t1	major royal jelly protein-domain-containing protein	27	n7-15c20/21o	0.984861
	g10478.t1	gene_17733.t1	glycoside hydrolase family 93	26	n6-17c21/22o	0.64819
	g10486.t1	gene_17742.t1	rhamnogalacturonan lyase	27	n2-12c17/18o	0.987407
	g10501.t1	gene_17762.t1	Versatile peroxidase VPL2	26	n4-11c16/17o	0.999088
	g10509.t1	gene_17768.t1	aspergillopepsin, putative	20	n3-13c18/19o	0.997848
	g10510.t1	gene_08358.t1	hypothetical protein VP1G_06956	24	n2-12c17/18o	0.986602
	g10514.t1	gene_17774.t1	hypothetical protein UCDDA912_g04031	24	n6-14c19/20o	0.974426
	g10516.t1	gene_17776.t1	carboxylesterase estA	25	n2-13c18/19o	0.72698
	g10522.t1	gene_17779.t1	hypothetical protein UCDDA912_g04036	24	n4-13c18/19o	0.94253
	g10523.t1	gene_17781.t1	hypothetical protein UCDDA912_g04037	22	n5-16c20/21o	0.999834
	g10527.t1	gene_17787.t1	aspartic-type endopeptidase (OpsB)	24	n3-13c18/19o	0.98403
	g10529.t1	gene_17788.t1	triacylglycerol lipase V precursor	26	n8-19c25/26o	0.861468
	g10534.t1	gene_17797.t1	glycoside hydrolase family 92 protein	24	n4-15c20/21o	0.941101
	g10535.t1	gene_17798.t1	cutinase	24	n5-16c25/26o	0.999404
	g10555.t1	gene_13892.t1	alkaline serine protease Alp1	20	n3-14c18/19o	0.996174
	g10585.t1	gene_13931.t1	hypothetical protein VMCG_03630	25	n2-13c18/19o	0.991506
	g10590.t1	gene_13936.t1	arginase family protein	22	n4-14c19/20o	0.798811
	g10596.t1	gene_13945.t1	putative conserved glycine-rich protein	21	n6-17c21/22o	0.821672
	g10611.t1	gene_13575.t1	putative subtilisin-like serine protease pr1c	27	n4-15c20/21o	0.98824
	g10647.t1	gene_13850.t1	TRI14-like protein	17	n6-17c22/23o	0.995664
	g10657.t1	gene_13753.t1	aspartic proteinase	25	n4-17c22/23o463-483i	0.99672
	g10716.t1	gene_13722.t1	putative gas1-like protein	25	n7-14c19/20o	0.937424
	g10738.t1	gene_02471.t1	amino acid transporter	26	n6-16c23/24o	0.980365
	g10764.t1	gene_13608.t1	glycosyl hydrolase family 43 protein	26	n5-16c21/22o	0.979457
	g10789.t1	gene_13651.t1	hypothetical protein VPNG_03508	26	n3-15c20/21o	0.963769
	g10792.t1	gene_03726.t1	related to GPI anchored protein	26	n4-15c20/21o	0.986287
	g10798.t1	gene_13653.t1	related to sporozoite surface protein 2 precursor	18	n3-13c18/19o257-275i	0.726434
	g10807.t1	gene_13664.t1	Thaumatin, pathogenesis-related	25	n4-15c20/21o	0.995934
	g4792.t1	gene_01029.t1	hypothetical protein KVR01_006513 [Diaporthe batatas]	24	n4-14c21/22o	0.56367
	g1081.t1	gene_12498.t1	galactose oxidase-like protein precursor	27	n9-17c22/23o	0.606061
	g10833.t1	gene_13700.t1	Tyrosinase-like protein orsC	26	n4-12c17/18o	0.901638
	g10839.t1	gene_13694.t1	Tripeptidyl-peptidase sed2	27	n2-10c15/16o	0.963185
	g10847.t1	gene_13584.t1	cutinase, putative	27	n4-12c17/18o	0.988375
	g10866.t1	gene_09809.t1	extracellular dihydrogeodin oxidase/laccase	25	n3-14c32/33o	0.95395
	g10867.t1	gene_09810.t1	Glycoside hydrolase family 12	25	n3-14c19/20o	0.999275
	g10868.t1	gene_13549.t1	hypothetical protein DHEL01_v209460	17	n3-14c21/22o	0.944821
	g10882.t1	gene_13553.t1	hypothetical protein DHEL01_v204652	17	n10-20c25/26o199-226i	0.853545
	g10883.t1	gene_17371.t1	amidohydrolase 2	26	n3-13c18/19o	0.979103
	g10884.t1	gene_13550.t1	putative beta-glucosidase G	23	n7-15c20/21o	0.952354
	g10900.t1	gene_13581.t1	hypothetical protein CI238_09841	24	n2-13c18/19o	0.998899
	g10903.t1	gene_13536.t1	Carboxypeptidase 2	17	n7-15c20/21o	0.944565
	g10912.t1	gene_13522.t1	berberine-like protein	25	n13-24c29/30o	0.962268
	g10917.t1	gene_13514.t1	hypothetical protein UCDDA912_g00193	26	n4-15c20/21o	0.992151
	g10929.t1	gene_13510.t1	hypothetical protein DHEL01_v210000	21	n6-16c21/22o	0.835371
	g10930.t1	gene_13509.t1	hypothetical protein UCDDA912_g06922	25	n4-12c19/20o172-191i198-219o	0.932606
	g10934.t1	gene_13505.t1	putative beta-glucosidase M	26	n5-16c21/22o	0.996619
	g10938.t1	gene_13500.t1	mannan endo-1,4-beta-mannosidase 3	23	n4-11c16/17o	0.990981
	g10944.t1	gene_13494.t1	putative glycoside hydrolase family 32 protein	25	n3-14c19/20o	0.895665
	g1097.t1	gene_12516.t1	ribonuclease T2	26	n4-15c20/21o	0.986485
	g10977.t1	gene_13472.t1	hypothetical protein UCDDA912_g02490	26	n3-12c17/18o	0.9223
	g10981.t1	gene_13468.t1	endonuclease/Exonuclease/phosphatase	24	n6-17c22/23o	0.986529
	g10982.t1	gene_13467.t1	hypothetical protein DPV78_006810	26	n3-14c19/20o	0.637593
	g10983.t1	gene_13466.t1	alkaline proteinase	26	n7-15c20/21o	0.989117
	g10985.t1	gene_13464.t1	Serine/threonine-rich protein adg2	25	n5-16c23/24o	0.954954
	g10994.t1	gene_13450.t1	hypothetical protein UCDDA912_g02500	27	n5-15c20/21o	0.811087
	g10997.t1	gene_14390.t1	glycoside hydrolase family 79 protein	26	n4-15c24/25o	0.902242
	g11006.t1	gene_00158.t1	hypothetical protein Cob_v009249	26	n2-12c17/18o	0.813793
	g11007.t1	gene_00159.t1	putative killer toxin alpha beta protein	21	n5-16c21/22o	0.904959
	g11008.t1	gene_00160.t1	Glucan endo-1,3-alpha-glucosidase agn1	18	n5-16c25/26o913-937i	0.969188
	g11044.t1	gene_14868.t1	Catechol 1,2-dioxygenase	21	n3-13c18/19o	0.948126
	g11047.t1	gene_14864.t1	amine oxidase	23	n5-16c22/23o	0.994353
	g11049.t1	gene_14862.t1	putative extracellular serine-rich protein	27	n3-10c17/18o	0.948216
	g11053.t1	gene_14858.t1	putative carbohydrate-binding wsc domain protein	25	n4-12c17/18o	0.999886
	g11057.t1	gene_14854.t1	pectate lyase C	27	n7-17c22/23o	0.998377
	g11081.t1	gene_14823.t1	Phosphatidate phosphatase APP1	27	n8-19c28/29o	0.988524
	g11084.t1	gene_14820.t1	Subtilisin DY	27	n6-16c20/21o	0.69889
	g11087.t1	gene_14817.t1	chloroperoxidase-like protein	20	n3-13c17/18o	0.993088
	g1110.t1	gene_12534.t1	acetyl esterase	25	n3-13c17/18o	0.856952
	g11103.t1	gene_14795.t1	FAD-linked oxidoreductase ZEB1	22	n11-21c28/29o	0.701666
	g11124.t1	gene_14770.t1	putative carbohydrate-binding module family 19 protein	23	n4-14c19/20o	0.99669
	g1117.t1	gene_12544.t1	putative carboxylesterase type b protein	24	n3-14c18/19o	0.970886
	g11170.t1	gene_14719.t1	pectate lyase	27	n5-16c21/22o	0.941006
	g11180.t1	gene_14706.t1	glycoside hydrolase family 114 protein	27	n4-14c19/20o	0.977607
	g11183.t1	gene_14700.t1	Gelatinase B	25	n3-15c19/20o	0.996623
	g11188.t1	gene_14681.t1	glycoside hydrolase family 28 protein	26	n4-15c20/21o	0.99356
	g11190.t1	gene_14678.t1	Fasciclin-domain-containing protein	19	n4-14c18/19o	0.751472
	g11200.t1	gene_14661.t1	putative alpha-galactosidase A	24	n2-11c16/17o	0.972793
	g11205.t1	gene_14653.t1	putative gpi anchored serine-threonine rich protein	22	n3-14c19/20o	0.941028
	g11207.t1	gene_14651.t1	scp-like extracellular protein	26	n7-15c20/21o	0.667391
	g11209.t1	gene_14649.t1	Endoglucanase gh5-1	26	n4-15c22/23o	0.990746
	g11212.t1	gene_14645.t1	putative proline rich protein 5	21	n4-12c17/18o	0.882485
	g11231.t1	gene_14628.t1	CBD9-like protein	26	n3-14c19/20o	0.891167
	g11253.t1	gene_14594.t1	Dehydrogenase xptC	24	n2-13c18/19o	0.972524
	g11254.t1	gene_14593.t1	hypothetical protein UCDDA912_g06500	27	n6-14c19/20o	0.995588
	g11262.t1	gene_14584.t1	putative mac1 interacting protein 1	25	n3-14c19/20o	0.998773
	g11265.t1	gene_14581.t1	putative wsc domain containing protein	27	n4-15c19/20o189-210i	0.968299
	g11270.t1	gene_14574.t1	putative gpi anchored dioxygenase	24	n3-14c22/23o	0.997324
	g11272.t1	gene_02267.t1	hypothetical protein UCDDA912_g01584	22	n3-14c20/21o	0.871344
	g11278.t1	gene_14560.t1	hypothetical protein UCDDA912_g06518	25	n6-14c18/19o	0.902165
	g11295.t1	gene_14539.t1	putative hydrophobic surface binding protein a	25	n6-17c22/23o	0.97408
	g11302.t1	gene_14530.t1	zinc carboxypeptidase	18	n3-13c21/22o	0.999166
	g11303.t1	gene_14529.t1	putative cyanophycinase protein	21	n10-19c24/25o	0.992005
	g11306.t1	gene_14526.t1	pepsinogen c	24	n3-11c16/17o	0.990198
	g11341.t1	gene_14487.t1	histidine acid phosphatase	22	n3-14c19/20o	0.997825
	g11355.t1	gene_14473.t1	Galactan endo-beta-1,3-galactanase	23	n4-11c16/17o	0.975601
	g11365.t1	gene_14459.t1	putative aldehyde dehydrogenase	23	n3-14c19/20o	0.5961
	g11370.t1	gene_14453.t1	glycosyl hydrolase family 61	22	n3-10c15/16o	0.624901
	g11384.t1	gene_14437.t1	Cell wall galactomannoprotein mp2 allergen f17-like protein	23	n3-10c15/16o	0.603114
	g11385.t1	gene_00430.t1	putative carboxylesterase	26	n8-18c23/24o	0.500536
	g11409.t1	gene_14406.t1	Thermolabile hemolysin	26	n7-14c19/20o	0.946175
	g11417.t1	gene_14399.t1	Cell wall mannoprotein 1	24	n3-11c16/17o	0.992085
	g11457.t1	gene_03615.t1	hypothetical protein UCDDA912_g09420	26	n2-12c17/18o	0.636661
	g11471.t1	gene_14353.t1	developmentally Regulated MAPK Interacting protein	27	n3-11c16/17o	0.719222
	g11502.t1	gene_14322.t1	alpha/beta-hydrolase	26	n7-17c22/23o	0.974021
	g11513.t1	gene_14304.t1	signal peptide-containing protein	25	n3-13c18/19o	0.934162
	g11520.t1	gene_06206.t1	Amidase 1	24	n4-12c17/18o	0.916897
	g1153.t1	gene_12583.t1	hypothetical protein UCDDA912_g04210	25	n3-13c20/21o	0.995735
	g11536.t1	gene_14191.t1	putative serine protease EDA2	25	n5-15c20/21o	0.998954
	g11544.t1	gene_14185.t1	YesU protein	22	n3-14c19/20o	0.94073
	g1155.t1	gene_12585.t1	peptidase S41 family protein	23	n7-18c26/27o	0.987648
	g11553.t1	gene_14165.t1	hypothetical protein UCDDA912_g09759	22	n5-12c17/18o	0.916045
	g11569.t1	gene_14214.t1	heme peroxidase	25	n3-14c19/20o	0.754349
	g1157.t1	gene_12587.t1	complex I intermediate-associated protein 30	22	n6-13c20/21o	0.658547
	g11587.t1	gene_05061.t1	Protein CAP22	26	n4-14c19/20o	0.9964
	g11589.t1	gene_01910.t1	cyanamide hydratase protein	23	n7-18c23/24o	0.642197
	g11594.t1	gene_14252.t1	Acetylxylan esterase	26	n5-13c17/18o	0.973809
	g11608.t1	gene_00335.t1	Six-hairpin glycosidase-like protein	27	n9-17c22/23o	0.926342
	g11609.t1	gene_00336.t1	glucooligosaccharide oxidase	27	n3-14c19/20o	0.62272
	g11623.t1	gene_14279.t1	glycosyl hydrolase family 61-domain-containing protein	24	n5-13c18/19o	0.974444
	g11638.t1	gene_14200.t1	Spherulation-specific family 4-domain-containing protein	27	n6-17c22/23o	0.987241
	g11643.t1	gene_14172.t1	hypothetical protein UCDDA912_g05513	23	n3-14c22/23o	0.953497
	g11650.t1	gene_14143.t1	hypothetical protein DHEL01_v211493	24	n4-14c19/20o	0.850678
	g11659.t1	gene_14091.t1	PPE family protein	26	n5-20c25/26o	0.997743
	g1168.t1	gene_12598.t1	25 kDa protein elicitor	26	n4-12c17/18o	0.999369
	g11683.t1	gene_03758.t1	related to hydrolases or acyltransferases (alpha/beta hydrolase superfamily)	17	n4-15c23/24o	0.998739
	g11686.t1	gene_14121.t1	Alpha/Beta hydrolase protein	18	n4-12c30/31o	0.996776
	g11694.t1	gene_11620.t1	putative oxidase protein	26	n4-14c19/20o	0.97819
	g11698.t1	gene_01414.t1	NHL repeat-containing protein	22	n4-15c23/24o	0.981851
	g1171.t1	gene_12601.t1	Alpha-galactosidase D	26	n4-15c23/24o	0.959172
	g11778.t1	gene_14024.t1	lytic polysaccharide monooxygenase	27	n6-17c22/23o	0.970996
	g1178.t1	gene_12610.t1	Polysaccharide monooxygenase Cel61a	25	n3-11c16/17o	0.990082
	g11803.t1	gene_14006.t1	amine oxidase catalytic domain-containing protein	23	n12-23c31/32o	0.998665
	g11813.t1	gene_07193.t1	Killer toxin subunits alpha/beta 2	25	n9-17c23/24o	0.873037
	g11817.t1	gene_16469.t1	Bifunctional epoxide hydrolase 2	25	n6-15c19/20o	0.776419
	g11828.t1	gene_16262.t1	chrd superfamily protein	24	n3-14c18/19o	0.999481
	g11829.t1	gene_16259.t1	glycosyl hydrolase family 76	25	n4-15c20/21o440-462i	0.995384
	g11855.t1	gene_16222.t1	pectate lyase F	27	n8-19c23/24o	0.9949
	g11885.t1	gene_16158.t1	Putative lipase precursor	22	n8-16c21/22o	0.972311
	g11888.t1	gene_13595.t1	hypothetical protein BO97DRAFT_168399	23	n6-13c18/19o	0.995777
	g11907.t1	gene_16193.t1	hypothetical protein UCDDA912_g10114	26	n6-13c17/18o	0.992621
	g1191.t1	gene_12895.t1	quinoprotein amine dehydrogenase beta chain-like protein	27	n2-13c18/19o	0.99095
	g11916.t1	gene_16200.t1	alpha beta-hydrolase protein	19	n5-16c23/24o	0.88033
	g11919.t1	gene_16000.t1	polysaccharide lyase family 1 protein	27	n3-13c21/22o	0.989388
	g11941.t1	gene_15990.t1	endo-1,4-beta-xylanase D precursor	22	n5-14c19/20o	0.959617
	g11952.t1	gene_15973.t1	putative beta-galactosidase b	25	n7-18c23/24o	0.854973
	g1196.t1	gene_12902.t1	hypothetical protein DHEL01_v202940	25	n2-13c18/19o	0.710067
	g11962.t1	gene_15966.t1	Bicupin, oxalate decarboxylase/oxidase	25	n3-10c15/16o	0.999078
	g11964.t1	gene_15963.t1	hypothetical protein UCDDA912_g00903	18	n4-12c17/18o	0.974637
	g11968.t1	gene_15950.t1	glucooligosaccharide oxidase	26	n14-24c33/34o	0.86483
	g11976.t1	gene_15956.t1	Valacyclovir hydrolase	26	n6-16c21/22o	0.990147
	g11978.t1	gene_15945.t1	putative alpha-L-arabinofuranosidase B	27	n6-16c21/22o	0.90596
	g11983.t1	gene_15929.t1	hypothetical protein UCDDA912_g00886	26	n4-15c20/21o151-169i	0.95902
	g11992.t1	gene_16206.t1	putative multicopper oxidase	26	n6-17c24/25o	0.539553
	g11993.t1	gene_16205.t1	putative cytochrome p450	24	n5-16c23/24o	0.994095
	g12003.t1	gene_16035.t1	FAD binding domain-containing protein	26	n6-15c20/21o	0.994073
	g12004.t1	gene_01087.t1	putative exo-beta- -glucanase protein	27	n5-16c21/22o	0.995314
	g12007.t1	gene_16032.t1	hypothetical protein DL98DRAFT_590336	26	n3-14c19/20o	0.955739
	g12016.t1	gene_04097.t1	Tyrosinase-like protein orsC	27	n8-19c28/29o	0.965961
	g12033.t1	gene_16010.t1	Carbohydrate esterase family 5 protein	20	n4-11c15/16o	0.577256
	g12034.t1	gene_17648.t1	FAD/FMN-containing isoamyl alcohol oxidase-like protein MreA	23	n4-12c17/18o	0.999868
	g12037.t1	gene_13775.t1	pectin lyase E	26	n3-15c20/21o	0.823344
	g12044.t1	gene_14125.t1	hypothetical protein GQ607_014534	26	n6-14c19/20o	0.946928
	g12045.t1	gene_14124.t1	hypothetical protein CFIO01_13625	22	n6-17c22/23o	0.981188
	g12064.t1	gene_16059.t1	lytic polysaccharide monooxygenase	27	n3-11c16/17o	0.991769
	g12071.t1	gene_16074.t1	glutamyl-trna subunit a	27	n4-11c16/17o	0.882912
	g12086.t1	gene_16082.t1	Glucan 1,3-beta-glucosidase	27	n6-16c20/21o	0.92862
	g12087.t1	gene_16083.t1	hypothetical protein UCDDA912_g09646	23	n5-15c19/20o	0.77114
	g12095.t1	gene_16091.t1	Glycosyl hydrolase 53	26	n8-19c24/25o	0.855065
	g12101.t1	gene_16100.t1	acid alpha-amylase	25	n4-16c21/22o	0.987042
	g12104.t1	gene_16105.t1	glycoside hydrolase family 1 protein	25	n4-11c16/17o	0.97419
	g12106.t1	gene_16109.t1	glycosyl hydrolase family 92	22	n3-14c18/19o	0.994996
	g1212.t1	gene_11953.t1	putative neurofilament medium polypeptide protein	21	n5-16c21/22o	0.762874
	g12127.t1	gene_15920.t1	Carboxypeptidase S	23	n3-10c15/16o	0.917637
	g1213.t1	gene_11954.t1	putative cell wall protein	27	n4-14c22/23o201-222i	0.997228
	g12140.t1	gene_15896.t1	hypothetical protein DHEL01_v207632	23	n4-14c19/20o	0.693168
	g14017.t1	gene_01491.t1	hypothetical protein KVR01_002562 [Diaporthe batatas]	25	n5-16c24/25o	0.95739
	g1215.t1	gene_11958.t1	glycoside hydrolase family 51 protein	27	n2-13c18/19o	0.818513
	g12153.t1	gene_15884.t1	fungal hydrophobin	21	n3-10c17/18o	0.976166
	g12154.t1	gene_15883.t1	Alpha/Beta hydrolase protein	17	n4-12c17/18o	0.993641
	g12155.t1	gene_15882.t1	Mannan endo-1,6-alpha-mannosidase DCW1	24	n5-15c20/21o457-479i	0.996857
	g12168.t1	gene_11624.t1	hypothetical protein UCDDA912_g10662	18	n6-13c18/19o	0.998075
	g12191.t1	gene_15839.t1	GPI anchored protein	25	n5-13c18/19o	0.898889
	g12208.t1	gene_15821.t1	DJ-1/PfpI family protein	24	n7-18c23/24o	0.998908
	g12209.t1	gene_15820.t1	putative short chain dehydrogenase reductase protein	25	n14-24c32/33o	0.793165
	g12211.t1	gene_15818.t1	Cell wall glyco protein	19	n6-16c20/21o	0.684912
	g12212.t1	gene_15816.t1	amidase	25	n4-12c19/20o	0.975173
	g12254.t1	gene_15783.t1	glycoside hydrolase family 74 protein	26	n4-15c19/20o	0.999123
	g12271.t1	gene_15767.t1	glycoside hydrolase family 43 protein	27	n7-15c20/21o	0.963872
	g12275.t1	gene_15763.t1	putative glycoside hydrolase family 61 protein	27	n4-15c20/21o	0.988892
	g12277.t1	gene_15761.t1	Extracellular membrane protein, CFEM domain protein	25	n3-11c16/17o	0.994255
	g12287.t1	gene_01449.t1	acid trehalase	24	n3-14c19/20o682-703i	0.9867
	g12307.t1	gene_15727.t1	putative acetylxylan esterase A	22	n6-13c18/19o	0.94814
	g1231.t1	gene_11926.t1	secreted protein	25	n3-12c17/18o	0.950648
	g12315.t1	gene_15720.t1	extracellular alpha-1,3-glucanase/mutanase, putative	25	n3-14c23/24o449-469i	0.990903
	g12317.t1	gene_15718.t1	related to bromodomain protein BDF1	26	n8-15c20/21o	0.999657
	g12323.t1	gene_15713.t1	Cellulose-binding family ii protein	24	n3-11c16/17o	0.961587
	g12327.t1	gene_15710.t1	beta-glucanosyltransferase gel2	25	n3-14c21/22o470-489i	0.995391
	g12341.t1	gene_15694.t1	alpha-amylase 1	20	n4-15c20/21o514-536i	0.821796
	g12365.t1	gene_15660.t1	carbohydrate esterase family 3 protein	26	n3-14c19/20o	0.981014
	g12416.t1	gene_15615.t1	Tripeptidyl-peptidase sed2	23	n4-14c19/20o	0.995521
	g12484.t1	gene_15252.t1	alpha-L-arabinofuranosidase axhA-2	26	n4-13c18/19o	0.999145
	g1249.t1	gene_11906.t1	hypothetical protein VP1G_11210	25	n4-15c20/21o	0.995865
	g9538.t1	gene_02476.t1	uncharacterized protein INS49_010815 [Diaporthe citri]	26	n4-15c20/21o	0.996341
	g12505.t1	gene_16963.t1	deuterolysin metalloprotease	24	n5-12c17/18o	0.990892
	g12506.t1	gene_16962.t1	Cytochrome P450 52A5	26	n2-11c16/17o	0.955717
	g12536.t1	gene_16930.t1	ribosomal protein s17	22	n5-13c18/19o	0.9733
	g1256.t1	gene_11899.t1	putative glycoside hydrolase family 30 protein	27	n8-18c23/24o	0.996792
	g12602.t1	gene_16859.t1	carbohydrate-binding module family 1 protein	27	n2-12c17/18o	0.965679
	g12610.t1	gene_16853.t1	related to chloroperoxidase	26	n6-14c19/20o	0.818215
	g12619.t1	gene_16843.t1	glycoside hydrolase family 3 protein	23	n3-14c21/22o	0.937206
	g12622.t1	gene_16840.t1	glycoside hydrolase family 75 protein	27	n6-16c21/22o	0.975835
	g12637.t1	gene_04186.t1	axe1 cleaves acetyl side chain groups acetyl xylan	25	n6-16c20/21o	0.989409
	g12663.t1	gene_16816.t1	hypothetical protein UCDDA912_g03447	20	n3-10c17/18o252-276i	0.975937
	g12681.t1	gene_16792.t1	hypothetical protein CTRI78_v010294	23	n3-14c32/33o	0.992408
	g12682.t1	gene_16791.t1	5-methylthioadenosine/S-adenosylhomocysteine deaminase	27	n4-12c18/19o	0.985694
	g12704.t1	gene_16764.t1	putative pirin	22	n3-15c20/21o	0.995497
	g12717.t1	gene_16740.t1	putative extracellular conserved serine-rich protein	22	n5-13c18/19o	0.968568
	g12734.t1	gene_16720.t1	Concanavalin A-like lectin/glucanase	25	n2-13c21/22o	0.926382
	g12789.t1	gene_16177.t1	hypothetical protein DHEL01_v200680	19	n8-16c21/22o	0.994598
	g12824.t1	gene_16659.t1	uncharacterized protein MGG_06842	25	n5-12c17/18o	0.945369
	g12843.t1	gene_02331.t1	hypothetical protein DHEL01_v203709	27	n6-17c23/24o	0.967591
	g12877.t1	gene_16594.t1	hypothetical protein UCDDA912_g04844	25	n5-16c23/24o	0.999223
	g12910.t1	gene_14187.t1	Kievitone hydratase-like protein	22	n3-11c19/20o	0.949329
	g12911.t1	gene_16550.t1	hypothetical protein DHEL01_v212839	25	n3-11c18/19o	0.85994
	g12926.t1	gene_16533.t1	hypothetical protein HIM_01466	26	n4-14c19/20o	0.97051
	g12927.t1	gene_16531.t1	hypothetical protein UCDDA912_g02135	24	n3-14c19/20o	0.988363
	g12928.t1	gene_16529.t1	peptidase family M28	25	n4-15c20/21o	0.975888
	g12960.t1	gene_05702.t1	hypothetical protein C8034_v009030	27	n5-13c18/19o	0.990276
	g12961.t1	gene_16501.t1	glycoside hydrolase family 2 protein	23	n11-26c30/31o	0.933896
	g12990.t1	gene_16487.t1	related to exopolygalacturonase	26	n5-15c20/21o	0.997857
	g13003.t1	gene_16454.t1	putative dockerin type 1	27	n7-16c20/21o	0.944188
	g13012.t1	gene_16461.t1	Thaumatin, pathogenesis-related	25	n6-16c21/22o	0.997134
	g13027.t1	gene_14199.t1	glycoside hydrolase family 45 protein	27	n2-13c18/19o	0.883421
	g13040.t1	gene_16478.t1	glycosyl hydrolase family 43	27	n8-19c24/25o	0.998208
	g1305.t1	gene_11844.t1	putative pectinesterase family protein	27	n6-17c22/23o	0.940883
	g1306.t1	gene_11843.t1	hypothetical protein DHEL01_v208130	24	n3-14c22/23o	0.968106
	g13067.t1	gene_16372.t1	hypothetical protein K491DRAFT_756364	22	n4-15c20/21o	0.981236
	g13084.t1	gene_16367.t1	glycoside hydrolase family 29 protein	24	n10-20c25/26o	0.975653
	g13096.t1	gene_16355.t1	glycoside hydrolase family 5 protein	25	n3-13c18/19o	0.994322
	g13115.t1	gene_16309.t1	hypothetical protein UCDDA912_g02075	21	n6-17c22/23o	0.980821
	g13130.t1	gene_16394.t1	hypersensitive response-inducing protein	26	n3-13c18/19o	0.991473
	g13132.t1	gene_16396.t1	pathogenesis related protein	24	n3-11c16/17o	0.998993
	g13150.t1	gene_16424.t1	hypothetical protein UCDDA912_g02097	25	n4-12c17/18o	0.983989
	g13165.t1	gene_16439.t1	Arabinan endo-1,5-alpha-L-arabinosidase A	26	n9-20c25/26o	0.99651
	g13188.t1	gene_18367.t1	carbohydrate-binding module family 18 protein	24	n4-16c21/22o	0.993324
	g13201.t1	gene_18357.t1	hypersensitive response-inducing protein	24	n3-13c18/19o	0.8613
	g13205.t1	gene_14317.t1	putative alpha-N-acetylglucosaminidase	24	n4-15c20/21o	0.626487
	g13217.t1	gene_18335.t1	putative hydrophobic surface binding protein a	22	n3-14c19/20o	0.987001
	g13259.t1	gene_16615.t1	amino acid transporter	24	n8-16c21/22o	0.721958
	g13265.t1	gene_18259.t1	beta-lactamase domain protein	23	n8-15c21/22o	0.810591
	g13273.t1	gene_18238.t1	hypothetical protein UCDDA912_g04790	26	n4-14c19/20o	0.99052
	g13274.t1	gene_18236.t1	putative pectate lyase B	23	n3-12c17/18o	0.897004
	g13286.t1	gene_02048.t1	tannase and feruloyl esterase	25	n3-11c19/20o	0.964288
	g13293.t1	gene_18212.t1	putative gpi anchored protein	24	n7-18c23/24o	0.990917
	g13304.t1	gene_16987.t1	hypothetical protein UCDDA912_g00150	27	n6-16c21/22o	0.989573
	g13317.t1	gene_14282.t1	Glycosyl hydrolase family 67, C-terminal	25	n3-10c15/16o	0.987315
	g13319.t1	gene_11623.t1	alpha-L-fucosidase 1	21	n17-28c33/34o	0.981331
	g13342.t1	gene_18153.t1	Metallo-dependent phosphatase-like protein	26	n5-15c19/20o	0.924951
	g13349.t1	gene_18141.t1	major royal jelly protein	22	n3-14c22/23o	0.845017
	g13354.t1	gene_10721.t1	Hydroxyneurosporene synthase	27	n7-18c26/27o	0.944403
	g13375.t1	gene_18112.t1	Cloroperoxidase	21	n7-18c24/25o	0.989638
	g13381.t1	gene_18102.t1	cell wall protein PhiA	26	n3-13c17/18o	0.890746
	g13391.t1	gene_18093.t1	1,3-beta-glucanosyltransferase gel3	26	n8-15c20/21o	0.800387
	g134.t1	gene_13312.t1	probable lysophospholipase precursor	24	n6-17c23/24o	0.82127
	g13400.t1	gene_18073.t1	hypothetical protein UCDDA912_g05033	19	n3-11c16/17o	0.939543
	g13403.t1	gene_18068.t1	nuclear transport factor 2 superfamily protein isoform 1	26	n3-13c18/19o	0.926586
	g13420.t1	gene_18034.t1	putative phosphatidylethanolamine-binding protein pebp protein	26	n6-13c18/19o	0.793527
	g13442.t1	gene_18006.t1	hypothetical protein UCDDA912_g04117	23	n2-11c16/17o	0.98543
	g13445.t1	gene_18001.t1	related to mixed-linked glucanase precursor MLG1	26	n5-16c23/24o	0.977739
	g13467.t1	gene_17939.t1	hypothetical protein UCDDA912_g08057	25	n4-15c20/21o	0.968926
	g13473.t1	gene_17951.t1	hypothetical protein UCDDA912_g02338	21	n3-14c19/20o	0.996891
	g13476.t1	gene_17969.t1	putative aspergillopepsin-2 heavy chain (secreted protein)	22	n3-11c16/17o	0.978192
	g13480.t1	gene_17971.t1	putative 1,4-beta-D-glucan cellobiohydrolase A	26	n5-13c18/19o	0.981483
	g13485.t1	gene_17978.t1	cellulose-binding protein	26	n7-18c23/24o	0.995739
	g13486.t1	gene_17980.t1	Acetylxylan esterase	20	n6-13c19/20o	0.962896
	g13496.t1	gene_17916.t1	hypothetical protein GGTG_10399	23	n3-13c18/19o	0.90061
	g13509.t1	gene_17901.t1	pectin lyase	24	n5-15c20/21o	0.990756
	g13510.t1	gene_17902.t1	pectate lyase	21	n4-12c16/17o	0.869026
	g13512.t1	gene_17896.t1	hypothetical protein DHEL01_v211596	19	n3-13c18/19o	0.960793
	g13545.t1	gene_17819.t1	extracellular elastinolytic metalloproteinase	26	n4-15c20/21o	0.997137
	g13550.t1	gene_17825.t1	hypothetical protein UCDDA912_g05946	26	n6-16c21/22o	0.9796
	g7934.t1	gene_04691.t1	uncharacterized protein INS49_012633 [Diaporthe citri]	25	n3-12c17/18o	0.99728
	g13563.t1	gene_17840.t1	hypothetical protein GQ607_009148	27	n3-14c22/23o	0.910279
	g13568.t1	gene_04355.t1	choline dehydrogenase	18	n4-17c22/23o	0.939852
	g13577.t1	gene_17848.t1	hypothetical protein UCDDA912_g05956	22	n4-14c19/20o	0.992797
	g13585.t1	gene_17870.t1	Lipase 3	24	n4-15c20/21o	0.881513
	g13604.t1	gene_17878.t1	chitin-binding protein	26	n5-15c19/20o	0.959701
	g1361.t1	gene_11773.t1	CIC11C00000003144 [	25	n5-12c17/18o	0.843921
	g13612.t1	gene_17893.t1	glycoside hydrolase family 28 protein	25	n8-19c30/31o	0.996859
	g13613.t1	gene_17892.t1	putative rhamnogalacturonan acetylesterase	23	n4-15c19/20o	0.995059
	g1363.t1	gene_11771.t1	hypothetical protein UCDDA912_g08627	25	n3-15c33/34o169-191i	0.965295
	g13686.t1	gene_06844.t1	AChain A, Catalase-phenol Oxidase	24	n6-17c35/36o	0.993585
	g13700.t1	gene_06858.t1	polysaccharide lyase family 3 protein	26	n3-13c18/19o	0.785025
	g13722.t1	gene_09627.t1	LysM domain-containing protein	27	n2-9c17/18o	0.984582
	g13725.t1	gene_09630.t1	esterase family protein	21	n2-13c21/22o	0.998615
	g13728.t1	gene_06566.t1	Carboxylesterase 5A	27	n5-17c29/30o	0.942597
	g13748.t1	gene_06561.t1	putative fluoride ion transporter CrcB 1	25	n6-14c19/20o	0.98224
	g13804.t1	gene_13817.t1	soluble quino protein glucose dehydrogenase	20	n4-15c20/21o	0.961947
	g13809.t1	gene_06315.t1	rhamnogalacturonase A precursor	27	n2-12c16/17o	0.989359
	g13822.t1	gene_06489.t1	CAP22 protein	23	n3-14c18/19o	0.99632
	g1383.t1	gene_11746.t1	Fasciclin-domain-containing protein	22	n3-13c18/19o	0.971594
	g13839.t1	gene_01189.t1	peptidase A4 family protein	26	n4-11c16/17o	0.992429
	g13844.t1	gene_09492.t1	host cell factor	21	n4-15c20/21o496-516i	0.994385
	g13863.t1	gene_06425.t1	hypothetical protein UCDDA912_g03326	21	n4-11c16/17o	0.98206
	g13870.t1	gene_00310.t1	Cytochrome b2	26	n3-13c18/19o	0.993983
	g13874.t1	gene_06412.t1	Glycoside hydrolase family 43	25	n3-14c19/20o	0.955543
	g13901.t1	gene_06387.t1	hypothetical protein UCDDA912_g03346	18	n3-11c16/17o	0.936325
	g13902.t1	gene_06385.t1	Peptidase M20 domain-containing protein 2	21	n9-19c23/24o	0.996068
	g13911.t1	gene_06376.t1	putative trypsin-like protease	24	n4-11c19/20o	0.996092
	g13922.t1	gene_06366.t1	antigenic cell wall	26	n3-14c19/20o	0.999071
	g13926.t1	gene_06327.t1	hypothetical protein UCDDA912_g03362	24	n10-21c25/26o	0.930961
	g13931.t1	gene_06333.t1	tannase and feruloyl esterase	25	n3-11c16/17o	0.593912
	g13946.t1	gene_06353.t1	predicted protein	26	n5-15c19/20o	0.835431
	g13965.t1	gene_06309.t1	glycoside hydrolase family 61 protein	26	n11-22c27/28o	0.984712
	g13968.t1	gene_06306.t1	putative proline-rich antigen	22	n6-14c18/19o	0.992801
	g13970.t1	gene_06304.t1	glycosyl hydrolase family 16	26	n4-14c19/20o	0.938761
	g13977.t1	gene_06290.t1	hypothetical protein DHEL01_v210011	26	n5-13c19/20o	0.985392
	g13978.t1	gene_06291.t1	C2H2 type zinc finger domain-containing protein	23	n8-18c23/24o182-205i	0.960414
	g13979.t1	gene_06289.t1	hypothetical protein DHEL01_v210009	26	n8-19c24/25o	0.999273
	g13980.t1	gene_06288.t1	putative lipase 2	27	n3-11c19/20o541-564i	0.995459
	g13990.t1	gene_06274.t1	putative pectin lyase C	27	n4-15c21/22o	0.999814
	g13991.t1	gene_06273.t1	putative cutinase	24	n6-14c19/20o	0.920894
	g14005.t1	gene_06261.t1	putative antigenic cell wall protein	26	n6-14c19/20o	0.963155
	g14006.t1	gene_06260.t1	Extracellular metalloprotease	26	n5-13c18/19o	0.952677
	g15014.t1	gene_06216.t1	no hit	25	n5-16c25/26o	0.977917
	g14040.t1	gene_08714.t1	acid phosphatase precursor	27	n3-13c18/19o	0.999658
	g14046.t1	gene_08723.t1	GDSL-like Lipase/Acylhydrolase	27	n8-18c30/31o	0.987524
	g14047.t1	gene_08724.t1	extracellular dipeptidyl-peptidase Dpp4	24	n3-14c18/19o	0.946897
	g14058.t1	gene_08702.t1	fungal cellulose binding domain-containing protein	26	n3-11c16/17o	0.78512
	g14078.t1	gene_03928.t1	Streptogrisin-C	25	n6-14c19/20o	0.967806
	g14085.t1	gene_15485.t1	glycoside hydrolase family 5 protein	27	n3-13c31/32o	0.98824
	g14093.t1	gene_03750.t1	FAD-binding domain-containing protein	27	n9-20c25/26o	0.985192
	g14104.t1	gene_15508.t1	Extracellular metalloprotease	19	n3-13c18/19o	0.954748
	g14108.t1	gene_15509.t1	SCP-like extracellular protein	26	n12-23c27/28o	0.577249
	g1411.t1	gene_11711.t1	hypothetical protein UCDDA912_g07801	27	n6-15c20/21o	0.651527
	g14112.t1	gene_15510.t1	putative alpha-galactosidase 5 precursor protein	19	n4-11c16/17o	0.992076
	g14115.t1	gene_15513.t1	Minor extracellular protease vpr	26	n3-11c16/17o	0.8836
	g14118.t1	gene_15517.t1	Inosine/uridine-preferring nucleoside hydrolase domain-containing protein	22	n3-11c16/17o	0.771472
	g14123.t1	gene_15528.t1	Putative inactive purple acid phosphatase 16	25	n13-24c30/31o	0.973556
	g14134.t1	gene_15541.t1	putative alpha-l-rhamnosidase protein	27	n3-12c17/18o	0.999157
	g14153.t1	gene_15202.t1	superoxide dismutase	27	n4-12c17/18o	0.987585
	g14158.t1	gene_15196.t1	putative peptidase tripeptidyl-peptidase protein	27	n7-14c19/20o	0.933016
	g14167.t1	gene_15187.t1	cutinase	20	n6-17c25/26o	0.802258
	g14169.t1	gene_09027.t1	putative di-copper centre-containing protein	24	n8-19c24/25o	0.995393
	g14181.t1	gene_09010.t1	ABC-type Fe3+ transport system	19	n4-11c19/20o	0.998039
	g14186.t1	gene_09007.t1	hypothetical protein DL546_003848	22	n5-12c17/18o	0.840743
	g14189.t1	gene_09002.t1	pectate lyase a	25	n3-14c19/20o	0.978446
	g14190.t1	gene_09001.t1	dipeptidyl-peptidase-like protein V precursor	25	n6-14c19/20o	0.990562
	g142.t1	gene_13296.t1	small secreted protein	23	n3-11c18/19o	0.705049
	g14201.t1	gene_08991.t1	hypothetical protein DHEL01_v201487	26	n4-14c19/20o	0.982837
	g14205.t1	gene_08987.t1	Chitinase 1	26	n5-12c19/20o	0.88062
	g14211.t1	gene_08981.t1	putative rhamnogalacturonase	25	n6-17c22/23o	0.96977
	g14225.t1	gene_08968.t1	putative scp-like extracellular protein	23	n4-15c20/21o	0.877978
	g14230.t1	gene_08963.t1	carbohydrate esterase family 16 protein	24	n4-12c16/17o	0.815215
	g14231.t1	gene_08962.t1	FAD binding domain containing protein	18	n4-12c17/18o	0.999048
	g14241.t1	gene_15460.t1	hypothetical protein UCDDA912_g04418	23	n7-17c22/23o	0.733553
	g14242.t1	gene_15459.t1	putative sterigmatocystin biosynthesis peroxidase stcC	20	n6-16c21/22o	0.885269
	g14257.t1	gene_15441.t1	intracellular hyphae protein 1	23	n8-18c22/23o	0.980056
	g14263.t1	gene_15435.t1	family 61 endoglucanase	26	n4-15c20/21o	0.995054
	g14271.t1	gene_15426.t1	putative ethyl tert-butyl ether degradation protein	26	n4-14c18/19o	0.99757
	g14273.t1	gene_15424.t1	cutinase	17	n9-17c26/27o	0.98956
	g14287.t1	gene_15409.t1	carbohydrate esterase family 8 [	26	n4-11c16/17o	0.963788
	g14291.t1	gene_15405.t1	Cell wall galactomannoprotein mp2 allergen f17-like protein	27	n3-14c19/20o	0.996948
	g14294.t1	gene_15402.t1	acetylxylan esterase	24	n7-18c23/24o	0.982886
	g14297.t1	gene_15399.t1	RmlC-like cupin domain-containing protein	25	n4-11c16/17o	0.999418
	g14300.t1	gene_15395.t1	Catechol 1,2-dioxygenase 1	17	n3-13c18/19o	0.964345
	g14305.t1	gene_15388.t1	putative glycoside hydrolase family 18 protein	27	n6-14c19/20o	0.972624
	g14332.t1	gene_15360.t1	Metallo-dependent phosphatase	27	n3-13c18/19o	0.984776
	g14335.t1	gene_15358.t1	small secreted	19	n4-12c17/18o	0.984248
	g14354.t1	gene_15340.t1	hypothetical protein UCDDA912_g02234	26	n3-13c19/20o	0.992549
	g14358.t1	gene_15336.t1	parallel beta-helix repeat protein	27	n4-14c19/20o	0.989253
	g14364.t1	gene_15328.t1	putative 1,4-beta-D-glucan cellobiohydrolase B	26	n5-13c18/19o	0.979616
	g14367.t1	gene_15324.t1	extracellular dihydrogeodin oxidase/laccase	26	n3-14c19/20o	0.715554
	g14368.t1	gene_15323.t1	putative glycoside hydrolase family 12	26	n5-15c20/21o	0.748201
	g14373.t1	gene_15316.t1	Cuticle-degrading protease	27	n3-14c18/19o	0.984545
	g14375.t1	gene_15314.t1	necrosis-and ethylene-inducing protein-like protein 1 precursor	26	n6-13c18/19o	0.937527
	g14387.t1	gene_15296.t1	hypothetical protein UCDDA912_g02205	20	n4-15c20/21o	0.971473
	g14408.t1	gene_06038.t1	mannan endo-1,4-beta-mannosidase-like protein	27	n2-13c18/19o	0.998203
	g1441.t1	gene_11673.t1	putative sterigmatocystin biosynthesis peroxidase stcC	20	n3-14c19/20o	0.980218
	g14412.t1	gene_06043.t1	putative cutinase	22	n3-13c17/18o	0.9146
	g1444.t1	gene_11671.t1	ER membrane protein complex subunit 1	23	n4-15c21/22o	0.653416
	g14446.t1	gene_05599.t1	fungalysin metallopeptidase	25	n4-11c16/17o	0.997872
	g14465.t1	gene_05638.t1	Alcohol oxidase	22	n5-16c20/21o	0.740175
	g14467.t1	gene_05640.t1	cellobiose dehydrogenase	26	n4-15c20/21o	0.987142
	g14475.t1	gene_05651.t1	carbohydrate esterase family 5 protein	20	n6-14c18/19o	0.526072
	g14481.t1	gene_05658.t1	glucose-methanol-choline oxidoreductase	25	n2-13c18/19o	0.994743
	g14482.t1	gene_05659.t1	putative endopolygalacturonase C	27	n5-16c21/22o	0.864649
	g14495.t1	gene_05676.t1	putative pectinesterase	26	n7-18c23/24o	0.720586
	g14510.t1	gene_05698.t1	Putative serine protease K12H4.7	23	n9-18c23/24o	0.999091
	g14518.t1	gene_05722.t1	extracellular serine-rich protein	22	n2-13c18/19o	0.948718
	g1452.t1	gene_11659.t1	hypothetical protein DHEL01_v203996	26	n4-12c17/18o	0.601775
	g14521.t1	gene_05728.t1	peptidase m23b	24	n3-13c18/19o	0.99927
	g14523.t1	gene_05732.t1	hypothetical protein UCDDA912_g10065	17	n4-11c15/16o	0.964634
	g14524.t1	gene_05733.t1	multicopper oxidase	25	n3-12c17/18o	0.992157
	g14542.t1	gene_05750.t1	putative glucan endo-1,3-beta-glucosidase eglC	25	n5-12c17/18o387-404i	0.969181
	g14553.t1	gene_06410.t1	FAD-binding domain-containing protein	25	n6-17c21/22o	0.993603
	g14571.t1	gene_05794.t1	hypothetical protein UCDDA912_g09202	23	n3-14c19/20o	0.924535
	g14573.t1	gene_05797.t1	hypothetical protein UCDDA912_g09201	26	n6-18c23/24o	0.987639
	g14583.t1	gene_04139.t1	Alpha/Beta hydrolase protein	25	n3-14c19/20o	0.973296
	g14597.t1	gene_05808.t1	kelch domain-containing protein 8a	21	n6-13c18/19o	0.990755
	g14598.t1	gene_05809.t1	major royal jelly protein	20	n3-14c19/20o	0.998155
	g14599.t1	gene_05810.t1	putative tyrosinase	19	n7-15c20/21o	0.97698
	g1460.t1	gene_11652.t1	glycoside hydrolase family 76 protein	25	n12-22c26/27o	0.982491
	g14600.t1	gene_05811.t1	putative kelch repeat-containing protein	22	n3-13c18/19o	0.992929
	g1463.t1	gene_11647.t1	putative extracellular lipase	25	n4-15c20/21o	0.97758
	g14649.t1	gene_05563.t1	concanavalin A-like lectin/glucanase	25	n5-14c19/20o	0.98554
	g14655.t1	gene_05572.t1	Versatile peroxidase VPL1	23	n5-16c21/22o	0.992864
	g14665.t1	gene_05556.t1	gamma-glutamyltransferase 1	23	n6-16c21/22o	0.972484
	g14669.t1	gene_05560.t1	hypothetical protein UCDDA912_g06032	25	n5-12c17/18o	0.933794
	g14676.t1	gene_05548.t1	Acetylxylan esterase 2	21	n4-12c17/18o	0.931338
	g14691.t1	gene_05532.t1	alkaline protease 1	27	n7-18c23/24o	0.706437
	g14697.t1	gene_05528.t1	BChain B, LACCASE-1	25	n3-15c20/21o	0.930997
	g14708.t1	gene_05501.t1	glycoside hydrolase family 3 protein	25	n5-16c21/22o	0.857759
	g14716.t1	gene_05507.t1	hypothetical protein DHEL01_v209281	25	n3-13c18/19o	0.928263
	g14719.t1	gene_05510.t1	glycoside hydrolase family 10 protein	25	n3-12c20/21o	0.979267
	g14731.t1	gene_05497.t1	glycoside hydrolase family 42 protein	24	n6-17c26/27o	0.975276
	g14735.t1	gene_05492.t1	glycoside hydrolase family 35 protein	23	n10-15c20/21o	0.997896
	g14737.t1	gene_06024.t1	hypothetical protein UCDDA912_g02343	24	n3-14c19/20o	0.79767
	g14745.t1	gene_06007.t1	glycoside hydrolase family 61 protein	24	n5-15c20/21o	0.997384
	g14780.t1	gene_05955.t1	alpha/beta-hydrolase	25	n5-16c21/22o	0.862341
	g148.t1	gene_13287.t1	chitinase-1, variant	25	n3-13c17/18o	0.991465
	g14806.t1	gene_05925.t1	ER membrane protein complex subunit 1	18	n6-16c22/23o937-957i	0.974954
	g14842.t1	gene_05878.t1	hypothetical protein UCDDA912_g04790	25	n6-17c22/23o	0.882565
	g14852.t1	gene_05863.t1	hypothetical protein UCDDA912_g04798	17	n9-20c25/26o135-154i	0.99345
	g14853.t1	gene_05862.t1	Lipase, GDSL-like protein	25	n8-19c24/25o	0.994435
	g14858.t1	gene_05855.t1	Cellobiose dehydrogenase	27	n3-16c24/25o274-294i	0.981129
	g14864.t1	gene_12311.t1	Quino protein alcohol dehydrogenase-like protein	26	n2-12c20/21o	0.991996
	g14878.t1	gene_06079.t1	rhamnogalacturonate lyase	23	n6-14c18/19o	0.989354
	g14884.t1	gene_06086.t1	aminopeptidase Y	25	n4-14c19/20o	0.98487
	g14899.t1	gene_06092.t1	glycoside hydrolase family 28 protein	24	n7-18c25/26o	0.982762
	g14909.t1	gene_06103.t1	hypothetical protein DHEL01_v211498	20	n6-17c29/30o	0.73357
	g14915.t1	gene_06106.t1	putative alpha beta hydrolase fold domain containing protein	25	n7-18c23/24o	0.923721
	g14940.t1	gene_06126.t1	hypothetical protein DHEL01_v206042, partial	26	n6-13c18/19o	0.996907
	g14944.t1	gene_06131.t1	cell surface protein	23	n5-13c18/19o	0.997043
	g14945.t1	gene_06132.t1	glycoside hydrolase family 3 protein	26	n4-15c20/21o	0.978607
	g14947.t1	gene_06135.t1	putative bys1 domain protein	26	n3-14c19/20o	0.775048
	g14956.t1	gene_06168.t1	hypothetical protein UCDDA912_g10465	25	n3-13c18/19o	0.801073
	g14959.t1	gene_06156.t1	-like protein 2	26	n4-15c23/24o	0.997063
	g14986.t1	gene_06190.t1	Di-copper centre-containing protein	25	n5-15c20/21o	0.995668
	g14992.t1	gene_06196.t1	putative small secreted protein	24	n3-18c25/26o	0.888359
	g14994.t1	gene_06198.t1	putative extracellular dioxygenase protein	17	n5-13c18/19o	0.982775
	g15002.t1	gene_06200.t1	acid trehalase	27	n11-19c24/25o1042-1060i	0.998508
	g15005.t1	gene_04604.t1	Lipase 1	26	n5-12c17/18o	0.681161
	g3024.t1	gene_09766.t1	uncharacterized protein INS49_008056 [Diaporthe citri]	26	n6-14c18/19o	0.939188
	g15023.t1	gene_06228.t1	putative lysophospholipase	26	n5-16c23/24o	0.997558
	g15024.t1	gene_06230.t1	alpha/beta-hydrolase	25	n3-10c15/16o	0.986947
	g15031.t1	gene_06240.t1	putative mas3 protein	26	n5-15c23/24o	0.983686
	g15045.t1	gene_08905.t1	Poly(rC)-binding protein 4	24	n3-11c17/18o	0.977757
	g15048.t1	gene_08909.t1	non-anchored cell wall protein 1	25	n7-15c20/21o	0.996045
	g15064.t1	gene_08932.t1	covalently-linked cell wall protein	25	n6-17c24/25o	0.998228
	g15067.t1	gene_08934.t1	FAD binding domain-containing	24	n3-14c23/24o	0.993105
	g15132.t1	gene_00181.t1	polysaccharide lyase family 11 protein	25	n7-22c27/28o	0.878379
	g15135.t1	gene_08598.t1	Acetylxylan esterase 2	27	n4-11c16/17o264-281i	0.725055
	g15155.t1	gene_08607.t1	putative aldose 1-epimerase	26	n6-16c21/22o	0.998977
	g15159.t1	gene_08609.t1	predicted protein	25	n4-15c27/28o	0.994058
	g15169.t1	gene_08617.t1	hypothetical protein UCDDA912_g07867	27	n4-15c19/20o	0.928023
	g15171.t1	gene_12847.t1	glycoside hydrolase family 78 protein	27	n3-14c21/22o	0.986714
	g15190.t1	gene_08630.t1	hypothetical protein DHEL01_v209922	24	n6-17c22/23o	0.96635
	g15198.t1	gene_08638.t1	eukaryotic aspartyl protease	25	n7-15c20/21o	0.995108
	g15199.t1	gene_08639.t1	Arabinanase/levansucrase/invertase	25	n5-16c21/22o	0.995007
	g1520.t1	gene_11584.t1	heme peroxidase	24	n4-16c21/22o	0.997
	g15224.t1	gene_08660.t1	related to 5-carboxyvanillate decarboxylase	19	n6-17c22/23o	0.952971
	g15230.t1	gene_08665.t1	hypothetical protein DHEL01_v207755	23	n8-19c24/25o	0.976528
	g15233.t1	gene_08668.t1	xyloglucan-specific endo-beta-1,4-glucanase A	27	n3-14c19/20o	0.998175
	g1525.t1	gene_11578.t1	Endo-1,4-beta-xylanase D	26	n5-14c19/20o	0.956897
	g15266.t1	gene_16973.t1	related to glucan 1,4-alpha-glucosidase	25	n4-15c20/21o	0.97626
	g1528.t1	gene_11575.t1	hypothetical protein UCDDA912_g01076	27	n3-14c19/20o	0.995431
	g15295.t1	gene_10761.t1	putative cell wall glucanase	25	n6-14c19/20o	0.91218
	g153.t1	gene_13278.t1	putative isomerase YbhE	26	n5-16c28/29o	0.918832
	g1530.t1	gene_11572.t1	putative glycoside hydrolase family 76 protein	25	n8-18c25/26o438-458i	0.771351
	g15314.t1	gene_10741.t1	hypothetical protein DHEL01_v210122	21	n3-13c17/18o	0.684016
	g15322.t1	gene_10735.t1	NPP1-domain-containing protein	23	n6-14c19/20o	0.993894
	g15334.t1	gene_10723.t1	putative glycoside hydrolase family 93 protein	25	n6-14c19/20o	0.961874
	g15338.t1	gene_10718.t1	endopolygalacturonase 3	27	n4-15c21/22o	0.997444
	g15343.t1	gene_10711.t1	hypothetical protein UCDDA912_g06886	26	n3-14c19/20o	0.956257
	g15344.t1	gene_10710.t1	Alpha-fucosidase A	25	n7-14c19/20o	0.915553
	g15348.t1	gene_10706.t1	chitin deacetylase	25	n4-11c16/17o	0.994843
	g1536.t1	gene_11565.t1	putative tri m 2 allergen	25	n4-15c19/20o	0.995208
	g15374.t1	gene_10678.t1	carboxypeptidase cpdS	24	n6-13c17/18o	0.98677
	g15376.t1	gene_10675.t1	hypothetical protein UCDDA912_g08888	22	n4-12c17/18o	0.818126
	g15382.t1	gene_10669.t1	Unsaturated rhamnogalacturonyl hydrolase YteR	24	n6-17c22/23o	0.929879
	g15395.t1	gene_10650.t1	glycoside hydrolase family 79 protein	25	n4-14c19/20o	0.876263
	g15399.t1	gene_10645.t1	starch binding domain-containing protein	26	n3-13c18/19o	0.99628
	g15410.t1	gene_10637.t1	putative cell surface spherulin 4-like protein	25	n3-13c18/19o	0.999123
	g15418.t1	gene_10629.t1	putative secreted lipase	27	n3-14c22/23o	0.910662
	g15419.t1	gene_10628.t1	Glutaryl-CoA dehydrogenase, mitochondrial	24	n4-16c20/21o601-618i	0.993338
	g1542.t1	gene_11560.t1	putative exopolygalacturonase B	27	n5-16c24/25o	0.999568
	g15427.t1	gene_10619.t1	ABC-type Fe3+ transport system	26	n4-11c16/17o	0.953217
	g1543.t1	gene_11558.t1	putative infection structure specific protein	27	n4-14c18/19o	0.891607
	g15430.t1	gene_10614.t1	Ribosomal protein s17	26	n5-16c21/22o	0.93103
	g15434.t1	gene_10611.t1	Glucan endo-1,3-beta-glucosidase	23	n5-16c21/22o	0.835686
	g15449.t1	gene_10593.t1	hypothetical protein DHEL01_v211301	26	n7-18c23/24o	0.98372
	g1546.t1	gene_11555.t1	glycoside hydrolase family 3 protein	26	n5-16c21/22o	0.976213
	g1547.t1	gene_11554.t1	Palmitoyl-protein thioesterase 1	17	n6-17c29/30o	0.98889
	g15487.t1	gene_08882.t1	hypothetical protein UCDDA912_g01213	21	n10-20c24/25o738-755i	0.993834
	g1549.t1	gene_11552.t1	amine oxidase	25	n6-17c22/23o	0.989246
	g15505.t1	gene_08856.t1	Periplasmic beta-glucosidase	23	n4-14c19/20o	0.952052
	g15515.t1	gene_08844.t1	glycoside hydrolase family 47 protein	17	n6-14c19/20o	0.934876
	g15544.t1	gene_08817.t1	hypothetical protein UCDDA912_g05111	27	n7-16c20/21o	0.9253
	g15550.t1	gene_08812.t1	putative glycosidase crf1	27	n5-16c21/22o	0.779978
	g15552.t1	gene_08811.t1	hypothetical protein DHEL01_v205651	22	n9-17c23/24o	0.903044
	g15556.t1	gene_08808.t1	tyrosinase precursor	24	n3-14c21/22o	0.941084
	g15561.t1	gene_08802.t1	putative 1,4-beta-D-glucan cellobiohydrolase C	27	n3-13c25/26o	0.926258
	g15587.t1	gene_08777.t1	hypothetical protein DHEL01_v202418	27	n2-13c21/22o	0.536915
	g15590.t1	gene_08774.t1	class I glutamine amidotransferase-like protein	26	n7-15c20/21o	0.997248
	g15594.t1	gene_08770.t1	glycoside hydrolase family 43 protein	25	n7-17c22/23o	0.961225
	g15606.t1	gene_08758.t1	Leucine aminopeptidase 2	22	n6-16c21/22o	0.985185
	g15607.t1	gene_08757.t1	alkaline serine protease Alp1	22	n3-14c18/19o	0.980893
	g15608.t1	gene_08756.t1	putative carbohydrate-binding module family 1 protein	26	n5-13c18/19o	0.98169
	g15616.t1	gene_08533.t1	related to endo-1,3-beta-glucanase	18	n4-11c18/19o	0.906249
	g15621.t1	gene_08540.t1	putative stress responsive a b barrel domain-containing protein	27	n4-23c28/29o	0.826304
	g15647.t1	gene_08568.t1	cell wall glucanase	26	n5-16c21/22o425-442i	0.913867
	g15650.t1	gene_08571.t1	putative aspergillopepsin-2 heavy chain (secreted protein)	25	n3-11c16/17o	0.875568
	g15657.t1	gene_08577.t1	feruloyl esterase B	26	n4-15c20/21o	0.875174
	g15658.t1	gene_08578.t1	secreted protein	26	n4-15c20/21o	0.866404
	g157.t1	gene_13214.t1	hypothetical protein VMCG_05226	25	n5-15c22/23o281-300i	0.88128
	g1583.t1	gene_11520.t1	putative beta-glucosidase d	24	n8-19c24/25o	0.935307
	g1586.t1	gene_11517.t1	hypothetical protein DHEL01_v204529	18	n4-13c21/22o	0.836493
	g1629.t1	gene_11466.t1	putative short chain dehydrogenase reductase family	17	n3-14c22/23o	0.948964
	g1630.t1	gene_11465.t1	glycoside hydrolase family 5 protein	19	n3-13c18/19o	0.981918
	g1631.t1	gene_11464.t1	FAS1 domain-containing protein	26	n6-16c20/21o	0.986425
	g1663.t1	gene_12243.t1	glycoside hydrolase family 79 protein	25	n4-15c20/21o	0.899254
	g1672.t1	gene_12252.t1	putative mas3 protein	19	n4-14c32/33o	0.998668
	g1721.t1	gene_12309.t1	alpha amylase	22	n4-14c19/20o	0.956568
	g1733.t1	gene_11961.t1	extracellular metalloprotease	24	n4-12c17/18o	0.639974
	g1738.t1	gene_11087.t1	Carboxypeptidase S1	24	n4-15c20/21o	0.998344
	g1753.t1	gene_11061.t1	hypothetical protein UCDDA912_g04629	25	n3-14c21/22o	0.9841
	g1757.t1	gene_11058.t1	putative secreted protein	27	n4-15c27/28o	0.829822
	g179.t1	gene_13269.t1	alpha/beta-hydrolase	27	n3-13c18/19o	0.989147
	g1813.t1	gene_10993.t1	hypothetical protein DHEL01_v202082	22	n4-15c27/28o	0.993394
	g182.t1	gene_13203.t1	putative glycoside hydrolase family 75 protein	25	n6-14c19/20o	0.982152
	g1821.t1	gene_10986.t1	glycoside hydrolase family 43 protein	26	n7-18c24/25o	0.94418
	g1829.t1	gene_10977.t1	putative glycoside hydrolase family 18 protein	25	n6-14c19/20o929-949i	0.999319
	g1834.t1	gene_10968.t1	glycoside hydrolase family 5 protein	26	n3-15c23/24o	0.967001
	g1860.t1	gene_10943.t1	glycosyl hydrolase family 16	27	n6-14c19/20o	0.991023
	g1870.t1	gene_10928.t1	Glucan 1,3-beta-glucosidase	27	n4-14c19/20o	0.99092
	g1877.t1	gene_10919.t1	cutinase	19	n3-13c18/19o	0.971928
	g1885.t1	gene_10911.t1	glycoside hydrolase	26	n3-11c16/17o	0.997973
	g1893.t1	gene_10902.t1	subtilisin Carlsberg	27	n6-14c23/24o	0.996516
	g1917.t1	gene_11104.t1	Subtilisin-like proteinase Spm1	23	n3-14c22/23o	0.976229
	g1947.t1	gene_11139.t1	hypothetical protein UCDDA912_g03833	23	n3-11c15/16o	0.720141
	g1951.t1	gene_11146.t1	aspartic peptidase domain-containing protein	27	n5-13c17/18o427-445i	0.995979
	g1953.t1	gene_11148.t1	nuclease S1	19	n3-14c19/20o	0.996159
	g1954.t1	gene_11150.t1	putative ribosomal protein s17 protein	20	n6-17c21/22o	0.839347
	g1968.t1	gene_11176.t1	necrosis- and ethylene-inducing protein	25	n6-13c18/19o	0.972049
	g1980.t1	gene_11181.t1	predicted protein	27	n5-15c21/22o	0.978885
	g1987.t1	gene_11195.t1	glycoside hydrolase family 30 protein	25	n5-13c18/19o	0.920629
	g2.t1	gene_01933.t1	uncharacterized protein CGMCC3_g16000	21	n3-13c18/19o	0.967708
	g2005.t1	gene_11218.t1	putative extracellular serine-threonine rich protein	20	n3-12c17/18o	0.954845
	g303.t1	gene_10525.t1	uncharacterized protein INS49_000102 [Diaporthe citri]	27	n3-14c22/23o	0.960357
	g2013.t1	gene_12736.t1	amidase signature enzyme	26	n13-23c28/29o	0.713784
	g2022.t1	gene_17560.t1	hypothetical protein DHEL01_v208715	23	n15-26c31/32o	0.967618
	g2038.t1	gene_17579.t1	hypothetical protein UCDDA912_g08800	26	n10-20c25/26o	0.997585
	g2061.t1	gene_17527.t1	Extracellular protein	21	n6-13c18/19o	0.988758
	g2065.t1	gene_17532.t1	putative GPI-anchored cupredoxin	22	n4-15c20/21o	0.545774
	g207.t1	gene_17314.t1	LysM domain-containing protein	26	n5-15c20/21o	0.958105
	g2070.t1	gene_17536.t1	putative extracellular exo- protein	27	n4-14c19/20o	0.988935
	g208.t1	gene_06829.t1	carbohydrate-binding module family 50 protein	26	n2-9c15/16o	0.990422
	g2086.t1	gene_17388.t1	Chitin binding protein	21	n4-15c22/23o	0.989096
	g21.t1	gene_13419.t1	glycoside hydrolase family 13 protein	25	n7-17c25/26o	0.914982
	g2111.t1	gene_17354.t1	Protein rds1	25	n3-14c19/20o	0.979585
	g2121.t1	gene_17344.t1	putative sterigmatocystin biosynthesis peroxidase stcC	21	n7-18c23/24o	0.90006
	g213.t1	gene_10440.t1	carbohydrate-binding module family 50 protein	25	n5-16c22/23o	0.987505
	g2131.t1	gene_17324.t1	Protein CAP22	24	n4-12c17/18o	0.982824
	g2149.t1	gene_17302.t1	hypothetical protein DHEL01_v204748	26	n7-18c23/24o	0.59269
	g2170.t1	gene_17277.t1	chitin recognition protein	27	n4-15c20/21o	0.943603
	g2180.t1	gene_17262.t1	tripeptidyl-peptidase sed4	26	n4-15c20/21o	0.996915
	g2181.t1	gene_17261.t1	carbohydrate-binding module family 1 protein	26	n3-13c18/19o	0.836671
	g2206.t1	gene_17229.t1	hypothetical protein UCDDA912_g10258	25	n5-15c20/21o	0.998381
	g2006.t1	gene_12728.t1	uncharacterized protein INS49_001697 [Diaporthe citri]	19	n4-14c19/20o	0.849531
	g2312.t1	gene_17072.t1	cdp-alcohol phosphatidyltransferase protein	25	n6-16c21/22o182-199i	0.985226
	g2317.t1	gene_17064.t1	oligosaccharyltransferase subunit ribophorin II	20	n3-14c19/20o187-210i222-246o252-271i	0.981385
	g2353.t1	gene_17027.t1	hypothetical protein UCDDA912_g00850	24	n6-14c19/20o	0.926758
	g2361.t1	gene_17018.t1	peptidase family M28	27	n6-17c25/26o	0.992266
	g2386.t1	gene_10796.t1	feruloyl esterase B	24	n5-16c21/22o	0.978645
	g2421.t1	gene_10550.t1	Neutral protease 2-like protein	26	n3-10c15/16o	0.872191
	g2440.t1	gene_10529.t1	copper amine oxidase	18	n10-21c29/30o	0.907251
	g2460.t1	gene_10511.t1	cellobiose dehydrogenase	25	n9-20c25/26o	0.884626
	g251.t1	gene_13108.t1	putative exopolysaccharide inner membrane protein	25	n5-15c20/21o	0.744395
	g2511.t1	gene_10454.t1	hypothetical protein UCDDA912_g08225	25	n3-18c26/27o	0.990693
	g2525.t1	gene_10433.t1	endonuclease/Exonuclease/phosphatase	25	n5-13c18/19o	0.941788
	g2548.t1	gene_10419.t1	choline dehydrogenase	24	n2-13c18/19o	0.999462
	g2553.t1	gene_10414.t1	endo-1,4-beta-xylanase B	25	n6-17c22/23o	0.984926
	g2566.t1	gene_10411.t1	predicted protein	25	n4-14c19/20o	0.831502
	g10808.t1	gene_13665.t1	no hit	25	n3-13c17/18o	0.979004
	g2591.t1	gene_08015.t1	fungal cellulose binding domain-containing protein	24	n4-14c19/20o	0.991143
	g2593.t1	gene_10370.t1	inosine/uridine-preferring nucleoside hydrolase	24	n4-15c20/21o	0.993539
	g2619.t1	gene_10338.t1	GMC oxidoreductase	27	n5-12c16/17o	0.997053
	g2622.t1	gene_03713.t1	hypothetical protein E8E14_002473	26	n3-11c16/17o	0.964068
	g2624.t1	gene_12129.t1	hypothetical protein UCDDA912_g03833	19	n3-11c15/16o	0.867213
	g2629.t1	gene_03864.t1	glycoside hydrolase family 55 protein	27	n5-14c19/20o249-271i	0.690122
	g2666.t1	gene_10290.t1	cellulose binding CEL1	26	n3-14c19/20o	0.998209
	g2669.t1	gene_10286.t1	L-ascorbate oxidase	26	n4-15c20/21o	0.768015
	g2682.t1	gene_10273.t1	putative hydrophobin-like protein	25	n4-12c17/18o	0.895833
	g2688.t1	gene_10272.t1	Hypothetical protein D9617_1g087900	27	n3-14c19/20o	0.971016
	g2698.t1	gene_10270.t1	hypothetical protein UCDDA912_g00961	24	n4-12c17/18o	0.973478
	g270.t1	gene_13088.t1	GPI-anchored cell wall beta-1,3-endoglucanase EglC	27	n2-13c18/19o447-467i	0.952365
	g2752.t1	gene_10247.t1	hypothetical protein DHEL01_v205179	19	n5-12c17/18o	0.988258
	g2764.t1	gene_10197.t1	hypothetical protein UCDDA912_g04702	21	n5-16c22/23o	0.944393
	g2771.t1	gene_10191.t1	hypothetical protein UCDDA912_g04708	26	n11-24c29/30o	0.983602
	g2772.t1	gene_02888.t1	hypothetical protein ZTR_09152	25	n6-14c20/21o	0.985447
	g2796.t1	gene_10158.t1	hypothetical protein UCDDA912_g04726	17	n5-12c17/18o	0.995473
	g2800.t1	gene_10153.t1	putative pepsin a1	26	n5-16c28/29o	0.991505
	g2807.t1	gene_10148.t1	5'/3'-nucleotidase SurE	27	n3-14c22/23o	0.990239
	g2808.t1	gene_10147.t1	endochitinase CHI3	22	n3-14c18/19o	0.85297
	g2810.t1	gene_10145.t1	putative glycosyl hydrolase family 61	27	n2-13c18/19o	0.863592
	g2814.t1	gene_10139.t1	Beta-lactamase/transpeptidase-like protein	23	n7-14c19/20o	0.884812
	g2821.t1	gene_10134.t1	endoglucanase 7a	26	n8-17c22/23o	0.907666
	g2823.t1	gene_10131.t1	glycoside hydrolase family 18 protein	23	n3-14c19/20o	0.976483
	g2837.t1	gene_10109.t1	hypothetical protein UCDDA912_g02155	25	n5-13c17/18o	0.660175
	g2839.t1	gene_10107.t1	putative glycoside hydrolase family 2 protein	24	n5-16c24/25o	0.887928
	g2850.t1	gene_04426.t1	putative V-type ATP synthase alpha chain	20	n4-14c19/20o	0.991554
	g2856.t1	gene_10093.t1	Cellobiose dehydrogenase	26	n5-13c18/19o	0.810651
	g2874.t1	gene_10077.t1	tannase and feruloyl esterase	27	n2-20c28/29o	0.996692
	g2884.t1	gene_10063.t1	glycoside hydrolase family 30 protein	26	n4-12c17/18o	0.910718
	g2891.t1	gene_10056.t1	hypothetical protein DHEL01_v206635	22	n4-15c19/20o	0.971993
	g2896.t1	gene_10051.t1	Bilirubin oxidase	20	n9-18c23/24o	0.981107
	g2903.t1	gene_10044.t1	feruloyl esterase A	25	n4-11c16/17o	0.980186
	g2904.t1	gene_10045.t1	glycoside hydrolase family 2 protein	22	n7-18c22/23o	0.979566
	g2906.t1	gene_10041.t1	hypothetical protein UCDDA912_g10568	26	n5-16c21/22o	0.924576
	g2917.t1	gene_10030.t1	hypothetical protein UCDDA912_g05990	27	n7-18c24/25o	0.984219
	g2926.t1	gene_10016.t1	glycoside hydrolase family 79 protein	26	n8-19c24/25o605-629i	0.978003
	g2932.t1	gene_10010.t1	chitin binding protein	26	n5-16c34/35o	0.944365
	g2941.t1	gene_09999.t1	Endoglucanase cel12A	25	n6-16c21/22o	0.893185
	g2946.t1	gene_09996.t1	putative trypsin-like serine protease	21	n4-14c19/20o	0.998718
	g2959.t1	gene_09981.t1	Clock-controlled pheromone ccg-4	17	n3-14c26/27o	0.950704
	g2963.t1	gene_09978.t1	endoglucanase c	26	n2-12c17/18o	0.960487
	g2983.t1	gene_09498.t1	glycoside hydrolase family 10 protein	27	n4-15c19/20o	0.99517
	g3022.t1	gene_01188.t1	putative sterigmatocystin biosynthesis peroxidase stcC	21	n3-14c22/23o	0.998693
	g12499.t1	gene_15271.t1	uncharacterized protein INS49_009875 [Diaporthe citri]	24	n7-17c21/22o	0.846695
	g12143.t1	gene_15893.t1	uncharacterized protein INS49_009524 [Diaporthe citri]	26	n3-13c20/21o	0.875839
	g3048.t1	gene_09795.t1	Tyrosinase-like protein orsC	23	n10-18c23/24o	0.99817
	g3049.t1	gene_09794.t1	hypothetical protein DHEL01_v202060	24	n9-17c23/24o	0.995902
	g3094.t1	gene_09845.t1	hypothetical protein UCDDA912_g05910	17	n8-19c24/25o	0.970821
	g3108.t1	gene_09861.t1	chloroperoxidase-like protein	22	n3-13c17/18o	0.99335
	g3148.t1	gene_09960.t1	acetylxylan esterase 2	27	n6-17c21/22o	0.999693
	g3170.t1	gene_09459.t1	glycoside hydrolase family 5 protein	26	n3-13c17/18o	0.993094
	g3203.t1	gene_09417.t1	hypothetical protein VMCG_01052	27	n4-15c25/26o	0.699844
	g3217.t1	gene_09402.t1	putative beta-glucosidase btgE	19	n4-12c17/18o	0.984463
	g3224.t1	gene_09391.t1	Axial budding pattern protein 2	25	n10-21c26/27o170-192i	0.945074
	g3233.t1	gene_09378.t1	hypothetical protein DHEL01_v203365	22	n5-14c19/20o	0.984573
	g3244.t1	gene_09366.t1	putative glycoside hydrolase family 16 protein	26	n9-17c22/23o438-456i	0.964685
	g3303.t1	gene_09302.t1	putative duf1237 domain-containing protein	18	n9-20c32/33o	0.965333
	g3304.t1	gene_09301.t1	glycoside hydrolase family 16 protein	27	n4-15c20/21o	0.966074
	g3309.t1	gene_09295.t1	hypothetical protein DHEL01_v206232	26	n6-15c20/21o	0.986505
	g3311.t1	gene_09291.t1	hydrophobic surface binding protein	26	n4-15c23/24o	0.991844
	g3319.t1	gene_09283.t1	putative chitin- domain 3 protein	24	n2-12c17/18o	0.997138
	g3339.t1	gene_09609.t1	dockerin type 1	22	n6-16c21/22o	0.966663
	g3378.t1	gene_09675.t1	putative glycoside hydrolase family 7 protein	25	n4-11c16/17o	0.99128
	g3418.t1	gene_09719.t1	putative pci domain-containing protein	25	n4-15c23/24o	0.99854
	g3457.t1	gene_09763.t1	putative secreted protein	24	n4-15c21/22o	0.997422
	g3496.t1	gene_09578.t1	carboxylesteras-like protein	27	n4-18c23/24o	0.980285
	g3515.t1	gene_09602.t1	hypothetical protein UCDDA912_g01601	20	n4-15c20/21o	0.931016
	g3534.t1	gene_09248.t1	cytosolic Cu/Zn superoxide dismutase	27	n4-12c17/18o	0.870647
	g3539.t1	gene_09242.t1	leucine aminopeptidase 1	26	n5-12c17/18o	0.990738
	g3545.t1	gene_09233.t1	endo-1,4-beta-xylanase D precursor	22	n3-13c18/19o	0.959607
	g3557.t1	gene_09219.t1	Kin of IRRE-like protein 3	22	n4-16c21/22o229-253i	0.99832
	g3566.t1	gene_09207.t1	anchored cell wall protein-7	26	n3-14c19/20o	0.992508
	g3579.t1	gene_09191.t1	hypothetical protein UCDDA912_g01652	26	n6-14c19/20o374-393i	0.968385
	g3582.t1	gene_09188.t1	Endochitinase 1	26	n3-11c16/17o	0.996858
	g3601.t1	gene_09165.t1	extracellular matrix protein	17	n3-14c19/20o203-220i	0.827957
	g3619.t1	gene_09145.t1	putative coagulation factor 5 8 type domain-containing protein	27	n6-17c21/22o	0.981446
	g3620.t1	gene_09144.t1	hypothetical protein DHEL01_v210438	21	n5-16c21/22o163-184i	0.982486
	g3625.t1	gene_09139.t1	DnaJ domain-containing protein	20	n3-14c19/20o166-187i	0.973772
	g3638.t1	gene_09123.t1	cerato-platanin 6	25	n4-14c19/20o	0.992553
	g3651.t1	gene_14933.t1	Xyloglucan-specific endo-beta-1,4-glucanase A	26	n3-14c19/20o	0.967529
	g3660.t1	gene_14945.t1	putative wd40 repeat-like protein	27	n5-15c20/21o	0.907558
	g3677.t1	gene_14967.t1	hypothetical protein UCDDA912_g01743	25	n4-15c20/21o	0.996713
	g3700.t1	gene_14992.t1	Secreted beta-glucosidase sun1	25	n3-14c19/20o	0.986732
	g373.t1	gene_12958.t1	hypothetical protein DHEL01_v200218	25	n4-16c24/25o173-195i	0.98743
	g376.t1	gene_12960.t1	carbohydrate-binding module family 1 protein	26	n3-10c15/16o	0.993555
	g3760.t1	gene_15061.t1	predicted protein	25	n4-14c26/27o	0.81477
	g3773.t1	gene_15077.t1	hypothetical protein UCDDA912_g05190	27	n3-14c18/19o	0.923775
	g378.t1	gene_12966.t1	hypothetical protein UCDDA912_g08487	26	n4-11c16/17o	0.996777
	g3785.t1	gene_15090.t1	hypothetical protein VPNG_00104	18	n6-13c18/19o	0.808021
	g3787.t1	gene_15093.t1	glycoside hydrolase family 13 protein	27	n2-13c21/22o	0.992788
	g3876.t1	gene_09047.t1	copper radical oxidase	26	n5-16c24/25o	0.995327
	g3903.t1	gene_09083.t1	hypothetical protein UCDDA912_g00084	23	n13-21c28/29o228-251i	0.892079
	g3920.t1	gene_09104.t1	hypothetical protein UCDDA912_g00098	26	n3-12c17/18o	0.925423
	g3921.t1	gene_09105.t1	FAD-binding domain-containing protein	24	n7-18c26/27o	0.98453
	g3924.t1	gene_09110.t1	GDSL-like Lipase/Acylhydrolase	26	n8-16c20/21o	0.978904
	g3936.t1	gene_14913.t1	arylsulfotransferase	17	n4-14c19/20o551-572i	0.905103
	g3969.t1	gene_03549.t1	saponin hydrolase precursor	25	n7-14c19/20o	0.999354
	g398.t1	gene_12935.t1	multicopper oxidase	21	n8-18c23/24o	0.976721
	g3983.t1	gene_03565.t1	hypothetical protein DHEL01_v209295	20	n21-29c34/35o241-274i344-361o	0.980462
	g3992.t1	gene_03580.t1	putative lipocalin	26	n3-14c19/20o	0.926154
	g4003.t1	gene_03586.t1	glycoside hydrolase	26	n10-18c23/24o	0.870093
	g4006.t1	gene_03595.t1	Galactose oxidase	27	n7-18c23/24o	0.936616
	g401.t1	gene_12923.t1	hypothetical protein UCDDA912_g01376	24	n3-13c17/18o	0.895808
	g402.t1	gene_12924.t1	predicted protein	20	n4-12c16/17o	0.975957
	g4026.t1	gene_03609.t1	hypothetical protein UCDDA912_g08211	26	n7-18c23/24o	0.996057
	g4028.t1	gene_03611.t1	xylanase G1	27	n7-18c23/24o	0.940584
	g4043.t1	gene_03638.t1	putative 5nucleotidase	24	n7-14c19/20o	0.992275
	g4055.t1	gene_03682.t1	carbohydrate-binding module family 13 protein	26	n4-12c17/18o	0.990333
	g4100.t1	gene_13580.t1	aminopeptidase-like protein Y	23	n3-13c17/18o	0.971073
	g4112.t1	gene_06246.t1	Dehydrogenase xptC	22	n4-14c19/20o	0.988393
	g4151.t1	gene_03666.t1	virginiamycin b lyase	21	n3-14c19/20o	0.993782
	g4155.t1	gene_03771.t1	Aspartic proteinase yapsin-3	26	n5-12c17/18o	0.933368
	g4156.t1	gene_03772.t1	Tripeptidyl-peptidase sed2	26	n5-16c20/21o	0.983303
	g4170.t1	gene_16664.t1	putative carboxypeptidase 2	25	n9-19c24/25o	0.981424
	g4219.t1	gene_03883.t1	Six-hairpin glycosidase	26	n2-13c18/19o682-700i	0.994929
	g4222.t1	gene_03879.t1	Helicase required for RNAi-mediated heterochromatin assembly 1	25	n3-11c15/16o	0.970576
	g4231.t1	gene_03873.t1	pectin lyase	19	n6-17c22/23o	0.994046
	g4239.t1	gene_03865.t1	pectin methylesterase	27	n4-15c20/21o	0.877543
	g4262.t1	gene_03849.t1	Zn-dependent exopeptidase	26	n6-17c35/36o	0.985977
	g4270.t1	gene_03822.t1	amino acid transporter	23	n4-14c19/20o	0.985276
	g4279.t1	gene_03836.t1	hypothetical protein UCDDA912_g08268	26	n4-12c17/18o	0.527241
	g4281.t1	gene_03840.t1	predicted protein	20	n3-14c19/20o	0.97271
	g4282.t1	gene_01929.t1	Protein ral2	26	n5-13c18/19o	0.9642
	g43.t1	gene_13379.t1	acid protease	24	n5-16c21/22o	0.693959
	g4301.t1	gene_00002.t1	hypothetical protein UCDDA912_g04505	24	n8-19c24/25o	0.998632
	g4304.t1	gene_00007.t1	hypothetical protein DHEL01_v204250	26	n4-17c22/23o	0.953835
	g4314.t1	gene_00024.t1	WSC domain protein, putative	26	n5-12c17/18o187-208i	0.922134
	g2580.t1	gene_16165.t1	uncharacterized protein INS49_004881 [Diaporthe citri]	23	n5-16c22/23o	0.99098
	g4320.t1	gene_00029.t1	glycoside hydrolase family 61 protein	24	n8-18c22/23o	0.98844
	g4336.t1	gene_10471.t1	FMN-dependent alpha-hydroxy acid dehydrogenase	17	n4-15c20/21o	0.989582
	g4348.t1	gene_00065.t1	putative endo-beta-1,4-glucanase D	26	n4-12c17/18o	0.986901
	g4356.t1	gene_00062.t1	pectate lyase	26	n3-13c18/19o	0.988543
	g4366.t1	gene_00079.t1	putative GPI anchored cell wall protein	27	n3-13c18/19o	0.970458
	g4370.t1	gene_14328.t1	putative glutamine-serine-proline rich	25	n3-14c20/21o	0.997016
	g438.t1	gene_12626.t1	hypothetical protein EYC84_006970	19	n4-14c19/20o	0.955229
	g4381.t1	gene_00164.t1	hypothetical protein UCDDA912_g08672	25	n8-19c24/25o	0.565583
	g439.t1	gene_12627.t1	minor extracellular protease vpr	24	n6-14c19/20o	0.874073
	g4396.t1	gene_00110.t1	Putative Carbohydrate Esterase Family 4	25	n3-18c23/24o	0.985671
	g4407.t1	gene_00120.t1	RmlC-like cupin	26	n3-13c18/19o	0.886189
	g4412.t1	gene_00125.t1	putative gpi anchored dioxygenase	22	n2-13c19/20o	0.997878
	g4462.t1	gene_00192.t1	putative aldose 1-epimerase	25	n3-13c18/19o	0.924727
	g4466.t1	gene_00194.t1	Rhamnogalacturonan acetylesterase RhgT	25	n5-13c18/19o	0.99378
	g4476.t1	gene_00204.t1	putative chitin binding protein	26	n4-14c18/19o	0.990773
	g4478.t1	gene_00200.t1	Allergen Asp f 4	26	n4-13c17/18o	0.947887
	g4496.t1	gene_18287.t1	putative fad binding domain protein	25	n3-14c19/20o	0.97755
	g4501.t1	gene_17472.t1	secretory lipase	26	n3-15c19/20o	0.950672
	g4506.t1	gene_00232.t1	putative peptidase s41 family protein	26	n3-13c18/19o	0.999219
	g4516.t1	gene_00247.t1	Nuclease PA3	26	n2-12c17/18o	0.988467
	g4519.t1	gene_00258.t1	fad-binding domain-containing protein	27	n3-13c18/19o	0.976911
	g4524.t1	gene_00282.t1	exoglucanase 1	23	n5-12c17/18o	0.957236
	g4528.t1	gene_03962.t1	putative tripeptidyl-peptidase 1 precursor	27	n6-16c21/22o	0.967248
	g4552.t1	gene_00306.t1	Protein SnodProt1	24	n5-16c21/22o	0.982704
	g4596.t1	gene_00377.t1	Outer membrane protein, beta-barrel	25	n2-13c21/22o	0.994905
	g4606.t1	gene_00390.t1	EGF-like region, conserved site	18	n3-12c17/18o	0.993502
	g4615.t1	gene_00402.t1	putative cupin family protein	21	n6-17c25/26o	0.954257
	g4618.t1	gene_00408.t1	putative pe_pgrs family protein	24	n3-11c16/17o	0.991737
	g4627.t1	gene_00421.t1	hypothetical protein UCDDA912_g03009	21	n3-10c15/16o	0.995209
	g4646.t1	gene_00444.t1	Pheromone-regulated membrane protein 5	19	n11-22c28/29o137-157i	0.990824
	g467.t1	gene_12660.t1	Cell wall protein SED1	20	n6-16c21/22o	0.934305
	g4677.t1	gene_01234.t1	histidine acid phosphatase	27	n4-15c20/21o	0.996712
	g4694.t1	gene_01219.t1	hypothetical protein UCDDA912_g00451	26	n8-20c24/25o	0.89313
	g47.t1	gene_13382.t1	Putative fungistatic metabolite	25	n3-13c18/19o	0.90286
	g4702.t1	gene_01209.t1	putative wsc domain-containing protein	22	n6-16c20/21o	0.962549
	g4730.t1	gene_01086.t1	hypothetical protein VMCG_05620	19	n7-15c20/21o562-585i	0.743083
	g4731.t1	gene_01085.t1	cell wall protein	27	n4-11c16/17o243-264i	0.966603
	g4736.t1	gene_01080.t1	endoglucanase, putative	27	n4-15c25/26o	0.996228
	g4745.t1	gene_01068.t1	Long chronological lifespan protein 2	21	n4-14c19/20o	0.92222
	g4760.t1	gene_01051.t1	dienelactone hydrolase	27	n5-13c18/19o	0.998905
	g4766.t1	gene_01047.t1	hypothetical protein DHEL01_v205906	20	n5-13c17/18o	0.985062
	g4784.t1	gene_00362.t1	Peptidoglycan-binding Lysin subgroup	26	n2-10c17/18o	0.985115
	g4785.t1	gene_01819.t1	glycoside hydrolase family 18 protein	25	n10-21c26/27o	0.965383
	g4787.t1	gene_01033.t1	major royal jelly protein	23	n8-15c20/21o	0.995542
	g2263.t1	gene_17150.t1	uncharacterized protein INS49_002203 [Diaporthe citri]	27	n7-15c20/21o	0.996667
	g4803.t1	gene_01017.t1	putative tyrosinase central domain protein	25	n7-15c20/21o	0.954703
	g4812.t1	gene_07490.t1	hypothetical protein M011DRAFT_523858	18	n10-21c26/27o	0.705646
	g4815.t1	gene_01006.t1	hypothetical protein DHEL01_v208658	20	n4-14c18/19o279-301i	0.986422
	g4837.t1	gene_00990.t1	putative tyrosinase	22	n10-20c24/25o	0.951218
	g4842.t1	gene_00985.t1	oxalate decarboxylase	21	n5-16c21/22o	0.936426
	g4860.t1	gene_00964.t1	glycosyl hydrolase	25	n7-18c23/24o	0.954971
	g4863.t1	gene_00961.t1	hypothetical protein DHEL01_v202386	25	n6-13c18/19o	0.981133
	g4901.t1	gene_00915.t1	intracellular hyphae protein 1	26	n3-14c19/20o	0.931802
	g4940.t1	gene_00896.t1	acetylcholinesterase precursor	25	n9-20c25/26o	0.9904
	g4954.t1	gene_00868.t1	alpha/beta-hydrolase	25	n2-13c18/19o	0.998764
	g4966.t1	gene_00854.t1	tat pathway signal sequence domain-containing protein	24	n10-18c23/24o	0.862345
	g4968.t1	gene_00851.t1	related to peptide-n4-(n-acetyl-beta-d-glucosaminyl) asparaginase amidase N	26	n4-15c22/23o	0.989219
	g4972.t1	gene_00848.t1	putative secreted protein	27	n3-11c16/17o	0.998991
	g4984.t1	gene_00842.t1	hypothetical protein DHEL01_v209694	25	n7-18c23/24o390-409i	0.999804
	g4985.t1	gene_00841.t1	Polycystic kidney disease protein 1-like 3	27	n7-17c22/23o	0.999794
	g5021.t1	gene_00796.t1	putative emp24 gp25l p24 family gold protein	21	n3-14c22/23o180-202i	0.939255
	g5045.t1	gene_00767.t1	Mannan endo-1,6-alpha-mannosidase DCW1	24	n4-15c20/21o456-477i	0.988559
	g5082.t1	gene_00476.t1	Mono- and diacylglycerol lipase	20	n3-13c18/19o	0.862058
	g5084.t1	gene_00478.t1	putative beta-glucosidase F	25	n8-19c24/25o	0.845812
	g5105.t1	gene_00505.t1	hypothetical protein IQ06DRAFT_247819	27	n14-33c41/42o	0.902762
	g512.t1	gene_12708.t1	hypothetical protein DHEL01_v200488	26	n4-13c18/19o	0.920235
	g5124.t1	gene_00524.t1	Protein big1	18	n3-14c19/20o235-258i	0.991494
	g5131.t1	gene_00531.t1	putative twin-arginine translocation pathway signal protein	24	n9-20c28/29o	0.998432
	g5139.t1	gene_00540.t1	carboxylesterase family protein	26	n7-16c21/22o	0.99031
	g5170.t1	gene_00576.t1	sphingomyelin phosphodiesterase	20	n7-18c22/23o	0.850048
	g5174.t1	gene_00581.t1	malate dehydrogenase	24	n3-13c17/18o	0.993646
	g519.t1	gene_12715.t1	FAD binding domain-containing protein	23	n6-14c19/20o	0.99866
	g5231.t1	gene_00650.t1	secreted protein	18	n2-9c15/16o	0.994318
	g5244.t1	gene_00666.t1	glutaminase GtaA	20	n3-14c19/20o	0.976597
	g5309.t1	gene_01298.t1	putative chitin- domain 3 protein	24	n8-19c31/32o	0.978726
	g5368.t1	gene_01357.t1	hypothetical protein UCDDA912_g03306	25	n7-18c23/24o	0.981028
	g538.t1	gene_11230.t1	hypothetical protein DHEL01_v209630	27	n14-22c27/28o288-310i	0.998279
	g5420.t1	gene_01426.t1	carboxylesterase family protein-like protein	25	n3-10c15/16o	0.837997
	g5463.t1	gene_01126.t1	putative wsc domain containing protein	27	n5-15c19/20o	0.996107
	g5485.t1	gene_01104.t1	putative lpxtg-domain-containing protein	26	n8-15c20/21o222-244i	0.858206
	g5487.t1	gene_01106.t1	glycosyl hydrolase family 43	24	n9-21c26/27o	0.998862
	g5494.t1	gene_01118.t1	putative phosphatidylethanolamine-binding protein pebp protein	26	n5-12c17/18o	0.995138
	g5497.t1	gene_01098.t1	Exo-alpha-sialidase neuraminidase	23	n8-16c21/22o227-252i	0.943972
	g5509.t1	gene_01472.t1	Clock-controlled protein 6	22	n3-13c18/19o	0.97373
	g5510.t1	gene_01475.t1	DNase1 protein	24	n4-15c20/21o	0.996635
	g5527.t1	gene_01551.t1	Six-hairpin glycosidase-like protein	25	n7-15c21/22o	0.973144
	g5546.t1	gene_17754.t1	cell wall protein	26	n3-14c19/20o	0.843205
	g556.t1	gene_11252.t1	alpha-L-rhamnosidase A precursor	26	n3-12c17/18o	0.598744
	g5568.t1	gene_01492.t1	related to TGF beta induced protein ig-h3 precursor	23	n5-12c17/18o	0.852812
	g5579.t1	gene_01572.t1	hypothetical protein UCDDA912_g00279	24	n5-18c26/27o	0.889037
	g5581.t1	gene_01575.t1	putative isoamyl alcohol	25	n3-12c17/18o	0.99115
	g5589.t1	gene_01582.t1	putative tyrosinase central domain protein	24	n4-15c21/22o	0.891717
	g5601.t1	gene_01591.t1	hypothetical protein UCDDA912_g10555	23	n10-21c26/27o288-308i	0.947519
	g5607.t1	gene_01596.t1	hypothetical protein UCDDA912_g10552	24	n4-15c20/21o	0.993558
	g5608.t1	gene_01597.t1	hypothetical protein VPNG_02651	25	n3-13c18/19o	0.984635
	g5631.t1	gene_01625.t1	hypothetical protein UCDDA912_g09501	24	n4-14c22/23o	0.956013
	g5634.t1	gene_01628.t1	Increased recombination centers protein 22-2	20	n3-14c21/22o178-196i	0.938957
	g5642.t1	gene_01638.t1	hypothetical protein VP1G_04068	25	n4-14c19/20o238-263i	0.995992
	g5664.t1	gene_01669.t1	hypothetical protein DHEL01_v205953	26	n3-14c19/20o	0.997235
	g5671.t1	gene_01661.t1	GPI-anchored cell wall beta-1,3-endoglucanase EglC	26	n3-14c19/20o	0.866948
	g5676.t1	gene_01676.t1	putative extracellular serine-threonine rich protein	25	n6-16c21/22o	0.998403
	g5699.t1	gene_01687.t1	hypothetical protein DHEL01_v208023	25	n5-16c21/22o	0.997679
	g5706.t1	gene_01735.t1	serine carboxypeptidase S28-domain-containing protein	26	n2-10c15/16o	0.989093
	g5707.t1	gene_01734.t1	putative paf acetylhydrolase family protein	24	n3-13c17/18o	0.992941
	g5739.t1	gene_01753.t1	hypothetical protein UCDDA912_g03527	27	n6-14c19/20o	0.83779
	g5741.t1	gene_01751.t1	glycoside hydrolase family 6 protein	27	n6-13c18/19o	0.994762
	g5757.t1	gene_01791.t1	putative glycoside hydrolase family 39 protein	26	n3-13c18/19o	0.957222
	g5761.t1	gene_16684.t1	unnamed protein product	18	n8-16c21/22o	0.948091
	g5763.t1	gene_01795.t1	hypothetical protein UCDDA912_g07513	19	n6-17c29/30o	0.991215
	g5774.t1	gene_01902.t1	hypothetical protein DHEL01_v207451	22	n5-12c17/18o	0.791983
	g5791.t1	gene_01891.t1	Endopolygalacturonase 1	27	n4-11c16/17o	0.997482
	g5792.t1	gene_01887.t1	pectin lyase	26	n4-15c20/21o	0.949291
	g5793.t1	gene_01886.t1	glycosyl hydrolase family 61	26	n8-16c21/22o	0.987296
	g5795.t1	gene_01882.t1	1,3-beta-glucanosyltransferase gel4	25	n7-14c18/19o517-541i	0.998623
	g5808.t1	gene_01866.t1	putative cfem domain-containing protein	26	n3-13c18/19o	0.98385
	g5821.t1	gene_01840.t1	putative membrane protein P31B10.04	17	n8-16c21/22o237-258i	0.523314
	g5822.t1	gene_01837.t1	glycoside hydrolase family 95 protein	23	n4-12c21/22o	0.992292
	g5826.t1	gene_18189.t1	extracellular serine-rich protein	26	n10-18c23/24o	0.996512
	g5835.t1	gene_01821.t1	Beta-glucosidase A	24	n4-12c17/18o	0.87918
	g5836.t1	gene_01823.t1	putative a chain endothiapepsin	26	n4-15c20/21o	0.992723
	g5848.t1	gene_08531.t1	putative 6-phosphogluconolactonase	26	n5-13c18/19o	0.992979
	g5887.t1	gene_08046.t1	glycosyl hydrolase	27	n2-13c19/20o	0.821039
	g5895.t1	gene_08047.t1	hypothetical protein DHEL01_v201567	25	n5-14c19/20o	0.981366
	g5904.t1	gene_07707.t1	6-hydroxy-D-nicotine oxidase	27	n11-22c27/28o	0.992807
	g5915.t1	gene_15303.t1	Neutral protease 2-like protein	18	n3-13c18/19o	0.988067
	g5916.t1	gene_15304.t1	putative secreted protein	25	n8-23c31/32o	0.978366
	g5931.t1	gene_08052.t1	putative phosphatidylethanolamine-binding protein pebp	25	n7-15c20/21o263-288i	0.994393
	g5938.t1	gene_05951.t1	putative FAD-linked oxidoreductase YvdP	26	n17-27c32/33o	0.976691
	g5975.t1	gene_08084.t1	hypothetical protein UCDDA912_g02159	24	n3-14c18/19o	0.983672
	g5989.t1	gene_08416.t1	eukaryotic aspartyl protease	25	n6-17c22/23o	0.951005
	g5993.t1	gene_08418.t1	hypothetical protein DHEL01_v203711	20	n6-17c25/26o	0.751526
	g5995.t1	gene_02332.t1	hypothetical protein DHEL01_v203418	21	n5-12c17/18o	0.996202
	g5999.t1	gene_15291.t1	multicopper oxidase, putative	24	n12-23c28/29o	0.933563
	g6004.t1	gene_08419.t1	Endo-1,4-beta-xylanase 1	24	n3-14c19/20o	0.982613
	g6005.t1	gene_08420.t1	Pectate lyase L	26	n6-15c20/21o	0.961383
	g6019.t1	gene_08436.t1	2-hydroxy-6-oxo-6-phenylhexa-2,4-dienoate hydrolase	22	n4-15c20/21o	0.971215
	g6039.t1	gene_08446.t1	gpi anchored protein	26	n3-14c19/20o218-242i	0.950903
	g6076.t1	gene_08480.t1	hypothetical protein UCDDA912_g02595	24	n5-13c18/19o	0.996795
	g6114.t1	gene_08508.t1	Fungal specific transcription factor domain family protein	27	n3-13c18/19o	0.955478
	g6127.t1	gene_08518.t1	putative carbohydrate esterase family 8 protein	26	n4-15c20/21o	0.98686
	g6128.t1	gene_08519.t1	FAD dependent oxidoreductase	26	n7-18c23/24o	0.97503
	g613.t1	gene_11327.t1	Signaling mucin MSB2	26	n5-15c20/21o906-927i	0.991262
	g6135.t1	gene_08029.t1	predicted protein	22	n4-12c17/18o	0.957429
	g6169.t1	gene_07682.t1	Putative lipase atg15	23	n19-30c37/38o	0.9708
	g6199.t1	gene_07649.t1	hypothetical protein DHEL01_v202472	26	n5-16c20/21o	0.998511
	g6206.t1	gene_07633.t1	hypothetical protein DHEL01_v212044	26	n3-13c18/19o	0.933293
	g6227.t1	gene_07608.t1	transmembrane protein	26	n4-15c20/21o157-178i	0.995972
	g6232.t1	gene_07602.t1	putative beta-galactosidase C	27	n4-14c19/20o	0.970873
	g6238.t1	gene_07595.t1	putative carbohydrate-binding module family 1 protein	25	n3-12c17/18o	0.930691
	g6245.t1	gene_07585.t1	putative vesicular integral-membrane protein vip36 protein	18	n3-13c18/19o284-308i	0.739267
	g6302.t1	gene_07538.t1	Cellobiose dehydrogenase	26	n7-18c23/24o	0.968418
	g6308.t1	gene_07532.t1	hypothetical protein UCDDA912_g04063	25	n3-13c18/19o	0.977064
	g6317.t1	gene_07522.t1	extracellular serine-rich protein	19	n2-12c16/17o	0.97539
	g6340.t1	gene_07492.t1	putative cfem domain-containing protein	19	n4-15c20/21o179-201i	0.982222
	g6421.t1	gene_14466.t1	Glycoside hydrolase family 28 protein	23	n2-12c19/20o	0.991701
	g6446.t1	gene_00386.t1	hypothetical protein PspLS_10745	27	n3-14c19/20o	0.978894
	g6480.t1	gene_07327.t1	GPI anchored serine-rich protein	23	n4-15c20/21o	0.978646
	g6537.t1	gene_07261.t1	uncharacterized protein K452DRAFT_322868	23	n6-16c21/22o	0.99482
	g6587.t1	gene_07219.t1	Alpha/Beta hydrolase protein	26	n9-20c26/27o	0.842004
	g6624.t1	gene_07991.t1	putative isochorismatase family protein	19	n7-15c20/21o	0.842506
	g6625.t1	gene_07990.t1	Subtilisin-like protease 2	26	n8-18c22/23o	0.969878
	g6642.t1	gene_07069.t1	PLC-like phosphodiesterase	23	n3-13c18/19o	0.997426
	g6646.t1	gene_13066.t1	wsc domain-containing protein	24	n4-15c20/21o	0.99147
	g6667.t1	gene_07113.t1	glycoside hydrolase family 28 protein	23	n6-13c18/19o	0.964884
	g6668.t1	gene_07114.t1	hypothetical protein UCDDA912_g05540	26	n5-17c22/23o	0.998428
	g6672.t1	gene_07118.t1	hypothetical protein UCDDA912_g07538	25	n5-13c18/19o	0.985321
	g6673.t1	gene_07119.t1	aspartic proteinase	22	n4-15c19/20o	0.980702
	g6679.t1	gene_07129.t1	Six-hairpin glycosidase	26	n4-15c21/22o	0.971331
	g6682.t1	gene_07133.t1	Alkali-sensitive linkage protein 1	24	n8-19c24/25o	0.983611
	g6684.t1	gene_07137.t1	glycoside hydrolase family 61 protein	25	n3-14c18/19o	0.984806
	g6686.t1	gene_07139.t1	glycoside hydrolase family 43	27	n4-15c19/20o	0.84516
	g6694.t1	gene_07147.t1	glycoside hydrolase family 55 protein	26	n6-14c18/19o	0.613726
	g6700.t1	gene_07156.t1	putative glycosyl hydrolase family 43 protein	27	n4-15c20/21o	0.99119
	g6702.t1	gene_07159.t1	alkaline phosphatase-like protein	24	n5-13c18/19o	0.990141
	g6721.t1	gene_18266.t1	Di-copper centre-containing protein	26	n6-17c22/23o	0.995735
	g6741.t1	gene_07985.t1	hypothetical protein DHEL01_v206291	19	n3-13c17/18o	0.897308
	g6777.t1	gene_07948.t1	hypothetical protein UCDDA912_g01126	22	n3-14c21/22o263-283i	0.882172
	g6787.t1	gene_07935.t1	glycoside hydrolase family 5 protein	23	n3-14c20/21o	0.638634
	g6790.t1	gene_07932.t1	concanavalin A-like lectin/glucanase	27	n4-11c16/17o397-415i	0.839427
	g6795.t1	gene_07926.t1	carboxypeptidase Y-like protein A	22	n3-10c15/16o	0.918357
	g6840.t1	gene_07872.t1	expression library immunization antigen 1	27	n6-15c20/21o197-222i	0.997592
	g6854.t1	gene_07856.t1	putative carboxylesterase family protein	25	n4-15c20/21o	0.966638
	g6855.t1	gene_07855.t1	Minor extracellular protease vpr	26	n6-14c19/20o517-540i	0.802376
	g6871.t1	gene_07840.t1	hypothetical protein UCDDA912_g00519	19	n8-16c21/22o	0.905048
	g6873.t1	gene_07838.t1	cellulose-growth-specific protein	21	n6-17c25/26o	0.97172
	g6903.t1	gene_07797.t1	saponin hydrolase precursor	22	n2-12c17/18o	0.986339
	g6927.t1	gene_07786.t1	hypothetical protein UCDDA912_g00551	25	n6-13c18/19o	0.950319
	g6956.t1	gene_07753.t1	hypothetical protein DHEL01_v207107	22	n6-17c29/30o	0.910471
	g6969.t1	gene_07735.t1	PLC-like phosphodiesterase	25	n5-16c21/22o	0.996715
	g6973.t1	gene_03688.t1	FAD-binding domain-containing protein	19	n3-14c20/21o	0.975292
	g6975.t1	gene_00264.t1	DUF1680-domain-containing protein	26	n2-11c19/20o	0.998427
	g6984.t1	gene_06576.t1	putative mg2+ transporter protein	27	n2-12c17/18o	0.949286
	g7011.t1	gene_06920.t1	glycoside hydrolase, family 16	26	n16-27c32/33o	0.995332
	g7030.t1	gene_06951.t1	putative dipeptidyl aminopeptidase	27	n10-21c26/27o	0.999203
	g7031.t1	gene_06952.t1	glycoside hydrolase family 30 protein	26	n2-12c17/18o	0.824042
	g7034.t1	gene_06955.t1	hypothetical protein UCDDA912_g08460	21	n5-16c21/22o	0.998198
	g7037.t1	gene_06971.t1	Major allergen Asp f 2	27	n6-17c25/26o	0.937956
	g7041.t1	gene_06966.t1	S-2-hydroxy-acid oxidase	21	n4-11c16/17o	0.92585
	g7042.t1	gene_06965.t1	peptidase M28	25	n5-16c21/22o	0.981287
	g7062.t1	gene_06984.t1	tyrosinase central domain-containing protein	25	n6-17c23/24o	0.905244
	g7065.t1	gene_06987.t1	ankyrin repeat protein	21	n7-17c21/22o	0.91353
	g7066.t1	gene_06988.t1	alkaline serine protease	20	n6-17c22/23o	0.978503
	g7067.t1	gene_06989.t1	Pc16g11320 [Penicillium chrysogenum Wisconsin 54-1255]; acc. no. XP_002561436	25	n3-13c17/18o	0.99783
	g7068.t1	gene_06990.t1	hypothetical protein BS50DRAFT_502972	27	n3-13c18/19o	0.857526
	g7076.t1	gene_07000.t1	peptidase S41 family protein	26	n3-13c18/19o	0.973607
	g7077.t1	gene_07001.t1	alcohol oxidase	27	n7-22c27/28o	0.9531
	g7080.t1	gene_07002.t1	feruloyl esterase B	27	n3-14c18/19o	0.998921
	g7092.t1	gene_07015.t1	carbohydrate-binding module family 1 protein	23	n3-13c18/19o	0.994809
	g7103.t1	gene_07026.t1	isoamyl alcohol oxidase	25	n3-13c18/19o	0.841874
	g7110.t1	gene_07036.t1	NADH dehydrogenase	18	n6-13c18/19o	0.880283
	g7134.t1	gene_06831.t1	putative acetylcarboxylase	22	n4-15c27/28o	0.990222
	g7216.t1	gene_06724.t1	Linoleate 11-lipoxygenase	24	n7-17c22/23o	0.972498
	g7230.t1	gene_06706.t1	glycosyl hydrolases family 18	21	n4-15c19/20o	0.876695
	g7246.t1	gene_06688.t1	Minor extracellular protease vpr	26	n3-14c20/21o	0.96253
	g7255.t1	gene_06679.t1	putative wsc domain	25	n5-13c17/18o	0.996694
	g7285.t1	gene_05478.t1	ricin b lectin	23	n3-13c18/19o	0.912771
	g7286.t1	gene_05477.t1	fungal hydrophobin	19	n4-12c17/18o	0.958007
	g7292.t1	gene_05471.t1	putative msc1 protein	24	n6-14c19/20o	0.997127
	g7305.t1	gene_05457.t1	carboxylesterase family protein	27	n6-17c25/26o	0.992465
	g7319.t1	gene_05446.t1	Alkali-sensitive linkage protein 1	17	n7-15c19/20o	0.990156
	g7327.t1	gene_05196.t1	putative late sexual development protein	24	n3-14c19/20o	0.770714
	g7377.t1	gene_05236.t1	major royal jelly protein	24	n5-13c18/19o	0.992801
	g7382.t1	gene_05256.t1	predicted protein	24	n3-13c17/18o	0.996078
	g7383.t1	gene_05258.t1	polysaccharide lyase family 4 protein	24	n4-15c20/21o	0.987269
	g7384.t1	gene_05259.t1	putative glutaminase protein	26	n3-14c20/21o	0.971348
	g7385.t1	gene_05261.t1	hypothetical protein DHEL01_v212693	20	n6-13c18/19o	0.948607
	g7388.t1	gene_05264.t1	GMC oxidoreductase	27	n11-21c26/27o	0.674279
	g7391.t1	gene_05267.t1	pectin lyase fold/virulence factor	27	n6-18c22/23o	0.994951
	g7435.t1	gene_05321.t1	1,3-beta-glucanosyltransferase gel1 precursor	24	n4-11c16/17o435-458i	0.982318
	g7439.t1	gene_05325.t1	subtilisin-like protein	27	n2-13c21/22o	0.9987
	g7448.t1	gene_05334.t1	GPI-anchored cell wall organization protein ecm33	26	n5-13c18/19o	0.996343
	g7465.t1	gene_05355.t1	putative sterigmatocystin biosynthesis peroxidase stcC	23	n3-14c19/20o	0.898722
	g7469.t1	gene_05358.t1	FAD binding domain-containing protein	24	n4-16c24/25o	0.971132
	g7471.t1	gene_05360.t1	pectate lyase a	25	n4-15c20/21o	0.995683
	g7483.t1	gene_05372.t1	putative dna-directed rna polymerase protein	23	n8-18c25/26o	0.980245
	g7489.t1	gene_05378.t1	putative isoamyl alcohol protein	27	n10-19c24/25o	0.989404
	g7498.t1	gene_05392.t1	Alkaline phosphatase D	23	n4-14c19/20o	0.999455
	g7500.t1	gene_05395.t1	putative cell surface protein	19	n5-16c20/21o	0.95864
	g7515.t1	gene_05413.t1	Alkali-sensitive linkage protein 1	22	n5-20c25/26o	0.977352
	g7516.t1	gene_05414.t1	Serine/threonine-protein kinase RAD53	22	n3-13c18/19o	0.912479
	g7534.t1	gene_05438.t1	Vegetative incompatibility protein HET-E-1	23	n4-15c21/22o	0.828803
	g7537.t1	gene_05441.t1	SCP-like extracellular protein	25	n4-15c20/21o	0.997944
	g7540.t1	gene_05431.t1	carbohydrate esterase family 1 protein	25	n3-14c19/20o	0.977858
	g7543.t1	gene_05426.t1	Necrosis inducing protein	26	n6-18c26/27o	0.605942
	g7547.t1	gene_04588.t1	hypothetical protein UCDDA912_g00023	26	n3-13c17/18o	0.843484
	g7561.t1	gene_05184.t1	Mannan endo-1,4-beta-mannosidase B	24	n5-15c20/21o	0.995229
	g7574.t1	gene_04576.t1	hypothetical protein DHEL01_v212810	24	n5-13c18/19o	0.932121
	g7592.t1	gene_04549.t1	putative phosphoglycerate mutase protein	27	n2-13c18/19o	0.748733
	g7601.t1	gene_04535.t1	hypothetical protein UCDDA912_g00413	26	n2-12c20/21o	0.995135
	g7620.t1	gene_04507.t1	PI-PLC X domain-containing protein 1	27	n4-15c20/21o	0.996442
	g7641.t1	gene_04918.t1	Expansin-like protein 1	27	n3-13c17/18o	0.722901
	g7677.t1	gene_04963.t1	glycosyl hydrolase family 31	22	n5-12c17/18o	0.864647
	g770.t1	gene_12164.t1	GMC oxidoreductase	21	n5-16c21/22o	0.980921
	g7717.t1	gene_05018.t1	PT repeat	19	n3-10c15/16o	0.98435
	g7729.t1	gene_05035.t1	Mono- and diacylglycerol lipase	23	n3-15c23/24o	0.959089
	g7731.t1	gene_05037.t1	hypothetical protein DHEL01_v205606	21	n2-13c19/20o	0.955967
	g7734.t1	gene_05040.t1	Protein OPY2	21	n3-14c18/19o	0.994377
	g7736.t1	gene_05042.t1	putative glycoside hydrolase family 76 protein	27	n4-15c21/22o411-431i	0.747432
	g7755.t1	gene_05060.t1	Serine-type carboxypeptidase F	26	n3-13c18/19o	0.988953
	g7827.t1	gene_05142.t1	carbohydrate esterase family 15 protein	25	n4-15c20/21o	0.996144
	g7844.t1	gene_05165.t1	Secreted protein	27	n4-14c20/21o	0.821848
	g7847.t1	gene_04592.t1	putative cfem domain-containing protein	26	n5-15c19/20o	0.938709
	g7850.t1	gene_04597.t1	putative malate dehydrogenase protein	26	n6-14c19/20o	0.998223
	g7856.t1	gene_04607.t1	cell wall protein	27	n3-13c18/19o216-236i	0.936999
	g788.t1	gene_12143.t1	Ophiobolin F synthase	19	n6-14c19/20o	0.999122
	g7898.t1	gene_04650.t1	glycosyl hydrolase family 61	23	n7-18c26/27o	0.986512
	g7917.t1	gene_04671.t1	phospholipase d1	27	n4-12c18/19o	0.998985
	g7929.t1	gene_04686.t1	hypothetical protein VM1G_09196	25	n3-14c19/20o	0.990861
	g10324.t1	gene_17502.t1	no hit	22	n3-14c18/19o	0.832953
	g7949.t1	gene_04709.t1	Arginase/deacetylase	23	n5-15c19/20o	0.990941
	g7953.t1	gene_04715.t1	hypothetical protein UCRPA7_4565	27	n3-11c16/17o	0.95471
	g7958.t1	gene_04721.t1	tat pathway signal sequence	26	n6-15c20/21o	0.844319
	g796.t1	gene_12135.t1	acid protease	25	n2-12c16/17o	0.951052
	g7966.t1	gene_04728.t1	putative glycoside hydrolase family 61 protein	23	n5-16c21/22o	0.994078
	g7973.t1	gene_14240.t1	predicted protein	24	n2-13c25/26o	0.998081
	g7975.t1	gene_04736.t1	putative glycoside hydrolase family 16 protein	26	n3-13c19/20o	0.981841
	g7981.t1	gene_04741.t1	hypothetical protein UCDDA912_g09435	27	n3-12c17/18o	0.996499
	g7992.t1	gene_04756.t1	GPI-anchored CFEM domain protein A	22	n7-15c20/21o211-232i	0.963079
	g800.t1	gene_12131.t1	carbonic anhydrase	25	n5-15c20/21o	0.590105
	g8012.t1	gene_04793.t1	hypothetical protein UCDDA912_g07644	23	n4-15c20/21o	0.99658
	g8019.t1	gene_04786.t1	related to BNR/Asp-box repeat domain protein	26	n6-17c26/27o	0.72422
	g8028.t1	gene_04778.t1	hypothetical protein UCDDA912_g07651	26	n5-16c21/22o	0.855945
	g8029.t1	gene_04777.t1	amino acid transporter	25	n4-14c19/20o	0.706611
	g8056.t1	gene_16861.t1	hypothetical protein PFICI_13329	20	n7-15c20/21o194-215i	0.96688
	g8058.t1	gene_04813.t1	glycoside hydrolase family 43 protein	26	n9-19c24/25o	0.977503
	g8068.t1	gene_04118.t1	cellobiose dehydrogenase	25	n8-16c20/21o	0.94525
	g8075.t1	gene_04124.t1	glycoside hydrolase family 92 protein	25	n8-16c24/25o	0.930286
	g8082.t1	gene_04133.t1	lysophospholipase A	26	n10-20c28/29o	0.952198
	g8084.t1	gene_04150.t1	hypothetical protein DHEL01_v211412	24	n5-16c20/21o	0.944734
	g8090.t1	gene_04164.t1	MAS3 protein	26	n5-16c20/21o	0.998881
	g8092.t1	gene_04166.t1	putative riboflavin-aldehyde forming enzyme protein	26	n10-18c23/24o	0.996273
	g8099.t1	gene_04179.t1	glutaminase GtaA	24	n10-18c26/27o	0.927414
	g8100.t1	gene_04181.t1	Ribonuclease T2-like	27	n2-13c20/21o	0.96703
	g811.t1	gene_12119.t1	putative carboxypeptidase s	23	n3-13c18/19o	0.98275
	g8111.t1	gene_04198.t1	aromatic compound dioxygenase	25	n2-11c15/16o	0.995785
	g8129.t1	gene_04209.t1	NPP1 domain-containing protein	25	n3-14c19/20o	0.973987
	g8136.t1	gene_04220.t1	putative glycoside hydrolase family 72 protein	26	n4-12c17/18o430-449i	0.994591
	g8199.t1	gene_04302.t1	glycoside hydrolase	26	n3-13c17/18o	0.651164
	g8203.t1	gene_04297.t1	glycoside hydrolase family 128 protein	27	n9-20c24/25o	0.52133
	g8230.t1	gene_04349.t1	pectate lyase	21	n5-15c19/20o	0.967303
	g8231.t1	gene_04351.t1	Alpha/Beta hydrolase protein	26	n2-13c20/21o	0.996088
	g8232.t1	gene_04352.t1	hypothetical protein P154DRAFT_381873, partial	25	n3-13c18/19o	0.902407
	g8235.t1	gene_12942.t1	glycoside hydrolase family 32 protein	25	n3-10c15/16o	0.657846
	g8237.t1	gene_04358.t1	flavin-containing superfamily Amine oxidase	26	n7-13c18/19o	0.969001
	g8238.t1	gene_04359.t1	sfi1 like	25	n4-15c22/23o	0.987229
	g8253.t1	gene_04372.t1	Allergen Asp f 7	17	n4-12c17/18o	0.827163
	g8255.t1	gene_04374.t1	hypothetical protein DHEL01_v200621	23	n6-14c19/20o	0.76222
	g8257.t1	gene_04384.t1	glycoside hydrolase superfamily	27	n3-14c22/23o	0.980385
	g827.t1	gene_12105.t1	CFEM domain-containing protein	25	n3-14c19/20o	0.998283
	g8278.t1	gene_04414.t1	hypothetical protein UCDDA912_g06315	27	n6-18c23/24o	0.995006
	g8281.t1	gene_04416.t1	carbohydrate-binding module family 1 protein	21	n3-18c24/25o	0.928692
	g8287.t1	gene_04423.t1	putative isoamyl alcohol	26	n4-13c18/19o	0.993038
	g8310.t1	gene_04452.t1	hypothetical protein UCDDA912_g06529	27	n3-11c16/17o262-286i	0.991984
	g8334.t1	gene_17914.t1	protein precursor	26	n8-16c21/22o	0.997034
	g8335.t1	gene_17915.t1	deoxyribonuclease nucA nucB domain-containing	20	n3-14c19/20o	0.991735
	g8340.t1	gene_04482.t1	GPI anchored protein	21	n10-20c27/28o	0.781168
	g8341.t1	gene_04483.t1	glycoside hydrolase family 5 protein	26	n4-14c19/20o	0.988863
	g8346.t1	gene_04484.t1	cellobiose dehydrogenase	25	n7-18c23/24o	0.98418
	g8355.t1	gene_03858.t1	hypothetical protein DL98DRAFT_3619	26	n4-9c14/15o	0.831246
	g8367.t1	gene_04081.t1	putative mannose binding	27	n6-13c17/18o	0.966481
	g8386.t1	gene_04085.t1	glycoside hydrolase family 43	25	n6-14c19/20o	0.991477
	g8392.t1	gene_04100.t1	putative glutamine-serine-proline rich	25	n4-15c20/21o	0.990589
	g8398.t1	gene_04106.t1	putative riboflavin aldehyde-forming enzyme	23	n8-16c21/22o	0.992732
	g8428.t1	gene_04835.t1	transcription factor c2h2	23	n3-14c19/20o252-274i	0.991768
	g844.t1	gene_12085.t1	glycosyl hydrolase family 16	26	n6-13c18/19o	0.984947
	g8481.t1	gene_04893.t1	mmc protein	20	n3-13c17/18o	0.955154
	g85.t1	gene_13355.t1	hypothetical protein UCDDA912_g04149	25	n2-13c19/20o710-735i756-780o792-811i845-863o883-908i	0.972122
	g8525.t1	gene_04043.t1	hypothetical protein UCDDA912_g10398	26	n8-15c20/21o	0.892503
	g8552.t1	gene_13395.t1	Pectate lyase plyB	17	n6-13c17/18o	0.821789
	g8560.t1	gene_00259.t1	quinoprotein amine dehydrogenase beta chain-like protein	23	n7-15c20/21o	0.999063
	g8569.t1	gene_16812.t1	hypothetical protein UCDDA912_g07079	22	n2-13c20/21o	0.963906
	g8591.t1	gene_03921.t1	FAD binding domain-containing protein	26	n10-18c25/26o	0.994716
	g8594.t1	gene_14083.t1	hypothetical protein PpBr36_04026	26	n4-12c17/18o	0.784458
	g8601.t1	gene_03944.t1	allergen asp f7	23	n4-14c19/20o	0.995565
	g8603.t1	gene_03946.t1	Axial budding pattern protein 2	17	n8-18c22/23o477-501i	0.869747
	g8618.t1	gene_03975.t1	secreted aspartic proteinase precursor	26	n3-14c21/22o	0.920042
	g8621.t1	gene_03979.t1	putative vacuolar triacylglycerol lipase	27	n8-19c27/28o	0.952654
	g8672.t1	gene_03482.t1	carbohydrate esterase family 1 protein	27	n6-14c19/20o	0.788316
	g8693.t1	gene_03458.t1	secretory lipase	26	n5-15c19/20o	0.9972
	g8726.t1	gene_03419.t1	putative carboxylesterase family protein	23	n3-14c19/20o	0.719845
	g8741.t1	gene_03397.t1	carboxy-cis,cis-muconate cyclase	27	n4-15c22/23o	0.958252
	g8754.t1	gene_03380.t1	ase propeptide protein	18	n3-14c19/20o	0.961036
	g8767.t1	gene_03366.t1	glycosyl hydrolase family 53	20	n3-14c18/19o	0.864635
	g8852.t1	gene_03257.t1	Endo-1,4-beta-xylanase 1	20	n3-13c18/19o	0.979103
	g8853.t1	gene_03256.t1	glycosyl hydrolase family 61-domain-containing protein	22	n4-15c20/21o	0.989332
	g8878.t1	gene_03229.t1	2OG-Fe(II) oxygenase superfamily protein	20	n3-14c19/20o	0.942982
	g8888.t1	gene_03226.t1	putative secreted lipase	25	n8-19c31/32o	0.78073
	g8891.t1	gene_03220.t1	hypothetical protein VP1G_06211	25	n4-12c17/18o	0.994979
	g8892.t1	gene_03219.t1	subtilisin-like serine protease-like protein PR1A	26	n6-14c19/20o	0.986487
	g8904.t1	gene_03207.t1	related to spore coat protein SP96 precursor	23	n6-16c20/21o	0.983948
	g8905.t1	gene_03206.t1	acid protease	26	n7-15c20/21o	0.997085
	g8906.t1	gene_03205.t1	hypothetical protein UCDDA912_g09638	25	n5-12c17/18o	0.982899
	g8912.t1	gene_03196.t1	putative glycosyl hydrolase family 61	26	n7-18c26/27o	0.999337
	g8942.t1	gene_02614.t1	endoglucanase 1	25	n4-12c16/17o	0.998198
	g8943.t1	gene_02615.t1	hypothetical protein UCDDA912_g01960	19	n4-15c19/20o	0.98925
	g8950.t1	gene_02625.t1	peptidase S28	24	n2-13c18/19o	0.963336
	g8952.t1	gene_02627.t1	putative acid phosphatase	24	n3-13c18/19o	0.997542
	g8954.t1	gene_02629.t1	putative metal tolerance protein 3	25	n5-16c21/22o141-164i	0.974476
	g8987.t1	gene_02664.t1	Alpha beta-hydrolase	25	n6-18c23/24o	0.997898
	g9021.t1	gene_02710.t1	outer membrane autotransporter protein	26	n7-17c24/25o	0.828471
	g9034.t1	gene_02724.t1	hypothetical protein BP5796_12033	26	n3-12c17/18o	0.975334
	g904.t1	gene_12852.t1	hypothetical protein CH63R_10685	22	n11-19c24/25o	0.990555
	g906.t1	gene_12857.t1	chitin binding protein	25	n3-13c17/18o	0.914893
	g9074.t1	gene_02769.t1	putative glycoside hydrolase protein	26	n5-16c21/22o	0.988765
	g9082.t1	gene_02777.t1	Autophagy-related protein 27	18	n13-24c29/30o275-295i	0.99157
	g9088.t1	gene_02787.t1	CFEM domain-containing protein	24	n4-12c17/18o	0.998613
	g9105.t1	gene_02806.t1	hypothetical protein UCDDA912_g01923	24	n5-13c18/19o	0.998872
	g9106.t1	gene_02807.t1	multicopper oxidase	27	n9-17c22/23o557-579i	0.999262
	g9126.t1	gene_02833.t1	coagulation factor 5/8 type domain-containing protein	25	n6-17c22/23o	0.909613
	g9155.t1	gene_02869.t1	hypothetical protein DHEL01_v212011	19	n5-16c21/22o151-175i	0.798225
	g9156.t1	gene_02871.t1	putative extracellular serine-rich protein	27	n6-13c18/19o	0.997581
	g9158.t1	gene_02873.t1	carbohydrate esterase family 5 protein	27	n5-13c18/19o	0.807029
	g9170.t1	gene_02885.t1	1,3-beta-glucanosyltransferase gel3	23	n3-12c17/18o420-437i	0.975614
	g9184.t1	gene_02903.t1	ADAM family of metalloprotease-like protein ADM-B	27	n7-17c22/23o	0.949551
	g92.t1	gene_13349.t1	glycoside hydrolase family 105 protein	22	n4-11c16/17o	0.990716
	g9228.t1	gene_02951.t1	aspartic peptidase domain-containing protein	24	n3-11c16/17o463-480i	0.780116
	g9250.t1	gene_02976.t1	putative serine-threonine rich protein	24	n3-14c19/20o	0.873239
	g9253.t1	gene_02979.t1	hypothetical protein DHEL01_v212436	25	n5-15c19/20o	0.998317
	g9283.t1	gene_03018.t1	hypothetical protein UCDDA912_g09472	26	n4-15c23/24o	0.919616
	g9290.t1	gene_03025.t1	hypothetical protein UCDDA912_g09477	21	n10-17c22/23o	0.994339
	g9298.t1	gene_03033.t1	putative evolved d-pantonohydrolase protein	27	n9-21c30/31o	0.982722
	g9317.t1	gene_03051.t1	Mannan endo-1,6-alpha-mannosidase DCW1	25	n3-14c21/22o445-466i	0.991849
	g933.t1	gene_12324.t1	SUN domain-containing protein	24	n4-19c24/25o465-482i	0.997583
	g9334.t1	gene_03077.t1	putative fad binding domain-containing protein	27	n2-10c14/15o	0.995624
	g9338.t1	gene_03082.t1	aspartic peptidase domain-containing protein	25	n10-20c25/26o	0.983543
	g9345.t1	gene_03087.t1	xyloglucan-specific endo-beta-1,4-glucanase A	21	n7-14c19/20o	0.976797
	g9351.t1	gene_03094.t1	hypothetical protein UCDDA912_g08758	20	n3-11c16/17o	0.99246
	g9357.t1	gene_03104.t1	putative beta-galactosidase E	25	n7-18c27/28o	0.734769
	g9385.t1	gene_03129.t1	exoglucanase 3 precursor	23	n6-13c17/18o	0.99675
	g9386.t1	gene_03130.t1	subtilisin-like protein	26	n3-14c19/20o	0.966539
	g9412.t1	gene_02596.t1	hypothetical protein UCDDA912_g07412	26	n5-12c17/18o	0.991442
	g9425.t1	gene_02584.t1	hypothetical protein DHEL01_v204733	18	n5-13c18/19o	0.990007
	g947.t1	gene_12340.t1	Non-reducing end alpha-L-arabinofuranosidase BoGH43A	26	n5-16c20/21o	0.974171
	g9491.t1	gene_02538.t1	aldose 1-epimerase	25	n6-14c19/20o35-55i	0.923429
	g9527.t1	gene_02491.t1	hypothetical protein UCDDA912_g07244	22	n3-14c19/20o	0.998998
	g9530.t1	gene_02486.t1	hypothetical protein UCDDA912_g07247	21	n6-17c22/23o	0.84141
	g13556.t1	gene_17838.t1	hypothetical protein [Sandaracinus sp.]	26	n3-13c20/21o	0.963712
	g9539.t1	gene_02475.t1	putative spore coat protein sp96 precursor	26	n3-14c19/20o	0.941242
	g954.t1	gene_12349.t1	Cell wall integrity and stress response component 4	21	n5-18c23/24o252-274i	0.934617
	g9581.t1	gene_02424.t1	putative small secreted protein	22	n3-14c18/19o	0.975829
	g9583.t1	gene_02422.t1	Thermolabile hemolysin	26	n6-16c24/25o	0.868284
	g9584.t1	gene_02421.t1	FAD/NAD(P)-binding domain-containing protein	23	n4-15c27/28o	0.909267
	g9587.t1	gene_02418.t1	putative -dihydropseudooxynicotine hydrolase protein	27	n6-17c22/23o	0.831905
	g9588.t1	gene_02417.t1	hypothetical protein UCDDA912_g10298	19	n4-15c19/20o	0.972634
	g9607.t1	gene_02394.t1	hypothetical protein VM1G_03602	25	n6-13c18/19o	0.537532
	g9615.t1	gene_02385.t1	hypothetical protein UCDDA912_g07526	26	n6-14c18/19o	0.992403
	g9621.t1	gene_00140.t1	2-hydroxyacylsphingosine 1-beta-galactosyltransferase	23	n5-24c36/37o	0.99014
	g963.t1	gene_12359.t1	Putative galacturan 1,4-alpha-galacturonidase C	27	n3-14c22/23o	0.931097
	g9641.t1	gene_02369.t1	hypothetical protein DHEL01_v206856	24	n6-17c21/22o	0.996694
	g9660.t1	gene_02346.t1	putative gas1-like protein	24	n7-14c19/20o	0.964625
	g9681.t1	gene_02259.t1	WSC domain-containing protein	25	n4-15c22/23o	0.943242
	g9686.t1	gene_02254.t1	hypothetical protein UCDDA912_g08184	26	n4-15c20/21o	0.932407
	g9703.t1	gene_02241.t1	glycoside hydrolase family 11 protein	27	n7-14c19/20o	0.99106
	g9709.t1	gene_02236.t1	putative pectate lyase	26	n3-13c18/19o	0.988117
	g9738.t1	gene_02207.t1	hypothetical protein UCDDA912_g08165	26	n8-19c24/25o	0.988154
	g9745.t1	gene_02269.t1	Neutral protease 2-like protein	25	n2-12c17/18o	0.984002
	g9749.t1	gene_02272.t1	PA domain-containing protein	23	n4-15c20/21o	0.778801
	g9755.t1	gene_02276.t1	Helicase required for RNAi-mediated heterochromatin assembly 1	17	n5-15c20/21o	0.984955
	g9756.t1	gene_02275.t1	3-phytase A	26	n4-14c18/19o	0.954592
	g9767.t1	gene_02289.t1	SGNH hydrolase	23	n8-18c23/24o362-380i	0.992247
	g9772.t1	gene_02293.t1	arylsulfatase	17	n6-14c18/19o	0.985964
	g9782.t1	gene_02311.t1	Altered inheritance of mitochondria protein 6	27	n2-13c18/19o	0.591522
	g9784.t1	gene_02315.t1	probable endopolygalacturonase	17	n7-18c23/24o	0.966959
	g9785.t1	gene_02319.t1	alkaline serine protease Alp1	23	n7-14c19/20o	0.997513
	g979.t1	gene_12381.t1	glycoside hydrolase family 51 protein	25	n7-14c19/20o	0.986641
	g9796.t1	gene_02188.t1	polysaccharide lyase family 1 protein	25	n4-15c20/21o	0.991435
	g9798.t1	gene_02185.t1	hypothetical protein UCDDA912_g08742	18	n8-19c25/26o	0.994548
	g9799.t1	gene_02184.t1	multicopper oxidase	26	n2-12c17/18o	0.990563
	g9800.t1	gene_02183.t1	putative cytochrome p450	27	n4-15c20/21o	0.995877
	g9802.t1	gene_02182.t1	putative peptidase m28	21	n7-17c29/30o	0.964958
	g9810.t1	gene_02171.t1	hypothetical protein UCDDA912_g06859	26	n9-20c25/26o	0.958139
	g9823.t1	gene_02146.t1	pectate lyase L	27	n4-11c16/17o	0.995683
	g9831.t1	gene_02136.t1	endonuclease exonuclease phosphatase family protein	25	n7-17c22/23o	0.992417
	g9856.t1	gene_02085.t1	carbohydrate esterase family 1 protein	26	n10-21c28/29o	0.991225
	g9865.t1	gene_02045.t1	FAD binding domain-containing protein	25	n15-25c33/34o	0.989927
	g9873.t1	gene_02127.t1	major royal jelly protein	25	n6-15c20/21o	0.988938
	g9884.t1	gene_13976.t1	glucose-methanol-choline oxidoreductase	18	n4-16c24/25o	0.871511
	g9898.t1	gene_02126.t1	hypothetical protein UCDDA912_g00299	24	n5-15c20/21o	0.941076
	g9901.t1	gene_02122.t1	kelch domain-containing protein	22	n4-16c21/22o	0.989599
	g9934.t1	gene_02035.t1	glycosyl hydrolase family 18	27	n2-13c21/22o	0.972919
	g9935.t1	gene_02026.t1	PHB depolymerase family esterase	25	n9-16c21/22o	0.94643
	g9955.t1	gene_02012.t1	Penicillin-binding protein	27	n12-23c29/30o	0.935508
	g9980.t1	gene_01996.t1	hypothetical protein UCDDA912_g02039	23	n3-14c21/22o	0.982744
	g9983.t1	gene_00020.t1	putative FAD-binding oxidoreductase	27	n2-12c19/20o	0.682647
	g999.t1	gene_12401.t1	fad binding domain-containing protein	23	n4-15c20/21o	0.924752
	g9997.t1	gene_01978.t1	hypothetical protein DHEL01_v212630	25	n12-23c28/29o52-72i	0.982222
	Seq_id of unique genes	Description	WolfPsort_extracellucar_score	Phobius_pattern	SignalP_probabilidad
	g100.t1	Diaporthe citri uncharacterized protein (INS49_005008), partial mRNA	24	n4-15c20/21o	0.959205
	g10032.t1	Diaporthe citri uncharacterized protein (INS49_004359), partial mRNA	27	n3-11c16/17o	0.984656
	g10038.t1	Diaporthe citri uncharacterized protein (INS49_002045), partial mRNA	22	n5-12c17/18o	0.971272
	g10076.t1	Colletotrichum graminicola M1.001 amidase mRNA	19	n4-15c20/21o	0.892162
	g101.t1	no hits	25	n3-14c19/20o	0.989252
	g10151.t1	no hits	21	n5-15c22/23o	0.994011
	g10213.t1	no hits	21	n4-15c20/21o	0.996834
	g10216.t1	Diaporthe citri uncharacterized protein (INS49_001669), partial mRNA	25	n4-15c20/21o	0.941607
	g10232.t1	Chrysoporthe sp. MAF-2017a isolate CMW54409 chromosome 2	24	n8-19c24/25o	0.980434
	g10269.t1	Diaporthe citri uncharacterized protein (INS49_002531), partial mRNA	27	n6-17c22/23o	0.998752
	g10278.t1	Thermothielavioides terrestris NRRL 8126 glycoside hydrolase family 115 protein (THITE_2117613), mRNA	25	n5-16c20/21o	0.675701
	g10283.t1	Verticillium dahliae VdLs.17 chromosome 8, complete sequence	24	n3-14c19/20o	0.987742
	g10311.t1	Diaporthe citri uncharacterized protein (INS49_002480), partial mRNA	23	n7-18c23/24o	0.979009
	g10334.t1	Didymella exigua CBS 183.55 GMC oxidoreductase (M421DRAFT_423459), mRNA	24	n3-11c15/16o	0.994238
	g10345.t1	Eilema sororculum genome assembly, chromosome: 2	25	n8-19c24/25o	0.976392
	g10374.t1	Diaporthe citri uncharacterized protein (INS49_002920), partial mRNA	27	n3-14c22/23o	0.988269
	g10383.t1	Diaporthe citri uncharacterized protein (INS49_002911), partial mRNA	21	n11-22c27/28o	0.99688
	g10385.t1	Diaporthe citri uncharacterized protein (INS49_002908), partial mRNA	22	n3-12c18/19o	0.906296
	g10507.t1	Diaporthe citri uncharacterized protein (INS49_002788), partial mRNA	27	n2-13c18/19o	0.588878
	g10593.t1	no hits	22	n3-14c20/21o	0.98717
	g10600.t1	Phaeoacremonium minimum UCRPA7 putative glycoside hydrolase family 79 protein mRNA	27	n4-11c15/16o	0.933918
	g10617.t1	Diaporthe citri uncharacterized protein (INS49_002751), partial mRNA	26	n4-15c23/24o	0.985464
	g10768.t1	Sodiomyces alkalinus F11 aromatic compound dioxygenase (SODALDRAFT_279067)	17	n4-15c23/24o	0.99856
	g10769.t1	no hits	27	n4-16c25/26o	0.757126
	g1084.t1	Diaporthe citri uncharacterized protein (INS49_000851), partial mRNA	20	n4-14c19/20o1123-1145i	0.90975
	g10849.t1	Diaporthe citri uncharacterized protein (INS49_003129), partial mRNA	26	n6-13c18/19o	0.989246
	g10864.t1	Trichoderma reesei strain CBS999.97 chromosome II, complete sequence	25	n8-19c24/25o	0.989134
	g10918.t1	Chrysoporthe sp. MAF-2017a isolate CMW54409 chromosome 2	23	n8-20c25/26o	0.946308
	g10925.t1	no hits	24	n4-15c20/21o	0.995079
	g10946.t1	Diaporthe citri uncharacterized protein (INS49_014328), partial mRNA	27	n3-14c19/20o	0.853011
	g11014.t1	Cryphonectria parasitica EP155 family 79 glycoside hydrolase (M406DRAFT_68361) mRNA	24	n2-12c17/18o	0.998331
	g11018.t1	Diaporthe citri uncharacterized protein (INS49_011773), partial mRNA	26	n5-16c21/22o	0.940421
	g11042.t1	Diaporthe citri uncharacterized protein (INS49_011819), partial mRNA	23	n3-13c18/19o	0.998213
	g1112.t1	Colletotrichum scovillei glycosyl hydrolase family 76 (HER10_EVM0005674), mRNA	27	n4-15c21/22o	0.998205
	g1118.t1	no hits	25	n3-13c17/18o	0.999291
	g11182.t1	Colletotrichum karsti acetylcholinesterase precursor (CkaCkLH20_02281) mRNA	26	n10-21c27/28o	0.996441
	g11221.t1	Alternaria burnsii di-copper centre-containing protein (GT037_001633) mRNA	26	n8-15c22/23o	0.98595
	g11268.t1	Diaporthe citri uncharacterized protein (INS49_003808), partial mRNA	22	n6-17c22/23o	0.929325
	g11274.t1	Pyricularia oryzae isolate MZ5-1-6 chromosome 2, complete sequence	25	n4-14c19/20o	0.944827
	g11333.t1	Diaporthe citri uncharacterized protein (INS49_003875), partial mRNA	25	n6-17c22/23o	0.996238
	g11362.t1	Colletotrichum orchidophilum GMC oxidoreductase (CORC01_12116) mRNA	24	n3-13c18/19o	0.987874
	g11410.t1	Diaporthe citri uncharacterized protein (INS49_003993), partial mRNA	26	n3-14c19/20o	0.831026
	g11435.t1	Diaporthe citri uncharacterized protein (INS49_004019), partial mRNA	27	n3-14c18/19o	0.956546
	g11482.t1	no hits	24	n7-18c23/24o	0.973508
	g11491.t1	Diaporthe citri uncharacterized protein (INS49_004086), partial mRNA	22	n4-15c21/22o	0.856372
	g11498.t1	no hits	24	n6-14c19/20o	0.994375
	g11525.t1	Diaporthe citri uncharacterized protein (INS49_009413), partial mRNA	26	n4-15c20/21o	0.997972
	g11533.t1	Colletotrichum graminicola M1.001 glycosyl hydrolase family 43 mRNA	27	n4-15c20/21o	0.850918
	g11555.t1	no hits	17	n4-15c27/28o	0.91482
	g11588.t1	no hits	20	n3-14c19/20o	0.967449
	g11654.t1	no hits	26	n6-14c20/21o	0.932382
	g11660.t1	no hits	26	n6-13c18/19o	0.91269
	g11726.t1	no hits	21	n17-28c36/37o	0.92504
	g11800.t1	Gaeumannomyces tritici R3-111a-1 beta-1,6-galactanase mRNA	25	n4-11c16/17o	0.962091
	g11818.t1	Daldinia childiae putative tyrosinase central domain-containing protein (GL218_00689) mRNA	18	n4-15c19/20o	0.501787
	g11835.t1	Aureobasidium namibiae CBS 147.97 amidase mRNA	25	n6-18c23/24o	0.989127
	g11957.t1	Diaporthe citri uncharacterized protein (INS49_009466), partial mRNA	24	n3-11c19/20o	0.94254
	g11963.t1	Diaporthe citri uncharacterized protein (INS49_009474), partial mRNA	25	n8-19c23/24o	0.99823
	g1197.t1	Diaporthe citri uncharacterized protein (INS49_000184), partial mRNA	26	n4-14c19/20o	0.847776
	g11975.t1	Diaporthe citri uncharacterized protein (INS49_009483), partial mRNA	25	n3-13c18/19o	0.992302
	g11989.t1	no hits	17	n4-14c18/19o	0.934951
	g12014.t1	Diaporthe citri uncharacterized protein (INS49_009409), partial mRNA	26	n3-11c16/17o	0.954477
	g12015.t1	Diaporthe citri uncharacterized protein (INS49_009410), partial mRNA	23	n3-12c17/18o	0.757891
	g12049.t1	Diaporthe citri uncharacterized protein (INS49_009390), partial mRNA	22	n2-12c22/23o	0.872551
	g12117.t1	Diaporthe citri uncharacterized protein (INS49_009327), partial mRNA	18	n4-15c20/21o	0.99912
	g12139.t1	Fusarium subglutinans fmn-dependent dehydrogenase (FSUBG_1284) mRNA	27	n2-13c18/19o	0.953248
	g12183.t1	Diaporthe citri uncharacterized protein (INS49_009566), partial mRNA	17	n6-13c17/18o	0.993218
	g12418.t1	Diaporthe citri uncharacterized protein (INS49_009807), partial mRNA	17	n3-18c26/27o	0.986648
	g12433.t1	Cercospora beticola Oxygen-dependent choline dehydrogenase (CB0940_04016), mRNA	25	n7-13c17/18o	0.995257
	g12485.t1	Chrysoporthe sp. MAF-2017a isolate CMW54409 chromosome 10	26	n18-28c33/34o	0.980473
	g12613.t1	Diaporthe citri uncharacterized protein (INS49_013694), partial mRNA	17	n6-16c21/22o	0.993254
	g12627.t1	no hits	21	n5-15c21/22o	0.82066
	g12630.t1	Fusarium vanettenii 77-13-4 polysaccharide lyase family 3 (NECHADRAFT_62414) mRNA	19	n7-17c22/23o	0.988119
	g12710.t1	no hits	27	n3-13c17/18o	0.963775
	g12741.t1	Diaporthe citri uncharacterized protein (INS49_013584), partial mRNA	26	n6-17c22/23o	0.990478
	g12799.t1	Diaporthe citri uncharacterized protein (INS49_005906), partial mRNA	26	n5-16c21/22o	0.968315
	g12811.t1	no hits	17	n11-26c31/32o	0.792953
	g12812.t1	Diaporthe citri uncharacterized protein (INS49_013517), partial mRNA	25	n4-15c23/24o	0.752921
	g12825.t1	Diaporthe citri uncharacterized protein (INS49_013508), partial mRNA	27	n4-12c17/18o	0.985254
	g12831.t1	no hits	24	n3-13c18/19o	0.959386
	g12874.t1	Diaporthe citri uncharacterized protein (INS49_013476), partial mRNA	24	n6-14c20/21o	0.892231
	g12929.t1	Diaporthe citri uncharacterized protein (INS49_013416), partial mRNA	22	n4-15c20/21o	0.996821
	g12964.t1	Diaporthe citri uncharacterized protein (INS49_013386), partial mRNA	25	n4-15c20/21o	0.822696
	g12973.t1	Pseudogymnoascus verrucosus hypothetical protein mRNA	18	n6-17c26/27o	0.809043
	g12975.t1	Diaporthe citri uncharacterized protein (INS49_013379), partial mRNA	27	n6-14c19/20o	0.982696
	g12978.t1	Diaporthe citri uncharacterized protein (INS49_013376), partial mRNA	18	n6-13c18/19o	0.996798
	g12999.t1	no hits	26	n6-14c19/20o	0.937202
	g13009.t1	Colletotrichum higginsianum IMI 349063 alpha-L-fucosidase mRNA	27	n3-14c19/20o827-846i	0.911085
	g13048.t1	no hits	24	n5-16c21/22o	0.899526
	g13053.t1	no hits	27	n6-16c23/24o	0.978958
	g13075.t1	no hits	25	n7-16c21/22o	0.971803
	g13076.t1	no hits	22	n3-14c19/20o	0.987467
	g13093.t1	no hits	26	n2-12c17/18o	0.993286
	g13099.t1	Diaporthe citri uncharacterized protein (INS49_013246), partial mRNA	22	n2-11c16/17o	0.720283
	g13251.t1	Diaporthe citri uncharacterized protein (INS49_014141), partial mRNA	26	n6-15c23/24o	0.99564
	g13262.t1	Diaporthe citri uncharacterized protein (INS49_014152), partial mRNA	25	n4-11c16/17o	0.707367
	g13404.t1	Diaporthe citri uncharacterized protein (INS49_014317), partial mRNA	24	n10-21c27/28o	0.966556
	g13407.t1	Diaporthe citri uncharacterized protein (INS49_010748), partial mRNA	25	n6-15c20/21o	0.999413
	g1341.t1	Stenocarpella maydis strain A1-1 MATA_HMG-box (MAT1-2) and MATalpha1 (MAT1-1) genes, complete cds	20	n6-21c26/27o599-619i	0.996055
	g13524.t1	Chrysoporthe sp. MAF-2017a isolate CMW54409 chromosome 8	20	n12-22c27/28o	0.991726
	g13572.t1	Diaporthe citri uncharacterized protein (INS49_005420), partial mRNA	17	n5-13c17/18o	0.986152
	g13583.t1	Phialemoniopsis curvata uncharacterized protein (E0L32_001104), partial mRNA	24	n4-12c16/17o	0.938518
	g13688.t1	Diaporthe citri uncharacterized protein (INS49_005657), partial mRNA	26	n6-17c25/26o	0.884921
	g13751.t1	Diaporthe citri uncharacterized protein (INS49_005603), partial mRNA	26	n4-13c18/19o	0.985404
	g13770.t1	Aspergillus brunneoviolaceus CBS 621.78 chondroitin AC/alginate lyase (BO95DRAFT_468207) mRNA	26	n10-18c23/24o	0.987739
	g13797.t1	Colletotrichum aenigma putative secreted lipase (CGCA056_v010952) mRNA	25	n4-15c21/22o	0.97842
	g13806.t1	Diaporthe citri uncharacterized protein (INS49_005716), partial mRNA	27	n3-13c17/18o	0.964052
	g13825.t1	no hits	25	n3-13c17/18o	0.980882
	g13840.t1	Diaporthe citri uncharacterized protein (INS49_005740), partial mRNA	24	n5-16c21/22o	0.996203
	g13881.t1	Diaporthe citri uncharacterized protein (INS49_005783), partial mRNA	24	n4-12c17/18o	0.94696
	g13882.t1	no hits	20	n9-19c24/25o	0.901792
	g13885.t1	Diaporthe citri uncharacterized protein (INS49_005786), partial mRNA	27	n6-14c19/20o	0.94574
	g13905.t1	Diaporthe citri uncharacterized protein (INS49_005808), partial mRNA	25	n7-17c22/23o	0.96532
	g13953.t1	Diaporthe citri uncharacterized protein (INS49_005857), partial mRNA	27	n3-14c19/20o	0.994054
	g13954.t1	Diaporthe citri uncharacterized protein (INS49_005860), partial mRNA	27	n6-17c21/22o	0.864504
	g13998.t1	no hits	25	n2-12c17/18o	0.986543
	g14001.t1	Diaporthe citri uncharacterized protein (INS49_005908), partial mRNA	20	n6-14c19/20o	0.986282
	g14022.t1	Diplodia corticola glycoside hydrolase family 125 protein (BKCO1_3100070) mRNA	22	n4-14c19/20o	0.994483
	g14087.t1	Diaporthe citri uncharacterized protein (INS49_010078), partial mRNA	25	n4-14c22/23o	0.991852
	g14133.t1	Diaporthe citri uncharacterized protein (INS49_010126), partial mRNA	27	n3-13c17/18o	0.883515
	g14235.t1	Diaporthe citri uncharacterized protein (INS49_008764), partial mRNA	24	n2-12c17/18o	0.957652
	g14311.t1	Diaporthe citri uncharacterized protein (INS49_009983), partial mRNA	21	n3-14c19/20o	0.959441
	g14334.t1	Glarea lozoyensis ATCC 20868 Ferritin-like protein mRNA	18	n3-14c19/20o	0.999293
	g14350.t1	Zasmidium cellare ATCC 36951 glycoside hydrolase family 35 protein (M409DRAFT_66948) mRNA	25	n4-16c21/22o	0.981098
	g14355.t1	Diaporthe citri uncharacterized protein (INS49_009932), partial mRNA	26	n3-14c21/22o	0.927403
	g14359.t1	Colletotrichum scovillei endoglucanase (HER10_EVM0004536) mRNA	23	n3-11c20/21o	0.942922
	g14552.t1	Fusarium vanettenii 77-13-4 uncharacterized protein (NECHADRAFT_87746), partial mRNA	22	n7-17c21/22o	0.998326
	g14647.t1	Diaporthe citri uncharacterized protein (INS49_003545), partial mRNA	25	n9-20c25/26o	0.7906
	g14666.t1	Diaporthe citri uncharacterized protein (INS49_003750), partial mRNA	24	n3-14c22/23o	0.975595
	g14670.t1	Diaporthe citri uncharacterized protein (INS49_003754), partial mRNA	25	n4-15c23/24o	0.957799
	g14703.t1	Diaporthe citri uncharacterized protein (INS49_003785), partial mRNA	26	n4-15c23/24o	0.951988
	g14724.t1	Diaporthe citri uncharacterized protein (INS49_005322), partial mRNA	25	n6-15c20/21o	0.591073
	g14730.t1	Diaporthe citri uncharacterized protein (INS49_005315), partial mRNA	25	n4-11c15/16o	0.873472
	g14742.t1	Diaporthe citri uncharacterized protein (INS49_003422), partial mRNA	21	n3-14c19/20o	0.545944
	g14770.t1	Phanerochaete carnosa HHB-10118-sp glycoside hydrolase family 7 protein (PHACADRAFT_258037), mRNA	26	n4-12c16/17o	0.843043
	g14771.t1	no hits	27	n3-14c18/19o	0.994024
	g14797.t1	Diaporthe citri uncharacterized protein (INS49_003480), partial mRNA	21	n3-10c15/16o	0.999683
	g14798.t1	Aureobasidium namibiae CBS 147.97 hypothetical protein partial mRNA	26	n6-16c21/22o	0.817153
	g14819.t1	Diaporthe citri uncharacterized protein (INS49_003492), partial mRNA	25	n8-15c19/20o	0.999778
	g1484.t1	no hits	26	n6-14c19/20o	0.946942
	g14869.t1	Colletotrichum orchidophilum fungal cellulose binding domain-containing protein (CORC01_05279) mRNA	26	n3-12c17/18o	0.888387
	g14877.t1	Cryphonectria parasitica EP155 alpha/beta-hydrolase (M406DRAFT_355877), mRNA	24	n6-14c19/20o	0.99642
	g14949.t1	Trichoderma reesei strain CBS999.97 chromosome VII, complete sequence	27	n3-13c18/19o	0.641078
	g14968.t1	Aspergillus terreus NIH2624 conserved hypothetical protein (ATEG_00487) partial mRNA	23	n6-17c25/26o	0.875863
	g14974.t1	Diaporthe citri uncharacterized protein (INS49_003283), partial mRNA	18	n5-12c17/18o	0.833251
	g14981.t1	no hits	27	n6-17c22/23o	0.878974
	g15141.t1	Diaporthe citri uncharacterized protein (INS49_009076), partial mRNA	25	n7-19c24/25o	0.956561
	g15166.t1	no hits	18	n10-25c29/30o	0.992063
	g15173.t1	Diaporthe citri uncharacterized protein (INS49_009110), partial mRNA	24	n4-11c16/17o	0.995873
	g15184.t1	Colletotrichum higginsianum IMI 349063 Subtilase mRNA	23	n4-16c21/22o	0.957331
	g15202.t1	Diaporthe citri uncharacterized protein (INS49_009137), partial mRNA	27	n4-15c23/24o	0.742933
	g15241.t1	Diaporthe citri uncharacterized protein (INS49_009137), partial mRNA	26	n8-15c20/21o	0.970126
	g15248.t1	Daldinia childiae Exoglucanase 1 (GL218_08861) mRNA	25	n4-12c17/18o	0.665746
	g15252.t1	Diaporthe citri uncharacterized protein (INS49_009188), partial mRNA	26	n4-11c16/17o	0.990808
	g1527.t1	Diaporthe citri uncharacterized protein (INS49_001212), partial mRNA	22	n2-12c17/18o	0.993291
	g15302.t1	Diaporthe citri uncharacterized protein (INS49_013849), partial mRNA	25	n7-18c23/24o	0.996017
	g15369.t1	Thermothielavioides terrestris NRRL 8126 polysaccharide lyase family 4 protein (THITE_34523) mRNA	25	n10-18c23/24o	0.989622
	g15386.t1	Chrysoporthe sp. MAF-2017a isolate CMW54409 chromosome 2	27	n4-19c26/27o	0.998487
	g15404.t1	Diaporthe citri uncharacterized protein (INS49_013958), partial mRNA	17	n2-13c18/19o	0.987265
	g15452.t1	Colletotrichum karsti parallel beta-helix repeat protein (CkaCkLH20_05195) mRNA	17	n4-14c19/20o	0.629328
	g15492.t1	Diaporthe citri uncharacterized protein (INS49_008845), partial mRNA	26	n4-14c22/23o477-497i	0.957295
	g1561.t1	no hits	25	n8-18c22/23o	0.989238
	g1562.t1	Diaporthe citri uncharacterized protein (INS49_001179), partial mRNA	21	n4-14c22/23o	0.878547
	g15649.t1	Lasiodiplodia theobromae Glutamate carboxypeptidase (LTHEOB_4344) mRNA	23	n4-15c20/21o	0.987699
	g15664.t1	no hits	25	n4-12c17/18o	0.884584
	g15668.t1	Aspergillus terreus NIH2624 endo-1,4-beta-xylanase B precursor (ATEG_04943) mRNA	27	n3-14c21/22o	0.991038
	g15675.t1	no hits	23	n6-16c21/22o	0.811431
	g1626.t1	Diaporthe citri uncharacterized protein (INS49_001112), partial mRNA	25	n10-21c30/31o	0.959046
	g1729.t1	Diaporthe citri uncharacterized protein (INS49_001547), partial mRNA	25	n3-13c18/19o	0.957083
	g1731.t1	Diaporthe citri uncharacterized protein (INS49_001551), partial mRNA	19	n4-15c20/21o889-911i	0.66356
	g1739.t1	Diaporthe citri uncharacterized protein (INS49_001978), partial mRNA	27	n7-18c23/24o	0.557053
	g1742.t1	Talaromyces pinophilus strain 1-95 chromosome 7, complete sequence	26	n12-20c25/26o	0.986113
	g1746.t1	Diaporthe citri uncharacterized protein (INS49_001970), partial mRNA	24	n3-10c15/16o	0.998949
	g1805.t1	no hits	23	n5-16c22/23o	0.892021
	g186.t1	Diaporthe citri uncharacterized protein (INS49_007555), partial mRNA	20	n6-14c19/20o	0.994236
	g189.t1	no hits	27	n9-16c21/22o	0.998969
	g1898.t1	no hits	25	n3-14c19/20o169-191i	0.974594
	g1902.t1	Diaporthe citri uncharacterized protein (INS49_001808), partial mRNA	25	n5-12c17/18o	0.860627
	g1957.t1	no hits	23	n4-12c17/18o	0.940696
	g2042.t1	Diaporthe citri uncharacterized protein (INS49_002970), partial mRNA	26	n6-13c18/19o	0.895599
	g214.t1	Colletotrichum aenigma Mutanase (Mutanase) mRNA	22	n3-14c19/20o	0.985065
	g2161.t1	Diaporthe citri uncharacterized protein (INS49_002321), partial mRNA	27	n3-14c19/20o	0.998911
	g2162.t1	Diaporthe citri uncharacterized protein (INS49_002321), partial mRNA	27	n16-27c31/32o	0.969604
	g2210.t1	Diaporthe citri uncharacterized protein (INS49_002264), partial mRNA	24	n4-15c23/24o	0.999332
	g2446.t1	Diaporthe citri uncharacterized protein (INS49_001191), partial mRNA	21	n3-10c15/16o	0.917099
	g2474.t1	Pochonia chlamydosporia 170 hypothetical protein (VFPPC_03906), partial mRNA	27	n4-12c17/18o	0.992714
	g2483.t1	Diaporthe citri uncharacterized protein (INS49_004787), partial mRNA	26	n5-15c20/21o	0.912031
	g2559.t1	Chrysoporthe sp. MAF-2017a isolate CMW54409 chromosome 4	27	n3-14c18/19o	0.660647
	g2579.t1	Diaporthe citri uncharacterized protein (INS49_004879), partial mRNA	23	n5-16c22/23o	0.698475
	g2599.t1	no hits	27	n4-15c20/21o	0.954409
	g2625.t1	no hits	27	n6-17c22/23o	0.99262
	g2627.t1	no hits	24	n4-16c21/22o	0.864208
	g2628.t1	no hits	18	n7-17c21/22o	0.998578
	g2654.t1	no hits	23	n3-14c22/23o	0.99623
	g2673.t1	no hits	19	n3-14c19/20o	0.990329
	g2736.t1	Diaporthe citri uncharacterized protein (INS49_007674), partial mRNA	24	n3-13c18/19o	0.997292
	g274.t1	no hits	18	n4-15c21/22o	0.992976
	g2742.t1	Chrysoporthe sp. MAF-2017a isolate CMW54409 chromosome 6	26	n9-19c24/25o	0.999665
	g2759.t1	Diaporthe citri uncharacterized protein (INS49_007696), partial mRNA	21	n6-17c25/26o	0.871571
	g2761.t1	Diplodia corticola cellulose-binding protein (BKCO1_1100028) mRNA	25	n4-15c23/24o	0.654048
	g2828.t1	Aspergillus felis strain FM324 chromosome 1	27	n2-13c18/19o	0.685242
	g2887.t1	Diaporthe citri uncharacterized protein (INS49_007834), partial mRNA	23	n7-18c23/24o	0.987898
	g2895.t1	no hits	27	n4-15c23/24o	0.998599
	g2944.t1	no hits	26	n3-13c18/19o	0.995624
	g2987.t1	Cryphonectria parasitica EP155 family 20 glycoside hydrolase (M406DRAFT_103120), mRNA	25	n5-13c18/19o	0.985958
	g3039.t1	Diaporthe citri uncharacterized protein (INS49_008041), partial mRNA	25	n5-12c17/18o	0.997538
	g3050.t1	Diaporthe citri uncharacterized protein (INS49_008033), partial mRNA	26	n3-13c17/18o182-203i	0.993621
	g3114.t1	Diaporthe citri uncharacterized protein (INS49_007971), partial mRNA	26	n3-14c18/19o	0.992101
	g3149.t1	Diaporthe citri uncharacterized protein (INS49_007927), partial mRNA	25	n6-14c19/20o234-259i	0.998004
	g3179.t1	Diaporthe citri uncharacterized protein (INS49_008355), partial mRNA	27	n7-17c21/22o	0.979569
	g334.t1	no hits	25	n6-14c19/20o	0.921737
	g336.t1	no hits	21	n4-11c16/17o	0.999415
	g354.t1	Diplodia corticola choline dehydrogenase (BKCO1_1000435) mRNA	23	n7-14c19/20o	0.984866
	g3761.t1	Diaporthe citri uncharacterized protein (INS49_010263), partial mRNA	25	n3-14c20/21o	0.900728
	g3842.t1	Diaporthe citri uncharacterized protein (INS49_010182), partial mRNA	22	n8-19c23/24o	0.985626
	g39.t1	Diaporthe citri uncharacterized protein (INS49_005069), partial mRNA	25	n9-19c23/24o	0.993524
	g3932.t1	no hits	26	n8-19c25/26o	0.980098
	g3949.t1	no hits	27	n4-16c21/22o	0.882585
	g4079.t1	Diaporthe citri uncharacterized protein (INS49_010511), partial mRNA	24	n12-23c31/32o	0.936315
	g4087.t1	Diaporthe citri uncharacterized protein (INS49_010545), partial mRNA	26	n4-13c18/19o	0.828291
	g4113.t1	Diaporthe citri uncharacterized protein (INS49_010569), partial mRNA	27	n6-17c22/23o	0.899329
	g4137.t1	Diaporthe citri uncharacterized protein (INS49_010597), partial mRNA	27	n4-14c19/20o	0.9883
	g4144.t1	Diaporthe citri uncharacterized protein (INS49_010606), partial mRNA	25	n8-16c20/21o	0.979368
	g4161.t1	Diaporthe citri uncharacterized protein (INS49_010621), partial mRNA	27	n5-16c20/21o	0.99457
	g4232.t1	Diaporthe citri uncharacterized protein (INS49_010710), partial mRNA	22	n3-14c19/20o	0.956252
	g4240.t1	Diaporthe citri uncharacterized protein (INS49_010702), partial mRNA	27	n7-17c22/23o	0.99826
	g429.t1	Diaporthe citri uncharacterized protein (INS49_000692), partial mRN	27	n3-14c19/20o	0.956971
	g4350.t1	Diaporthe citri uncharacterized protein (INS49_015879), partial mRNA	24	n3-11c16/17o	0.999386
	g4369.t1	no hits	24	n7-20c25/26o	0.996447
	g4404.t1	Diaporthe citri uncharacterized protein (INS49_015822), partial mRNA	25	n6-14c19/20o	0.90304
	g4406.t1	Diaporthe citri uncharacterized protein (INS49_015820), partial mRNA	27	n3-11c16/17o	0.953666
	g4461.t1	Diaporthe citri uncharacterized protein (INS49_015760), partial mRNA	27	n3-14c20/21o	0.995314
	g4468.t1	Diaporthe citri uncharacterized protein (INS49_015767), partial mRNA	20	n5-13c18/19o	0.944801
	g4500.t1	Diaporthe citri uncharacterized protein (INS49_015735), partial mRNA	23	n8-19c24/25o	0.965514
	g4502.t1	no hits	27	n5-15c23/24o	0.88057
	g4503.t1	Diaporthe citri uncharacterized protein (INS49_015734), partial mRNA	18	n3-13c18/19o	0.987095
	g4522.t1	Diaporthe citri uncharacterized protein (INS49_015710), partial mRNA	19	n3-10c15/16o	0.882084
	g4565.t1	no hits	23	n3-10c15/16o	0.550509
	g4568.t1	Bipolaris victoriae FI3 glycoside hydrolase family 10 protein mRNA	23	n5-13c18/19o	0.999454
	g4583.t1	no hits	25	n4-18c23/24o	0.982995
	g4601.t1	Diaporthe citri uncharacterized protein (INS49_015617), partial mRNA	24	n4-13c17/18o	0.810802
	g4629.t1	Diaporthe citri uncharacterized protein (INS49_015584), partial mRNA	21	n3-13c18/19o190-211i	0.978403
	g4683.t1	no hits	22	n8-16c20/21o	0.98698
	g4717.t1	Diaporthe citri uncharacterized protein (INS49_015489), partial mRNA	25	n9-17c22/23o	0.987777
	g4759.t1	Diaporthe citri uncharacterized protein (INS49_015433), partial mRNA	22	n10-20c25/26o	0.551134
	g4775.t1	Diaporthe citri uncharacterized protein (INS49_015420), partial mRNA	20	n5-12c17/18o	0.872986
	g4817.t1	Diaporthe citri uncharacterized protein (INS49_015383), partial mRNA	18	n3-13c20/21o	0.987029
	g4862.t1	no hits	21	n3-13c17/18o	0.963184
	g4869.t1	Zasmidium cellare ATCC 36951 glycoside hydrolase family 92 protein (M409DRAFT_60790) mRNA	22	n8-18c23/24o	0.998567
	g4906.t1	Diaporthe citri uncharacterized protein (INS49_015298), partial mRNA	24	n6-17c25/26o	0.893654
	g4915.t1	Diaporthe citri uncharacterized protein (INS49_014627), partial mRNA	22	n4-15c20/21o	0.992081
	g4929.t1	Diaporthe citri uncharacterized protein (INS49_014612), partial mRNA	24	n4-15c23/24o	0.970999
	g4935.t1	Thermothelomyces thermophilus ATCC 42464 FAD linked oxidase-like protein (MYCTH_109870), mRNA	24	n7-18c24/25o	0.699421
	g4937.t1	no hits	25	n4-15c20/21o	0.999554
	g4939.t1	no hits	25	n3-14c19/20o	0.942715
	g5060.t1	Diaporthe citri uncharacterized protein (INS49_014487), partial mRNA	22	n2-13c20/21o	0.98814
	g5321.t1	Diaporthe citri uncharacterized protein (INS49_015286), partial mRNA	25	n2-13c21/22o	0.999037
	g5436.t1	Diaporthe citri uncharacterized protein (INS49_014773), partial mRNA	27	n6-16c21/22o	0.957968
	g5438.t1	Colletotrichum siamense uncharacterized protein (CGCS363_v003122), partial mRNA	27	n5-15c20/21o	0.976185
	g5441.t1	Diaporthe citri uncharacterized protein (INS49_002462), partial mRNA	26	n3-14c22/23o	0.969492
	g5478.t1	Diaporthe citri uncharacterized protein (INS49_002462), partial mRNA	26	n4-15c19/20o	0.989989
	g5483.t1	no hits	26	n4-15c20/21o	0.985717
	g5570.t1	Cryphonectria parasitica EP155 alpha/beta-hydrolase (M406DRAFT_334193) mRNA	26	n9-16c21/22o	0.967161
	g5599.t1	Diaporthe citri uncharacterized protein (INS49_014966), partial mRNA	27	n4-14c19/20o	0.951733
	g5630.t1	Diaporthe citri uncharacterized protein (INS49_015006), partial mRNA	20	n3-14c19/20o	0.997343
	g5753.t1	Diaporthe citri uncharacterized protein (INS49_015136), partial mRNA	25	n4-15c20/21o	0.540301
	g5772.t1	no hits	26	n3-13c18/19o	0.986138
	g5773.t1	Diaporthe citri uncharacterized protein (INS49_015214), partial mRNA	23	n5-15c20/21o	0.993376
	g5810.t1	no hits	17	n8-16c21/22o	0.874732
	g5841.t1	no hits	24	n4-16c21/22o948-964i971-991o1003-1020i	0.691122
	g5842.t1	no hits	26	n3-13c17/18o	0.984066
	g5908.t1	Diaporthe citri uncharacterized protein (INS49_007216), partial mRNA	19	n3-14c19/20o	0.978369
	g5940.t1	Diaporthe citri uncharacterized protein (INS49_007243), partial mRNA	25	n4-16c21/22o	0.997379
	g5941.t1	Diaporthe citri uncharacterized protein (INS49_007242), partial mRNA	25	n10-21c28/29o	0.993854
	g5949.t1	Colletotrichum karsti uncharacterized protein (CkaCkLH20_06018), partial mRNA	26	n6-16c21/22o	0.988399
	g5977.t1	Diaporthe citri uncharacterized protein (INS49_007274), partial mRNA	25	n3-14c19/20o	0.767792
	g6010.t1	Thermothielavioides terrestris NRRL 8126 glycoside hydrolase family 5 protein (THITE_123205) mRNA	24	n6-14c19/20o	0.953393
	g6031.t1	Diaporthe citri uncharacterized protein (INS49_008957), partial mRNA	24	n4-14c18/19o	0.989623
	g6040.t1	Diaporthe citri uncharacterized protein (INS49_007335), partial mRNA	26	n6-14c19/20o	0.823169
	g6047.t1	Diaporthe citri uncharacterized protein (INS49_007343), partial mRNA	24	n2-11c16/17o	0.950453
	g6075.t1	Diaporthe citri uncharacterized protein (INS49_007369), partial mRNA	23	n6-17c22/23o	0.536191
	g6086.t1	no hits	23	n3-18c26/27o	0.999314
	g6098.t1	Diaporthe citri uncharacterized protein (INS49_007364), partial mRNA	22	n13-24c30/31o158-183i	0.908249
	g6203.t1	Diaporthe citri uncharacterized protein (INS49_003028), partial mRNA	25	n4-15c20/21o	0.774868
	g6239.t1	Diaporthe citri uncharacterized protein (INS49_006759), partial mRNA	21	n5-17c22/23o	0.952158
	g6345.t1	Diaporthe citri uncharacterized protein (INS49_006867), partial mRNA	25	n9-18c23/24o	0.763782
	g6444.t1	Chrysoporthe sp. MAF-2017a isolate CMW54409 chromosome 4	26	n6-17c22/23o	0.985153
	g6552.t1	Diaporthe citri uncharacterized protein (INS49_007080), partial mRNA	23	n3-13c18/19o	0.998525
	g6588.t1	Diaporthe citri uncharacterized protein (INS49_007114), partial mRNA	25	n4-14c19/20o	0.984547
	g6657.t1	Aspergillus homomorphus CBS 101889 FAD-binding domain-containing protein (BO97DRAFT_130009), mRNA	24	n5-16c21/22o	0.989077
	g6666.t1	Coniosporium apollinis CBS 100218 alkaline phosphatase mRNA	24	n5-12c17/18o	0.976753
	g6676.t1	Thermothelomyces thermophilus ATCC 42464 glycoside hydrolase family 3 protein (MYCTH_80304) mRNA	25	n6-16c21/22o	0.912076
	g6685.t1	Chrysoporthe sp. MAF-2017a isolate CMW54409 chromosome 4	22	n3-13c18/19o	0.938155
	g6687.t1	Diaporthe citri uncharacterized protein (INS49_006350), partial mRNA	25	n8-19c24/25o	0.969025
	g6712.t1	Diaporthe citri uncharacterized protein (INS49_006377), partial mRNA	25	n2-13c18/19o	0.983516
	g6714.t1	Trematosphaeria pertusa uncharacterized protein (BU26DRAFT_32151), mRNA	22	n6-15c19/20o	0.987539
	g6732.t1	Diaporthe citri uncharacterized protein (INS49_006403), partial mRNA	21	n5-16c20/21o	0.986032
	g6756.t1	Westerdykella ornata Zn-dependent exopeptidase (EI97DRAFT_288903), mRNA	26	n7-17c21/22o	0.973768
	g683.t1	Diaporthe citri uncharacterized protein (INS49_000447), partial mRNA	24	n6-17c22/23o	0.900988
	g6870.t1	Diaporthe citri uncharacterized protein (INS49_006544), partial mRNA	27	n6-17c25/26o	0.85652
	g6994.t1	Colletotrichum higginsianum IMI 349063 Glucanase mRNA	26	n12-19c23/24o	0.999177
	g7001.t1	Cryphonectria parasitica EP155 putative GMC oxidoreductase (M406DRAFT_347642) mRNA	26	n3-14c19/20o	0.926857
	g7029.t1	Diaporthe citri uncharacterized protein (INS49_006178), partial mRNA	25	n3-13c17/18o	0.908948
	g7093.t1	Diaporthe citri uncharacterized protein (INS49_006246), partial mRNA	24	n10-18c22/23o	0.985931
	g7113.t1	Diaporthe citri uncharacterized protein (INS49_006269), partial mRNA	25	n6-17c21/22o177-201i	0.997652
	g7133.t1	Phialemoniopsis curvata uncharacterized protein (E0L32_004181), partial mRNA	27	n2-9c13/14o	0.920955
	g7151.t1	Diaporthe citri uncharacterized protein (INS49_005924), partial mRNA	26	n5-16c21/22o	0.99474
	g7258.t1	Diaporthe citri uncharacterized protein (INS49_006035), partial mRNA	26	n3-11c16/17o	0.93847
	g7282.t1	Diaporthe citri uncharacterized protein (INS49_005295), partial mRNA	22	n4-14c19/20o465-487i	0.992786
	g7328.t1	Diaporthe citri uncharacterized protein (INS49_013041), partial mRNA	24	n2-13c21/22o	0.999243
	g7345.t1	Diaporthe citri uncharacterized protein (INS49_013059), partial mRNA	26	n7-17c22/23o	0.998862
	g7491.t1	Diaporthe citri uncharacterized protein (INS49_013204), partial mRNA	27	n10-19c24/25o	0.98322
	g7497.t1	Diaporthe citri uncharacterized protein (INS49_013212), partial mRNA	18	n5-15c20/21o	0.999584
	g7570.t1	Diaporthe citri uncharacterized protein (INS49_012739), partial mRNA	17	n3-14c18/19o627-647i659-683o730-748i760-776o782-804i	0.973042
	g7606.t1	Diaporthe citri uncharacterized protein (INS49_012778), partial mRNA	18	n2-12c17/18o	0.975577
	g7672.t1	Diaporthe citri uncharacterized protein (INS49_012845), partial mRNA	26	n8-18c30/31o	0.859932
	g7676.t1	Cryphonectria parasitica EP155 family 43 glycoside hydrolase (M406DRAFT_99348), mRNA	27	n4-14c19/20o177-199i	0.951465
	g7767.t1	Diaporthe citri uncharacterized protein (INS49_012937), partial mRNA	24	n6-17c21/22o	0.902086
	g7810.t1	Diaporthe citri uncharacterized protein (INS49_012981), partial mRNA	26	n3-13c18/19o	0.715725
	g801.t1	Diaporthe citri uncharacterized protein (INS49_000318), partial mRNA	27	n5-16c21/22o	0.99453
	g8011.t1	Diaporthe citri uncharacterized protein (INS49_012557), partial mRNA	23	n4-14c19/20o	0.994482
	g8039.t1	no hits	24	n4-12c19/20o	0.970752
	g8040.t1	no hits	25	n6-17c22/23o	0.979054
	g8053.t1	Diaporthe citri uncharacterized protein (INS49_012519), partial mRNA	26	n6-15c20/21o	0.964984
	g8054.t1	Diaporthe citri uncharacterized protein (INS49_012518), partial mRNA	27	n8-20c28/29o38-58i	0.989642
	g8104.t1	Diaporthe citri uncharacterized protein (INS49_012461), partial mRNA	20	n3-13c17/18o	0.969229
	g8131.t1	Pyricularia oryzae strain LpKY97 chromosome 5	27	n4-12c17/18o	0.994207
	g8249.t1	Diaporthe citri uncharacterized protein (INS49_012088), partial mRNA	21	n6-17c25/26o	0.998534
	g8318.t1	Diaporthe citri uncharacterized protein (INS49_012167), partial mRNA	26	n10-21c26/27o	0.947621
	g8330.t1	no hits	25	n3-10c15/16o	0.974035
	g8331.t1	Metarhizium robertsii ARSEF 23 extracellular serine-rich protein mRNA	22	n11-18c25/26o	0.994046
	g84.t1	Diaporthe citri uncharacterized protein (INS49_005022), partial mRNA	25	n6-17c21/22o	0.873826
	g8414.t1	Diaporthe citri uncharacterized protein (INS49_015865), partial mRNA	26	n5-16c23/24o	0.976416
	g8444.t1	no hits	24	n4-15c20/21o	0.967555
	g8476.t1	no hits	27	n7-17c24/25o	0.99316
	g8494.t1	no hits	17	n5-14c19/20o	0.99749
	g8519.t1	Diaporthe citri uncharacterized protein (INS49_005470), partial mRNA	18	n3-14c18/19o	0.999281
	g8562.t1	Verticillium alfalfae VaMs.102 zinc carboxypeptidase A mRNA	27	n3-13c18/19o	0.992668
	g8585.t1	Diaporthe citri uncharacterized protein (INS49_005535), partial mRNA	21	n6-13c18/19o	0.993611
	g8586.t1	Diaporthe citri uncharacterized protein (INS49_005536), partial mRNA	20	n3-14c19/20o	0.75543
	g8727.t1	Diaporthe citri uncharacterized protein (INS49_011668), partial mRNA	26	n4-14c20/21o	0.877921
	g8787.t1	Diaporthe citri uncharacterized protein (INS49_011596), partial mRNA	26	n9-17c22/23o	0.995463
	g8863.t1	Diaporthe citri uncharacterized protein (INS49_011523), partial mRNA	27	n6-16c20/21o	0.550932
	g8885.t1	Diaporthe citri uncharacterized protein (INS49_011500), partial mRNA	24	n3-14c22/23o	0.943514
	g8895.t1	Marssonina brunnea f. sp. 'multigermtubi' MB_m1 phosphoesterase (MBM_02642), mRNA	19	n7-14c19/20o411-431i438-457o	0.872908
	g8903.t1	Gaeumannomyces tritici R3-111a-1 endoglucanase IV mRNA	26	n3-14c18/19o	0.998956
	g8915.t1	Colletotrichum aenigma Gluconolactonase (gnl-2) mRNA	27	n5-16c21/22o	0.998299
	g8925.t1	Diaporthe citri uncharacterized protein (INS49_011452), partial mRNA	19	n3-14c21/22o	0.857379
	g8957.t1	Diaporthe citri uncharacterized protein (INS49_011416), partial mRNA	25	n3-10c15/16o	0.714538
	g905.t1	no hits	23	n4-13c18/19o	0.890595
	g908.t1	no hits	21	n5-15c20/21o	0.979794
	g9100.t1	Chrysoporthe sp. MAF-2017a isolate CMW54409 chromosome 3	21	n11-21c25/26o	0.975398
	g9161.t1	Colletotrichum karsti uncharacterized protein (CkaCkLH20_12386), partial mRNA	26	n4-14c18/19o	0.984985
	g925.t1	no hits	24	n10-20c25/26o	0.999633
	g9254.t1	no hits	18	n2-10c18/19o	0.941769
	g9306.t1	no hits	25	n11-19c24/25o316-333i	0.986816
	g9369.t1	no hits	24	n2-15c20/21o	0.999171
	g9382.t1	no hits	23	n5-13c18/19o	0.972957
	g9398.t1	Fusarium oxysporum NRRL 32931 choline dehydrogenase (FOYG_15985), mRNA	24	n4-14c19/20o	0.99673
	g9422.t1	Colletotrichum higginsianum IMI 349063 Sulfatase mRNA	21	n6-16c21/22o	0.898158
	g9525.t1	Diaporthe citri uncharacterized protein (INS49_010828), partial mRNA	22	n6-17c22/23o275-298i	0.987084
	g9529.t1	Phaeoacremonium minimum UCRPA7 putative -beta-glucanosyltransferase gel2 protein mRNA	27	n6-17c22/23o473-491i	0.980484
	g9558.t1	Colletotrichum scovillei exo-rhamnogalacturonase B (HER10_EVM0011840) mRNA	26	n2-13c19/20o	0.952557
	g9669.t1	Colletotrichum aenigma L-amino-acid oxidase (lox-0) mRNA	17	n7-15c20/21o	0.98568
	g9674.t1	Diaporthe citri uncharacterized protein (INS49_004686), partial mRNA	27	n3-14c19/20o	0.963185
	g9675.t1	Diaporthe citri uncharacterized protein (INS49_004685), partial mRNA	27	n2-12c18/19o	0.956976
	g9677.t1	no hits	26	n10-20c24/25o	0.994856
	g9678.t1	no hits	21	n2-13c22/23o	0.960941
	g9679.t1	Fusarium vanettenii 77-13-4 uncharacterized protein (NECHADRAFT_51570), partial mRNA	21	n4-12c17/18o	0.985024
	g9685.t1	Diaporthe citri uncharacterized protein (INS49_004678), partial mRNA	25	n2-13c18/19o	0.900177
	g9718.t1	Rasamsonia emersonii CBS 393.64 tripeptidyl-peptidase mRNA	25	n3-13c17/18o	0.987989
	g9735.t1	Diaporthe citri uncharacterized protein (INS49_004632), partial mRNA	25	n8-16c20/21o	0.989743
	g9797.t1	Diaporthe citri uncharacterized protein (INS49_004567), partial mRNA	21	n6-17c22/23o	0.998166
	g981.t1	Diaporthe citri uncharacterized protein (INS49_000942), partial mRNA	19	n5-12c17/18o	0.98963
	g9849.t1	Diaporthe citri uncharacterized protein (INS49_000809), partial mRNA	26	n3-13c17/18o	0.941474
	g9870.t1	Colletotrichum aenigma putative acetylxylan esterase A (axeA-3) mRNA	26	n4-16c21/22o	0.993011
	g9876.t1	no hits	26	n7-18c22/23o185-205i	0.837264
	g9920.t1	Pestalotiopsis fici W106-1 hypothetical protein mRNA	20	n8-15c22/23o	0.869734
	g9957.t1	Diaporthe citri uncharacterized protein (INS49_004425), partial mRNA	27	n3-10c15/16o	0.987323
	g9986.t1	no hits	25	n8-16c24/25o	0.745759

## Sheet: D. citri
	Seq_id of genes in common	Orthologue in D. caulivora	Description	WolfPsort_extracellucar_score	Phobius_pattern	SignalP_probabilidad
	g100.t1	gene_10525.t1	uncharacterized protein INS49_000102 [Diaporthe citri]	27	n3-14c22/23o	0.754671
	g10028.t1	gene_05321.t1	1,3-beta-glucanosyltransferase gel1 precursor	24	n4-11c16/17o436-459i	0.855727
	g10032.t1	gene_05325.t1	subtilisin-like protein	26	n2-13c21/22o	0.988857
	g10041.t1	gene_05334.t1	GPI-anchored cell wall organization protein ecm33	26	n5-13c18/19o	0.91975
	g10055.t1	gene_05355.t1	putative sterigmatocystin biosynthesis peroxidase stcC	24	n3-12c17/18o	0.998362
	g10062.t1	gene_05358.t1	FAD binding domain-containing protein	24	n4-16c24/25o	0.998977
	g10064.t1	gene_05360.t1	pectate lyase a	25	n4-15c20/21o	0.87111
	g10066.t1	gene_05363.t1	hypothetical protein UCDDA912_g08833	24	n5-15c20/21o	0.959292
	g10075.t1	gene_05372.t1	putative dna-directed rna polymerase protein	23	n8-18c25/26o	0.996849
	g10106.t1	gene_16372.t1	hypothetical protein K491DRAFT_756364	19	n5-15c20/21o	0.965448
	g10112.t1	gene_16367.t1	glycoside hydrolase family 29 protein	25	n6-15c20/21o	0.901384
	g10121.t1	gene_16355.t1	glycoside hydrolase family 5 protein	24	n3-13c18/19o	0.924545
	g10134.t1	gene_16309.t1	hypothetical protein UCDDA912_g02075	21	n6-17c22/23o	0.642685
	g10150.t1	gene_16396.t1	pathogenesis related protein	24	n3-11c16/17o	0.863702
	g10169.t1	gene_16424.t1	hypothetical protein UCDDA912_g02097	22	n4-12c17/18o	0.997354
	g10185.t1	gene_16439.t1	Arabinan endo-1,5-alpha-L-arabinosidase A	27	n10-21c26/27o	0.973807
	g10189.t1	gene_13230.t1	GMC oxidoreductase	22	n6-16c20/21o	0.974707
	g10197.t1	gene_16454.t1	putative dockerin type 1	27	n7-16c20/21o	0.997697
	g10203.t1	gene_16461.t1	Thaumatin, pathogenesis-related	26	n6-16c21/22o	0.948863
	g10227.t1	gene_16478.t1	glycosyl hydrolase family 43	26	n8-19c24/25o	0.969445
	g10243.t1	gene_16487.t1	related to exopolygalacturonase	26	n5-15c20/21o	0.990181
	g10252.t1	gene_10272.t1	Hypothetical protein D9617_1g087900	27	n4-14c19/20o	0.962464
	g10253.t1	gene_16500.t1	Aspartic protease	26	n5-15c20/21o	0.674273
	g10254.t1	gene_05702.t1	hypothetical protein C8034_v009030	27	n5-14c18/19o	0.739669
	g10255.t1	gene_16501.t1	glycoside hydrolase family 2 protein	23	n11-21c30/31o	0.60866
	g10269.t1	gene_06016.t1	hypothetical protein DL771_007967	20	n10-21c26/27o	0.997834
	g10291.t1	gene_16529.t1	peptidase family M28	26	n3-14c19/20o	0.98304
	g10293.t1	gene_16531.t1	hypothetical protein UCDDA912_g02135	25	n3-14c19/20o	0.945208
	g10294.t1	gene_16533.t1	hypothetical protein HIM_01466	24	n4-14c19/20o	0.977095
	g10309.t1	gene_16550.t1	hypothetical protein DHEL01_v212839	22	n5-16c25/26o	0.923408
	g10344.t1	gene_02367.t1	no hit	26	n10-21c25/26o	0.958698
	g10345.t1	gene_16609.t1	Acid trehalase	25	n6-14c20/21o	0.973505
	g1036.t1	gene_12252.t1	putative mas3 protein	21	n4-14c32/33o	0.989505
	g10373.t1	gene_02331.t1	hypothetical protein DHEL01_v203709	27	n8-18c23/24o	0.97068
	g10442.t1	gene_16718.t1	Xylan 1,4-beta-xylosidase	26	n6-14c22/23o	0.992807
	g10447.t1	gene_16720.t1	Concanavalin A-like lectin/glucanase	24	n2-13c21/22o	0.94132
	g10479.t1	gene_16764.t1	putative pirin	22	n3-15c20/21o	0.895892
	g10495.t1	gene_16791.t1	5-methylthioadenosine/S-adenosylhomocysteine deaminase	26	n4-12c18/19o	0.996798
	g10496.t1	gene_16792.t1	hypothetical protein CTRI78_v010294	25	n4-15c20/21o	0.530273
	g10514.t1	gene_16816.t1	hypothetical protein UCDDA912_g03447	19	n3-10c17/18o257-275i	0.997669
	g10529.t1	gene_16833.t1	phospholipase A2	22	n3-13c18/19o	0.983106
	g10534.t1	gene_16840.t1	glycoside hydrolase family 75 protein	27	n6-16c21/22o	0.999751
	g10537.t1	gene_16843.t1	glycoside hydrolase family 3 protein	23	n3-14c19/20o	0.999664
	g10547.t1	gene_16853.t1	related to chloroperoxidase	26	n4-14c19/20o	0.970371
	g10553.t1	gene_16859.t1	carbohydrate-binding module family 1 protein	27	n2-12c17/18o	0.713327
	g10614.t1	gene_16930.t1	ribosomal protein s17	22	n5-13c18/19o	0.985294
	g10644.t1	gene_16962.t1	Cytochrome P450 52A5	27	n2-11c16/17o	0.888872
	g10645.t1	gene_16963.t1	deuterolysin metalloprotease	23	n5-12c17/18o	0.674259
	g10686.t1	gene_10761.t1	putative cell wall glucanase	25	n6-14c19/20o	0.999331
	g10713.t1	gene_10735.t1	NPP1-domain-containing protein	23	n6-14c19/20o	0.939395
	g10730.t1	gene_10718.t1	endopolygalacturonase 3	27	n4-15c21/22o	0.881917
	g10736.t1	gene_10711.t1	hypothetical protein UCDDA912_g06886	26	n3-14c19/20o	0.984237
	g10737.t1	gene_10710.t1	Alpha-fucosidase A	24	n7-14c19/20o	0.849337
	g10741.t1	gene_10706.t1	chitin deacetylase	25	n4-11c16/17o	0.770212
	g10765.t1	gene_10678.t1	carboxypeptidase cpdS	25	n6-13c17/18o	0.819148
	g10767.t1	gene_10675.t1	hypothetical protein UCDDA912_g08888	20	n4-12c17/18o	0.996049
	g10771.t1	gene_10669.t1	Unsaturated rhamnogalacturonyl hydrolase YteR	25	n6-16c21/22o	0.93109
	g1078.t1	gene_11465.t1	glycoside hydrolase family 5 protein	18	n3-13c18/19o	0.854713
	g10786.t1	gene_10650.t1	glycoside hydrolase family 79 protein	24	n4-14c19/20o	0.959069
	g10790.t1	gene_10645.t1	starch binding domain-containing protein	26	n3-13c18/19o	0.976584
	g10796.t1	gene_10640.t1	putative beta-glucosidase g	27	n2-13c18/19o	0.957292
	g10798.t1	gene_10637.t1	putative cell surface spherulin 4-like protein	24	n3-13c18/19o	0.904096
	g10801.t1	gene_10634.t1	glycosyl hydrolase family 16	25	n6-13c20/21o	0.993706
	g10803.t1	gene_10629.t1	putative secreted lipase	26	n3-14c22/23o	0.999456
	g10804.t1	gene_10628.t1	Glutaryl-CoA dehydrogenase, mitochondrial	24	n4-16c20/21o598-615i	0.995528
	g10816.t1	gene_10614.t1	Ribosomal protein s17	26	n5-16c21/22o	0.911243
	g10818.t1	gene_10611.t1	Glucan endo-1,3-beta-glucosidase	26	n5-16c21/22o	0.783227
	g10854.t1	gene_18254.t1	cellulose-binding family ii	23	n3-13c17/18o	0.833675
	g10913.t1	gene_18357.t1	hypersensitive response-inducing protein	25	n3-13c18/19o	0.99649
	g10915.t1	gene_14317.t1	putative alpha-N-acetylglucosaminidase	22	n4-15c20/21o	0.972084
	g10929.t1	gene_18335.t1	putative hydrophobic surface binding protein a	22	n5-16c20/21o	0.672517
	g10974.t1	gene_18263.t1	putative serine protease EDA2	25	n4-11c16/17o	0.990912
	g10978.t1	gene_18259.t1	beta-lactamase domain protein	26	n9-16c21/22o	0.858755
	g10986.t1	gene_18236.t1	putative pectate lyase B	23	n3-12c17/18o	0.786725
	g11002.t1	gene_02048.t1	tannase and feruloyl esterase	26	n3-11c19/20o	0.905959
	g11031.t1	gene_08404.t1	Carnosine N-methyltransferase	17	n4-15c20/21o	0.951978
	g11034.t1	gene_14282.t1	Glycosyl hydrolase family 67, C-terminal	24	n3-10c15/16o	0.949148
	g11038.t1	gene_11623.t1	alpha-L-fucosidase 1	21	n17-28c33/34o	0.99744
	g11068.t1	gene_18153.t1	Metallo-dependent phosphatase-like protein	25	n5-15c19/20o	0.810575
	g11077.t1	gene_18141.t1	major royal jelly protein	24	n3-14c22/23o	0.640632
	g11083.t1	gene_10721.t1	Hydroxyneurosporene synthase	26	n3-14c26/27o	0.998091
	g11101.t1	gene_18112.t1	Cloroperoxidase	22	n7-18c24/25o	0.998823
	g11107.t1	gene_18102.t1	cell wall protein PhiA	27	n3-13c17/18o	0.92022
	g11116.t1	gene_18093.t1	1,3-beta-glucanosyltransferase gel3	27	n8-15c20/21o	0.756997
	g11125.t1	gene_18073.t1	hypothetical protein UCDDA912_g05033	18	n3-11c16/17o	0.982762
	g11130.t1	gene_18068.t1	nuclear transport factor 2 superfamily protein isoform 1	26	n3-13c18/19o	0.945009
	g11131.t1	gene_18065.t1	hypothetical protein FKW77_004502	25	n6-17c27/28o	0.99022
	g11139.t1	gene_18091.t1	uncharacterized protein INS49_014324 [Diaporthe citri]	17	n10-18c30/31o	0.934099
	g11149.t1	gene_18034.t1	putative phosphatidylethanolamine-binding protein pebp protein	26	n6-17c22/23o	0.964405
	g11173.t1	gene_18006.t1	hypothetical protein UCDDA912_g04117	19	n2-11c16/17o	0.981861
	g11213.t1	gene_17971.t1	putative 1,4-beta-D-glucan cellobiohydrolase A	26	n5-13c18/19o	0.990931
	g11223.t1	gene_00531.t1	putative twin-arginine translocation pathway signal protein	25	n9-20c28/29o	0.999503
	g11230.t1	gene_00524.t1	Protein big1	19	n3-14c19/20o235-258i	0.974921
	g11248.t1	gene_00505.t1	hypothetical protein IQ06DRAFT_247819	27	n14-33c41/42o	0.825465
	g11271.t1	gene_00476.t1	Mono- and diacylglycerol lipase	22	n5-16c24/25o	0.972067
	g11294.t1	gene_00749.t1	hypothetical protein DHEL01_v203701	25	n5-15c19/20o	0.935766
	g11333.t1	gene_00796.t1	putative emp24 gp25l p24 family gold protein	21	n3-14c22/23o180-202i	0.996477
	g11383.t1	gene_00848.t1	putative secreted protein	27	n3-11c16/17o	0.560519
	g11385.t1	gene_00851.t1	related to peptide-n4-(n-acetyl-beta-d-glucosaminyl) asparaginase amidase N	23	n2-10c17/18o	0.978426
	g11387.t1	gene_00854.t1	tat pathway signal sequence domain-containing protein	24	n10-18c23/24o	0.998273
	g11411.t1	gene_00896.t1	acetylcholinesterase precursor	26	n7-17c25/26o	0.966026
	g11428.t1	gene_00902.t1	hypothetical protein DHEL01_v201894	24	n3-13c17/18o	0.980049
	g11447.t1	gene_01298.t1	putative chitin- domain 3 protein	25	n8-19c31/32o	0.988459
	g1145.t1	gene_11540.t1	hypothetical protein DHEL01_v201246	22	n2-13c18/19o	0.657162
	g11484.t1	gene_01345.t1	putative L-asparaginase 3	18	n2-12c17/18o	0.973292
	g11498.t1	gene_01357.t1	hypothetical protein UCDDA912_g03306	25	n7-18c23/24o	0.924915
	g11539.t1	gene_14199.t1	glycoside hydrolase family 45 protein	27	n2-13c18/19o	0.927088
	g1155.t1	gene_11552.t1	amine oxidase	25	n7-15c20/21o	0.992723
	g11552.t1	gene_01426.t1	carboxylesterase family protein-like protein	24	n3-10c15/16o	0.865901
	g11611.t1	gene_01126.t1	putative wsc domain containing protein	27	n5-15c19/20o	0.935053
	g1162.t1	gene_11558.t1	putative infection structure specific protein	27	n4-14c18/19o	0.938682
	g11626.t1	gene_01118.t1	putative phosphatidylethanolamine-binding protein pebp protein	26	n5-12c17/18o	0.971549
	g11632.t1	gene_01107.t1	LPXTG-domain-containing protein	17	n6-16c20/21o226-248i	0.932055
	g11633.t1	gene_01106.t1	glycosyl hydrolase family 43	25	n9-21c26/27o	0.98554
	g11635.t1	gene_01104.t1	putative lpxtg-domain-containing protein	25	n4-15c20/21o222-244i	0.7906
	g11638.t1	gene_01098.t1	Exo-alpha-sialidase neuraminidase	24	n4-15c20/21o238-260i	0.994566
	g11652.t1	gene_01472.t1	Clock-controlled protein 6	24	n3-13c18/19o	0.996754
	g11653.t1	gene_01475.t1	DNase1 protein	25	n4-15c20/21o	0.933584
	g11670.t1	gene_01551.t1	Six-hairpin glycosidase-like protein	26	n7-15c21/22o	0.998103
	g1168.t1	gene_11565.t1	putative tri m 2 allergen	23	n4-15c19/20o	0.995846
	g11686.t1	gene_17754.t1	cell wall protein	23	n3-14c19/20o	0.972246
	g11711.t1	gene_01562.t1	hypothetical protein UCDDA912_g05676	26	n8-16c21/22o	0.99165
	g11719.t1	gene_01572.t1	hypothetical protein UCDDA912_g00279	22	n5-18c26/27o	0.952853
	g11721.t1	gene_01575.t1	putative isoamyl alcohol	25	n3-12c17/18o	0.991104
	g11727.t1	gene_01582.t1	putative tyrosinase central domain protein	25	n4-15c20/21o	0.858323
	g1174.t1	gene_11572.t1	putative glycoside hydrolase family 76 protein	25	n8-18c25/26o438-458i	0.963668
	g11745.t1	gene_01596.t1	hypothetical protein UCDDA912_g10552	23	n4-15c20/21o	0.920629
	g11746.t1	gene_01597.t1	hypothetical protein VPNG_02651	25	n3-13c18/19o	0.995581
	g1176.t1	gene_11575.t1	hypothetical protein UCDDA912_g01076	27	n3-14c19/20o	0.973347
	g1178.t1	gene_11578.t1	Endo-1,4-beta-xylanase D	26	n3-14c19/20o	0.998689
	g11810.t1	gene_01669.t1	hypothetical protein DHEL01_v205953	26	n3-14c19/20o	0.972467
	g11817.t1	gene_01661.t1	GPI-anchored cell wall beta-1,3-endoglucanase EglC	27	n3-14c19/20o	0.972476
	g11821.t1	gene_01676.t1	putative extracellular serine-threonine rich protein	24	n6-16c25/26o	0.975417
	g1183.t1	gene_11584.t1	heme peroxidase	23	n4-16c21/22o	0.952688
	g11844.t1	gene_01687.t1	hypothetical protein DHEL01_v208023	24	n5-16c21/22o	0.956216
	g11852.t1	gene_01735.t1	serine carboxypeptidase S28-domain-containing protein	26	n2-11c16/17o	0.839482
	g11853.t1	gene_01734.t1	putative paf acetylhydrolase family protein	24	n3-13c17/18o	0.707473
	g11885.t1	gene_01751.t1	glycoside hydrolase family 6 protein	27	n6-13c18/19o	0.997415
	g11897.t1	gene_01785.t1	hypothetical protein UCDDA912_g03520	26	n4-15c20/21o	0.995911
	g11903.t1	gene_01791.t1	putative glycoside hydrolase family 39 protein	26	n3-13c18/19o	0.838672
	g11905.t1	gene_16684.t1	unnamed protein product	17	n8-17c22/23o	0.988861
	g11907.t1	gene_01795.t1	hypothetical protein UCDDA912_g07513	23	n4-13c17/18o	0.990529
	g11917.t1	gene_01823.t1	putative a chain endothiapepsin	26	n4-15c20/21o	0.989954
	g11918.t1	gene_01821.t1	Beta-glucosidase A	24	n4-12c17/18o	0.996947
	g11933.t1	gene_01840.t1	putative membrane protein P31B10.04	21	n7-16c21/22o237-258i	0.839915
	g11944.t1	gene_01866.t1	putative cfem domain-containing protein	26	n3-13c18/19o	0.990939
	g11956.t1	gene_01882.t1	1,3-beta-glucanosyltransferase gel4	25	n7-18c26/27o517-541i	0.640277
	g11958.t1	gene_01886.t1	glycosyl hydrolase family 61	26	n8-16c21/22o	0.998911
	g11959.t1	gene_01887.t1	pectin lyase	25	n4-15c20/21o	0.963374
	g11960.t1	gene_01891.t1	Endopolygalacturonase 1	27	n4-11c16/17o	0.996732
	g11971.t1	gene_01902.t1	hypothetical protein DHEL01_v207451	21	n5-12c17/18o	0.963175
	g12035.t1	gene_01273.t1	tannase and feruloyl esterase	25	n2-13c21/22o	0.95407
	g12042.t1	gene_00915.t1	intracellular hyphae protein 1	27	n3-14c19/20o	0.914719
	g12079.t1	gene_00961.t1	hypothetical protein DHEL01_v202386	26	n6-13c18/19o312-332i	0.996407
	g12081.t1	gene_00964.t1	glycosyl hydrolase	26	n7-18c23/24o	0.99573
	g12106.t1	gene_00990.t1	putative tyrosinase	25	n9-20c24/25o	0.999112
	g12152.t1	gene_01029.t1	hypothetical protein KVR01_006513 [Diaporthe batatas]	17	n4-14c21/22o	0.824488
	g12177.t1	gene_01051.t1	dienelactone hydrolase	27	n2-13c18/19o	0.999438
	g12178.t1	gene_01052.t1	hypothetical protein DHEL01_v205900	19	n10-21c29/30o	0.839855
	g12189.t1	gene_01068.t1	Long chronological lifespan protein 2	22	n4-14c19/20o	0.979835
	g12207.t1	gene_01080.t1	endoglucanase, putative	27	n4-12c17/18o	0.989298
	g12212.t1	gene_01085.t1	cell wall protein	27	n4-11c16/17o246-267i	0.968266
	g12244.t1	gene_01209.t1	putative wsc domain-containing protein	24	n6-16c20/21o	0.975702
	g12246.t1	gene_01211.t1	glycoside hydrolase	17	n7-20c25/26o	0.938098
	g12253.t1	gene_01219.t1	hypothetical protein UCDDA912_g00451	26	n8-20c24/25o	0.981091
	g12305.t1	gene_00444.t1	Pheromone-regulated membrane protein 5	19	n11-22c28/29o137-157i	0.948561
	g12325.t1	gene_00421.t1	hypothetical protein UCDDA912_g03009	27	n2-10c15/16o	0.999282
	g12335.t1	gene_00408.t1	putative pe_pgrs family protein	22	n3-12c17/18o	0.948321
	g12347.t1	gene_00390.t1	EGF-like region, conserved site	20	n3-12c17/18o	0.917686
	g1239.t1	gene_11647.t1	putative extracellular lipase	24	n2-10c15/16o	0.989042
	g12403.t1	gene_00306.t1	Protein SnodProt1	27	n5-16c21/22o	0.960635
	g1242.t1	gene_11652.t1	glycoside hydrolase family 76 protein	26	n12-22c26/27o	0.981894
	g12431.t1	gene_00282.t1	exoglucanase 1	23	n5-12c17/18o	0.983552
	g12435.t1	gene_03962.t1	putative tripeptidyl-peptidase 1 precursor	27	n6-16c21/22o	0.990562
	g12443.t1	gene_00258.t1	fad-binding domain-containing protein	26	n3-13c18/19o	0.975784
	g12447.t1	gene_00247.t1	Nuclease PA3	25	n2-12c17/18o	0.883234
	g12458.t1	gene_00232.t1	putative peptidase s41 family protein	26	n5-13c18/19o	0.978643
	g12465.t1	gene_18287.t1	putative fad binding domain protein	26	n3-14c19/20o	0.998604
	g1248.t1	gene_11659.t1	hypothetical protein DHEL01_v203996	25	n4-12c17/18o	0.962351
	g12481.t1	gene_00200.t1	Allergen Asp f 4	26	n4-13c17/18o	0.855486
	g12483.t1	gene_00204.t1	putative chitin binding protein	24	n3-13c18/19o	0.67243
	g12488.t1	gene_00192.t1	putative aldose 1-epimerase	25	n3-13c18/19o	0.999265
	g12491.t1	gene_00194.t1	Rhamnogalacturonan acetylesterase RhgT	27	n5-13c18/19o	0.970775
	g12547.t1	gene_00120.t1	RmlC-like cupin	26	n3-13c18/19o	0.994273
	g12548.t1	gene_00119.t1	FAD-binding domain-containing protein	27	n3-10c15/16o	0.998069
	g1256.t1	gene_11671.t1	ER membrane protein complex subunit 1	19	n4-13c18/19o	0.886885
	g12581.t1	gene_14328.t1	putative glutamine-serine-proline rich	27	n4-15c21/22o	0.577249
	g12585.t1	gene_00079.t1	putative GPI anchored cell wall protein	27	n3-13c18/19o	0.95506
	g12600.t1	gene_00062.t1	pectate lyase	26	n3-13c18/19o	0.988608
	g12608.t1	gene_00065.t1	putative endo-beta-1,4-glucanase D	23	n4-12c17/18o	0.989009
	g12624.t1	gene_00029.t1	glycoside hydrolase family 61 protein	27	n8-18c22/23o	0.950315
	g12628.t1	gene_00025.t1	uncharacterized protein INS49_015903 [Diaporthe citri]	25	n6-14c18/19o204-223i	0.916289
	g12630.t1	gene_00024.t1	WSC domain protein, putative	23	n5-12c17/18o	0.954788
	g12640.t1	gene_00007.t1	hypothetical protein DHEL01_v204250	25	n4-17c22/23o	0.989543
	g12646.t1	gene_06240.t1	putative mas3 protein	24	n5-15c23/24o	0.983328
	g12652.t1	gene_06234.t1	DUF1748-domain-containing protein	17	n9-20c25/26o	0.94466
	g12654.t1	gene_06230.t1	alpha/beta-hydrolase	21	n3-10c15/16o	0.999807
	g12670.t1	gene_06206.t1	Amidase 1	27	n3-13c17/18o	0.959136
	g12674.t1	gene_06200.t1	acid trehalase	27	n11-19c24/25o1043-1061i	0.99923
	g12687.t1	gene_06196.t1	putative small secreted protein	25	n3-18c26/27o	0.990585
	g12689.t1	gene_06198.t1	putative extracellular dioxygenase protein	17	n5-13c18/19o	0.903473
	g12709.t1	gene_06156.t1	-like protein 2	26	n4-15c23/24o	0.99632
	g12712.t1	gene_06168.t1	hypothetical protein UCDDA912_g10465	25	n3-13c18/19o	0.934822
	g12720.t1	gene_06135.t1	putative bys1 domain protein	25	n3-14c19/20o	0.99047
	g12722.t1	gene_06132.t1	glycoside hydrolase family 3 protein	26	n4-15c20/21o	0.986807
	g12723.t1	gene_06131.t1	cell surface protein	25	n5-13c18/19o	0.979445
	g12745.t1	gene_06106.t1	putative alpha beta hydrolase fold domain containing protein	26	n7-18c23/24o	0.994845
	g12751.t1	gene_06103.t1	hypothetical protein DHEL01_v211498	19	n3-14c19/20o	0.953257
	g12757.t1	gene_06092.t1	glycoside hydrolase family 28 protein	23	n6-14c20/21o	0.970384
	g12765.t1	gene_06086.t1	aminopeptidase Y	18	n4-14c19/20o	0.525601
	g12771.t1	gene_06079.t1	rhamnogalacturonate lyase	22	n6-14c18/19o	0.955387
	g12772.t1	gene_06077.t1	hypothetical protein TRIATDRAFT_305654	17	n4-15c20/21o	0.952544
	g12800.t1	gene_06043.t1	putative cutinase	21	n3-13c17/18o	0.978937
	g12803.t1	gene_06038.t1	mannan endo-1,4-beta-mannosidase-like protein	27	n2-13c18/19o	0.997757
	g12818.t1	gene_06025.t1	hypothetical protein DHEL01_v209697	24	n3-14c20/21o	0.998996
	g12829.t1	gene_06007.t1	glycoside hydrolase family 61 protein	22	n5-15c20/21o	0.563063
	g12841.t1	gene_05955.t1	alpha/beta-hydrolase	25	n9-17c22/23o	0.839206
	g12878.t1	gene_05925.t1	ER membrane protein complex subunit 1	18	n6-16c22/23o937-957i	0.989172
	g12883.t1	gene_05934.t1	cell wall mannoprotein	21	n3-10c15/16o	0.985833
	g1290.t1	gene_11711.t1	hypothetical protein UCDDA912_g07801	27	n6-15c20/21o	0.994571
	g12922.t1	gene_05878.t1	hypothetical protein UCDDA912_g04790	25	n6-17c22/23o	0.82844
	g12931.t1	gene_05862.t1	Lipase, GDSL-like protein	27	n3-14c18/19o	0.604051
	g12936.t1	gene_05855.t1	Cellobiose dehydrogenase	27	n3-16c24/25o272-292i	0.9869
	g12956.t1	gene_05842.t1	hypothetical protein EG329_011691	20	n6-16c20/21o	0.786269
	g12964.t1	gene_05811.t1	putative kelch repeat-containing protein	22	n3-13c18/19o	0.973447
	g12967.t1	gene_05808.t1	kelch domain-containing protein 8a	22	n6-13c18/19o	0.971876
	g12977.t1	gene_05797.t1	hypothetical protein UCDDA912_g09201	26	n6-18c23/24o	0.888841
	g12979.t1	gene_05794.t1	hypothetical protein UCDDA912_g09202	24	n3-14c19/20o	0.839427
	g130.t1	gene_13065.t1	predicted protein	26	n6-14c19/20o	0.974438
	g13006.t1	gene_05750.t1	putative glucan endo-1,3-beta-glucosidase eglC	25	n5-12c17/18o	0.973044
	g13020.t1	gene_05733.t1	multicopper oxidase	26	n3-12c17/18o	0.970787
	g13023.t1	gene_05728.t1	peptidase m23b	21	n4-14c18/19o	0.948907
	g13027.t1	gene_05722.t1	extracellular serine-rich protein	21	n2-13c18/19o	0.991991
	g13038.t1	gene_05698.t1	Putative serine protease K12H4.7	24	n10-18c23/24o	0.805052
	g13044.t1	gene_05692.t1	lipase 1	26	n5-16c20/21o	0.968745
	g13049.t1	gene_05681.t1	glycosyl hydrolase family 10	23	n5-15c20/21o	0.983611
	g13054.t1	gene_05676.t1	putative pectinesterase	26	n7-18c23/24o	0.973053
	g13068.t1	gene_05659.t1	putative endopolygalacturonase C	27	n5-16c21/22o	0.946035
	g13069.t1	gene_05658.t1	glucose-methanol-choline oxidoreductase	24	n6-13c18/19o	0.990571
	g13074.t1	gene_05651.t1	carbohydrate esterase family 5 protein	23	n6-14c18/19o	0.986131
	g13082.t1	gene_05640.t1	cellobiose dehydrogenase	26	n4-15c20/21o	0.949891
	g13084.t1	gene_05638.t1	Alcohol oxidase	22	n5-12c20/21o	0.698126
	g13106.t1	gene_05599.t1	fungalysin metallopeptidase	26	n4-15c23/24o	0.961651
	g13109.t1	gene_05596.t1	alpha/beta hydrolase	21	n4-14c18/19o	0.992808
	g13132.t1	gene_05572.t1	Versatile peroxidase VPL1	21	n5-16c21/22o	0.852023
	g13141.t1	gene_05555.t1	Beta-mannosidase A	27	n10-21c28/29o	0.976553
	g13146.t1	gene_05560.t1	hypothetical protein UCDDA912_g06032	24	n5-12c17/18o	0.999071
	g13152.t1	gene_05548.t1	Acetylxylan esterase 2	21	n4-12c17/18o	0.947764
	g1316.t1	gene_11743.t1	polysaccharide lyase family 4 protein	21	n4-15c19/20o	0.979323
	g13167.t1	gene_05532.t1	alkaline protease 1	27	n7-18c23/24o	0.966992
	g13177.t1	gene_05523.t1	glycoside hydrolase family 92 protein	24	n4-15c23/24o	0.991713
	g13189.t1	gene_05507.t1	hypothetical protein DHEL01_v209281	24	n3-13c18/19o	0.969509
	g1319.t1	gene_11746.t1	Fasciclin-domain-containing protein	22	n3-13c18/19o375-397i	0.97461
	g13191.t1	gene_14584.t1	putative mac1 interacting protein 1	26	n3-14c19/20o	0.972488
	g13195.t1	gene_14581.t1	putative wsc domain containing protein	26	n4-15c19/20o189-210i	0.997813
	g132.t1	gene_13070.t1	putative beta-lactamase family	25	n10-17c22/23o	0.988963
	g13202.t1	gene_02267.t1	hypothetical protein UCDDA912_g01584	21	n3-13c20/21o	0.652588
	g13210.t1	gene_14560.t1	hypothetical protein UCDDA912_g06518	25	n6-14c18/19o	0.959508
	g13228.t1	gene_14539.t1	putative hydrophobic surface binding protein a	24	n6-17c22/23o	0.991601
	g13236.t1	gene_14529.t1	putative cyanophycinase protein	20	n10-19c24/25o	0.971925
	g13238.t1	gene_14526.t1	pepsinogen c	23	n3-11c16/17o	0.969994
	g13267.t1	gene_14495.t1	choline dehydrogenase	26	n6-17c22/23o	0.989055
	g13289.t1	gene_14473.t1	Galactan endo-beta-1,3-galactanase	25	n4-11c16/17o	0.988495
	g13298.t1	gene_14459.t1	putative aldehyde dehydrogenase	24	n3-14c19/20o	0.969484
	g13303.t1	gene_14453.t1	glycosyl hydrolase family 61	21	n3-10c15/16o	0.795028
	g13317.t1	gene_14437.t1	Cell wall galactomannoprotein mp2 allergen f17-like protein	23	n3-10c15/16o	0.643232
	g13372.t1	gene_14406.t1	Thermolabile hemolysin	26	n7-14c19/20o	0.99456
	g13373.t1	gene_14404.t1	hypothetical protein UCDDA912_g09332	26	n3-14c19/20o	0.984045
	g13377.t1	gene_14399.t1	Cell wall mannoprotein 1	25	n3-11c16/17o	0.955666
	g1341.t1	gene_11771.t1	hypothetical protein UCDDA912_g08627	26	n4-15c33/34o176-198i	0.998877
	g13419.t1	gene_03615.t1	hypothetical protein UCDDA912_g09420	26	n2-12c17/18o	0.83867
	g13440.t1	gene_14353.t1	developmentally Regulated MAPK Interacting protein	27	n3-11c16/17o	0.995941
	g13463.t1	gene_14322.t1	alpha/beta-hydrolase	27	n7-17c22/23o	0.988882
	g13473.t1	gene_14304.t1	signal peptide-containing protein	20	n3-13c18/19o	0.953998
	g13505.t1	gene_14279.t1	glycosyl hydrolase family 61-domain-containing protein	25	n5-13c18/19o	0.999569
	g13518.t1	gene_00336.t1	glucooligosaccharide oxidase	27	n3-14c19/20o	0.986577
	g13534.t1	gene_14252.t1	Acetylxylan esterase	26	n6-14c18/19o	0.794281
	g13535.t1	gene_14248.t1	hypothetical protein DHEL01_v207533	26	n4-11c16/17o	0.997964
	g13539.t1	gene_05061.t1	Protein CAP22	21	n4-14c19/20o164-184i	0.918977
	g13559.t1	gene_14214.t1	heme peroxidase	20	n4-15c20/21o	0.524918
	g13574.t1	gene_14165.t1	hypothetical protein UCDDA912_g09759	21	n5-12c17/18o	0.986063
	g13582.t1	gene_14185.t1	YesU protein	24	n6-14c19/20o	0.966194
	g13610.t1	gene_14172.t1	hypothetical protein UCDDA912_g05513	26	n3-14c22/23o	0.998527
	g1362.t1	gene_11792.t1	E3 ubiquitin-protein ligase RNF13	21	n6-21c26/27o599-619i	0.989662
	g13624.t1	gene_14136.t1	Acid phosphatase	26	n10-17c22/23o	0.991127
	g13625.t1	gene_14091.t1	PPE family protein	26	n5-20c25/26o	0.988972
	g13640.t1	gene_03758.t1	related to hydrolases or acyltransferases (alpha/beta hydrolase superfamily)	20	n4-15c23/24o	0.994314
	g13645.t1	gene_11620.t1	putative oxidase protein	25	n4-14c19/20o	0.991567
	g13651.t1	gene_01413.t1	putative lipase 2	25	n10-21c26/27o	0.9939
	g13714.t1	gene_00291.t1	putative sterigmatocystin biosynthesis peroxidase stcC	23	n4-14c19/20o	0.994824
	g13716.t1	gene_01932.t1	cholera enterotoxin subunit A2	26	n7-17c22/23o	0.991982
	g13740.t1	gene_01967.t1	intracellular hyphae protein 1	26	n3-14c19/20o	0.998549
	g13756.t1	gene_01996.t1	hypothetical protein UCDDA912_g02039	23	n5-16c21/22o	0.838371
	g13775.t1	gene_02010.t1	putative glycosyl hydrolase, family 18	25	n3-10c16/17o	0.99316
	g13776.t1	gene_02012.t1	Penicillin-binding protein	27	n13-24c29/30o	0.890143
	g13791.t1	gene_02035.t1	glycosyl hydrolase family 18	24	n2-13c21/22o	0.979039
	g13813.t1	gene_13575.t1	putative subtilisin-like serine protease pr1c	27	n4-15c20/21o	0.869215
	g13814.t1	gene_02127.t1	major royal jelly protein	25	n6-15c20/21o	0.971806
	g13872.t1	gene_02136.t1	endonuclease exonuclease phosphatase family protein	25	n7-17c22/23o	0.788769
	g13880.t1	gene_02146.t1	pectate lyase L	27	n4-11c16/17o	0.9972
	g13892.t1	gene_02171.t1	hypothetical protein UCDDA912_g06859	25	n9-20c25/26o	0.943464
	g13899.t1	gene_02182.t1	putative peptidase m28	23	n7-17c29/30o	0.836969
	g13904.t1	gene_02183.t1	putative cytochrome p450	27	n4-15c20/21o	0.958797
	g13905.t1	gene_02184.t1	multicopper oxidase	26	n2-12c17/18o	0.91987
	g13907.t1	gene_02186.t1	ATP binding protein	24	n4-12c17/18o	0.996683
	g13908.t1	gene_02188.t1	polysaccharide lyase family 1 protein	24	n4-15c20/21o	0.905887
	g13919.t1	gene_02319.t1	alkaline serine protease Alp1	24	n7-14c19/20o	0.995961
	g13920.t1	gene_02315.t1	probable endopolygalacturonase	20	n7-18c23/24o	0.991503
	g13923.t1	gene_02311.t1	Altered inheritance of mitochondria protein 6	27	n2-13c18/19o	0.844927
	g13926.t1	gene_02308.t1	Extragenic suppressor of kinetochore protein 1	17	n4-15c27/28o	0.97967
	g13934.t1	gene_02294.t1	hypothetical protein UCDDA912_g08144	27	n3-14c19/20o	0.996449
	g13941.t1	gene_02289.t1	SGNH hydrolase	22	n8-18c23/24o363-381i	0.979477
	g13952.t1	gene_02275.t1	3-phytase A	27	n4-15c23/24o	0.990473
	g13954.t1	gene_02276.t1	Helicase required for RNAi-mediated heterochromatin assembly 1	23	n5-15c20/21o	0.988958
	g13958.t1	gene_02272.t1	PA domain-containing protein	24	n4-15c20/21o	0.983481
	g13964.t1	gene_02200.t1	SET domain-containing protein 5	23	n16-28c36/37o	0.947657
	g13970.t1	gene_02207.t1	hypothetical protein UCDDA912_g08165	26	n8-19c24/25o	0.969001
	g13997.t1	gene_02236.t1	putative pectate lyase	26	n3-13c18/19o	0.900032
	g1400.t1	gene_11843.t1	hypothetical protein DHEL01_v208130	17	n4-15c20/21o	0.615533
	g1401.t1	gene_11844.t1	putative pectinesterase family protein	27	n6-17c22/23o	0.821584
	g14012.t1	gene_02254.t1	hypothetical protein UCDDA912_g08184	20	n4-15c23/24o	0.936787
	g14016.t1	gene_02259.t1	WSC domain-containing protein	25	n4-15c22/23o	0.989215
	g14033.t1	gene_02346.t1	putative gas1-like protein	24	n7-14c19/20o	0.988332
	g14053.t1	gene_02369.t1	hypothetical protein DHEL01_v206856	26	n4-15c20/21o	0.997769
	g14154.t1	gene_10454.t1	hypothetical protein UCDDA912_g08225	27	n3-18c26/27o	0.921672
	g14168.t1	gene_10433.t1	endonuclease/Exonuclease/phosphatase	24	n5-13c18/19o	0.909085
	g14182.t1	gene_10414.t1	endo-1,4-beta-xylanase B	25	n6-17c22/23o	0.971117
	g14193.t1	gene_10411.t1	predicted protein	27	n4-14c19/20o	0.936083
	g14205.t1	gene_16165.t1	uncharacterized protein INS49_004881 [Diaporthe citri]	26	n5-16c22/23o	0.998041
	g14226.t1	gene_06829.t1	carbohydrate-binding module family 50 protein	26	n2-9c15/16o	0.98779
	g14248.t1	gene_03713.t1	hypothetical protein E8E14_002473	26	n3-11c16/17o	0.500536
	g14271.t1	gene_13214.t1	hypothetical protein VMCG_05226	25	n5-15c22/23o281-300i	0.642448
	g14275.t1	gene_13278.t1	putative isomerase YbhE	25	n7-18c28/29o	0.649026
	g14288.t1	gene_13296.t1	small secreted protein	23	n3-11c18/19o	0.87481
	g14294.t1	gene_13312.t1	probable lysophospholipase precursor	24	n6-17c23/24o	0.98827
	g14315.t1	gene_13322.t1	glycoside hydrolase family 93 protein	24	n4-15c22/23o	0.997195
	g14325.t1	gene_13336.t1	hypothetical protein DHEL01_v208692	25	n2-12c17/18o180-202i	0.994773
	g14336.t1	gene_13349.t1	glycoside hydrolase family 105 protein	23	n4-11c16/17o	0.999173
	g14342.t1	gene_13355.t1	hypothetical protein UCDDA912_g04149	21	n2-11c19/20o709-734i755-779o791-810i844-862o882-907i	0.989406
	g1435.t1	gene_11885.t1	hypothetical protein DHEL01_v204536	21	n3-14c19/20o	0.990094
	g14351.t1	gene_13366.t1	WSC-domain-containing protein	22	n3-13c18/19o	0.914418
	g14380.t1	gene_13382.t1	Putative fungistatic metabolite	24	n3-13c18/19o	0.584572
	g14402.t1	gene_13419.t1	glycoside hydrolase family 13 protein	26	n11-22c27/28o	0.998627
	g14406.t1	gene_13422.t1	biotrophy-associated secreted protein 2	27	n4-19c26/27o	0.990339
	g14457.t1	gene_00581.t1	malate dehydrogenase	26	n3-13c17/18o	0.906401
	g1450.t1	gene_11899.t1	putative glycoside hydrolase family 30 protein	26	n8-16c20/21o	0.697787
	g14552.t1	gene_05441.t1	SCP-like extracellular protein	25	n4-15c20/21o	0.859738
	g14555.t1	gene_05431.t1	carbohydrate esterase family 1 protein	26	n3-14c19/20o	0.999317
	g14558.t1	gene_05426.t1	Necrosis inducing protein	26	n6-18c26/27o	0.964665
	g1458.t1	gene_11906.t1	hypothetical protein VP1G_11210	25	n4-15c20/21o	0.968948
	g14588.t1	gene_05471.t1	putative msc1 protein	24	n6-14c19/20o	0.968293
	g14595.t1	gene_05478.t1	ricin b lectin	24	n3-13c18/19o	0.947019
	g14599.t1	gene_05481.t1	FAD dependent oxidoreductase	24	n3-13c18/19o	0.974099
	g14611.t1	gene_05492.t1	glycoside hydrolase family 35 protein	24	n10-21c29/30o	0.882474
	g14618.t1	gene_05496.t1	Rhamnogalacturonan acetylesterase	26	n4-11c16/17o	0.9864
	g14629.t1	gene_05510.t1	glycoside hydrolase family 10 protein	25	n5-15c20/21o	0.980093
	g14634.t1	gene_17980.t1	Acetylxylan esterase	17	n6-13c19/20o	0.996725
	g14664.t1	gene_17901.t1	pectin lyase	23	n6-15c20/21o	0.963538
	g14665.t1	gene_17902.t1	pectate lyase	23	n3-12c16/17o	0.707957
	g14680.t1	gene_17892.t1	putative rhamnogalacturonan acetylesterase	22	n4-15c19/20o	0.725273
	g14681.t1	gene_17893.t1	glycoside hydrolase family 28 protein	24	n8-19c30/31o	0.979794
	g14689.t1	gene_17878.t1	chitin-binding protein	26	n5-15c19/20o	0.98552
	g14697.t1	gene_17915.t1	deoxyribonuclease nucA nucB domain-containing	20	n3-14c19/20o	0.932941
	g14703.t1	gene_17870.t1	Lipase 3	25	n6-14c22/23o	0.75004
	g14708.t1	gene_17849.t1	hypothetical protein DHEL01_v207950	19	n6-15c20/21o50-75i	0.997508
	g14709.t1	gene_17848.t1	hypothetical protein UCDDA912_g05956	20	n4-14c19/20o	0.937345
	g14714.t1	gene_04357.t1	Allergen Asp f 7	18	n5-13c17/18o	0.907621
	g14720.t1	gene_04355.t1	choline dehydrogenase	20	n4-17c22/23o	0.935569
	g14728.t1	gene_17838.t1	hypothetical protein [Sandaracinus sp.]	26	n3-13c20/21o	0.965474
	g14769.t1	gene_04043.t1	hypothetical protein UCDDA912_g10398	26	n8-15c20/21o	0.889308
	g1477.t1	gene_11926.t1	secreted protein	25	n3-12c17/18o	0.987038
	g14798.t1	gene_00259.t1	quinoprotein amine dehydrogenase beta chain-like protein	25	n6-16c21/22o	0.924018
	g14812.t1	gene_03917.t1	Metallocarboxypeptidase A	27	n3-13c18/19o	0.999571
	g14817.t1	gene_16812.t1	hypothetical protein UCDDA912_g07079	18	n6-16c20/21o	0.995535
	g14823.t1	gene_03927.t1	predicted protein	19	n3-14c19/20o	0.991258
	g14828.t1	gene_03921.t1	FAD binding domain-containing protein	24	n10-18c25/26o	0.974828
	g14832.t1	gene_03944.t1	allergen asp f7	26	n4-14c19/20o	0.904377
	g14834.t1	gene_03946.t1	Axial budding pattern protein 2	17	n8-18c22/23o477-501i	0.989712
	g14849.t1	gene_03975.t1	secreted aspartic proteinase precursor	26	n3-14c19/20o	0.992255
	g14852.t1	gene_03979.t1	putative vacuolar triacylglycerol lipase	26	n8-19c27/28o	0.957751
	g14880.t1	gene_06553.t1	putative alpha-1,3-glucanase/mutanase	27	n2-13c21/22o	0.996777
	g14888.t1	gene_06561.t1	putative fluoride ion transporter CrcB 1	25	n6-14c19/20o	0.917033
	g14929.t1	gene_06858.t1	polysaccharide lyase family 3 protein	26	n3-13c18/19o	0.980431
	g14949.t1	gene_06831.t1	putative acetylcarboxylase	22	n4-15c27/28o	0.986895
	g1495.t1	gene_11954.t1	putative cell wall protein	27	n4-14c22/23o202-223i	0.98195
	g1496.t1	gene_11953.t1	putative neurofilament medium polypeptide protein	20	n6-17c22/23o	0.981906
	g14978.t1	gene_14024.t1	lytic polysaccharide monooxygenase	27	n6-17c22/23o	0.900811
	g15017.t1	gene_08540.t1	putative stress responsive a b barrel domain-containing protein	26	n4-23c28/29o	0.996636
	g15040.t1	gene_08568.t1	cell wall glucanase	26	n5-16c21/22o425-442i	0.940547
	g15043.t1	gene_08571.t1	putative aspergillopepsin-2 heavy chain (secreted protein)	25	n4-15c24/25o	0.998878
	g15049.t1	gene_08577.t1	feruloyl esterase B	26	n4-15c20/21o	0.969071
	g15050.t1	gene_08578.t1	secreted protein	26	n4-15c20/21o	0.998947
	g15059.t1	gene_05414.t1	Serine/threonine-protein kinase RAD53	25	n3-13c18/19o	0.991761
	g15075.t1	gene_05395.t1	putative cell surface protein	19	n5-16c20/21o	0.998094
	g1508.t1	gene_11961.t1	extracellular metalloprotease	23	n4-12c17/18o	0.9619
	g15084.t1	gene_13203.t1	putative glycoside hydrolase family 75 protein	26	n6-14c19/20o	0.998774
	g1520.t1	gene_11976.t1	acid protease	26	n8-19c24/25o	0.985223
	g1531.t1	gene_11986.t1	hypothetical protein UCDDA912_g10627	26	n3-10c15/16o	0.991616
	g1556.t1	gene_12019.t1	putative scp-like extracellular protein	25	n4-11c16/17o	0.757286
	g1568.t1	gene_12032.t1	predicted protein	25	n4-14c19/20o	0.982031
	g1590.t1	gene_12060.t1	adhesin protein Mad1	27	n3-10c15/16o	0.729514
	g160.t1	gene_12610.t1	Polysaccharide monooxygenase Cel61a	25	n3-11c16/17o	0.992071
	g1617.t1	gene_12757.t1	hypothetical protein DHEL01_v203484	26	n4-15c20/21o	0.996588
	g1637.t1	gene_12736.t1	amidase signature enzyme	26	n10-21c29/30o	0.950672
	g1663.t1	gene_11195.t1	glycoside hydrolase family 30 protein	26	n5-13c18/19o494-519i	0.513836
	g1670.t1	gene_11181.t1	predicted protein	27	n5-15c21/22o	0.913756
	g1684.t1	gene_11176.t1	necrosis- and ethylene-inducing protein	23	n6-13c18/19o	0.930344
	g1701.t1	gene_11150.t1	putative ribosomal protein s17 protein	19	n6-17c21/22o	0.976801
	g1702.t1	gene_11148.t1	nuclease S1	20	n3-14c19/20o	0.992611
	g1704.t1	gene_11146.t1	aspartic peptidase domain-containing protein	27	n5-13c17/18o427-445i	0.580108
	g1707.t1	gene_11142.t1	putative exported protein	24	n7-25c29/30o	0.911323
	g1708.t1	gene_11141.t1	hypothetical protein VPNG_04609	25	n3-12c17/18o	0.994881
	g1739.t1	gene_11104.t1	Subtilisin-like proteinase Spm1	23	n3-14c22/23o	0.939565
	g175.t1	gene_12895.t1	quinoprotein amine dehydrogenase beta chain-like protein	26	n2-13c18/19o	0.978453
	g1761.t1	gene_10902.t1	subtilisin Carlsberg	25	n6-14c23/24o	0.964268
	g1769.t1	gene_10911.t1	glycoside hydrolase	26	n3-11c16/17o	0.988993
	g1775.t1	gene_10919.t1	cutinase	27	n3-13c18/19o	0.707096
	g178.t1	gene_12898.t1	SSCRP protein	20	n9-20c25/26o229-254i	0.797665
	g1780.t1	gene_10925.t1	hypothetical protein DHEL01_v210309	20	n3-14c18/19o90-112i	0.724553
	g1781.t1	gene_10928.t1	Glucan 1,3-beta-glucosidase	27	n7-14c19/20o	0.98849
	g1794.t1	gene_10943.t1	glycosyl hydrolase family 16	27	n6-14c19/20o	0.715725
	g181.t1	gene_12902.t1	hypothetical protein DHEL01_v202940	24	n2-13c18/19o	0.858155
	g1818.t1	gene_10968.t1	glycoside hydrolase family 5 protein	26	n3-14c23/24o	0.983862
	g1824.t1	gene_10977.t1	putative glycoside hydrolase family 18 protein	17	n7-18c23/24o930-950i	0.914469
	g1832.t1	gene_10986.t1	glycoside hydrolase family 43 protein	25	n7-18c26/27o	0.961624
	g1841.t1	gene_10993.t1	hypothetical protein DHEL01_v202082	26	n4-15c27/28o	0.924907
	g1896.t1	gene_11058.t1	putative secreted protein	26	n4-15c27/28o	0.998419
	g1899.t1	gene_11061.t1	hypothetical protein UCDDA912_g04629	25	n3-14c19/20o	0.999522
	g1906.t1	gene_11078.t1	glycoside hydrolase family 5 protein	26	n3-10c15/16o	0.996521
	g1928.t1	gene_10875.t1	carbohydrate esterase family 15 protein	26	n6-17c22/23o	0.782504
	g1938.t1	gene_10863.t1	FKBP-type peptidyl-prolyl cis-trans isomerase	17	n4-15c20/21o	0.85507
	g1944.t1	gene_10856.t1	Zinc carboxypeptidase	20	n3-13c18/19o	0.967669
	g1952.t1	gene_10846.t1	endoglucanase EG-1	26	n3-13c18/19o	0.990632
	g1953.t1	gene_10845.t1	putative domon-like type 9 carbohydrate-binding module domain	21	n2-12c20/21o	0.999279
	g1966.t1	gene_10827.t1	serine protease	27	n8-20c30/31o	0.984926
	g1992.t1	gene_10796.t1	feruloyl esterase B	24	n5-16c21/22o	0.606581
	g2024.t1	gene_17018.t1	peptidase family M28	18	n5-16c25/26o	0.843195
	g2072.t1	gene_17064.t1	oligosaccharyltransferase subunit ribophorin II	20	n3-14c19/20o187-210i222-246o252-271i	0.989308
	g2078.t1	gene_17072.t1	cdp-alcohol phosphatidyltransferase protein	25	n6-16c21/22o181-198i	0.514648
	g209.t1	gene_12857.t1	chitin binding protein	24	n3-14c19/20o	0.81477
	g210.t1	gene_12852.t1	hypothetical protein CH63R_10685	26	n11-19c24/25o	0.977469
	g2131.t1	gene_17150.t1	uncharacterized protein INS49_002203 [Diaporthe citri]	24	n7-15c20/21o	0.944285
	g2195.t1	gene_17229.t1	hypothetical protein UCDDA912_g10258	25	n5-15c20/21o	0.957737
	g2222.t1	gene_17261.t1	carbohydrate-binding module family 1 protein	26	n3-13c18/19o	0.701578
	g2223.t1	gene_17262.t1	tripeptidyl-peptidase sed4	26	n4-15c20/21o	0.99774
	g2257.t1	gene_17302.t1	hypothetical protein DHEL01_v204748	26	n7-18c23/24o	0.948849
	g2275.t1	gene_17324.t1	Protein CAP22	23	n4-12c17/18o	0.626729
	g2297.t1	gene_17354.t1	Protein rds1	25	n3-14c19/20o	0.7668
	g2317.t1	gene_17379.t1	hypothetical protein UCDDA912_g05007	27	n3-11c18/19o	0.996453
	g2323.t1	gene_17388.t1	Chitin binding protein	21	n4-15c22/23o	0.777235
	g2344.t1	gene_17532.t1	putative GPI-anchored cupredoxin	23	n4-15c20/21o	0.917158
	g2349.t1	gene_17527.t1	Extracellular protein	21	n6-13c18/19o	0.610024
	g2378.t1	gene_17503.t1	heme peroxidase	23	n5-13c18/19o	0.996933
	g2385.t1	gene_17494.t1	hypothetical protein DHEL01_v212696	26	n4-12c17/18o	0.979839
	g2426.t1	gene_17436.t1	glycoside hydrolase family 115 protein	25	n5-16c20/21o	0.99667
	g2429.t1	gene_17434.t1	carbohydrate-binding module family 1 protein	26	n6-16c21/22o	0.977236
	g2431.t1	gene_17430.t1	hypothetical protein UCDDA912_g08679	17	n6-17c23/24o	0.775751
	g2436.t1	gene_17424.t1	peptidase s41 family protein	27	n6-17c22/23o	0.992189
	g2439.t1	gene_17419.t1	Natterin-like protein	24	n6-16c21/22o	0.995755
	g2445.t1	gene_17410.t1	putative acetylxylan esterase A	24	n7-15c20/21o	0.955275
	g2446.t1	gene_17409.t1	Ser-Thr-rich glycosyl-phosphatidyl-inositol-anchored membrane family-domain-containing protein	24	n4-11c16/17o	0.727517
	g247.t1	gene_12793.t1	putative outer capsid protein VP5	17	n4-15c23/24o166-193i	0.99144
	g2515.t1	gene_16664.t1	putative carboxypeptidase 2	24	n9-19c24/25o	0.951368
	g2528.t1	gene_13753.t1	aspartic proteinase	25	n4-17c22/23o463-483i	0.99329
	g2539.t1	gene_13850.t1	TRI14-like protein	27	n6-17c22/23o	0.790554
	g2580.t1	gene_13892.t1	alkaline serine protease Alp1	18	n3-14c18/19o	0.867032
	g2613.t1	gene_13931.t1	hypothetical protein VMCG_03630	22	n2-13c18/19o	0.873656
	g2619.t1	gene_13936.t1	arginase family protein	19	n4-14c18/19o	0.795721
	g2624.t1	gene_13945.t1	putative conserved glycine-rich protein	23	n6-17c21/22o	0.968168
	g2654.t1	gene_17798.t1	cutinase	24	n5-16c25/26o	0.978374
	g2655.t1	gene_17797.t1	glycoside hydrolase family 92 protein	25	n4-15c20/21o	0.985915
	g2665.t1	gene_17779.t1	hypothetical protein UCDDA912_g04036	21	n4-14c22/23o	0.977603
	g2668.t1	gene_17776.t1	carboxylesterase estA	25	n2-13c18/19o	0.858747
	g267.t1	gene_12085.t1	glycosyl hydrolase family 16	26	n6-13c18/19o	0.987593
	g2670.t1	gene_17774.t1	hypothetical protein UCDDA912_g04031	25	n6-14c19/20o	0.794865
	g2675.t1	gene_08358.t1	hypothetical protein VP1G_06956	23	n2-12c17/18o	0.874692
	g2676.t1	gene_17768.t1	aspergillopepsin, putative	20	n3-13c18/19o	0.842855
	g2678.t1	gene_12095.t1	hypothetical protein BDV29DRAFT_153040	27	n3-14c26/27o	0.954073
	g2684.t1	gene_17762.t1	Versatile peroxidase VPL2	26	n4-11c16/17o	0.805162
	g2699.t1	gene_17742.t1	rhamnogalacturonan lyase	27	n2-12c17/18o	0.983443
	g2706.t1	gene_17733.t1	glycoside hydrolase family 93	26	n6-17c21/22o	0.84088
	g2720.t1	gene_17716.t1	major royal jelly protein-domain-containing protein	27	n6-15c20/21o	0.914351
	g2722.t1	gene_17713.t1	putative pectin lyase A	25	n4-12c17/18o	0.656982
	g2735.t1	gene_17698.t1	cell wall protein	24	n3-12c17/18o	0.999113
	g2736.t1	gene_17696.t1	hypothetical protein DHEL01_v206029	20	n4-12c17/18o	0.920229
	g2740.t1	gene_17693.t1	fungal cellulose binding domain-containing protein	26	n3-13c17/18o	0.998495
	g2754.t1	gene_17679.t1	secreted aspartic proteinase precursor	26	n7-18c23/24o	0.97359
	g2759.t1	gene_17672.t1	aspartic peptidase domain-containing protein	25	n3-14c19/20o513-536i	0.995629
	g2780.t1	gene_17647.t1	eukaryotic aspartyl protease	27	n6-14c19/20o	0.978484
	g2782.t1	gene_17645.t1	putative phosphatidylethanolamine-binding protein pebp	25	n2-13c18/19o	0.998156
	g2803.t1	gene_17628.t1	hypothetical protein UCDDA912_g02531	26	n7-15c20/21o242-265i	0.818126
	g2811.t1	gene_17624.t1	GMC oxidoreductase	26	n7-16c21/22o	0.989818
	g2814.t1	gene_17621.t1	Lysophospholipase	26	n8-20c25/26o	0.998269
	g2828.t1	gene_17600.t1	metalloprotease MEP1	22	n6-17c22/23o	0.961138
	g2829.t1	gene_17599.t1	putative exoglucanase 3 precursor protein	24	n4-13c17/18o	0.995643
	g2839.t1	gene_17594.t1	endopolygalacturonase 3	27	n4-11c19/20o	0.995348
	g2845.t1	gene_17589.t1	hypothetical protein UCDDA912_g09088	20	n10-19c24/25o	0.955509
	g2847.t1	gene_17587.t1	hypothetical protein DHEL01_v204906	26	n5-16c21/22o	0.981157
	g286.t1	gene_12105.t1	CFEM domain-containing protein	25	n3-14c19/20o	0.988236
	g2868.t1	gene_13828.t1	glycoside hydrolase family 78 protein	23	n11-19c24/25o	0.948659
	g2884.t1	gene_13722.t1	putative gas1-like protein	26	n7-14c19/20o	0.958265
	g2903.t1	gene_13750.t1	Endoglucanase EG-II	21	n2-13c18/19o474-492i	0.956177
	g2909.t1	gene_06391.t1	putative L-asparaginase 1	18	n6-17c25/26o	0.994738
	g2911.t1	gene_13651.t1	hypothetical protein VPNG_03508	26	n3-15c20/21o	0.900689
	g2936.t1	gene_13599.t1	peroxidase	17	n3-14c19/20o	0.971967
	g2946.t1	gene_02332.t1	hypothetical protein DHEL01_v203418	21	n5-12c17/18o	0.999443
	g2949.t1	gene_13279.t1	hypothetical protein DHEL01_v207332	23	n3-14c19/20o	0.99675
	g2962.t1	gene_13664.t1	Thaumatin, pathogenesis-related	26	n7-18c23/24o	0.985828
	g2981.t1	gene_13700.t1	Tyrosinase-like protein orsC	27	n4-12c17/18o	0.9659
	g2986.t1	gene_13694.t1	Tripeptidyl-peptidase sed2	27	n2-10c15/16o	0.978207
	g2993.t1	gene_13584.t1	cutinase, putative	27	n4-12c17/18o	0.968532
	g3002.t1	gene_13549.t1	hypothetical protein DHEL01_v209460	18	n3-14c21/22o	0.992855
	g3024.t1	gene_08594.t1	amidohydrolase 3	27	n2-12c20/21o	0.998258
	g3026.t1	gene_13581.t1	hypothetical protein CI238_09841	22	n2-13c18/19o	0.991314
	g3031.t1	gene_13532.t1	hypothetical protein UCDDA912_g00202	27	n2-12c17/18o	0.563382
	g3037.t1	gene_13522.t1	berberine-like protein	25	n13-24c29/30o	0.992983
	g3042.t1	gene_13514.t1	hypothetical protein UCDDA912_g00193	26	n4-15c20/21o	0.948939
	g3051.t1	gene_13509.t1	hypothetical protein UCDDA912_g06922	24	n4-12c19/20o	0.97715
	g3059.t1	gene_13500.t1	mannan endo-1,4-beta-mannosidase 3	23	n4-11c16/17o	0.99217
	g3064.t1	gene_13495.t1	hypothetical protein UCDDA912_g06933	23	n10-21c29/30o	0.99618
	g3065.t1	gene_13494.t1	putative glycoside hydrolase family 32 protein	25	n3-14c19/20o	0.959454
	g3123.t1	gene_13817.t1	soluble quino protein glucose dehydrogenase	19	n4-15c20/21o	0.924951
	g3149.t1	gene_01189.t1	peptidase A4 family protein	25	n4-11c16/17o	0.976071
	g315.t1	gene_00041.t1	Minor extracellular protease vpr	27	n4-15c19/20o	0.896579
	g316.t1	gene_12131.t1	carbonic anhydrase	25	n6-17c21/22o	0.831756
	g3169.t1	gene_06425.t1	hypothetical protein UCDDA912_g03326	22	n4-11c16/17o	0.744395
	g3184.t1	gene_06412.t1	Glycoside hydrolase family 43	26	n3-14c19/20o	0.998659
	g320.t1	gene_12135.t1	acid protease	24	n2-12c16/17o	0.522648
	g3216.t1	gene_06376.t1	putative trypsin-like protease	24	n4-11c19/20o	0.988112
	g3222.t1	gene_06369.t1	putative Tripeptidyl-peptidase sed2	27	n10-21c27/28o	0.958603
	g3225.t1	gene_06366.t1	antigenic cell wall	26	n3-14c19/20o	0.964749
	g3229.t1	gene_06327.t1	hypothetical protein UCDDA912_g03362	25	n8-19c23/24o	0.998383
	g3233.t1	gene_06333.t1	tannase and feruloyl esterase	26	n3-14c25/26o	0.998129
	g3234.t1	gene_06336.t1	intracellular hyphae protein 1	24	n4-15c19/20o	0.965539
	g3246.t1	gene_06353.t1	predicted protein	25	n5-16c21/22o	0.991341
	g3271.t1	gene_06309.t1	glycoside hydrolase family 61 protein	26	n11-22c27/28o	0.959996
	g3274.t1	gene_06306.t1	putative proline-rich antigen	18	n6-14c18/19o	0.837091
	g3276.t1	gene_06304.t1	glycosyl hydrolase family 16	26	n4-14c19/20o	0.985404
	g328.t1	gene_12143.t1	Ophiobolin F synthase	21	n6-14c19/20o	0.990168
	g3285.t1	gene_06290.t1	hypothetical protein DHEL01_v210011	26	n5-13c19/20o	0.921292
	g3286.t1	gene_06291.t1	C2H2 type zinc finger domain-containing protein	20	n6-17c25/26o182-205i	0.937964
	g3287.t1	gene_06289.t1	hypothetical protein DHEL01_v210009	26	n3-14c19/20o	0.813332
	g3288.t1	gene_06288.t1	putative lipase 2	27	n4-11c19/20o541-561i	0.99916
	g3297.t1	gene_06275.t1	zinc carboxypeptidase	24	n4-11c16/17o	0.92585
	g3298.t1	gene_06274.t1	putative pectin lyase C	27	n4-15c21/22o	0.833431
	g3311.t1	gene_06261.t1	putative antigenic cell wall protein	27	n6-14c19/20o	0.999316
	g3312.t1	gene_06260.t1	Extracellular metalloprotease	25	n5-13c18/19o	0.878067
	g3330.t1	gene_06811.t1	putative esterase family protein	23	n3-12c17/18o	0.973576
	g3386.t1	gene_06724.t1	Linoleate 11-lipoxygenase	24	n7-16c21/22o	0.931514
	g3400.t1	gene_06706.t1	glycosyl hydrolases family 18	22	n4-15c19/20o	0.999594
	g3416.t1	gene_06688.t1	Minor extracellular protease vpr	25	n3-14c20/21o	0.944791
	g3417.t1	gene_06687.t1	Carboxylesterase type B	26	n3-13c18/19o	0.997295
	g3424.t1	gene_06679.t1	putative wsc domain	25	n5-13c17/18o	0.724825
	g3447.t1	gene_06651.t1	putative 2og-fe oxygenase family protein	17	n5-15c24/25o	0.999104
	g3537.t1	gene_06920.t1	glycoside hydrolase, family 16	26	n16-26c31/32o	0.928708
	g3554.t1	gene_06946.t1	putative aspartic-type endopeptidase OPSB	24	n3-14c19/20o457-477i	0.955828
	g3559.t1	gene_06952.t1	glycoside hydrolase family 30 protein	26	n2-12c17/18o	0.973149
	g3562.t1	gene_06955.t1	hypothetical protein UCDDA912_g08460	21	n5-16c21/22o	0.989084
	g3565.t1	gene_06971.t1	Major allergen Asp f 2	25	n2-12c17/18o	0.996777
	g3570.t1	gene_06966.t1	S-2-hydroxy-acid oxidase	17	n4-11c16/17o	0.992023
	g3571.t1	gene_06965.t1	peptidase M28	26	n5-16c21/22o	0.994187
	g3582.t1	gene_06977.t1	glycoside hydrolase family 76	21	n5-16c24/25o	0.989842
	g3590.t1	gene_06984.t1	tyrosinase central domain-containing protein	24	n7-18c23/24o	0.999312
	g3593.t1	gene_06987.t1	ankyrin repeat protein	23	n11-22c29/30o	0.995649
	g3594.t1	gene_06988.t1	alkaline serine protease	21	n6-17c22/23o	0.994295
	g3595.t1	gene_06989.t1	Pc16g11320 [Penicillium chrysogenum Wisconsin 54-1255]; acc. no. XP_002561436	25	n3-13c17/18o	0.984698
	g3597.t1	gene_06990.t1	hypothetical protein BS50DRAFT_502972	26	n3-13c18/19o	0.995467
	g3607.t1	gene_07002.t1	feruloyl esterase B	27	n3-14c18/19o	0.998461
	g3632.t1	gene_07029.t1	putative alpha-l-rhamnosidase a	25	n14-24c33/34o	0.991222
	g3637.t1	gene_07036.t1	NADH dehydrogenase	18	n6-13c18/19o	0.992278
	g3676.t1	gene_13066.t1	wsc domain-containing protein	21	n5-16c21/22o	0.940681
	g3695.t1	gene_07112.t1	phosphodiesterase/alkaline phosphatase D precursor	24	n2-12c17/18o	0.926476
	g3696.t1	gene_07113.t1	glycoside hydrolase family 28 protein	22	n6-13c18/19o	0.995927
	g3702.t1	gene_07119.t1	aspartic proteinase	26	n4-15c19/20o	0.882573
	g3708.t1	gene_07129.t1	Six-hairpin glycosidase	26	n7-15c21/22o	0.981427
	g3711.t1	gene_07133.t1	Alkali-sensitive linkage protein 1	26	n6-17c22/23o	0.988028
	g3713.t1	gene_07137.t1	glycoside hydrolase family 61 protein	24	n3-14c18/19o	0.995298
	g3715.t1	gene_07139.t1	glycoside hydrolase family 43	27	n4-15c19/20o	0.955683
	g3724.t1	gene_07147.t1	glycoside hydrolase family 55 protein	27	n6-14c18/19o	0.959374
	g3734.t1	gene_07159.t1	alkaline phosphatase-like protein	25	n5-13c18/19o	0.592533
	g3745.t1	gene_07172.t1	hypothetical protein DHEL01_v208587	23	n6-15c19/20o	0.982802
	g3764.t1	gene_07198.t1	hypothetical protein DHEL01_v208082	20	n5-16c20/21o	0.998679
	g3774.t1	gene_07985.t1	hypothetical protein DHEL01_v206291	20	n3-13c17/18o	0.988442
	g3810.t1	gene_07948.t1	hypothetical protein UCDDA912_g01126	22	n3-14c21/22o263-283i	0.997458
	g3819.t1	gene_07935.t1	glycoside hydrolase family 5 protein	24	n2-15c20/21o	0.872086
	g3822.t1	gene_07932.t1	concanavalin A-like lectin/glucanase	23	n4-11c16/17o398-416i	0.951052
	g3827.t1	gene_07926.t1	carboxypeptidase Y-like protein A	22	n3-10c15/16o	0.670737
	g3869.t1	gene_07872.t1	expression library immunization antigen 1	27	n6-15c20/21o201-222i	0.997
	g3884.t1	gene_07856.t1	putative carboxylesterase family protein	24	n4-15c20/21o	0.927767
	g3885.t1	gene_07855.t1	Minor extracellular protease vpr	26	n6-14c19/20o517-540i	0.966062
	g3890.t1	gene_07851.t1	hypothetical protein UCDDA912_g07244	20	n3-14c19/20o268-291i	0.975334
	g3898.t1	gene_07841.t1	hypothetical protein UCDDA912_g00518	27	n6-17c25/26o	0.50871
	g3899.t1	gene_07840.t1	hypothetical protein UCDDA912_g00519	18	n8-16c21/22o	0.727915
	g3902.t1	gene_07838.t1	cellulose-growth-specific protein	20	n6-17c25/26o	0.830195
	g3933.t1	gene_07797.t1	saponin hydrolase precursor	24	n2-12c17/18o	0.996055
	g3963.t1	gene_07786.t1	hypothetical protein UCDDA912_g00551	26	n6-13c18/19o	0.957064
	g3995.t1	gene_07753.t1	hypothetical protein DHEL01_v207107	21	n6-17c29/30o	0.89532
	g4040.t1	gene_07682.t1	Putative lipase atg15	23	n19-30c37/38o	0.997238
	g4043.t1	gene_07679.t1	putative mitochondrial precursor protein	20	n4-14c19/20o	0.861955
	g4056.t1	gene_07666.t1	six-hairpin glycosidase	27	n3-11c16/17o	0.780226
	g4073.t1	gene_07633.t1	hypothetical protein DHEL01_v212044	25	n3-13c18/19o	0.999047
	g4096.t1	gene_07608.t1	transmembrane protein	24	n4-15c20/21o157-178i	0.866951
	g4101.t1	gene_07602.t1	putative beta-galactosidase C	26	n4-14c19/20o	0.993904
	g4107.t1	gene_07595.t1	putative carbohydrate-binding module family 1 protein	25	n3-12c17/18o	0.992343
	g4114.t1	gene_07585.t1	putative vesicular integral-membrane protein vip36 protein	17	n3-13c18/19o284-308i	0.998617
	g4162.t1	gene_07538.t1	Cellobiose dehydrogenase	26	n7-18c23/24o	0.994784
	g4168.t1	gene_07532.t1	hypothetical protein UCDDA912_g04063	25	n3-13c18/19o	0.995865
	g4203.t1	gene_07492.t1	putative cfem domain-containing protein	19	n4-15c20/21o183-207i	0.999175
	g4288.t1	gene_14466.t1	Glycoside hydrolase family 28 protein	23	n2-12c19/20o	0.996562
	g4310.t1	gene_07485.t1	glycosyl hydrolase family 43	26	n6-17c22/23o	0.856952
	g4346.t1	gene_07327.t1	GPI anchored serine-rich protein	23	n3-10c15/16o	0.988683
	g437.t1	gene_11395.t1	glycosyl hydrolase family 76-domain-containing protein	24	n10-17c22/23o	0.919237
	g4403.t1	gene_07261.t1	uncharacterized protein K452DRAFT_322868	24	n6-16c21/22o	0.524219
	g4460.t1	gene_08392.t1	hypothetical protein K458DRAFT_415220	27	n5-15c19/20o	0.965891
	g4490.t1	gene_07991.t1	putative isochorismatase family protein	20	n7-15c20/21o	0.938483
	g4491.t1	gene_07990.t1	Subtilisin-like protease 2	26	n8-18c22/23o	0.996207
	g4509.t1	gene_08029.t1	predicted protein	21	n4-12c17/18o	0.98606
	g4531.t1	gene_08046.t1	glycosyl hydrolase	26	n2-15c19/20o	0.9271
	g4538.t1	gene_01820.t1	LysM domain-containing protein	26	n2-12c17/18o	0.990334
	g4543.t1	gene_08047.t1	hypothetical protein DHEL01_v201567	26	n5-14c19/20o	0.969698
	g4554.t1	gene_15303.t1	Neutral protease 2-like protein	20	n3-13c18/19o	0.511742
	g4565.t1	gene_08052.t1	putative phosphatidylethanolamine-binding protein pebp	25	n8-16c20/21o263-288i	0.959889
	g4601.t1	gene_08084.t1	hypothetical protein UCDDA912_g02159	23	n3-14c18/19o	0.990469
	g4612.t1	gene_08414.t1	GMC oxidoreductase	22	n14-25c30/31o	0.978777
	g4616.t1	gene_08416.t1	eukaryotic aspartyl protease	26	n6-17c22/23o	0.999191
	g4619.t1	gene_08418.t1	hypothetical protein DHEL01_v203711	21	n6-17c25/26o	0.961246
	g4628.t1	gene_08419.t1	Endo-1,4-beta-xylanase 1	23	n3-14c19/20o	0.865685
	g4643.t1	gene_08436.t1	2-hydroxy-6-oxo-6-phenylhexa-2,4-dienoate hydrolase	23	n4-15c20/21o	0.887783
	g4659.t1	gene_08446.t1	gpi anchored protein	26	n3-14c19/20o217-241i	0.985814
	g4660.t1	gene_08447.t1	putative dynactin arp1 p25 subunit protein	26	n7-18c25/26o	0.980882
	g4666.t1	gene_08453.t1	putative transcription factor cys6	18	n2-11c16/17o1004-1034i	0.965069
	g4670.t1	gene_08457.t1	hypothetical protein VSDG_04980	20	n3-14c21/22o	0.994205
	g4687.t1	gene_08476.t1	hypothetical protein Vi05172_g2502	23	n5-13c18/19o	0.878547
	g47.t1	gene_13088.t1	GPI-anchored cell wall beta-1,3-endoglucanase EglC	27	n2-13c18/19o448-468i	0.523103
	g4703.t1	gene_08493.t1	platelet-activating factor acetylhydrolase	20	n14-25c30/31o	0.714384
	g4717.t1	gene_08508.t1	Fungal specific transcription factor domain family protein	25	n3-13c18/19o	0.998751
	g4732.t1	gene_08518.t1	putative carbohydrate esterase family 8 protein	26	n4-15c20/21o	0.996387
	g4733.t1	gene_08519.t1	FAD dependent oxidoreductase	26	n9-17c21/22o	0.993136
	g4769.t1	gene_10286.t1	L-ascorbate oxidase	26	n4-15c20/21o	0.967515
	g4780.t1	gene_10273.t1	putative hydrophobin-like protein	24	n3-12c17/18o	0.961381
	g4848.t1	gene_10197.t1	hypothetical protein UCDDA912_g04702	19	n3-14c22/23o	0.942199
	g4854.t1	gene_10191.t1	hypothetical protein UCDDA912_g04708	26	n11-24c29/30o	0.993053
	g4858.t1	gene_10187.t1	hypothetical protein DHEL01_v203553	25	n6-14c19/20o	0.956573
	g4887.t1	gene_10153.t1	putative pepsin a1	26	n3-13c17/18o	0.948738
	g4895.t1	gene_10148.t1	5'/3'-nucleotidase SurE	27	n3-14c22/23o	0.702574
	g4898.t1	gene_10145.t1	putative glycosyl hydrolase family 61	27	n2-13c18/19o	0.987489
	g4909.t1	gene_10134.t1	endoglucanase 7a	26	n8-17c22/23o	0.999054
	g4911.t1	gene_10131.t1	glycoside hydrolase family 18 protein	24	n3-13c17/18o	0.991711
	g4925.t1	gene_10109.t1	hypothetical protein UCDDA912_g02155	27	n5-13c17/18o	0.998932
	g4927.t1	gene_10107.t1	putative glycoside hydrolase family 2 protein	24	n5-16c24/25o	0.865225
	g4935.t1	gene_04426.t1	putative V-type ATP synthase alpha chain	27	n4-15c19/20o	0.847197
	g4968.t1	gene_10063.t1	glycoside hydrolase family 30 protein	26	n4-12c17/18o	0.99088
	g4971.t1	gene_10061.t1	hypothetical protein DHEL01_v209948	22	n4-15c20/21o	0.944867
	g4974.t1	gene_10056.t1	hypothetical protein DHEL01_v206635	23	n4-15c19/20o	0.999831
	g4982.t1	gene_10045.t1	glycoside hydrolase family 2 protein	20	n7-18c22/23o	0.984607
	g4983.t1	gene_10044.t1	feruloyl esterase A	26	n4-11c16/17o	0.998096
	g4987.t1	gene_10041.t1	hypothetical protein UCDDA912_g10568	26	n5-16c21/22o	0.747365
	g499.t1	gene_11327.t1	Signaling mucin MSB2	26	n5-15c20/21o851-872i	0.949057
	g4992.t1	gene_10037.t1	Six-hairpin glycosidase-like protein	27	n2-9c14/15o	0.718407
	g4996.t1	gene_10030.t1	hypothetical protein UCDDA912_g05990	20	n7-18c24/25o	0.994832
	g5008.t1	gene_10010.t1	chitin binding protein	25	n5-16c34/35o	0.920796
	g5036.t1	gene_09981.t1	Clock-controlled pheromone ccg-4	20	n3-14c22/23o	0.999137
	g5040.t1	gene_09978.t1	endoglucanase c	27	n2-12c17/18o	0.936676
	g5057.t1	gene_09961.t1	extracellular serine-rich protein	24	n7-15c20/21o214-239i	0.964634
	g5058.t1	gene_09960.t1	acetylxylan esterase 2	25	n6-17c21/22o	0.994818
	g5100.t1	gene_09861.t1	chloroperoxidase-like protein	23	n3-13c17/18o	0.993492
	g5149.t1	gene_09798.t1	transmembrane protein 32	18	n7-17c22/23o	0.979051
	g5154.t1	gene_09795.t1	Tyrosinase-like protein orsC	27	n7-18c23/24o	0.998966
	g5162.t1	gene_09786.t1	hypothetical protein DHEL01_v202067	27	n6-18c26/27o	0.994205
	g5180.t1	gene_09766.t1	uncharacterized protein INS49_008056 [Diaporthe citri]	24	n3-14c18/19o	0.93667
	g5187.t1	gene_09763.t1	putative secreted protein	24	n4-15c21/22o	0.985762
	g5224.t1	gene_09719.t1	putative pci domain-containing protein	27	n4-15c23/24o	0.966556
	g5316.t1	gene_09609.t1	dockerin type 1	21	n6-14c19/20o	0.985595
	g5336.t1	gene_09282.t1	putative small secreted protein	18	n5-15c20/21o	0.843098
	g5337.t1	gene_09283.t1	putative chitin- domain 3 protein	25	n2-12c17/18o	0.952143
	g5345.t1	gene_09291.t1	hydrophobic surface binding protein	26	n4-15c23/24o	0.714538
	g5347.t1	gene_09295.t1	hypothetical protein DHEL01_v206232	25	n6-15c20/21o	0.996554
	g5352.t1	gene_09301.t1	glycoside hydrolase family 16 protein	27	n4-15c20/21o	0.942245
	g5353.t1	gene_09302.t1	putative duf1237 domain-containing protein	18	n9-20c32/33o	0.963059
	g5407.t1	gene_09366.t1	putative glycoside hydrolase family 16 protein	26	n9-17c22/23o434-452i	0.99157
	g5417.t1	gene_09378.t1	hypothetical protein DHEL01_v203365	24	n5-14c19/20o	0.994073
	g5429.t1	gene_09391.t1	Axial budding pattern protein 2	27	n15-26c31/32o171-193i	0.998805
	g5436.t1	gene_09402.t1	putative beta-glucosidase btgE	18	n6-14c19/20o	0.989907
	g5450.t1	gene_09417.t1	hypothetical protein VMCG_01052	27	n4-15c25/26o	0.971655
	g5485.t1	gene_09450.t1	putative lipase 2	25	n7-17c21/22o	0.746146
	g5494.t1	gene_09459.t1	glycoside hydrolase family 5 protein	25	n3-13c17/18o	0.993157
	g5522.t1	gene_09498.t1	glycoside hydrolase family 10 protein	27	n4-15c19/20o	0.99517
	g5526.t1	gene_09502.t1	Beta-hexosaminidase 2	27	n5-13c18/19o	0.979371
	g558.t1	gene_11252.t1	alpha-L-rhamnosidase A precursor	26	n3-12c17/18o	0.986009
	g5595.t1	gene_09578.t1	carboxylesteras-like protein	27	n4-18c23/24o	0.913933
	g5614.t1	gene_09602.t1	hypothetical protein UCDDA912_g01601	20	n4-15c20/21o	0.990335
	g5633.t1	gene_09248.t1	cytosolic Cu/Zn superoxide dismutase	27	n4-12c17/18o	0.558696
	g5638.t1	gene_09242.t1	leucine aminopeptidase 1	25	n3-13c18/19o	0.937655
	g5644.t1	gene_09233.t1	endo-1,4-beta-xylanase D precursor	25	n3-13c18/19o	0.969787
	g5657.t1	gene_09219.t1	Kin of IRRE-like protein 3	21	n8-16c21/22o233-257i	0.984752
	g5666.t1	gene_09207.t1	anchored cell wall protein-7	25	n3-14c19/20o	0.996891
	g5679.t1	gene_09191.t1	hypothetical protein UCDDA912_g01652	26	n6-14c19/20o374-393i	0.899868
	g5682.t1	gene_09188.t1	Endochitinase 1	27	n3-14c21/22o	0.989606
	g5701.t1	gene_09165.t1	extracellular matrix protein	27	n3-14c19/20o204-221i	0.71826
	g5718.t1	gene_09145.t1	putative coagulation factor 5 8 type domain-containing protein	24	n6-17c21/22o	0.998748
	g5719.t1	gene_09144.t1	hypothetical protein DHEL01_v210438	21	n5-16c21/22o163-184i	0.594041
	g5739.t1	gene_09123.t1	cerato-platanin 6	25	n4-14c19/20o	0.97368
	g5752.t1	gene_09110.t1	GDSL-like Lipase/Acylhydrolase	27	n8-16c20/21o	0.892021
	g5756.t1	gene_09104.t1	hypothetical protein UCDDA912_g00098	27	n3-12c17/18o	0.955983
	g5772.t1	gene_09083.t1	hypothetical protein UCDDA912_g00084	23	n13-21c28/29o232-255i	0.995442
	g5828.t1	gene_09010.t1	ABC-type Fe3+ transport system	19	n4-11c19/20o	0.975084
	g5833.t1	gene_09007.t1	hypothetical protein DL546_003848	17	n8-18c23/24o	0.98757
	g5835.t1	gene_09002.t1	pectate lyase a	23	n3-14c19/20o	0.999591
	g5836.t1	gene_09001.t1	dipeptidyl-peptidase-like protein V precursor	26	n6-14c19/20o	0.858206
	g5846.t1	gene_08991.t1	hypothetical protein DHEL01_v201487	26	n4-14c19/20o	0.805369
	g5850.t1	gene_08987.t1	Chitinase 1	26	n5-12c19/20o	0.994995
	g5869.t1	gene_08968.t1	putative scp-like extracellular protein	26	n4-15c20/21o	0.960243
	g5874.t1	gene_08963.t1	carbohydrate esterase family 16 protein	23	n4-12c16/17o	0.998215
	g5875.t1	gene_08962.t1	FAD binding domain containing protein	18	n4-12c17/18o	0.994804
	g5902.t1	gene_08934.t1	FAD binding domain-containing	27	n3-14c23/24o	0.933529
	g5905.t1	gene_08932.t1	covalently-linked cell wall protein	25	n6-17c35/36o	0.968607
	g592.t1	gene_12715.t1	FAD binding domain-containing protein	26	n3-14c19/20o	0.860511
	g5925.t1	gene_08909.t1	non-anchored cell wall protein 1	26	n7-15c20/21o	0.683897
	g5928.t1	gene_08905.t1	Poly(rC)-binding protein 4	24	n3-11c17/18o	0.952918
	g5957.t1	gene_08871.t1	soluble quino protein glucose dehydrogenase	26	n4-14c22/23o478-498i	0.981539
	g5979.t1	gene_08844.t1	glycoside hydrolase family 47 protein	17	n6-14c19/20o	0.972711
	g6007.t1	gene_08817.t1	hypothetical protein UCDDA912_g05111	27	n7-16c20/21o	0.99449
	g6012.t1	gene_08812.t1	putative glycosidase crf1	27	n5-16c21/22o	0.996192
	g6048.t1	gene_08774.t1	class I glutamine amidotransferase-like protein	24	n7-15c20/21o	0.82787
	g6052.t1	gene_08770.t1	glycoside hydrolase family 43 protein	24	n7-17c22/23o	0.996936
	g6060.t1	gene_08758.t1	Leucine aminopeptidase 2	24	n6-16c21/22o	0.971411
	g6061.t1	gene_08757.t1	alkaline serine protease Alp1	22	n3-14c18/19o	0.996206
	g6062.t1	gene_08756.t1	putative carbohydrate-binding module family 1 protein	26	n5-13c18/19o	0.996162
	g6078.t1	gene_01491.t1	hypothetical protein KVR01_002562 [Diaporthe batatas]	27	n5-16c24/25o	0.94844
	g6100.t1	gene_08714.t1	acid phosphatase precursor	26	n3-13c18/19o	0.998999
	g6107.t1	gene_08723.t1	GDSL-like Lipase/Acylhydrolase	24	n8-18c30/31o	0.970915
	g6108.t1	gene_08724.t1	extracellular dipeptidyl-peptidase Dpp4	24	n3-14c18/19o	0.9078
	g6119.t1	gene_08702.t1	fungal cellulose binding domain-containing protein	26	n3-11c16/17o	0.973864
	g6170.t1	gene_08598.t1	Acetylxylan esterase 2	26	n5-16c21/22o	0.992964
	g6176.t1	gene_13266.t1	uncharacterized protein INS49_009076 [Diaporthe citri]	20	n7-19c24/25o	0.980863
	g6181.t1	gene_13261.t1	Acetylxylan esterase-like protein	26	n4-15c20/21o	0.856277
	g6191.t1	gene_08607.t1	putative aldose 1-epimerase	26	n6-16c21/22o	0.559313
	g6194.t1	gene_08609.t1	predicted protein	26	n4-15c27/28o	0.772097
	g6204.t1	gene_08617.t1	hypothetical protein UCDDA912_g07867	22	n4-15c19/20o	0.911085
	g6208.t1	gene_08620.t1	fad-binding domain-containing protein	21	n10-17c22/23o	0.994538
	g6216.t1	gene_08625.t1	minor extracellular protease vpr	23	n4-16c21/22o	0.992169
	g6222.t1	gene_08630.t1	hypothetical protein DHEL01_v209922	24	n6-17c22/23o	0.690906
	g6232.t1	gene_08638.t1	eukaryotic aspartyl protease	25	n7-15c20/21o	0.984959
	g6243.t1	gene_08646.t1	Di-copper centre-containing protein	24	n3-13c18/19o	0.98861
	g6254.t1	gene_08660.t1	related to 5-carboxyvanillate decarboxylase	18	n6-17c22/23o	0.953152
	g6261.t1	gene_08665.t1	hypothetical protein DHEL01_v207755	19	n8-19c24/25o	0.97915
	g6265.t1	gene_08668.t1	xyloglucan-specific endo-beta-1,4-glucanase A	27	n5-14c19/20o	0.952856
	g6289.t1	gene_08595.t1	Di-copper centre-containing protein	19	n4-15c19/20o	0.985793
	g6296.t1	gene_16262.t1	chrd superfamily protein	25	n3-14c18/19o	0.995282
	g6297.t1	gene_16259.t1	glycosyl hydrolase family 76	25	n4-15c20/21o440-462i	0.927422
	g6319.t1	gene_16230.t1	hypothetical protein DHEL01_v201284	18	n8-18c23/24o	0.99711
	g6325.t1	gene_16222.t1	pectate lyase F	27	n8-19c23/24o	0.81169
	g6343.t1	gene_16206.t1	putative multicopper oxidase	27	n6-17c24/25o	0.987845
	g6344.t1	gene_16205.t1	putative cytochrome p450	22	n5-16c23/24o	0.955893
	g6349.t1	gene_16200.t1	alpha beta-hydrolase protein	25	n5-16c23/24o	0.975187
	g6356.t1	gene_16193.t1	hypothetical protein UCDDA912_g10114	25	n6-13c17/18o	0.978925
	g6370.t1	gene_13595.t1	hypothetical protein BO97DRAFT_168399	23	n6-13c18/19o	0.760678
	g641.t1	gene_12660.t1	Cell wall protein SED1	22	n6-14c19/20o	0.995802
	g6422.t1	gene_16109.t1	glycosyl hydrolase family 92	20	n4-14c18/19o	0.93705
	g6430.t1	gene_13775.t1	pectin lyase E	26	n6-17c22/23o	0.987862
	g6432.t1	gene_16100.t1	acid alpha-amylase	25	n4-15c23/24o	0.995077
	g6447.t1	gene_16083.t1	hypothetical protein UCDDA912_g09646	23	n5-12c17/18o	0.996539
	g6448.t1	gene_16082.t1	Glucan 1,3-beta-glucosidase	27	n6-16c20/21o	0.975401
	g6455.t1	gene_16074.t1	glutamyl-trna subunit a	26	n4-11c16/17o	0.997328
	g6460.t1	gene_16059.t1	lytic polysaccharide monooxygenase	27	n3-11c16/17o	0.966309
	g6483.t1	gene_16035.t1	FAD binding domain-containing protein	23	n6-15c20/21o	0.905308
	g6512.t1	gene_16010.t1	Carbohydrate esterase family 5 protein	20	n4-11c15/16o	0.991378
	g6513.t1	gene_17648.t1	FAD/FMN-containing isoamyl alcohol oxidase-like protein MreA	25	n4-12c17/18o	0.956692
	g6516.t1	gene_13370.t1	polysaccharide lyase family 1 protein	24	n3-13c17/18o	0.968745
	g6522.t1	gene_14125.t1	hypothetical protein GQ607_014534	25	n6-14c19/20o	0.999514
	g6523.t1	gene_14124.t1	hypothetical protein CFIO01_13625	19	n6-17c22/23o	0.949329
	g6528.t1	gene_16000.t1	polysaccharide lyase family 1 protein	27	n5-16c21/22o	0.862774
	g6540.t1	gene_15990.t1	endo-1,4-beta-xylanase D precursor	23	n5-14c19/20o	0.970449
	g6548.t1	gene_15973.t1	putative beta-galactosidase b	26	n8-19c24/25o	0.994521
	g6559.t1	gene_15963.t1	hypothetical protein UCDDA912_g00903	19	n3-13c17/18o	0.974799
	g6563.t1	gene_15950.t1	glucooligosaccharide oxidase	26	n14-24c33/34o	0.993429
	g6566.t1	gene_15956.t1	Valacyclovir hydrolase	26	n6-16c21/22o	0.988439
	g6574.t1	gene_15945.t1	putative alpha-L-arabinofuranosidase B	26	n6-16c21/22o	0.995981
	g6579.t1	gene_15929.t1	hypothetical protein UCDDA912_g00886	26	n4-15c20/21o	0.830998
	g6588.t1	gene_15920.t1	Carboxypeptidase S	25	n3-10c15/16o	0.755806
	g6602.t1	gene_15896.t1	hypothetical protein DHEL01_v207632	24	n4-14c19/20o	0.959473
	g6605.t1	gene_15893.t1	uncharacterized protein INS49_009524 [Diaporthe citri]	23	n7-20c38/39o	0.999341
	g6613.t1	gene_15884.t1	fungal hydrophobin	20	n3-10c17/18o	0.997867
	g6615.t1	gene_15882.t1	Mannan endo-1,6-alpha-mannosidase DCW1	25	n5-15c20/21o457-479i	0.994929
	g6651.t1	gene_15839.t1	GPI anchored protein	25	n5-13c18/19o	0.948082
	g6664.t1	gene_15821.t1	DJ-1/PfpI family protein	24	n7-18c26/27o	0.992354
	g6665.t1	gene_15820.t1	putative short chain dehydrogenase reductase protein	23	n14-24c32/33o	0.998621
	g6667.t1	gene_15818.t1	Cell wall glyco protein	24	n6-16c20/21o	0.989436
	g6668.t1	gene_15816.t1	amidase	26	n6-14c19/20o	0.6359
	g6697.t1	gene_15783.t1	glycoside hydrolase family 74 protein	26	n4-15c19/20o	0.981056
	g670.t1	gene_12627.t1	minor extracellular protease vpr	25	n6-14c19/20o	0.94602
	g671.t1	gene_12626.t1	hypothetical protein EYC84_006970	22	n4-14c19/20o	0.971802
	g6711.t1	gene_15767.t1	glycoside hydrolase family 43 protein	27	n7-15c20/21o	0.995063
	g6715.t1	gene_15763.t1	putative glycoside hydrolase family 61 protein	27	n3-14c21/22o	0.994058
	g6717.t1	gene_15761.t1	Extracellular membrane protein, CFEM domain protein	25	n3-11c16/17o	0.999147
	g674.t1	gene_12623.t1	galactose mutarotase-like protein	27	n3-14c19/20o	0.998592
	g6747.t1	gene_15720.t1	extracellular alpha-1,3-glucanase/mutanase, putative	24	n3-14c23/24o449-469i	0.904707
	g6749.t1	gene_15718.t1	related to bromodomain protein BDF1	26	n8-15c20/21o	0.98732
	g6754.t1	gene_15713.t1	Cellulose-binding family ii protein	23	n3-14c23/24o	0.996411
	g6758.t1	gene_15710.t1	beta-glucanosyltransferase gel2	26	n3-14c21/22o470-489i	0.999039
	g6775.t1	gene_15694.t1	alpha-amylase 1	20	n4-15c20/21o514-536i	0.996434
	g6802.t1	gene_15660.t1	carbohydrate esterase family 3 protein	27	n6-14c19/20o	0.973588
	g6848.t1	gene_15615.t1	Tripeptidyl-peptidase sed2	27	n4-14c19/20o	0.853646
	g6850.t1	gene_15594.t1	Basic amino-acid permease	24	n3-18c26/27o	0.985168
	g6915.t1	gene_15252.t1	alpha-L-arabinofuranosidase axhA-2	26	n4-13c18/19o	0.971567
	g6930.t1	gene_15271.t1	uncharacterized protein INS49_009875 [Diaporthe citri]	25	n7-17c21/22o	0.985502
	g6962.t1	gene_15311.t1	RAM signaling pathway protein	25	n7-15c22/23o	0.974534
	g6964.t1	gene_15314.t1	necrosis-and ethylene-inducing protein-like protein 1 precursor	26	n6-13c18/19o	0.978964
	g6966.t1	gene_15316.t1	Cuticle-degrading protease	27	n3-14c18/19o	0.61241
	g6973.t1	gene_15324.t1	extracellular dihydrogeodin oxidase/laccase	27	n5-15c20/21o	0.994209
	g6976.t1	gene_15328.t1	putative 1,4-beta-D-glucan cellobiohydrolase B	24	n5-13c18/19o	0.885442
	g6981.t1	gene_15333.t1	putative dna-directed rna polymerase	25	n13-24c31/32o	0.66397
	g6986.t1	gene_15339.t1	putative immunoreactive protein	23	n3-14c19/20o	0.982714
	g6987.t1	gene_15340.t1	hypothetical protein UCDDA912_g02234	23	n4-14c22/23o	0.998584
	g700.t1	gene_12924.t1	predicted protein	23	n4-15c20/21o	0.928623
	g7002.t1	gene_15358.t1	small secreted	20	n4-12c17/18o	0.993838
	g7004.t1	gene_15360.t1	Metallo-dependent phosphatase	26	n3-13c18/19o	0.921175
	g701.t1	gene_12923.t1	hypothetical protein UCDDA912_g01376	25	n3-13c17/18o	0.830412
	g7043.t1	gene_15388.t1	putative glycoside hydrolase family 18 protein	27	n6-14c19/20o	0.689021
	g7050.t1	gene_15399.t1	RmlC-like cupin domain-containing protein	25	n4-12c17/18o	0.971016
	g7053.t1	gene_15402.t1	acetylxylan esterase	24	n7-18c26/27o	0.994039
	g7056.t1	gene_15405.t1	Cell wall galactomannoprotein mp2 allergen f17-like protein	27	n3-14c19/20o	0.992799
	g7073.t1	gene_15424.t1	cutinase	21	n9-17c26/27o	0.613152
	g7075.t1	gene_15426.t1	putative ethyl tert-butyl ether degradation protein	26	n4-14c18/19o	0.985944
	g7083.t1	gene_15435.t1	family 61 endoglucanase	26	n4-15c20/21o	0.998714
	g7104.t1	gene_15459.t1	putative sterigmatocystin biosynthesis peroxidase stcC	24	n6-16c21/22o	0.850735
	g7105.t1	gene_15460.t1	hypothetical protein UCDDA912_g04418	19	n7-17c22/23o	0.997933
	g7126.t1	gene_15485.t1	glycoside hydrolase family 5 protein	27	n3-13c31/32o	0.982744
	g7128.t1	gene_15487.t1	putative pectate lyase b	25	n3-10c15/16o	0.880931
	g7153.t1	gene_15513.t1	Minor extracellular protease vpr	23	n2-13c18/19o	0.537532
	g717.t1	gene_12968.t1	phosphatidylethanolamine-binding protein	22	n4-16c21/22o	0.981708
	g7170.t1	gene_15540.t1	glycoside hydrolase family 131 protein	26	n3-13c17/18o	0.964625
	g7171.t1	gene_15541.t1	putative alpha-l-rhamnosidase protein	27	n3-12c17/18o	0.982385
	g719.t1	gene_12966.t1	hypothetical protein UCDDA912_g08487	25	n4-11c16/17o	0.989772
	g7192.t1	gene_15202.t1	superoxide dismutase	26	n4-12c17/18o	0.962825
	g7196.t1	gene_15196.t1	putative peptidase tripeptidyl-peptidase protein	26	n6-14c19/20o	0.945284
	g7203.t1	gene_15187.t1	cutinase	21	n3-11c16/17o	0.994349
	g722.t1	gene_12960.t1	carbohydrate-binding module family 1 protein	27	n3-10c15/16o	0.985344
	g7223.t1	gene_15158.t1	putative isomerase YbhE	27	n3-14c19/20o	0.981617
	g724.t1	gene_12958.t1	hypothetical protein DHEL01_v200218	24	n5-16c24/25o173-195i	0.963821
	g7249.t1	gene_15123.t1	periplasmic trehalase	20	n7-14c19/20o	0.936402
	g7280.t1	gene_15093.t1	glycoside hydrolase family 13 protein	26	n2-13c21/22o	0.716188
	g7282.t1	gene_15090.t1	hypothetical protein VPNG_00104	18	n6-13c18/19o	0.909977
	g7293.t1	gene_15077.t1	hypothetical protein UCDDA912_g05190	26	n3-13c18/19o	0.97971
	g7306.t1	gene_15063.t1	putative glutamine-serine-proline rich	23	n3-14c19/20o	0.987403
	g7307.t1	gene_15061.t1	predicted protein	27	n4-14c19/20o	0.992447
	g7366.t1	gene_14992.t1	Secreted beta-glucosidase sun1	26	n3-14c19/20o	0.984073
	g739.t1	gene_12601.t1	Alpha-galactosidase D	26	n4-15c23/24o	0.952401
	g7405.t1	gene_14945.t1	putative wd40 repeat-like protein	27	n5-15c20/21o	0.956455
	g7414.t1	gene_14933.t1	Xyloglucan-specific endo-beta-1,4-glucanase A	26	n3-14c19/20o	0.993065
	g742.t1	gene_12598.t1	25 kDa protein elicitor	25	n4-12c17/18o	0.944855
	g7476.t1	gene_03565.t1	hypothetical protein DHEL01_v209295	19	n21-29c34/35o242-275i345-362o	0.992697
	g7485.t1	gene_03580.t1	putative lipocalin	26	n3-14c19/20o	0.75568
	g7486.t1	gene_03581.t1	lytic polysaccharide monooxygenase	17	n5-16c22/23o	0.988702
	g7497.t1	gene_03586.t1	glycoside hydrolase	25	n10-21c33/34o	0.968012
	g7499.t1	gene_03595.t1	Galactose oxidase	25	n7-18c23/24o	0.9863
	g7516.t1	gene_03609.t1	hypothetical protein UCDDA912_g08211	26	n9-19c27/28o	0.996589
	g7518.t1	gene_03611.t1	xylanase G1	27	n7-18c23/24o	0.992451
	g753.t1	gene_12587.t1	complex I intermediate-associated protein 30	19	n7-14c21/22o	0.818018
	g7533.t1	gene_03638.t1	putative 5nucleotidase	23	n7-14c19/20o	0.939833
	g7566.t1	gene_03682.t1	carbohydrate-binding module family 13 protein	26	n4-12c17/18o	0.79388
	g757.t1	gene_12583.t1	hypothetical protein UCDDA912_g04210	24	n3-13c20/21o	0.74348
	g7585.t1	gene_03716.t1	hypothetical protein IE81DRAFT_238318	22	n5-16c21/22o	0.930603
	g7588.t1	gene_13580.t1	aminopeptidase-like protein Y	24	n3-13c17/18o	0.983584
	g7630.t1	gene_03666.t1	virginiamycin b lyase	21	n3-14c19/20o	0.988665
	g7634.t1	gene_03771.t1	Aspartic proteinase yapsin-3	26	n5-12c17/18o	0.972125
	g7635.t1	gene_03772.t1	Tripeptidyl-peptidase sed2	25	n6-17c22/23o	0.991795
	g7638.t1	gene_03774.t1	putative major royal jelly protein	18	n4-14c26/27o	0.995442
	g7640.t1	gene_03775.t1	putative cas1 appressorium specific protein	27	n5-16c20/21o	0.993385
	g7673.t1	gene_03840.t1	predicted protein	17	n3-14c19/20o	0.995723
	g7677.t1	gene_03836.t1	hypothetical protein UCDDA912_g08268	23	n4-12c17/18o	0.972365
	g7686.t1	gene_03822.t1	amino acid transporter	22	n4-15c20/21o	0.981017
	g7714.t1	gene_03865.t1	pectin methylesterase	24	n2-13c20/21o	0.88199
	g7722.t1	gene_03873.t1	pectin lyase	19	n3-10c15/16o	0.98219
	g7726.t1	gene_03878.t1	hypothetical protein UCDDA912_g08211	22	n3-11c29/30o	0.997122
	g7727.t1	gene_03879.t1	Helicase required for RNAi-mediated heterochromatin assembly 1	20	n3-13c17/18o	0.993786
	g7729.t1	gene_03883.t1	Six-hairpin glycosidase	27	n2-13c18/19o682-700i	0.990575
	g7739.t1	gene_03891.t1	related to signal peptide protein	18	n3-10c17/18o	0.985844
	g7749.t1	gene_02394.t1	hypothetical protein VM1G_03602	27	n3-13c18/19o	0.507196
	g7754.t1	gene_02152.t1	amine oxidase	22	n7-18c23/24o	0.999514
	g7767.t1	gene_02417.t1	hypothetical protein UCDDA912_g10298	19	n4-15c19/20o	0.676537
	g7768.t1	gene_02418.t1	putative -dihydropseudooxynicotine hydrolase protein	26	n6-17c22/23o	0.894996
	g7770.t1	gene_02421.t1	FAD/NAD(P)-binding domain-containing protein	25	n4-15c27/28o	0.953776
	g7771.t1	gene_02422.t1	Thermolabile hemolysin	26	n7-14c18/19o	0.964214
	g7773.t1	gene_02424.t1	putative small secreted protein	20	n3-14c18/19o	0.667723
	g7798.t1	gene_02452.t1	exo-rhamnogalacturonase b	26	n2-13c18/19o	0.655037
	g7813.t1	gene_02475.t1	putative spore coat protein sp96 precursor	26	n3-14c19/20o	0.990878
	g7816.t1	gene_02476.t1	uncharacterized protein INS49_010815 [Diaporthe citri]	26	n3-13c18/19o	0.898395
	g7826.t1	gene_02487.t1	1,3-beta-glucanosyltransferase gel2	23	n6-17c22/23o474-492i	0.946301
	g7904.t1	gene_02036.t1	carbohydrate-binding module family 1 protein	19	n7-18c26/27o	0.962033
	g7908.t1	gene_02584.t1	hypothetical protein DHEL01_v204733	21	n5-13c20/21o	0.997317
	g7923.t1	gene_02596.t1	hypothetical protein UCDDA912_g07412	26	n5-12c17/18o	0.996361
	g795.t1	gene_12544.t1	putative carboxylesterase type b protein	24	n9-20c25/26o	0.99909
	g7953.t1	gene_03130.t1	subtilisin-like protein	26	n3-14c19/20o	0.995338
	g7954.t1	gene_03129.t1	exoglucanase 3 precursor	23	n6-13c17/18o	0.63639
	g7964.t1	gene_03107.t1	Subtilisin-like protease 6	21	n2-15c20/21o	0.979989
	g7976.t1	gene_03104.t1	putative beta-galactosidase E	25	n7-18c27/28o	0.995439
	g7990.t1	gene_03087.t1	xyloglucan-specific endo-beta-1,4-glucanase A	22	n7-14c19/20o	0.980105
	g80.t1	gene_16292.t1	Bifunctional solanapyrone synthase	27	n9-20c28/29o	0.873239
	g8001.t1	gene_03077.t1	putative fad binding domain-containing protein	27	n2-12c16/17o	0.965677
	g8011.t1	gene_03058.t1	uncharacterized protein INS49_011023 [Diaporthe citri]	24	n5-16c21/22o	0.997078
	g8017.t1	gene_03051.t1	Mannan endo-1,6-alpha-mannosidase DCW1	25	n3-14c21/22o445-466i	0.996624
	g802.t1	gene_12534.t1	acetyl esterase	24	n3-13c17/18o	0.998906
	g8029.t1	gene_03042.t1	putative acetylxylan esterase precursor	24	n11-19c24/25o317-334i	0.941549
	g8037.t1	gene_03033.t1	putative evolved d-pantonohydrolase protein	27	n2-12c30/31o	0.987985
	g8052.t1	gene_03018.t1	hypothetical protein UCDDA912_g09472	24	n4-15c23/24o	0.999784
	g8080.t1	gene_02980.t1	hypothetical protein VM1G_09394	26	n2-13c18/19o	0.992127
	g8081.t1	gene_02979.t1	hypothetical protein DHEL01_v212436	26	n5-15c19/20o	0.98368
	g8084.t1	gene_02976.t1	putative serine-threonine rich protein	24	n3-14c19/20o	0.986717
	g8106.t1	gene_02951.t1	aspartic peptidase domain-containing protein	25	n3-11c16/17o464-483i	0.919801
	g8151.t1	gene_02903.t1	ADAM family of metalloprotease-like protein ADM-B	27	n7-17c22/23o	0.993334
	g816.t1	gene_12516.t1	ribonuclease T2	27	n4-15c20/21o	0.998669
	g8177.t1	gene_02873.t1	carbohydrate esterase family 5 protein	25	n7-18c23/24o	0.998116
	g8179.t1	gene_02871.t1	putative extracellular serine-rich protein	26	n6-13c18/19o	0.992472
	g8181.t1	gene_02869.t1	hypothetical protein DHEL01_v212011	20	n5-16c21/22o171-196i	0.989639
	g8210.t1	gene_02833.t1	coagulation factor 5/8 type domain-containing protein	26	n6-17c22/23o	0.803502
	g8233.t1	gene_02806.t1	hypothetical protein UCDDA912_g01923	17	n5-13c18/19o	0.99652
	g8248.t1	gene_02787.t1	CFEM domain-containing protein	26	n3-10c15/16o	0.993285
	g8255.t1	gene_02777.t1	Autophagy-related protein 27	20	n13-24c29/30o275-295i	0.926974
	g8264.t1	gene_02769.t1	putative glycoside hydrolase protein	26	n5-16c21/22o	0.992822
	g8277.t1	gene_02752.t1	putative nuc-1 negative regulatory protein preg	24	n3-14c19/20o177-194i	0.996684
	g830.t1	gene_12501.t1	glycoprotein X	18	n2-13c21/22o	0.961828
	g8305.t1	gene_02724.t1	hypothetical protein BP5796_12033	25	n3-12c17/18o	0.987322
	g8386.t1	gene_02629.t1	putative metal tolerance protein 3	25	n5-16c21/22o146-164i	0.998853
	g8388.t1	gene_02627.t1	putative acid phosphatase	24	n3-13c18/19o	0.982685
	g8392.t1	gene_02625.t1	peptidase S28	23	n4-15c23/24o	0.985982
	g8401.t1	gene_02615.t1	hypothetical protein UCDDA912_g01960	26	n4-15c19/20o	0.997501
	g8402.t1	gene_02614.t1	endoglucanase 1	25	n4-12c16/17o	0.915635
	g8424.t1	gene_03171.t1	aldehyde reductase 1	18	n4-12c16/17o	0.892377
	g8434.t1	gene_03196.t1	putative glycosyl hydrolase family 61	26	n7-18c26/27o	0.999275
	g8443.t1	gene_03205.t1	hypothetical protein UCDDA912_g09638	26	n5-15c20/21o	0.960584
	g8444.t1	gene_03206.t1	acid protease	25	n3-10c15/16o	0.997503
	g8445.t1	gene_03207.t1	related to spore coat protein SP96 precursor	24	n6-16c20/21o	0.992936
	g8447.t1	gene_03209.t1	putative 5 3nucleotidase	26	n10-17c22/23o	0.975797
	g8452.t1	gene_03214.t1	putative acid phosphatase	24	n7-14c19/20o	0.677106
	g8455.t1	gene_03220.t1	hypothetical protein VP1G_06211	25	n4-12c17/18o	0.996103
	g8458.t1	gene_03226.t1	putative secreted lipase	27	n3-13c18/19o	0.976508
	g8480.t1	gene_03246.t1	hypothetical protein DHEL01_v208165	25	n6-16c24/25o	0.990352
	g8489.t1	gene_03256.t1	glycosyl hydrolase family 61-domain-containing protein	22	n4-15c20/21o	0.994627
	g8490.t1	gene_03257.t1	Endo-1,4-beta-xylanase 1	21	n3-13c18/19o	0.959394
	g8525.t1	gene_03304.t1	Collagen triple helix repeat-containing protein	24	n4-14c20/21o	0.991538
	g854.t1	gene_12451.t1	S1/P1 Nuclease	25	n8-19c25/26o	0.725633
	g856.t1	gene_12449.t1	putative histidine acid phosphatase protein	21	n6-13c17/18o438-465i	0.982955
	g8573.t1	gene_03366.t1	glycosyl hydrolase family 53	21	n3-14c18/19o	0.997494
	g8586.t1	gene_03380.t1	ase propeptide protein	21	n3-14c19/20o	0.979822
	g8616.t1	gene_03417.t1	cholinesterase precursor	27	n4-14c20/21o	0.986245
	g8618.t1	gene_03419.t1	putative carboxylesterase family protein	23	n3-14c19/20o	0.638799
	g8650.t1	gene_03458.t1	secretory lipase	25	n6-17c21/22o	0.954914
	g8671.t1	gene_03482.t1	carbohydrate esterase family 1 protein	26	n6-14c19/20o	0.986283
	g8714.t1	gene_14895.t1	DNA methylase N-6 adenine-specific conserved site	26	n2-12c17/18o	0.990589
	g8739.t1	gene_14854.t1	pectate lyase C	27	n7-17c22/23o	0.9788
	g8764.t1	gene_14868.t1	Catechol 1,2-dioxygenase	22	n3-13c18/19o	0.993299
	g8767.t1	gene_14864.t1	amine oxidase	25	n5-16c22/23o	0.964378
	g8769.t1	gene_14862.t1	putative extracellular serine-rich protein	27	n3-10c17/18o	0.995071
	g8773.t1	gene_14858.t1	putative carbohydrate-binding wsc domain protein	22	n4-12c17/18o	0.996076
	g8781.t1	gene_14823.t1	Phosphatidate phosphatase APP1	27	n8-19c28/29o	0.985465
	g8784.t1	gene_14820.t1	Subtilisin DY	25	n8-19c25/26o	0.997135
	g8787.t1	gene_14817.t1	chloroperoxidase-like protein	18	n3-13c17/18o	0.973029
	g8825.t1	gene_14770.t1	putative carbohydrate-binding module family 19 protein	17	n4-14c19/20o	0.998814
	g8873.t1	gene_14719.t1	pectate lyase	27	n5-16c21/22o	0.862892
	g8883.t1	gene_14706.t1	glycoside hydrolase family 114 protein	27	n4-14c19/20o	0.981419
	g8885.t1	gene_14700.t1	Gelatinase B	26	n3-15c19/20o	0.937659
	g8889.t1	gene_14678.t1	Fasciclin-domain-containing protein	19	n4-14c18/19o	0.985492
	g8900.t1	gene_14661.t1	putative alpha-galactosidase A	25	n2-11c16/17o	0.985149
	g8903.t1	gene_14653.t1	putative gpi anchored serine-threonine rich protein	23	n3-14c19/20o	0.984133
	g8905.t1	gene_14651.t1	scp-like extracellular protein	26	n7-15c20/21o	0.991884
	g8907.t1	gene_14649.t1	Endoglucanase gh5-1	26	n4-15c22/23o	0.964754
	g8909.t1	gene_14645.t1	putative proline rich protein 5	24	n4-12c17/18o	0.962373
	g891.t1	gene_12408.t1	Cathepsin E	26	n3-14c19/20o	0.682439
	g8936.t1	gene_14628.t1	CBD9-like protein	25	n3-14c19/20o	0.955148
	g8962.t1	gene_14594.t1	Dehydrogenase xptC	24	n2-13c18/19o	0.988366
	g8976.t1	gene_03858.t1	hypothetical protein DL98DRAFT_3619	26	n4-9c14/15o	0.986474
	g898.t1	gene_12401.t1	fad binding domain-containing protein	21	n4-15c20/21o	0.821672
	g8996.t1	gene_10471.t1	FMN-dependent alpha-hydroxy acid dehydrogenase	24	n4-15c20/21o	0.948156
	g9016.t1	gene_04372.t1	Allergen Asp f 7	19	n4-12c17/18o	0.99392
	g9018.t1	gene_04374.t1	hypothetical protein DHEL01_v200621	20	n6-14c19/20o	0.998004
	g9020.t1	gene_04384.t1	glycoside hydrolase superfamily	26	n5-15c22/23o	0.993874
	g9043.t1	gene_04414.t1	hypothetical protein UCDDA912_g06315	24	n6-18c23/24o	0.812918
	g9047.t1	gene_04416.t1	carbohydrate-binding module family 1 protein	17	n3-18c24/25o	0.997763
	g9051.t1	gene_04423.t1	putative isoamyl alcohol	27	n4-13c18/19o	0.763728
	g9074.t1	gene_04452.t1	hypothetical protein UCDDA912_g06529	27	n3-11c16/17o308-332i	0.985561
	g9107.t1	gene_04482.t1	GPI anchored protein	19	n10-20c29/30o415-434i	0.983767
	g9108.t1	gene_04483.t1	glycoside hydrolase family 5 protein	26	n4-14c19/20o	0.981328
	g9130.t1	gene_03681.t1	predicted protein [	17	n4-14c18/19o34-51i58-76o82-102i	0.901891
	g9131.t1	gene_04893.t1	mmc protein	22	n3-13c17/18o	0.994146
	g916.t1	gene_12384.t1	putative carbohydrate-binding module family 1 protein	21	n5-12c17/18o	0.821551
	g9174.t1	gene_04835.t1	transcription factor c2h2	25	n3-14c19/20o255-277i	0.947782
	g918.t1	gene_12381.t1	glycoside hydrolase family 51 protein	26	n7-14c19/20o	0.996755
	g9207.t1	gene_04106.t1	putative riboflavin aldehyde-forming enzyme	19	n8-16c21/22o	0.993311
	g9215.t1	gene_04100.t1	putative glutamine-serine-proline rich	25	n4-15c20/21o	0.958325
	g9222.t1	gene_04085.t1	glycoside hydrolase family 43	24	n4-15c20/21o	0.949686
	g9234.t1	gene_04359.t1	sfi1 like	23	n3-13c18/19o	0.999779
	g9240.t1	gene_04352.t1	hypothetical protein P154DRAFT_381873, partial	25	n3-13c18/19o	0.976597
	g9241.t1	gene_04351.t1	Alpha/Beta hydrolase protein	26	n6-17c22/23o	0.989829
	g9242.t1	gene_04349.t1	pectate lyase	23	n5-15c19/20o	0.99858
	g9266.t1	gene_04297.t1	glycoside hydrolase family 128 protein	27	n9-20c24/25o	0.886081
	g9271.t1	gene_04302.t1	glycoside hydrolase	26	n3-13c17/18o	0.968442
	g9334.t1	gene_04220.t1	putative glycoside hydrolase family 72 protein	26	n4-12c17/18o430-449i	0.870647
	g9339.t1	gene_04215.t1	putative NAD -binding Rossmann-fold containing protein	26	n4-12c17/18o	0.986738
	g9341.t1	gene_04209.t1	NPP1 domain-containing protein	27	n3-14c19/20o	0.946537
	g9351.t1	gene_04198.t1	aromatic compound dioxygenase	26	n2-11c15/16o	0.998668
	g9359.t1	gene_04185.t1	hypothetical protein UCDDA912_g00366	20	n3-15c20/21o	0.949864
	g9363.t1	gene_04181.t1	Ribonuclease T2-like	27	n2-13c20/21o	0.977613
	g9364.t1	gene_04179.t1	glutaminase GtaA	26	n5-16c24/25o	0.89969
	g9371.t1	gene_04166.t1	putative riboflavin-aldehyde forming enzyme protein	25	n10-18c27/28o	0.875462
	g9373.t1	gene_04164.t1	MAS3 protein	26	n5-16c20/21o	0.858577
	g9380.t1	gene_04150.t1	hypothetical protein DHEL01_v211412	23	n3-14c20/21o	0.929744
	g9394.t1	gene_04120.t1	concanavalin A-like lectin/glucanase domain-containing protein	26	n6-17c22/23o	0.857783
	g9403.t1	gene_04114.t1	hypothetical protein VP1G_06239	27	n3-13c17/18o	0.980098
	g9405.t1	gene_04817.t1	acid protease	21	n4-12c20/21o	0.905103
	g9408.t1	gene_04813.t1	glycoside hydrolase family 43 protein	26	n5-15c20/21o	0.969259
	g9415.t1	gene_04812.t1	carbohydrate-binding module family 35 protein	26	n6-15c20/21o	0.993726
	g9434.t1	gene_04778.t1	hypothetical protein UCDDA912_g07651	26	n5-16c21/22o	0.871301
	g9442.t1	gene_04786.t1	related to BNR/Asp-box repeat domain protein	23	n6-17c21/22o	0.932528
	g9449.t1	gene_04793.t1	hypothetical protein UCDDA912_g07644	24	n4-15c20/21o	0.96768
	g9470.t1	gene_04756.t1	GPI-anchored CFEM domain protein A	20	n7-15c20/21o212-233i	0.992275
	g9480.t1	gene_04741.t1	hypothetical protein UCDDA912_g09435	26	n5-12c17/18o	0.983456
	g9484.t1	gene_04736.t1	putative glycoside hydrolase family 16 protein	26	n3-13c19/20o	0.923733
	g9485.t1	gene_14240.t1	predicted protein	25	n6-13c31/32o	0.910882
	g9491.t1	gene_04728.t1	putative glycoside hydrolase family 61 protein	24	n5-16c21/22o	0.988603
	g9499.t1	gene_04721.t1	tat pathway signal sequence	25	n6-15c20/21o	0.808755
	g9504.t1	gene_04715.t1	hypothetical protein UCRPA7_4565	27	n3-11c16/17o	0.980265
	g9507.t1	gene_04709.t1	Arginase/deacetylase	23	n5-15c19/20o	0.769344
	g9521.t1	gene_04691.t1	uncharacterized protein INS49_012633 [Diaporthe citri]	24	n3-12c17/18o	0.991294
	g9526.t1	gene_04686.t1	hypothetical protein VM1G_09196	23	n4-17c22/23o	0.922723
	g953.t1	gene_12340.t1	Non-reducing end alpha-L-arabinofuranosidase BoGH43A	26	n6-17c22/23o	0.607486
	g9537.t1	gene_04671.t1	phospholipase d1	26	n4-12c18/19o	0.943683
	g9557.t1	gene_04650.t1	glycosyl hydrolase family 61	24	n7-18c26/27o	0.99534
	g9599.t1	gene_04607.t1	cell wall protein	27	n3-13c18/19o216-236i	0.939789
	g9606.t1	gene_04597.t1	putative malate dehydrogenase protein	27	n6-14c19/20o	0.98576
	g9609.t1	gene_04592.t1	putative cfem domain-containing protein	26	n5-15c19/20o	0.999147
	g9613.t1	gene_04588.t1	hypothetical protein UCDDA912_g00023	26	n3-13c17/18o	0.917572
	g9629.t1	gene_04576.t1	hypothetical protein DHEL01_v212810	22	n5-13c18/19o	0.988809
	g9649.t1	gene_04549.t1	putative phosphoglycerate mutase protein	27	n2-13c18/19o	0.985249
	g9658.t1	gene_04535.t1	hypothetical protein UCDDA912_g00413	26	n6-21c26/27o	0.897891
	g966.t1	gene_12324.t1	SUN domain-containing protein	24	n4-19c24/25o464-481i	0.96246
	g9664.t1	gene_04527.t1	putative secreted lipase	24	n2-12c17/18o	0.917587
	g9678.t1	gene_04507.t1	PI-PLC X domain-containing protein 1	27	n4-15c20/21o	0.893957
	g9696.t1	gene_04918.t1	Expansin-like protein 1	25	n3-13c17/18o	0.999266
	g9729.t1	gene_04962.t1	galactan 1,3-beta-galactosidase	26	n4-14c19/20o	0.66585
	g9730.t1	gene_04963.t1	glycosyl hydrolase family 31	22	n5-15c20/21o	0.950903
	g9766.t1	gene_05018.t1	PT repeat	19	n3-10c15/16o	0.984318
	g9779.t1	gene_05035.t1	Mono- and diacylglycerol lipase	24	n4-15c23/24o	0.978657
	g9781.t1	gene_05037.t1	hypothetical protein DHEL01_v205606	21	n2-13c19/20o	0.752069
	g9784.t1	gene_05040.t1	Protein OPY2	24	n3-13c18/19o	0.988137
	g9805.t1	gene_05060.t1	Serine-type carboxypeptidase F	26	n3-13c18/19o	0.981624
	g987.t1	gene_12309.t1	alpha amylase	23	n4-14c22/23o	0.962183
	g9896.t1	gene_05165.t1	Secreted protein	27	n4-15c20/21o	0.914743
	g9913.t1	gene_05184.t1	Mannan endo-1,4-beta-mannosidase B	27	n5-15c20/21o	0.917559
	g9925.t1	gene_05196.t1	putative late sexual development protein	26	n3-14c19/20o	0.987886
	g9951.t1	gene_05225.t1	putative GMC oxidoreductase	22	n6-17c21/22o	0.937724
	g9969.t1	gene_05236.t1	major royal jelly protein	22	n3-13c18/19o	0.994333
	g9976.t1	gene_05259.t1	putative glutaminase protein	26	n4-15c20/21o	0.998828
	g9980.t1	gene_05264.t1	GMC oxidoreductase	26	n11-21c26/27o	0.883686
	g9983.t1	gene_05267.t1	pectin lyase fold/virulence factor	27	n6-18c22/23o	0.994844
	Seq_id of unique genes	Description	WolfPsort_extracellucar_score	Phobius_pattern	SignalP_probabilidad
	g10056.t1	Diaporthe citri uncharacterized protein (INS49_013176), partial mRNA	26	n6-17c22/23o	0.981752
	g10084.t1	Diaporthe citri uncharacterized protein (INS49_013204), partial mRNA	27	n10-19c24/25o	0.973608
	g10148.t1	Diaporthe citri uncharacterized protein (INS49_013271), partial mRNA	25	n3-13c18/19o	0.719106
	g1019.t1	Diaporthe citri uncharacterized protein (INS49_001050), partial mRNA	20	n6-17c24/25o	0.947984
	g10259.t1	Diaporthe citri uncharacterized protein (INS49_013386), partial mRNA	23	n4-15c20/21o	0.669238
	g10290.t1	Diaporthe citri uncharacterized protein (INS49_013416), partial mRNA	18	n4-15c20/21o	0.996409
	g10311.t1	Diaporthe citri uncharacterized protein (INS49_013437), partial mRNA	18	n9-18c22/23o	0.997636
	g10343.t1	Diaporthe citri uncharacterized protein (INS49_013475), partial mRNA	24	n5-16c23/24o	0.93842
	g10347.t1	Diaporthe citri uncharacterized protein (INS49_013478), partial mRNA	25	n8-16c22/23o	0.986043
	g10374.t1	Diaporthe citri uncharacterized protein (INS49_013508), partial mRNA	25	n4-12c17/18o	0.997861
	g10403.t1	no hits	19	n2-15c23/24o58-74i	0.955728
	g10407.t1	Diaporthe citri uncharacterized protein (INS49_013547), partial mRNA	20	n3-14c19/20o	0.797578
	g10473.t1	Diaporthe citri uncharacterized protein (INS49_013619), partial mRNA	25	n3-14c19/20o	0.94259
	g10511.t1	Diaporthe citri uncharacterized protein (INS49_013660), partial mRNA	22	n4-15c20/21o	0.990102
	g10544.t1	Gaeumannomyces tritici R3-111a-1 1,3-beta-glucan synthase component FKS1, variant mRNA	20	n8-16c21/22o	0.757233
	g10709.t1	Diaporthe citri uncharacterized protein (INS49_013866), partial mRNA	18	n8-18c22/23o	0.98757
	g10726.t1	Diaporthe citri uncharacterized protein (INS49_013881), partial mRNA	24	n7-14c19/20o	0.999027
	g10750.t1	Diaporthe citri uncharacterized protein (INS49_013907), partial mRNA	25	n4-14c19/20o	0.989479
	g10763.t1	Chrysoporthe sp. MAF-2017a isolate CMW54409 chromosome 8	25	n10-18c23/24o	0.995161
	g10777.t1	Phialemoniopsis curvata uncharacterized protein (E0L32_002782), partial mRNA	27	n4-19c26/27o	0.735557
	g1082.t1	Diaporthe citri uncharacterized protein (INS49_001112), partial mRNA	24	n10-21c29/30o	0.659039
	g10882.t1	Diaporthe citri uncharacterized protein (INS49_014057), partial mRNA	17	n4-15c20/21o	0.881308
	g10884.t1	Chrysoporthe sp. MAF-2017a isolate CMW54409 chromosome 3	26	n4-11c15/16o484-506i	0.988387
	g10990.t1	Diaporthe citri uncharacterized protein (INS49_014170), partial mRNA	18	n7-18c23/24o	0.998607
	g11020.t1	Diaporthe citri uncharacterized protein (INS49_014203), partial mRNA	27	n6-16c21/22o	0.971702
	g11080.t1	Diaporthe citri uncharacterized protein (INS49_014264), partial mRNA	19	n4-11c16/17o	0.975063
	g11143.t1	Diaporthe citri uncharacterized protein (INS49_014328), partial mRNA	26	n3-14c19/20o	0.991996
	g11201.t1	Diaporthe citri uncharacterized protein (INS49_014390), partial mRNA	26	n7-15c20/21o	0.992101
	g11272.t1	Purpureocillium lilacinum extracellular phytase (VFPFJ_07806) mRNA	22	n7-15c20/21o	0.999648
	g11310.t1	Cryphonectria parasitica EP155 family 76 glycoside hydrolase (M406DRAFT_105568), mRNA	25	n4-15c20/21o435-456i	0.983243
	g11370.t1	Diaporthe citri uncharacterized protein (INS49_014566), partial mRNA	27	n7-17c22/23o	0.569666
	g11412.t1	no hits	25	n3-14c19/20o	0.934313
	g11414.t1	Diaporthe citri uncharacterized protein (INS49_014612), partial mRNA	25	n3-13c18/19o	0.873061
	g11567.t1	Diaporthe citri uncharacterized protein (INS49_014773), partial mRNA	27	n6-16c21/22o	0.552499
	g11577.t1	Diaporthe citri uncharacterized protein (INS49_014783), partial mRNA	26	n6-17c22/23o	0.566936
	g1159.t1	Chrysoporthe sp. MAF-2017a isolate CMW54409 chromosome 1	24	n5-16c21/22o	0.99755
	g11738.t1	Diaporthe citri uncharacterized protein (INS49_014966), partial mRNA	26	n4-14c19/20o	0.997141
	g1177.t1	Diaporthe citri uncharacterized protein (INS49_001212), partial mRNA	21	n8-17c21/22o	0.997205
	g11779.t1	Diaporthe citri uncharacterized protein (INS49_015006), partial mRNA	21	n13-25c30/31o	0.839347
	g11928.t1	Aspergillus aculeatinus CBS 121060 extracellular serine-rich protein (BO66DRAFT_355919) mRNA	27	n7-17c22/23o	0.9878
	g11972.t1		21	n5-16c20/21o	0.99894
	g12046.t1	Pyricularia grisea uncharacterized protein (PgNI_02767), partial mRNA	24	n6-17c25/26o	0.811024
	g12074.t1	Cryphonectria parasitica EP155 family 92 glycoside hydrolase (M406DRAFT_67643) mRNA	24	n8-18c23/24o	0.994487
	g12129.t1	Diaporthe citri uncharacterized protein (INS49_015412)	17	n3-13c20/21o	0.921114
	g12157.t1	Diaporthe citri uncharacterized protein (INS49_015471)	26	n7-14c19/20o	0.988448
	g12165.t1	Diaporthe citri uncharacterized protein (INS49_015475)	17	n5-12c17/18o	0.989465
	g12213.t1	Diaporthe citri uncharacterized protein (INS49_015488)	21	n5-15c20/21o561-584i	0.700637
	g12216.t1	Diaporthe citri uncharacterized protein (INS49_015658)	23	n7-18c27/28o	0.997129
	g12227.t1	Chaetomium luteum glycoside hydrolase family 7 protein mRNA, complete cds	26	n5-15c19/20o	0.997959
	g12391.t1	Bipolaris zeicola 26-R-13 glycoside hydrolase family 10 protein mRNA	26	n5-13c18/19o	0.965762
	g12462.t1	Diaporthe citri uncharacterized protein (INS49_015822)	21	n8-19c24/25o	0.996009
	g12487.t1	Diaporthe citri uncharacterized protein (INS49_015832)	27	n2-13c31/32o	0.989349
	g12550.t1	Diaporthe citri uncharacterized protein (INS49_015832)	25	n3-14c19/20o	0.92647
	g12558.t1	Cryphonectria parasitica EP155 uncharacterized protein (M406DRAFT_244706), partial mRNA	22	n3-18c23/24o	0.979741
	g12584.t1	Colletotrichum siamense Cytochrome b2 (CGCS363_v006345) mRNA	24	n5-13c18/19o	0.954748
	g12593.t1	Diaporthe citri uncharacterized protein (INS49_015871)	20	n10-18c23/24o	0.887723
	g12599.t1	Diaporthe citri uncharacterized protein (INS49_015879)	22	n3-10c15/16o	0.943765
	g12605.t1	Diaporthe citri uncharacterized protein (INS49_015903)	25	n3-11c16/17o	0.999709
	g12682.t1	Diaporthe citri uncharacterized protein (INS49_003287)	24	n5-13c18/19o	0.960219
	g12699.t1	Diaporthe citri uncharacterized protein (INS49_003305)	23	n6-17c25/26o	0.992801
	g12718.t1	Diaporthe citri uncharacterized protein (INS49_003365)	27	n4-14c19/20o	0.954778
	g12773.t1	Cryphonectria parasitica EP155 alpha/beta-hydrolase (M406DRAFT_355877), mRNA	24	n6-14c19/20o	0.985317
	g12798.t1	Diaporthe citri uncharacterized protein (INS49_003422)	21	n3-13c18/19o	0.996367
	g12824.t1	Diaporthe citri uncharacterized protein (INS49_003492)	20	n3-14c19/20o	0.930505
	g12896.t1	Diaporthe citri uncharacterized protein (INS49_003540)	24	n8-15c19/20o	0.983041
	g12942.t1	Diaporthe citri uncharacterized protein (INS49_003544)	27	n2-10c18/19o	0.982885
	g12946.t1	Colletotrichum orchidophilum fungal cellulose binding domain-containing protein (CORC01_05279) mRNA	26	n3-12c17/18o	0.989222
	g12947.t1	Diaporthe citri uncharacterized protein (INS49_003564)	27	n9-18c26/27o	0.883534
	g12965.t1	Diaporthe citri uncharacterized protein (INS49_003628)	24	n4-15c20/21o	0.99066
	g13026.t1	Diaporthe citri uncharacterized protein (INS49_003749)	25	n3-14c18/19o	0.996487
	g13142.t1	Cordyceps militaris CM01 Gamma-glutamyltranspeptidase (CCM_05722) mRNA	25	n6-17c23/24o	0.981249
	g13147.t1	Diaporthe citri uncharacterized protein (INS49_003780)	25	n7-18c36/37o	0.747152
	g13172.t1	Zasmidium cellare ATCC 36951 multicopper oxidase (M409DRAFT_66321) mRNA	25	n3-15c20/21o	0.528245
	g13182.t1	Diaporthe citri uncharacterized protein (INS49_003808)	25	n5-16c21/22o	0.957107
	g13198.t1	Diaporthe citri uncharacterized protein (INS49_003912)	24	n8-18c23/24o	0.994654
	g13304.t1	Colletotrichum orchidophilum serine carboxypeptidase (CORC01_05378) mRNA	24	n6-17c22/23o	0.988237
	g13398.t1	Diaporthe citri uncharacterized protein (INS49_004040)	27	n4-15c20/21o	0.970639
	g134.t1	Diplodia corticola choline dehydrogenase (BKCO1_1000435) mRNA	24	n7-14c19/20o	0.99175
	g13416.t1	Diaporthe citri uncharacterized protein (INS49_004086)	24	n4-15c20/21o	0.945639
	g1343.t1	Diaporthe citri uncharacterized protein (INS49_001385), partial mRNA	23	n5-12c17/18o	0.998055
	g13456.t1	Diaporthe citri uncharacterized protein (INS49_004108)	20	n6-16c21/22o	0.89896
	g13477.t1	Diaporthe citri uncharacterized protein (INS49_004165)	23	n6-16c28/29o	0.938389
	g13531.t1	Diaporthe citri uncharacterized protein (INS49_004243)	18	n7-18c26/27o	0.668093
	g13606.t1	Diaporthe citri uncharacterized protein (INS49_004243)	27	n11-21c26/27o	0.999212
	g13617.t1	Diaporthe citri uncharacterized protein (INS49_004256)	24	n4-14c19/20o378-401i	0.978485
	g13621.t1	Diaporthe citri uncharacterized protein (INS49_004256)	26	n2-12c17/18o	0.970168
	g13647.t1	Colletotrichum karsti GMC oxidoreductase (CkaCkLH20_10446) mRNA	17	n6-14c19/20o	0.926661
	g13709.t1	Diaporthe citri uncharacterized protein (INS49_004291)	25	n6-16c23/24o	0.978687
	g13712.t1	Diaporthe citri uncharacterized protein (INS49_004355)	25	n3-11c16/17o	0.781648
	g13779.t1	Diaporthe citri uncharacterized protein (INS49_004359)	17	n5-17c22/23o	0.995565
	g13846.t1	Pestalotiopsis fici W106-1 hypothetical protein mRNA	20	n7-15c22/23o	0.957879
	g13973.t1	Diaporthe citri uncharacterized protein (INS49_004503)	24	n13-20c25/26o	0.993011
	g13991.t1	Neohortaea acidophila Pro-kumamolisin, activation domain-containing protein (BDY17DRAFT_303367), mRNA	25	n3-13c17/18o	0.997633
	g13999.t1	Lasiodiplodia theobromae ATPase domain prokaryote protein (LTHEOB_9630) mRNA	22	n7-14c19/20o	0.999004
	g14019.t1	Diaporthe citri uncharacterized protein (INS49_004659)	26	n3-13c18/19o	0.812545
	g14020.t1	Diaporthe citri uncharacterized protein (INS49_004685)	27	n3-14c19/20o	0.987175
	g14026.t1	Diaporthe citri uncharacterized protein (INS49_004686)	24	n6-17c24/25o	0.959967
	g14082.t1	Neurospora crassa OR74A metallo-endopeptidase (NCU05071) mRNA	23	n3-10c15/16o	0.577005
	g14097.t1	Diaporthe citri uncharacterized protein (INS49_004750)	22	n5-13c18/19o	0.938002
	g14114.t1	Diaporthe citri uncharacterized protein (INS49_004765)	24	n4-16c21/22o	0.797992
	g14121.t1	Diaporthe citri uncharacterized protein (INS49_004782)	26	n5-15c20/21o	0.986794
	g14144.t1	Diaporthe citri uncharacterized protein (INS49_004787)	21	n6-14c19/20o	0.982555
	g14204.t1	Diaporthe citri uncharacterized protein (INS49_004813)	25	n6-17c22/23o	0.963184
	g14281.t1	Diaporthe citri uncharacterized protein (INS49_004881)	27	n3-13c17/18o	0.989386
	g14330.t1	Diaporthe citri uncharacterized protein (INS49_004960)	26	n3-14c19/20o	0.98786
	g14386.t1	Diaporthe citri uncharacterized protein (INS49_005007)	25	n6-17c22/23o	0.98306
	g14421.t1	Diaporthe citri uncharacterized protein (INS49_005069)	27	n6-16c21/22o	0.81746
	g14624.t1	Diaporthe citri uncharacterized protein (INS49_005106)	18	n7-18c23/24o	0.924919
	g14633.t1	Diaporthe citri uncharacterized protein (INS49_005322)	26	n6-17c22/23o	0.995779
	g14667.t1	Thielavia terrestris NRRL 8126 chromosome 1, complete sequence	17	n3-13c18/19o	0.992396
	g14743.t1	Diaporthe citri uncharacterized protein (INS49_005450)	26	n6-14c19/20o	0.978191
	g14763.t1	Diaporthe citri uncharacterized protein (INS49_005470)	18	n3-14c18/19o	0.998541
	g14822.t1	Diaporthe citri uncharacterized protein (INS49_005535)	22	n13-24c29/30o	0.986355
	g1490.t1	Cryphonectria parasitica EP155 family 35 glycoside hydrolase (M406DRAFT_337083) mRNA	26	n3-14c19/20o	0.991218
	g14906.t1	Diaporthe citri uncharacterized protein (INS49_005622)	27	n3-14c19/20o	0.798157
	g14932.t1	Diaporthe citri uncharacterized protein (INS49_005648)	26	n6-16c21/22o465-488i	0.989137
	g14941.t1	Diaporthe citri uncharacterized protein (INS49_005657)	26	n6-17c25/26o	0.974625
	g14943.t1	Colletotrichum truncatum catalase (CTRU02_03282) mRNA	17	n6-17c35/36o729-747i	0.978165
	g14997.t1	Chrysoporthe sp. MAF-2017a isolate CMW54409 chromosome 8	24	n4-11c16/17o	0.969664
	g15000.t1	Diaporthe citri uncharacterized protein (INS49_007474)	22	n7-18c23/24o	0.994723
	g15009.t1	Diaporthe citri uncharacterized protein (INS49_007483)	22	n3-13c21/22o	0.813403
	g1502.t1	Diaporthe citri uncharacterized protein (INS49_001547), partial mRNA	24	n3-13c18/19o	0.927761
	g1504.t1	Diaporthe citri uncharacterized protein (INS49_001551), partial mRNA	18	n3-13c21/22o895-917i	0.77008
	g15079.t1	Diaporthe citri uncharacterized protein (INS49_007555)	22	n6-17c22/23o	0.660308
	g1614.t1	Diaporthe citri uncharacterized protein (INS49_001666), partial mRNA	27	n4-15c20/21o	0.975129
	g1632.t1	Phaeoacremonium minimum UCRPA7 putative cytochrome c oxidase assembly protein mRNA	17	n8-18c22/23o232-253i	0.997721
	g182.t1	Phialemoniopsis curvata uncharacterized protein (E0L32_007421), partial mRNA	26	n4-14c19/20o	0.930422
	g1833.t1	Diaporthe citri uncharacterized protein (INS49_001898), partial mRNA	21	n8-19c24/25o171-191i	0.998625
	g1849.t1	Diaporthe citri uncharacterized protein (INS49_001913), partial mRNA	23	n6-17c22/23o	0.986512
	g1910.t1	Diaporthe citri uncharacterized protein (INS49_001975), partial mRNA	25	n12-20c25/26o	0.984969
	g1913.t1	Pyricularia pennisetigena uncharacterized protein (PpBr36_10139), partial mRNA	26	n8-19c23/24o	0.834764
	g1914.t1	Pestalotiopsis fici W106-1 Carboxypeptidase S1 mRNA	25	n4-15c20/21o	0.978645
	g1931.t1	no hits	18	n5-16c21/22o	0.961503
	g1978.t1	Diaporthe citri uncharacterized protein (INS49_002045), partial mRNA	21	n5-12c17/18o	0.990603
	g2029.t1	Diaporthe citri uncharacterized protein (INS49_002104), partial mRNA	23	n8-18c23/24o	0.989867
	g2032.t1	Diaporthe citri uncharacterized protein (INS49_002107), partial mRNA	25	n6-13c18/19o	0.991902
	g2190.t1	Diaporthe citri uncharacterized protein (INS49_002264), partial mRNA	23	n7-17c21/22o	0.997053
	g2233.t1	Geosmithia morbida chitinase (GMORB2_5152) mRNA	27	n4-15c20/21o	0.972782
	g2242.t1	Diaporthe citri uncharacterized protein (INS49_002321), partial mRNA	27	n3-14c19/20o	0.978722
	g2292.t1	Diaporthe citri uncharacterized protein (INS49_002375), partial mRNA	18	n9-18c23/24o89-107i	0.865557
	g2339.t1	Phaeoacremonium minimum UCRPA7 putative extracellular exo- protein mRNA	27	n4-14c19/20o134-158i	0.961976
	g2372.t1	Diaporthe citri uncharacterized protein (INS49_002462), partial mRNA	27	n4-15c19/20o	0.992495
	g2390.t1	Diaporthe citri uncharacterized protein (INS49_002480), partial mRNA	21	n7-14c19/20o	0.774609
	g2421.t1	Verticillium dahliae VdLs.17 chromosome 8, complete sequence	21	n3-14c19/20o	0.941211
	g2677.t1	Diaporthe citri uncharacterized protein (INS49_002788), partial mRNA	24	n6-13c18/19o	0.957565
	g2721.t1	Diaporthe citri uncharacterized protein (INS49_002833), partial mRNA	27	n3-10c15/16o	0.961856
	g2795.t1	Diaporthe citri uncharacterized protein (INS49_002908), partial mRNA	22	n4-12c18/19o	0.836979
	g2807.t1	Diaporthe citri uncharacterized protein (INS49_002920), partial mRNA	25	n3-14c22/23o	0.994644
	g2854.t1	Colletotrichum fructicola uncharacterized protein (CGMCC3_g10380), partial mRNA	26	n6-17c22/23o	0.968809
	g2905.t1	Diaporthe citri uncharacterized protein (INS49_003026), partial mRNA	27	n6-16c23/24o	0.958858
	g2910.t1	Diaporthe citri uncharacterized protein (INS49_003030), partial mRNA	24	n6-16c21/22o	0.765646
	g2915.t1	Diaporthe citri uncharacterized protein (INS49_003035), partial mRNA	18	n6-17c25/26o	0.984597
	g2937.t1	Diaporthe citri uncharacterized protein (INS49_003061), partial mRNA	18	n4-12c17/18o	0.99921
	g2947.t1	Diaporthe citri uncharacterized protein (INS49_003073), partial mRNA	26	n4-15c20/21o	0.838597
	g2964.t1	Diaporthe citri uncharacterized protein (INS49_003094), partial mRNA	26	n2-13c21/22o	0.965896
	g2977.t1	Colletotrichum scovillei uncharacterized protein (HER10_EVM0008116), partial mRNA	25	n4-15c20/21o	0.991092
	g3039.t1	Chrysoporthe sp. MAF-2017a isolate CMW54409 chromosome 7	19	n3-13c18/19o359-381i	0.995297
	g3043.t1	Chrysoporthe sp. MAF-2017a isolate CMW54409 chromosome 2	19	n8-20c25/26o	0.998772
	g3055.t1	Cryphonectria parasitica EP155 family 3 glycoside hydrolase (M406DRAFT_42859) mRNA	26	n5-16c21/22o	0.960285
	g3084.t1	Diaporthe citri uncharacterized protein (INS49_003222), partial mRNA	20	n8-19c27/28o	0.944903
	g3085.t1	Diaporthe citri uncharacterized protein (INS49_003223), partial mRNA	26	n4-11c16/17o	0.993427
	g3124.t1	Diaporthe citri uncharacterized protein (INS49_005716), partial mRNA	27	n3-13c17/18o	0.981331
	g3148.t1	Diaporthe citri uncharacterized protein (INS49_005740), partial mRNA	27	n5-16c21/22o	0.890097
	g3150.t1	Diaporthe citri uncharacterized protein (INS49_005742), partial mRNA	26	n6-17c29/30o	0.992201
	g3152.t1	Diaporthe citri uncharacterized protein (INS49_005744), partial mRNA	23	n4-15c20/21o489-509i	0.968929
	g3171.t1	Diaporthe citri uncharacterized protein (INS49_005764), partial mRNA	26	n4-14c19/20o	0.977406
	g3189.t1	Myceliophthora thermophila ATCC 42464 chromosome 4, complete sequence	21	n3-12c17/18o	0.964557
	g3212.t1	Diaporthe citri uncharacterized protein (INS49_005808), partial mRNA	23	n7-17c22/23o	0.806329
	g3245.t1	Diaporthe citri uncharacterized protein (INS49_005846), partial mRNA	19	n10-21c33/34o	0.845393
	g3257.t1	Diaporthe citri uncharacterized protein (INS49_005857), partial mRNA	27	n3-14c19/20o	0.994739
	g3260.t1	Diaporthe citri uncharacterized protein (INS49_005860), partial mRNA	26	n6-17c21/22o	0.926951
	g3321.t1	Diaporthe citri uncharacterized protein (INS49_005924), partial mRNA	26	n5-16c21/22o	0.987356
	g3427.t1	Diaporthe citri uncharacterized protein (INS49_006035), partial mRNA	25	n7-16c21/22o340-360i	0.991881
	g348.t1	Colletotrichum karsti uncharacterized protein (CkaCkLH20_00846), partial mRNA	23	n5-16c21/22o	0.909717
	g3498.t1	Diaporthe citri uncharacterized protein (INS49_006118), partial mRNA	18	n8-19c24/25o	0.916036
	g3511.t1	Diaporthe citri uncharacterized protein (INS49_006131), partial mRNA	26	n2-12c17/18o	0.97403
	g3522.t1	Cryphonectria parasitica EP155 family 7 glycoside hydrolase (gux1) mRNA	26	n12-19c23/24o	0.982724
	g3529.t1	Diaporthe citri uncharacterized protein (INS49_006150), partial mRNA	27	n3-14c19/20o	0.995839
	g3583.t1	Chrysoporthe sp. MAF-2017a isolate CMW54409 chromosome 4	20	n9-19c24/25o544-562i	0.983958
	g3605.t1	Diaporthe citri uncharacterized protein (INS49_006230), partial mRNA	27	n7-22c27/28o	0.983746
	g3619.t1	Diaporthe citri uncharacterized protein (INS49_006246), partial mRNA	24	n10-18c22/23o	0.998529
	g3629.t1	Aspergillus brunneoviolaceus CBS 621.78 hypothetical protein (BO95DRAFT_454111), partial mRNA	27	n3-13c18/19o	0.978511
	g3649.t1	Diaporthe citri uncharacterized protein (INS49_006283), partial mRNA	20	n3-14c20/21o	0.996708
	g3688.t1	Aspergillus homomorphus CBS 101889 FAD-binding domain-containing protein (BO97DRAFT_130009), mRNA	23	n5-16c21/22o	0.989951
	g3701.t1	Diaporthe citri uncharacterized protein (INS49_006335), partial mRNA	26	n5-13c18/19o	0.67667
	g3705.t1	Chaetomium atrobrunneum beta-glucosidase (cel3A) mRNA, complete cds	25	n6-16c21/22o	0.999019
	g3714.t1	Colletotrichum orchidophilum glycosyl hydrolase family 3 N terminal domain-containing protein (CORC01_10525) mRNA	26	n3-13c18/19o	0.913498
	g3716.t1	Diaporthe citri uncharacterized protein (INS49_006350), partial mRNA	25	n8-19c24/25o	0.994622
	g3730.t1	Aspergillus sclerotioniger CBS 115572 tannase and feruloyl esterase (BO94DRAFT_463791) mRNA	25	n4-15c20/21o	0.890681
	g3743.t1	Diaporthe citri uncharacterized protein (INS49_006377), partial mRNA	21	n2-10c18/19o	0.990513
	g3949.t1	Diaporthe citri uncharacterized protein (INS49_006598), partial mRNA	21	n10-21c29/30o	0.99785
	g4108.t1	Diaporthe citri uncharacterized protein (INS49_006799), partial mRNA	24	n5-13c18/19o	0.998158
	g4144.t1	Phomopsis liquidambaris strain B3 protocatechuate 3,4-dioxygenase beta subunit mRNA, complete cds	20	n4-15c20/21o	0.658547
	g4207.t1	Rhizoctonia solani strain AG-1 IA isolate XN chromosome 11	24	n9-19c27/28o	0.950468
	g43.t1	Diaporthe citri uncharacterized protein (INS49_000043), partial mRNA	23	n4-15c21/22o	0.927012
	g4498.t1	Paraphaeosphaeria sporulosa FAD-binding domain-containing protein mRNA	26	n4-14c19/20o	0.816913
	g4540.t1	Diaporthe citri uncharacterized protein (INS49_007208), partial mRNA	17	n4-15c20/21o	0.99303
	g4548.t1	Diaporthe citri uncharacterized protein (INS49_007216), partial mRNA	19	n3-14c19/20o	0.990337
	g4574.t1	Colletotrichum karsti uncharacterized protein (CkaCkLH20_06018), partial mRNA	24	n9-19c24/25o	0.987944
	g4604.t1	no hits	23	n3-14c19/20o	0.685735
	g4629.t1	Diaporthe citri uncharacterized protein (INS49_007300), partial mRNA	27	n6-15c20/21o	0.988743
	g4634.t1	Colletotrichum karsti endoglucanase iii (CkaCkLH20_09497) mRNA	24	n6-14c19/20o	0.924947
	g4685.t1	Diaporthe citri uncharacterized protein (INS49_007364), partial mRNA	26	n9-20c24/25o227-252i	0.960467
	g4745.t1	Diaporthe citri uncharacterized protein (INS49_007426), partial mRNA	27	n2-10c17/18o	0.960558
	g4766.t1	Exserohilum turcica Et28A glycoside hydrolase family 61 protein (SETTUDRAFT_154392) mRNA	26	n3-14c19/20o	0.985741
	g4840.t1	Colletotrichum scovillei pectate lyase B (HER10_EVM0012920) mRNA	27	n4-14c19/20o	0.979848
	g4841.t1	Sporothrix schenckii 1099-18 hypothetical protein (SPSK_01804), partial mRNA	22	n5-12c17/18o	0.992502
	g4845.t1	Diplodia corticola cellulose-binding protein (BKCO1_1100028) mRNA	24	n4-19c23/24o	0.86528
	g4896.t1	Diaporthe citri uncharacterized protein (INS49_007752), partial mRNA	21	n3-14c18/19o	0.9347
	g4901.t1	Diaporthe citri uncharacterized protein (INS49_007756), partial mRNA	21	n7-14c19/20o	0.997102
	g4916.t1	Pyrenophora tritici-repentis Pt-1C-BFP alpha-L-arabinofuranosidase precursor, mRNA	27	n2-13c18/19o	0.890643
	g4942.t1	Chrysoporthe sp. MAF-2017a isolate CMW54409 chromosome 5	26	n5-13c18/19o	0.987232
	g5017.t1	Diaporthe citri uncharacterized protein (INS49_007886), partial mRNA	26	n6-16c21/22o338-358i	0.734902
	g5096.t1	Diaporthe citri uncharacterized protein (INS49_007971), partial mRNA	27	n3-14c18/19o	0.946919
	g5156.t1	Diaporthe citri uncharacterized protein (INS49_008033), partial mRNA	26	n3-13c17/18o187-208i	0.987842
	g5165.t1	Diaporthe citri uncharacterized protein (INS49_008041), partial mRNA	25	n5-12c17/18o	0.811983
	g5249.t1	no hits	22	n16-29c34/35o	0.63459
	g5428.t1	Bipolaris victoriae FI3 hypothetical protein partial mRNA	25	n6-17c22/23o	0.982223
	g5698.t1	Diaporthe citri uncharacterized protein (INS49_008576), partial mRNA	17	n5-13c18/19o	0.566607
	g5744.t1	Colletotrichum siamense putative FAD-linked oxidoreductase (CGCS363_v007383) mRNA	27	n4-17c25/26o	0.862679
	g5770.t1	Diaporthe citri uncharacterized protein (INS49_008651), partial mRNA	27	n3-13c18/19o182-205i	0.995284
	g5817.t1	Diaporthe citri uncharacterized protein (INS49_008696), partial mRNA	24	n8-19c24/25o	0.997981
	g5879.t1	Diaporthe citri uncharacterized protein (INS49_008764), partial mRNA	27	n2-12c17/18o	0.993085
	g5969.t1	Cryphonectria parasitica EP155 family 3 glycoside hydrolase (M406DRAFT_52804) mRNA	24	n4-14c19/20o	0.995306
	g598.t1	Diaporthe citri uncharacterized protein (INS49_000616), partial mRNA	26	n4-13c18/19o	0.917481
	g5992.t1	Diaporthe citri uncharacterized protein (INS49_008881), partial mRNA	21	n6-16c21/22o	0.843811
	g6016.t1	Diaporthe citri uncharacterized protein (INS49_008911), partial mRNA	20	n3-14c21/22o	0.965944
	g6021.t1	Diaporthe citri uncharacterized protein (INS49_008917), partial mRNA	26	n3-13c17/18o	0.903905
	g6044.t1	Diaporthe citri uncharacterized protein (INS49_008941), partial mRNA	22	n4-16c21/22o	0.996153
	g6045.t1	Diaporthe citri uncharacterized protein (INS49_008942), partial mRNA	26	n4-12c17/18o	0.997213
	g6058.t1	Diaporthe citri uncharacterized protein (INS49_008957), partial mRNA	25	n4-14c18/19o	0.999354
	g6083.t1	Diplodia corticola glycoside hydrolase family 125 protein (BKCO1_3100070) mRNA	22	n3-14c19/20o	0.939422
	g6138.t1	Colletotrichum higginsianum IMI 349063 Trypsin mRNA	20	n6-14c19/20o	0.994254
	g6146.t1	Colletotrichum truncatum pectate lyase (CTRU02_14576) mRNA	25	n5-16c21/22o	0.99833
	g6233.t1	Parastagonospora nodorum isolate LDN03-Sn4 chromosome 3, complete sequence	26	n5-16c21/22o	0.982203
	g6235.t1	Diaporthe citri uncharacterized protein (INS49_009137), partial mRNA	26	n7-19c24/25o	0.957788
	g6275.t1	Podospora anserina genomic DNA, chromosome 5	23	n3-13c18/19o	0.990596
	g6276.t1	Diaporthe citri uncharacterized protein (INS49_009176), partial mRNA	25	n5-15c20/21o	0.993013
	g6284.t1	AF123441Humicola grisea var. thermoidea cellulose 1,4-beta-cellobiosidase (cbh1.2) mRNA cds	25	n4-12c17/18o	0.720823
	g6411.t1	Diaporthe citri uncharacterized protein (INS49_009327), partial mRNA	22	n4-15c20/21o	0.993521
	g6436.t1	Diaporthe citri uncharacterized protein (INS49_009350), partial mRNA	26	n5-16c21/22o	0.981477
	g6442.t1	Diplodia corticola arabinogalactan endo-beta-galactosidase (BKCO1_2300063) mRNA	27	n3-14c18/19o	0.975937
	g6474.t1	Diaporthe citri uncharacterized protein (INS49_009390), partial mRNA	18	n6-18c22/23o	0.976375
	g6484.t1	Diaporthe citri uncharacterized protein (INS49_009399), partial mRNA	27	n5-14c19/20o	0.988484
	g6493.t1	Diaporthe citri uncharacterized protein (INS49_009408), partial mRNA	25	n3-11c16/17o	0.988229
	g6494.t1	Diaporthe citri uncharacterized protein (INS49_009410), partial mRNA	22	n3-12c17/18o	0.989664
	g6495.t1	Diaporthe citri uncharacterized protein (INS49_009411), partial mRNA	25	n8-19c28/29o	0.911963
	g6497.t1	Zymoseptoria tritici ST99CH_3D1 genome assembly, chromosome: ZT3D1_chr_3	26	n4-16c24/25o	0.821964
	g6558.t1	Diaporthe citri uncharacterized protein (INS49_009474), partial mRNA	26	n9-20c25/26o	0.964029
	g6567.t1	Diaporthe citri uncharacterized protein (INS49_009483), partial mRNA	27	n3-13c18/19o	0.919343
	g6573.t1	Diaporthe citri uncharacterized protein (INS49_009488), partial mRNA	19	n4-12c17/18o	0.686294
	g6584.t1	Diaporthe citri uncharacterized protein (INS49_009500), partial mRNA	22	n7-18c23/24o	0.979773
	g6600.t1	Thielavia terrestris NRRL 8126 chromosome 2, complete sequence	19	n2-13c18/19o	0.998443
	g6643.t1	Diaporthe citri uncharacterized protein (INS49_009566), partial mRNA	21	n3-14c19/20o	0.994432
	g6654.t1	Diaporthe citri uncharacterized protein (INS49_009578), partial mRNA	23	n4-14c21/22o	0.94814
	g6661.t1	Diaporthe citri uncharacterized protein (INS49_009589), partial mRNA	25	n6-16c21/22o	0.951798
	g6724.t1	Colletotrichum higginsianum IMI 349063 Acid trehalase mRNA	24	n3-14c19/20o	0.999282
	g675.t1	Diaporthe citri uncharacterized protein (INS49_000693), partial mRNA	26	n4-15c25/26o	0.95948
	g6916.t1	Chrysoporthe sp. MAF-2017a isolate CMW54409 chromosome 10	26	n18-28c33/34o	0.969044
	g6938.t1	Colletotrichum higginsianum IMI 349063 Restculine oxidase mRNA	23	n7-17c22/23o	0.711772
	g6983.t1	no hits	25	n4-14c19/20o	0.987766
	g7027.t1	Diaporthe citri uncharacterized protein (INS49_009973), partial mRNA	23	n3-14c19/20o	0.6532
	g7028.t1	Diaporthe citri uncharacterized protein (INS49_009974), partial mRNA	27	n3-13c20/21o	0.948165
	g7036.t1	Diaporthe citri uncharacterized protein (INS49_009983), partial mRNA	17	n3-14c19/20o	0.998648
	g7059.t1	Diaporthe citri uncharacterized protein (INS49_010008), partial mRNA	26	n4-11c16/17o	0.897438
	g7136.t1	Didymella exigua CBS 183.55 FAD-binding domain-containing protein (M421DRAFT_68715) mRNA	26	n9-20c25/26o	0.981324
	g7156.t1	Diaporthe citri uncharacterized protein (INS49_010110), partial mRNA	25	n3-12c16/17o	0.964702
	g7161.t1	Thielavia terrestris NRRL 8126 chromosome 3, complete sequence	26	n13-24c29/30o	0.994397
	g7207.t1	Diaporthe citri uncharacterized protein (INS49_010166), partial mRNA	23	n5-16c22/23o	0.975196
	g755.t1	Chrysoporthe sp. MAF-2017a isolate CMW54409 chromosome 1	23	n7-18c26/27o	0.995908
	g7596.t1	Diaporthe citri uncharacterized protein (INS49_010569), partial mRNA	27	n6-17c22/23o	0.579319
	g761.t1	Metarhizium brunneum ARSEF 3297 CAIB/BAIF family enzyme mRNA	17	n3-13c18/19o	0.983848
	g7625.t1	Diaporthe citri uncharacterized protein (INS49_010606), partial mRNA	21	n8-18c23/24o	0.961451
	g7650.t1	Diaporthe citri uncharacterized protein (INS49_010630), partial mRNA	20	n3-11c16/17o219-242i	0.976986
	g7682.t1	Diaporthe citri uncharacterized protein (INS49_010667), partial mRNA	22	n5-15c20/21o	0.806272
	g7683.t1	Parastagonospora nodorum strain Sn79 chromosome 3	26	n8-19c28/29o245-263i	0.991629
	g7713.t1	Diaporthe citri uncharacterized protein (INS49_010702), partial mRNA	23	n2-9c13/14o	0.934706
	g7789.t1	Colletotrichum higginsianum IMI 349063 Peptidase s41 family protein mRNA	24	n4-15c23/24o	0.978096
	g7796.t1	Diaporthe citri uncharacterized protein (INS49_010794), partial mRNA	22	n6-15c20/21o	0.699634
	g7812.t1	Colletotrichum karsti uncharacterized protein (CkaCkLH20_10239), partial mRNA	26	n6-13c18/19o	0.975736
	g7825.t1	Diaporthe citri uncharacterized protein (INS49_010823), partial mRNA	25	n4-15c20/21o	0.977315
	g7830.t1	Diaporthe citri uncharacterized protein (INS49_010828), partial mRNA	21	n6-17c22/23o275-298i	0.972369
	g7864.t1	Gaeumannomyces tritici R3-111a-1 aldose 1-epimerase mRNA	25	n4-14c19/20o	0.742768
	g7879.t1	Diaporthe citri uncharacterized protein (INS49_010882), partial mRNA	25	n4-17c22/23o	0.995757
	g7903.t1	Diaporthe citri uncharacterized protein (INS49_010906), partial mRNA	27	n10-20c25/26o	0.995725
	g7922.t1	Chrysoporthe sp. MAF-2017a isolate CMW54409 chromosome 3	27	n4-17c21/22o	0.892162
	g7943.t1	Colletotrichum higginsianum IMI 349063 Choline dehydrogenase mRNA	24	n4-14c19/20o	0.979856
	g7980.t1	Diaporthe citri uncharacterized protein (INS49_010990), partial mRNA	26	n15-26c38/39o	0.995877
	g7983.t1	Diaporthe citri uncharacterized protein (INS49_010994), partial mRNA	22	n3-11c16/17o	0.980089
	g7997.t1	Diaporthe citri uncharacterized protein (INS49_011007), partial mRNA	23	n7-18c26/27o	0.956709
	g800.t1	Diaporthe citri uncharacterized protein (INS49_000822), partial mRNA	26	n4-15c21/22o	0.98747
	g8165.t1	Diaporthe citri uncharacterized protein (INS49_011186), partial mRNA	27	n3-12c17/18o433-450i	0.989846
	g8228.t1	Diaporthe citri uncharacterized protein (INS49_011252), partial mRNA	26	n8-19c30/31o	0.95957
	g8232.t1	Thermothielavioides terrestris NRRL 8126 multicopper like protein (THITE_2123164), mRNA	27	n9-19c23/24o558-580i	0.978518
	g8318.t1	Diaporthe citri uncharacterized protein (INS49_011346), partial mRNA	26	n7-17c24/25o	0.882821
	g8384.t1	Diaporthe citri uncharacterized protein (INS49_011416), partial mRNA	22	n3-10c15/16o	0.995942
	g8400.t1	Diaporthe citri uncharacterized protein (INS49_011416), partial mRNA	23	n6-17c21/22o	0.999127
	g8427.t1	Colletotrichum aenigma Gluconolactonase (gnl-2) mRNA	26	n3-13c21/22o	0.998182
	g8438.t1	Diaporthe citri uncharacterized protein (INS49_011477), partial mRNA	17	n5-16c21/22o	0.976996
	g8446.t1	Gaeumannomyces tritici R3-111a-1 endoglucanase IV mRNA	25	n7-18c22/23o	0.987229
	g852.t1	Diaporthe citri uncharacterized protein (INS49_000875), partial mRNA	24	n5-15c19/20o	0.694174
	g8551.t1	Diaporthe citri uncharacterized protein (INS49_011596), partial mRNA	25	n8-18c22/23o	0.989538
	g8717.t1	Diaporthe citri uncharacterized protein (INS49_011773), partial mRNA	25	n5-16c21/22o	0.99125
	g8762.t1	Diaporthe citri uncharacterized protein (INS49_011819), partial mRNA	20	n3-11c16/17o	0.949889
	g8798.t1	Diaporthe citri uncharacterized protein (INS49_011855), partial mRNA	17	n3-12c17/18o	0.94295
	g8884.t1	Diaporthe citri uncharacterized protein (INS49_011951), partial mRNA	27	n6-14c19/20o	0.993002
	g8887.t1	Uncultured fungus clone cluster95 glycosyl hydrolase family 28 gene cds	27	n3-14c20/21o	0.987236
	g8963.t1	Diaporthe citri uncharacterized protein (INS49_012033), partial mRNA	23	n7-17c25/26o	0.99517
	g8971.t1	Diaporthe citri uncharacterized protein (INS49_012042), partial mRNA	24	n5-13c18/19o	0.992836
	g8985.t1	Diaporthe citri uncharacterized protein (INS49_012059), partial mRNA	26	n6-17c22/23o	0.947751
	g9012.t1	Diaporthe citri uncharacterized protein (INS49_012088), partial mRNA	20	n6-17c25/26o	0.995746
	g9102.t1	Metarhizium robertsii ARSEF 23 extracellular serine-rich protein mRNA	24	n7-18c25/26o	0.99587
	g9109.t1	Chaetomium atrobrunneum strain CBS 238.71 cellobiose dehydrogenase (cdhIIA) mRNA, complete cds	23	n7-18c23/24o	0.969303
	g919.t1	Diaporthe citri uncharacterized protein (INS49_000945), partial mRNA	22	n8-19c24/25o153-171i	0.996503
	g9354.t1	Diaporthe citri uncharacterized protein (INS49_012456), partial mRNA	22	n7-15c20/21o	0.97495
	g9388.t1	Aureobasidium pullulans EXF-150 putative mannosidase (M438DRAFT_335209) mRNA	24	n6-16c24/25o	0.981502
	g9414.t1	Diaporthe citri uncharacterized protein (INS49_012518), partial mRNA	27	n8-20c28/29o38-58i	0.999354
	g945.t1	Cryphonectria parasitica EP155 family 1 glycoside hydrolase (M406DRAFT_254036) mRNA	25	n5-16c22/23o	0.999311
	g9450.t1	Westerdykella ornata uncharacterized protein (EI97DRAFT_314243), mRNA	26	n4-14c19/20o	0.941133
	g947.t1	Diaporthe citri uncharacterized protein (INS49_000975), partial mRNA	23	n7-18c23/24o251-273i	0.98742
	g9717.t1	Diaporthe citri uncharacterized protein (INS49_012836), partial mRNA	17	n4-15c20/21o	0.996795
	g9724.t1	Diaporthe citri uncharacterized protein (INS49_012844), partial mRNA	26	n4-14c19/20o	0.989572
	g9787.t1	Thermothelomyces thermophilus ATCC 42464 glycoside hydrolase family 76 protein (MYCTH_78274) mRNA	26	n4-15c21/22o411-431i	0.94981
	g9819.t1	Lasiodiplodia theobromae Tyrosinase central domain protein (LTHEOB_6531) mRNA	25	n6-17c21/22o	0.998623
	g9862.t1	Myceliophthora thermophila ATCC 42464 chromosome 2, complete sequence	27	n3-13c18/19o	0.985804
	g9926.t1	Diaporthe citri uncharacterized protein (INS49_013041), partial mRNA	25	n2-10c16/17o	0.519883
	g9974.t1	Diaporthe citri uncharacterized protein (INS49_013089), partial mRNA	26	n3-13c17/18o	0.874817
	g9975.t1	Scedosporium apiospermum Rhamnogalacturonate lyase A (SAPIO_CDS4121) mRNA	24	n4-15c20/21o	0.958661

## Sheet: D. destruens
	Seq_id of genes in common	Orthologue in D. caulivora	Description	WolfPsort_extracellucar_score	Phobius_pattern	SignalP_probabilidad
	g10042.t1	gene_14967.t1	hypothetical protein UCDDA912_g01743	23	n17-28c33/34o	0.679953
	g10057.t1	gene_14945.t1	putative wd40 repeat-like protein	27	n3-11c19/20o	0.749908
	g10088.t1	gene_14895.t1	DNA methylase N-6 adenine-specific conserved site	26	n6-16c24/25o	0.982814
	g101.t1	gene_06366.t1	antigenic cell wall	27	n7-15c20/21o	0.996924
	g10109.t1	gene_14870.t1	p15-like protein	24	n6-16c20/21o	0.550093
	g10111.t1	gene_14862.t1	putative extracellular serine-rich protein	27	n3-13c17/18o167-194i	0.991024
	g10116.t1	gene_14854.t1	pectate lyase C	27	n2-13c18/19o	0.980754
	g10139.t1	gene_14820.t1	Subtilisin DY	25	n2-12c17/18o	0.971031
	g10142.t1	gene_14817.t1	chloroperoxidase-like protein	23	n5-13c18/19o	0.982945
	g10158.t1	gene_14795.t1	FAD-linked oxidoreductase ZEB1	24	n2-12c16/17o	0.998004
	g10176.t1	gene_14770.t1	putative carbohydrate-binding module family 19 protein	23	n6-14c19/20o	0.997438
	g102.t1	gene_02175.t1	Non-reducing end alpha-L-arabinofuranosidase BoGH43A	20	n3-14c19/20o	0.982363
	g10219.t1	gene_00298.t1	putative sterigmatocystin biosynthesis peroxidase stcC	24	n8-19c24/25o	0.990799
	g10225.t1	gene_14681.t1	glycoside hydrolase family 28 protein	25	n5-15c20/21o885-906i	0.905581
	g10228.t1	gene_14700.t1	Gelatinase B	25	n6-13c17/18o	0.952455
	g10229.t1	gene_14706.t1	glycoside hydrolase family 114 protein	26	n14-22c27/28o281-304i	0.909915
	g10239.t1	gene_14719.t1	pectate lyase	27	n3-10c15/16o	0.957345
	g1025.t1	gene_07735.t1	PLC-like phosphodiesterase	26	n7-18c23/24o	0.698435
	g10250.t1	gene_14649.t1	Endoglucanase gh5-1	26	n5-13c18/19o	0.985304
	g10252.t1	gene_14651.t1	scp-like extracellular protein	26	n8-19c25/26o	0.893088
	g10254.t1	gene_14653.t1	putative gpi anchored serine-threonine rich protein	24	n3-14c19/20o682-703i	0.687899
	g10276.t1	gene_14637.t1	sterigmatocystin biosynthesis peroxidase stcC protein	26	n3-12c17/18o	0.707426
	g10308.t1	gene_14594.t1	Dehydrogenase xptC	20	n6-13c17/18o	0.99647
	g10309.t1	gene_14593.t1	hypothetical protein UCDDA912_g06500	20	n6-14c19/20o	0.986859
	g10313.t1	gene_14584.t1	putative mac1 interacting protein 1	24	n3-14c19/20o	0.982234
	g10316.t1	gene_14581.t1	putative wsc domain containing protein	26	n6-17c22/23o	0.966344
	g10322.t1	gene_14566.t1	DUF1996 multi-domain protein	24	n5-12c17/18o	0.981908
	g10326.t1	gene_14563.t1	putative glutathione-dependent formaldehyde-activating enzyme	26	n2-11c16/17o	0.982851
	g10329.t1	gene_14560.t1	hypothetical protein UCDDA912_g06518	24	n5-13c18/19o	0.995356
	g10346.t1	gene_14539.t1	putative hydrophobic surface binding protein a	24	n4-15c20/21o	0.911004
	g10359.t1	gene_14526.t1	pepsinogen c	20	n3-14c19/20o	0.990128
	g10361.t1	gene_02267.t1	hypothetical protein UCDDA912_g01584	27	n6-17c22/23o	0.99314
	g10386.t1	gene_05772.t1	FAD-binding domain-containing protein	19	n3-12c17/18o	0.965233
	g1040.t1	gene_07753.t1	hypothetical protein DHEL01_v207107	22	n5-16c20/21o	0.97645
	g10410.t1	gene_14487.t1	histidine acid phosphatase	22	n10-18c25/26o	0.993495
	g10419.t1	gene_13816.t1	Glucan 1,3-beta-glucosidase	25	n6-14c19/20o	0.992896
	g10421.t1	gene_14479.t1	laccase TilA	23	n5-12c17/18o	0.645611
	g10427.t1	gene_06086.t1	aminopeptidase Y	21	n10-21c25/26o	0.948014
	g10449.t1	gene_06092.t1	glycoside hydrolase family 28 protein	23	n6-16c20/21o	0.972058
	g10463.t1	gene_06131.t1	cell surface protein	27	n8-19c24/25o	0.9738
	g10464.t1	gene_06132.t1	glycoside hydrolase family 3 protein	26	n3-10c17/18o252-272i	0.96152
	g10465.t1	gene_06135.t1	putative bys1 domain protein	27	n3-13c18/19o	0.999391
	g10472.t1	gene_06168.t1	hypothetical protein UCDDA912_g10465	17	n4-12c20/21o	0.974465
	g10474.t1	gene_06156.t1	-like protein 2	25	n7-14c18/19o	0.822611
	g10485.t1	gene_06196.t1	putative small secreted protein	27	n5-16c21/22o	0.959367
	g10489.t1	gene_06192.t1	putative membrane protein	23	n5-16c25/26o	0.973143
	g10497.t1	gene_00386.t1	hypothetical protein PspLS_10745	26	n6-14c18/19o	0.962917
	g10498.t1	gene_00385.t1	chrd superfamily protein	27	n4-15c21/22o	0.9943
	g10511.t1	gene_01087.t1	putative exo-beta- -glucanase protein	27	n6-14c19/20o	0.997877
	g10539.t1	gene_00306.t1	Protein SnodProt1	26	n9-19c24/25o	0.994212
	g10549.t1	gene_00284.t1	fasciclin domain-containing protein	17	n5-12c16/17o487-512i	0.908853
	g10552.t1	gene_00282.t1	exoglucanase 1	23	n5-13c18/19o	0.998941
	g10568.t1	gene_00258.t1	fad-binding domain-containing protein	26	n4-15c20/21o	0.867387
	g10569.t1	gene_00247.t1	Nuclease PA3	26	n5-13c18/19o	0.955296
	g10582.t1	gene_00232.t1	putative peptidase s41 family protein	26	n5-16c24/25o	0.980856
	g10587.t1	gene_13775.t1	pectin lyase E	25	n10-20c25/26o	0.821296
	g10588.t1	gene_11623.t1	alpha-L-fucosidase 1	22	n3-13c18/19o	0.957257
	g10590.t1	gene_14282.t1	Glycosyl hydrolase family 67, C-terminal	24	n8-18c23/24o	0.70544
	g106.t1	gene_10721.t1	Hydroxyneurosporene synthase	25	n5-16c21/22o	0.923753
	g10613.t1	gene_00204.t1	putative chitin binding protein	24	n7-18c23/24o	0.531964
	g10619.t1	gene_00200.t1	Allergen Asp f 4	26	n7-15c20/21o	0.997568
	g10622.t1	gene_00194.t1	Rhamnogalacturonan acetylesterase RhgT	27	n3-14c19/20o	0.798749
	g10623.t1	gene_00193.t1	Sphingomyelin phosphodiesterase	27	n4-15c21/22o	0.98849
	g10649.t1	gene_00164.t1	hypothetical protein UCDDA912_g08672	23	n6-16c21/22o	0.98976
	g1068.t1	gene_07786.t1	hypothetical protein UCDDA912_g00551	22	n3-13c18/19o	0.994068
	g1069.t1	gene_07538.t1	Cellobiose dehydrogenase	26	n5-12c17/18o392-412i	0.862752
	g10691.t1	gene_00120.t1	RmlC-like cupin	26	n3-13c17/18o	0.991236
	g10692.t1	gene_00119.t1	FAD-binding domain-containing protein	27	n6-17c21/22o	0.987701
	g10722.t1	gene_05702.t1	hypothetical protein C8034_v009030	25	n5-12c17/18o	0.953467
	g10742.t1	gene_00079.t1	putative GPI anchored cell wall protein	27	n4-14c18/19o	0.995714
	g10771.t1	gene_00024.t1	WSC domain protein, putative	26	n2-13c21/22o	0.977587
	g10775.t1	gene_00029.t1	glycoside hydrolase family 61 protein	24	n2-13c18/19o	0.805051
	g10786.t1	gene_00065.t1	putative endo-beta-1,4-glucanase D	25	n9-20c29/30o	0.836827
	g10805.t1	gene_05497.t1	glycoside hydrolase family 42 protein	20	n7-18c22/23o	0.991133
	g10817.t1	gene_05507.t1	hypothetical protein DHEL01_v209281	27	n6-14c19/20o153-177i	0.994493
	g10824.t1	gene_05501.t1	glycoside hydrolase family 3 protein	27	n3-14c21/22o	0.975896
	g10832.t1	gene_05528.t1	BChain B, LACCASE-1	25	n9-20c26/27o	0.994803
	g1085.t1	gene_07522.t1	extracellular serine-rich protein	25	n4-14c19/20o	0.984341
	g10851.t1	gene_05556.t1	gamma-glutamyltransferase 1	21	n5-15c20/21o	0.987982
	g10855.t1	gene_05560.t1	hypothetical protein UCDDA912_g06032	27	n4-11c19/20o	0.904836
	g10857.t1	gene_05563.t1	concanavalin A-like lectin/glucanase	22	n3-14c19/20o	0.984327
	g10863.t1	gene_05572.t1	Versatile peroxidase VPL1	22	n6-16c21/22o	0.997851
	g10883.t1	gene_05599.t1	fungalysin metallopeptidase	26	n4-15c20/21o	0.936552
	g10905.t1	gene_05651.t1	carbohydrate esterase family 5 protein	22	n3-13c17/18o	0.916902
	g10909.t1	gene_05658.t1	glucose-methanol-choline oxidoreductase	24	n5-16c20/21o	0.776277
	g10910.t1	gene_05659.t1	putative endopolygalacturonase C	27	n6-13c18/19o	0.869303
	g10920.t1	gene_05676.t1	putative pectinesterase	27	n3-14c19/20o	0.769457
	g10927.t1	gene_05692.t1	lipase 1	25	n8-19c24/25o137-161i	0.960722
	g10936.t1	gene_05728.t1	peptidase m23b	25	n4-11c16/17o	0.945163
	g10958.t1	gene_05750.t1	putative glucan endo-1,3-beta-glucosidase eglC	25	n3-14c19/20o	0.998986
	g10970.t1	gene_05784.t1	ribonuclease-domain-containing protein	27	n11-22c26/27o	0.97451
	g10978.t1	gene_05794.t1	hypothetical protein UCDDA912_g09202	26	n3-13c17/18o	0.980968
	g10981.t1	gene_05797.t1	hypothetical protein UCDDA912_g09201	26	n7-18c23/24o	0.990201
	g11000.t1	gene_05855.t1	Cellobiose dehydrogenase	27	n2-13c18/19o	0.99644
	g11005.t1	gene_05862.t1	Lipase, GDSL-like protein	26	n3-14c22/23o	0.99543
	g11007.t1	gene_05863.t1	hypothetical protein UCDDA912_g04798	17	n7-17c22/23o	0.999714
	g11015.t1	gene_05878.t1	hypothetical protein UCDDA912_g04790	19	n4-15c20/21o180-202i	0.957445
	g11041.t1	gene_13004.t1	FAD binding domain-containing protein	20	n4-15c20/21o464-485i	0.976645
	g11062.t1	gene_05925.t1	ER membrane protein complex subunit 1	21	n4-15c20/21o	0.954393
	g11084.t1	gene_11624.t1	hypothetical protein UCDDA912_g10662	18	n7-15c20/21o	0.998764
	g1109.t1	gene_07492.t1	putative cfem domain-containing protein	27	n4-15c27/28o	0.997399
	g11128.t1	gene_06007.t1	glycoside hydrolase family 61 protein	24	n14-24c30/31o	0.880714
	g11152.t1	gene_06038.t1	mannan endo-1,4-beta-mannosidase-like protein	27	n3-13c18/19o238-261i	0.998353
	g11159.t1	gene_06043.t1	putative cutinase	24	n4-15c20/21o	0.94266
	g11168.t1	gene_03268.t1	putative glycosyl hydrolase protein	26	n7-14c22/23o	0.981555
	g1117.t1	gene_05378.t1	putative isoamyl alcohol protein	26	n6-18c23/24o	0.992951
	g11177.t1	gene_14083.t1	hypothetical protein PpBr36_04026	24	n3-13c17/18o	0.982733
	g11190.t1	gene_08677.t1	putative class II peroxidase	27	n4-12c17/18o	0.992691
	g11195.t1	gene_10461.t1	hypothetical protein CGLO_16733	19	n6-17c25/26o	0.830012
	g11197.t1	gene_08639.t1	Arabinanase/levansucrase/invertase	27	n5-16c34/35o	0.935664
	g11198.t1	gene_08638.t1	eukaryotic aspartyl protease	25	n3-12c17/18o	0.804983
	g11230.t1	gene_08625.t1	minor extracellular protease vpr	25	n3-12c16/17o	0.97186
	g11234.t1	gene_08618.t1	hypothetical protein VMCG_06037	23	n4-15c20/21o	0.542623
	g11256.t1	gene_08609.t1	predicted protein	25	n5-16c23/24o	0.917084
	g11258.t1	gene_08607.t1	putative aldose 1-epimerase	26	n3-10c15/16o	0.589343
	g11268.t1	gene_08598.t1	Acetylxylan esterase 2	24	n5-15c23/24o	0.84997
	g11278.t1	gene_14467.t1	GPI-anchored cell wall beta-1,3-endoglucanase EglC	27	n4-14c19/20o	0.684245
	g11312.t1	gene_08724.t1	extracellular dipeptidyl-peptidase Dpp4	25	n4-15c20/21o	0.921772
	g11313.t1	gene_08723.t1	GDSL-like Lipase/Acylhydrolase	27	n4-11c16/17o406-424i	0.994889
	g11320.t1	gene_16469.t1	Bifunctional epoxide hydrolase 2	27	n4-11c16/17o	0.873624
	g11323.t1	gene_08714.t1	acid phosphatase precursor	26	n2-12c17/18o	0.993494
	g11341.t1	gene_08742.t1	FAD binding domain-containing protein	27	n3-10c15/16o	0.931226
	g11358.t1	gene_08751.t1	putative lustrin a-like protein	21	n6-16c21/22o	0.90735
	g11365.t1	gene_08756.t1	putative carbohydrate-binding module family 1 protein	27	n4-13c19/20o	0.668481
	g11367.t1	gene_08757.t1	alkaline serine protease Alp1	24	n7-18c23/24o	0.954731
	g11368.t1	gene_08758.t1	Leucine aminopeptidase 2	21	n8-19c24/25o358-376i	0.972892
	g11380.t1	gene_08777.t1	hypothetical protein DHEL01_v202418	23	n2-12c17/18o	0.99902
	g11401.t1	gene_08802.t1	putative 1,4-beta-D-glucan cellobiohydrolase C	26	n6-14c19/20o	0.98784
	g11411.t1	gene_08812.t1	putative glycosidase crf1	26	n9-20c26/27o	0.995303
	g11416.t1	gene_08817.t1	hypothetical protein UCDDA912_g05111	27	n6-16c21/22o233-255i	0.900054
	g11427.t1	gene_02324.t1	periplasmic binding protein-like II	17	n3-13c17/18o	0.990062
	g11445.t1	gene_08844.t1	glycoside hydrolase family 47 protein	18	n3-13c18/19o	0.861367
	g11455.t1	gene_08856.t1	Periplasmic beta-glucosidase	24	n4-12c17/18o	0.994451
	g11467.t1	gene_08871.t1	soluble quino protein glucose dehydrogenase	27	n3-13c18/19o	0.96515
	g115.t1	gene_06376.t1	putative trypsin-like protease	24	n6-14c19/20o	0.929246
	g11506.t1	gene_13312.t1	probable lysophospholipase precursor	22	n5-12c17/18o	0.615598
	g11515.t1	gene_13296.t1	small secreted protein	25	n9-16c21/22o	0.96643
	g11519.t1	gene_09222.t1	peptidase aspartic	24	n3-12c17/18o	0.873752
	g11577.t1	gene_13269.t1	alpha/beta-hydrolase	25	n3-13c17/18o261-282i294-312o318-339i	0.694449
	g11580.t1	gene_13203.t1	putative glycoside hydrolase family 75 protein	26	n4-14c19/20o226-251i	0.992867
	g11647.t1	gene_13108.t1	putative exopolysaccharide inner membrane protein	24	n3-14c23/24o	0.960041
	g11649.t1	gene_02152.t1	amine oxidase	24	n5-15c20/21o	0.963353
	g11664.t1	gene_13088.t1	GPI-anchored cell wall beta-1,3-endoglucanase EglC	27	n5-16c20/21o	0.905767
	g11678.t1	gene_13817.t1	soluble quino protein glucose dehydrogenase	24	n3-14c19/20o	0.864785
	g11681.t1	gene_12923.t1	hypothetical protein UCDDA912_g01376	25	n2-13c22/23o	0.941596
	g11682.t1	gene_12924.t1	predicted protein	25	n7-18c23/24o	0.937315
	g117.t1	gene_06378.t1	polysaccharide lyase family 1 protein	27	n3-13c18/19o	0.95048
	g11706.t1	gene_10272.t1	Hypothetical protein D9617_1g087900	26	n4-12c17/18o	0.64634
	g11711.t1	gene_04893.t1	mmc protein	24	n6-17c22/23o	0.998482
	g11747.t1	gene_04484.t1	cellobiose dehydrogenase	21	n3-13c18/19o	0.981281
	g11753.t1	gene_02092.t1	aspergillopepsin, putative	22	n3-14c21/22o	0.80988
	g11772.t1	gene_04452.t1	hypothetical protein UCDDA912_g06529	26	n4-12c17/18o223-243i	0.989347
	g11799.t1	gene_04423.t1	putative isoamyl alcohol	26	n7-18c23/24o	0.997777
	g5772.t1	gene_02476.t1	uncharacterized protein INS49_010815 [Diaporthe citri]	20	n5-16c21/22o	0.947583
	g11833.t1	gene_04372.t1	Allergen Asp f 7	19	n3-13c18/19o	0.983567
	g11844.t1	gene_04352.t1	hypothetical protein P154DRAFT_381873, partial	26	n7-15c20/21o	0.975243
	g11848.t1	gene_04351.t1	Alpha/Beta hydrolase protein	27	n4-13c20/21o	0.996777
	g11864.t1	gene_14473.t1	Galactan endo-beta-1,3-galactanase	25	n6-14c19/20o518-541i	0.964497
	g11870.t1	gene_14459.t1	putative aldehyde dehydrogenase	25	n3-14c19/20o187-210i222-246o252-271i	0.987185
	g11874.t1	gene_14453.t1	glycosyl hydrolase family 61	20	n7-18c22/23o	0.994407
	g11890.t1	gene_14437.t1	Cell wall galactomannoprotein mp2 allergen f17-like protein	23	n4-12c17/18o	0.997606
	g11913.t1	gene_14404.t1	hypothetical protein UCDDA912_g09332	21	n5-16c20/21o	0.989519
	g11915.t1	gene_14403.t1	putative glutamyl-trna amidotransferase subunit a	26	n6-16c20/21o	0.942582
	g11918.t1	gene_14399.t1	Cell wall mannoprotein 1	24	n5-15c20/21o	0.995184
	g11920.t1	gene_14398.t1	glycoside hydrolase, catalytic core	26	n5-15c23/24o	0.969014
	g11952.t1	gene_18291.t1	hypothetical protein UCDDA912_g02864	22	n6-17c22/23o	0.969704
	g11953.t1	gene_09133.t1	hypothetical protein UCDDA912_g07081	26	n3-14c21/22o	0.989699
	g11955.t1	gene_14359.t1	carboxypeptidase S1	22	n4-15c19/20o	0.994976
	g11960.t1	gene_14353.t1	developmentally Regulated MAPK Interacting protein	27	n8-19c27/28o	0.995894
	g11974.t1	gene_14322.t1	alpha/beta-hydrolase	18	n8-15c20/21o	0.939308
	g11989.t1	gene_14304.t1	signal peptide-containing protein	24	n4-14c19/20o	0.994632
	g11990.t1	gene_14303.t1	putative alpha-n-arabinofuranosidase 2	22	n6-17c25/26o	0.891469
	g12006.t1	gene_14279.t1	glycosyl hydrolase family 61-domain-containing protein	20	n3-14c22/23o	0.787431
	g12016.t1	gene_00336.t1	glucooligosaccharide oxidase	26	n7-15c20/21o212-233i	0.956912
	g12018.t1	gene_00335.t1	Six-hairpin glycosidase-like protein	26	n3-12c17/18o	0.885293
	g12025.t1	gene_00328.t1	Leucine aminopeptidase 1	19	n3-13c19/20o	0.970784
	g12028.t1	gene_14252.t1	Acetylxylan esterase	26	n5-16c21/22o	0.999682
	g12035.t1	gene_04166.t1	putative riboflavin-aldehyde forming enzyme protein	25	n3-11c16/17o	0.886095
	g12053.t1	gene_14214.t1	heme peroxidase	17	n6-16c21/22o	0.991271
	g12061.t1	gene_14165.t1	hypothetical protein UCDDA912_g09759	24	n7-18c27/28o	0.993242
	g12074.t1	gene_14185.t1	YesU protein	23	n4-12c18/19o	0.93231
	g12078.t1	gene_14191.t1	putative serine protease EDA2	23	n7-15c20/21o	0.99728
	g12085.t1	gene_15304.t1	putative secreted protein	26	n7-18c26/27o	0.647997
	g12086.t1	gene_15303.t1	Neutral protease 2-like protein	17	n5-16c21/22o448-470i	0.999588
	g12091.t1	gene_14172.t1	hypothetical protein UCDDA912_g05513	26	n3-13c18/19o217-238i	0.900741
	g12093.t1	gene_06106.t1	putative alpha beta hydrolase fold domain containing protein	27	n6-14c19/20o	0.972873
	g1210.t1	gene_07485.t1	glycosyl hydrolase family 43	26	n8-18c22/23o	0.997611
	g12103.t1	gene_14143.t1	hypothetical protein DHEL01_v211493	27	n5-15c19/20o	0.970197
	g12117.t1	gene_14091.t1	PPE family protein	25	n2-10c15/16o	0.903233
	g12229.t1	gene_14002.t1	glycoside hydrolase family 5 protein	27	n3-13c17/18o	0.998099
	g12247.t1	gene_01902.t1	hypothetical protein DHEL01_v207451	22	n8-18c25/26o	0.951101
	g12265.t1	gene_16262.t1	chrd superfamily protein	23	n5-13c18/19o	0.771682
	g12266.t1	gene_16259.t1	glycosyl hydrolase family 76	25	n4-12c17/18o	0.968912
	g12281.t1	gene_16245.t1	putative amidase	23	n2-12c17/18o	0.99187
	g12292.t1	gene_03975.t1	secreted aspartic proteinase precursor	24	n2-13c19/20o	0.99489
	g12295.t1	gene_03979.t1	putative vacuolar triacylglycerol lipase	27	n3-13c18/19o	0.995767
	g12312.t1	gene_03917.t1	Metallocarboxypeptidase A	27	n3-13c18/19o	0.905767
	g12322.t1	gene_03929.t1	arabinogalactan endo-1,4-beta-galactosidase	24	n6-17c21/22o	0.883638
	g12354.t1	gene_06246.t1	Dehydrogenase xptC	23	n4-15c20/21o	0.982019
	g12359.t1	gene_04043.t1	hypothetical protein UCDDA912_g10398	24	n3-10c15/16o	0.981844
	g12387.t1	gene_17938.t1	hypothetical protein DHEL01_v210759	24	n8-15c19/20o	0.790798
	g12406.t1	gene_04085.t1	glycoside hydrolase family 43	25	n7-14c19/20o	0.952858
	g12424.t1	gene_14328.t1	putative glutamine-serine-proline rich	25	n6-17c22/23o563-580i	0.987595
	g12437.t1	gene_04106.t1	putative riboflavin aldehyde-forming enzyme	19	n6-13c18/19o	0.963446
	g1244.t1	gene_07327.t1	GPI anchored serine-rich protein	23	n7-20c25/26o129-148i	0.829
	g12449.t1	gene_04835.t1	transcription factor c2h2	24	n12-22c27/28o	0.947734
	g12493.t1	gene_17420.t1	putative cell surface spherulin 4-like protein	27	n5-13c18/19o	0.89905
	g12494.t1	gene_17419.t1	Natterin-like protein	19	n4-11c16/17o438-457i	0.748287
	g12498.t1	gene_17409.t1	Ser-Thr-rich glycosyl-phosphatidyl-inositol-anchored membrane family-domain-containing protein	27	n5-16c23/24o	0.947607
	g12499.t1	gene_17410.t1	putative acetylxylan esterase A	25	n9-19c24/25o	0.983757
	g12519.t1	gene_17560.t1	hypothetical protein DHEL01_v208715	19	n5-16c21/22o	0.981686
	g12533.t1	gene_00421.t1	hypothetical protein UCDDA912_g03009	23	n2-13c18/19o	0.995745
	g12549.t1	gene_00444.t1	Pheromone-regulated membrane protein 5	23	n3-14c19/20o	0.957265
	g12555.t1	gene_00451.t1	barwin-like endoglucanase	19	n10-18c25/26o	0.999299
	g12589.t1	gene_01209.t1	putative wsc domain-containing protein	22	n5-16c20/21o	0.647045
	g12591.t1	gene_01211.t1	glycoside hydrolase	19	n3-13c18/19o	0.989349
	g12612.t1	gene_01194.t1	glycoside hydrolase family 7 protein	26	n4-15c20/21o	0.91439
	g12635.t1	gene_01086.t1	hypothetical protein VMCG_05620	22	n7-15c27/28o271-296i	0.968135
	g12636.t1	gene_01085.t1	cell wall protein	25	n6-14c19/20o	0.987853
	g12641.t1	gene_01080.t1	endoglucanase, putative	27	n3-13c18/19o	0.895999
	g12660.t1	gene_01052.t1	hypothetical protein DHEL01_v205900	25	n9-16c21/22o	0.983534
	g12661.t1	gene_01051.t1	dienelactone hydrolase	27	n8-18c23/24o	0.69868
	g12667.t1	gene_01047.t1	hypothetical protein DHEL01_v205906	25	n5-16c22/23o	0.737801
	g12694.t1	gene_01017.t1	putative tyrosinase central domain protein	22	n6-14c19/20o	0.997914
	g127.t1	gene_18189.t1	extracellular serine-rich protein	27	n13-22c28/29o	0.984584
	g12700.t1	gene_01013.t1	hypothetical protein UCDDA912_g00644	17	n4-11c16/17o	0.913299
	g12713.t1	gene_01006.t1	hypothetical protein DHEL01_v208658	23	n7-18c23/24o	0.965714
	g12730.t1	gene_00990.t1	putative tyrosinase	22	n3-13c17/18o	0.975578
	g12734.t1	gene_00985.t1	oxalate decarboxylase	25	n3-13c17/18o	0.992816
	g12754.t1	gene_00961.t1	hypothetical protein DHEL01_v202386	26	n4-12c17/18o	0.875385
	g12771.t1	gene_03873.t1	pectin lyase	20	n6-16c21/22o	0.940546
	g12782.t1	gene_01891.t1	Endopolygalacturonase 1	27	n3-13c18/19o284-308i	0.735912
	g12783.t1	gene_01886.t1	glycosyl hydrolase family 61	26	n6-17c21/22o	0.853232
	g12784.t1	gene_01882.t1	1,3-beta-glucanosyltransferase gel4	21	n2-12c17/18o	0.985842
	g12786.t1	gene_01866.t1	putative cfem domain-containing protein	24	n4-11c16/17o	0.964919
	g12799.t1	gene_01823.t1	putative a chain endothiapepsin	26	n4-11c16/17o	0.999035
	g12813.t1	gene_16500.t1	Aspartic protease	26	n2-13c18/19o	0.987456
	g12846.t1	gene_01676.t1	putative extracellular serine-threonine rich protein	20	n3-16c20/21o	0.999353
	g12848.t1	gene_01661.t1	GPI-anchored cell wall beta-1,3-endoglucanase EglC	27	n7-17c22/23o	0.98791
	g12855.t1	gene_01669.t1	hypothetical protein DHEL01_v205953	26	n5-16c21/22o	0.993148
	g12865.t1	gene_12587.t1	complex I intermediate-associated protein 30	23	n16-27c31/32o	0.993984
	g12866.t1	gene_12586.t1	UPF0311 protein YveG	25	n5-13c18/19o	0.979452
	g12867.t1	gene_12585.t1	peptidase S41 family protein	24	n6-13c17/18o	0.801982
	g12869.t1	gene_12583.t1	hypothetical protein UCDDA912_g04210	27	n5-13c21/22o	0.929847
	g12901.t1	gene_12544.t1	putative carboxylesterase type b protein	26	n3-14c22/23o	0.985378
	g12907.t1	gene_12537.t1	hypothetical protein DHEL01_v205197	22	n4-14c19/20o	0.920274
	g12910.t1	gene_12534.t1	acetyl esterase	26	n6-17c22/23o	0.933916
	g12923.t1	gene_12516.t1	ribonuclease T2	23	n5-18c23/24o	0.905582
	g12939.t1	gene_12498.t1	galactose oxidase-like protein precursor	24	n4-15c20/21o156-177i	0.957248
	g12954.t1	gene_12449.t1	putative histidine acid phosphatase protein	26	n3-14c22/23o	0.989041
	g12981.t1	gene_04179.t1	glutaminase GtaA	25	n4-16c20/21o	0.982975
	g12982.t1	gene_04181.t1	Ribonuclease T2-like	27	n9-20c25/26o	0.998929
	g13002.t1	gene_04209.t1	NPP1 domain-containing protein	27	n4-15c20/21o	0.893202
	g13004.t1	gene_04215.t1	putative NAD -binding Rossmann-fold containing protein	25	n7-14c19/20o	0.873511
	g13009.t1	gene_04220.t1	putative glycoside hydrolase family 72 protein	27	n2-13c18/19o477-493i	0.997702
	g13066.t1	gene_04302.t1	glycoside hydrolase	26	n3-14c19/20o	0.999764
	g13072.t1	gene_04297.t1	glycoside hydrolase family 128 protein	27	n6-16c21/22o	0.983153
	g13077.t1	gene_04282.t1	para-nitrobenzyl esterase	26	n9-20c25/26o	0.97528
	g13088.t1	gene_13349.t1	glycoside hydrolase family 105 protein	19	n6-16c20/21o	0.951403
	g13095.t1	gene_13355.t1	hypothetical protein UCDDA912_g04149	19	n6-14c19/20o	0.53242
	g13101.t1	gene_13363.t1	penicillin-binding protein	18	n7-15c20/21o	0.99546
	g13103.t1	gene_01687.t1	hypothetical protein DHEL01_v208023	26	n3-10c15/16o	0.996539
	g13139.t1	gene_13409.t1	catalase-peroxidase 2	23	n2-10c15/16o	0.992797
	g13150.t1	gene_13419.t1	glycoside hydrolase family 13 protein	26	n3-12c17/18o	0.949774
	g13152.t1	gene_13422.t1	biotrophy-associated secreted protein 2	27	n3-13c18/19o	0.984247
	g13160.t1	gene_13430.t1	Glucan endo-1,3-beta-glucosidase	18	n3-14c22/23o	0.724816
	g13163.t1	gene_08702.t1	fungal cellulose binding domain-containing protein	26	n7-17c22/23o	0.942117
	g13187.t1	gene_13976.t1	glucose-methanol-choline oxidoreductase	19	n10-22c26/27o	0.985043
	g13204.t1	gene_14390.t1	glycoside hydrolase family 79 protein	26	n3-13c18/19o	0.699726
	g13217.t1	gene_13322.t1	glycoside hydrolase family 93 protein	22	n2-13c18/19o	0.97896
	g13230.t1	gene_03638.t1	putative 5nucleotidase	21	n2-12c17/18o	0.929572
	g13246.t1	gene_03775.t1	putative cas1 appressorium specific protein	27	n6-18c22/23o	0.953124
	g13290.t1	gene_08476.t1	hypothetical protein Vi05172_g2502	25	n3-13c18/19o365-387i	0.989879
	g13303.t1	gene_08493.t1	platelet-activating factor acetylhydrolase	22	n4-15c20/21o	0.919898
	g13326.t1	gene_08519.t1	FAD dependent oxidoreductase	26	n7-18c23/24o	0.978254
	g13336.t1	gene_08522.t1	putative pyridine nucleotide-disulfide oxidoreductase family protein	23	n7-14c19/20o	0.942281
	g13343.t1	gene_08531.t1	putative 6-phosphogluconolactonase	26	n11-22c29/30o272-293i	0.903927
	g13354.t1	gene_03092.t1	glycosyl hydrolase family 81	25	n3-13c18/19o	0.767712
	g13356.t1	gene_03094.t1	hypothetical protein UCDDA912_g08758	20	n9-17c22/23o	0.991317
	g13364.t1	gene_03104.t1	putative beta-galactosidase E	24	n7-15c20/21o	0.99924
	g13373.t1	gene_03120.t1	putative carbohydrate-binding module family 1 protein	27	n9-17c22/23o	0.880925
	g13375.t1	gene_03106.t1	transmembrane alpha-helix domain-containing protein	17	n7-18c23/24o	0.987911
	g13385.t1	gene_03129.t1	exoglucanase 3 precursor	23	n5-16c23/24o	0.966426
	g13386.t1	gene_03130.t1	subtilisin-like protein	23	n7-18c26/27o	0.995647
	g13402.t1	gene_03750.t1	FAD-binding domain-containing protein	19	n9-17c26/27o	0.699498
	g1342.t1	gene_07219.t1	Alpha/Beta hydrolase protein	27	n8-15c19/20o	0.939341
	g13471.t1	gene_03611.t1	xylanase G1	27	n3-13c18/19o	0.997251
	g13477.t1	gene_04359.t1	sfi1 like	21	n5-16c20/21o	0.988408
	g13491.t1	gene_12902.t1	hypothetical protein DHEL01_v202940	26	n3-13c18/19o	0.934301
	g13515.t1	gene_12610.t1	Polysaccharide monooxygenase Cel61a	26	n6-16c21/22o	0.987206
	g13520.t1	gene_12601.t1	Alpha-galactosidase D	26	n8-16c21/22o	0.771706
	g13556.t1	gene_08558.t1	short chain dehydrogenase/reductase	17	n3-13c18/19o	0.948298
	g13563.t1	gene_08568.t1	cell wall glucanase	26	n3-10c15/16o	0.954224
	g13565.t1	gene_08570.t1	Glutamate carboxypeptidase	24	n4-12c17/18o	0.996434
	g13566.t1	gene_08571.t1	putative aspergillopepsin-2 heavy chain (secreted protein)	27	n4-19c23/24o	0.996871
	g13572.t1	gene_08577.t1	feruloyl esterase B	26	n10-22c27/28o	0.985566
	g13573.t1	gene_08578.t1	secreted protein	26	n2-13c18/19o	0.990503
	g13583.t1	gene_08584.t1	Endo-1,4-beta-xylanase B	27	n3-13c18/19o	0.991179
	g13586.t1	gene_08676.t1	hypothetical protein UCDDA912_g04442	20	n3-11c16/17o	0.967174
	g13590.t1	gene_08660.t1	related to 5-carboxyvanillate decarboxylase	20	n2-13c18/19o	0.56116
	g13602.t1	gene_08668.t1	xyloglucan-specific endo-beta-1,4-glucanase A	26	n5-13c17/18o	0.971864
	g13605.t1	gene_08665.t1	hypothetical protein DHEL01_v207755	19	n3-12c17/18o	0.90669
	g13631.t1	gene_10875.t1	carbohydrate esterase family 15 protein	24	n6-14c19/20o	0.974175
	g13636.t1	gene_10883.t1	1,4-beta-D-glucan cellobiohydrolase cel6b	17	n4-15c27/28o	0.954204
	g13640.t1	gene_11087.t1	Carboxypeptidase S1	24	n3-13c18/19o	0.603647
	g13645.t1	gene_11081.t1	M6 family metalloprotease	23	n3-13c18/19o	0.581426
	g13659.t1	gene_10846.t1	endoglucanase EG-1	24	n19-30c37/38o	0.906469
	g13672.t1	gene_10827.t1	serine protease	27	n4-14c22/23o	0.997965
	g13682.t1	gene_10817.t1	WSC domain-containing protein 2	25	n3-14c19/20o	0.983848
	g1377.t1	gene_07991.t1	putative isochorismatase family protein	20	n6-13c18/19o	0.858653
	g139.t1	gene_00848.t1	putative secreted protein	26	n3-14c19/20o	0.90781
	g1396.t1	gene_10318.t1	carbohydrate esterase family 2 protein	25	n3-10c15/16o	0.659053
	g1398.t1	gene_03849.t1	Zn-dependent exopeptidase	24	n2-10c15/16o	0.822909
	g1401.t1	gene_03962.t1	putative tripeptidyl-peptidase 1 precursor	27	n5-16c20/21o	0.864653
	g1419.t1	gene_08047.t1	hypothetical protein DHEL01_v201567	26	n4-15c20/21o	0.855945
	g1434.t1	gene_05951.t1	putative FAD-linked oxidoreductase YvdP	22	n2-13c18/19o	0.961685
	g1435.t1	gene_08055.t1	hypothetical protein CFIO01_06405	26	n3-13c17/18o	0.783042
	g1453.t1	gene_12129.t1	hypothetical protein UCDDA912_g03833	21	n3-13c18/19o	0.984547
	g1465.t1	gene_08084.t1	hypothetical protein UCDDA912_g02159	23	n6-17c25/26o	0.982727
	g1476.t1	gene_08416.t1	eukaryotic aspartyl protease	25	n9-20c25/26o	0.986039
	g1478.t1	gene_08418.t1	hypothetical protein DHEL01_v203711	22	n6-15c20/21o	0.949143
	g1480.t1	gene_08419.t1	Endo-1,4-beta-xylanase 1	22	n4-12c17/18o	0.999386
	g1491.t1	gene_03943.t1	putative feruloyl esterase B-1	22	n4-16c21/22o	0.982437
	g1501.t1	gene_08436.t1	2-hydroxy-6-oxo-6-phenylhexa-2,4-dienoate hydrolase	26	n4-15c20/21o	0.990896
	g1518.t1	gene_08446.t1	gpi anchored protein	27	n6-16c21/22o	0.997564
	g1519.t1	gene_08447.t1	putative dynactin arp1 p25 subunit protein	21	n4-15c27/28o74-94i	0.896747
	g153.t1	gene_06412.t1	Glycoside hydrolase family 43	24	n3-14c19/20o	0.964543
	g1555.t1	gene_10550.t1	Neutral protease 2-like protein	25	n4-11c16/17o253-269i	0.978341
	g1571.t1	gene_10529.t1	copper amine oxidase	20	n6-13c18/19o337-356i	0.982206
	g1609.t1	gene_08393.t1	hypothetical protein UCDDA912_g09420	26	n6-16c21/22o	0.972558
	g1614.t1	gene_10433.t1	endonuclease/Exonuclease/phosphatase	24	n4-14c19/20o	0.994437
	g1651.t1	gene_10419.t1	choline dehydrogenase	22	n6-17c22/23o	0.986465
	g1652.t1	gene_09007.t1	hypothetical protein DL546_003848	24	n5-13c18/19o	0.999364
	g1669.t1	gene_11468.t1	carboxylesterase family protein	26	n3-15c21/22o	0.773213
	g1676.t1	gene_10400.t1	alcohol oxidase	24	n7-17c22/23o	0.735678
	g1690.t1	gene_10338.t1	GMC oxidoreductase	26	n3-14c21/22o	0.985119
	g8701.t1	gene_04568.t1	uncharacterized protein INS49_012752 [Diaporthe citri]	27	n5-13c18/19o	0.994467
	g1698.t1	gene_01189.t1	peptidase A4 family protein	26	n7-16c20/21o	0.999368
	g1720.t1	gene_10370.t1	inosine/uridine-preferring nucleoside hydrolase	23	n6-14c19/20o	0.992945
	g1733.t1	gene_10041.t1	hypothetical protein UCDDA912_g10568	25	n4-14c22/23o477-497i	0.998272
	g1736.t1	gene_10044.t1	feruloyl esterase A	26	n4-12c17/18o	0.901515
	g1740.t1	gene_10051.t1	Bilirubin oxidase	18	n3-11c18/19o	0.952922
	g1747.t1	gene_10060.t1	FAD-dependent oxidoreductase	22	n3-14c20/21o	0.939315
	g1748.t1	gene_10061.t1	hypothetical protein DHEL01_v209948	22	n3-13c18/19o	0.988856
	g1749.t1	gene_10063.t1	glycoside hydrolase family 30 protein	26	n6-14c19/20o	0.890238
	g1771.t1	gene_10093.t1	Cellobiose dehydrogenase	25	n6-14c21/22o	0.975894
	g1783.t1	gene_10109.t1	hypothetical protein UCDDA912_g02155	26	n2-13c19/20o	0.989938
	g1785.t1	gene_10107.t1	putative glycoside hydrolase family 2 protein	20	n4-15c20/21o	0.983155
	g1800.t1	gene_10131.t1	glycoside hydrolase family 18 protein	25	n3-13c17/18o	0.910646
	g1802.t1	gene_10134.t1	endoglucanase 7a	27	n4-15c23/24o	0.824957
[truncated: 949 more rows]

## Sheet: D. longicolla
	Seq_id of genes in common	Orthologue in D. caulivora	Description	WolfPsort_extracellucar_score	Phobius_pattern	SignalP_probabilidad
[truncated: 1,533 more rows]

[truncated: 2 more sheets: D. phragmitis, core secretome]
