# Supplementary material for: Comparative genomics of plant pathogenic Diaporthe species and transcriptomics of Diaporthe caulivora during host infection reveal insights into pathogenic strategies of the genus
Source: BMC Genomics. 2022 Mar 3;23:175. doi: 10.1186/s12864-022-08413-y (PMC8896106; doi:10.1186/s12864-022-08413-y)
Supplement: Supplementary file 7 — Additional file 7. Predicted D. caulivora secreted proteins and effector candidates absent in the other five Diaporthe genomes. A NCBI search was performed showing hit with other Diaporthe and fungal species. [file 12864_2022_8413_MOESM7_ESM.xlsx]

## Sheet: Secretome present in D. caulivo
	Additional File 7: Predicted D. caulivora secreted proteins and effector candidates absent in the other five Diaporthe genomes. A NCBI search was performed showing hit with other Diaporthe and fungal species.
	Seq_id	Description	Diaporthe species	Fungal species	Core secretome	Present in genomes analized in this work
	gene_00002.t1	hypothetical protein UCDDA912_g04505	D. ampelina	Several plant pathogens		D. capsici, D. longicolla, D. phragmitis	Colors represent:
	gene_00024.t1	WSC domain protein, putative	D. batatas, D. citri	Several plant pathogens		D. capsici, D.citri, D. destruens, D. phragmitis	D. caulivora-specific
	gene_00029.t1	glycoside hydrolase family 61 protein		Several plant pathogens and Trichoderma sp.	yes	D. capsici, D.citri, D. destruens, D. longicolla, D. phragmitis	Diaporthe-specific
	gene_00062.t1	pectate lyase	D. helianthi, D. citri	Colletotrichum sp.		D. capsici, D.citri, D. longicolla, D. phragmitis	Conserved in D. caulivora and other fungi
	gene_00065.t1	putative endo-beta-1,4-glucanase D	D. ampelina	Several plant pathogens	yes	D. capsici, D.citri, D. destruens, D. longicolla, D. phragmitis	Conserved in Diaporthe species and other fungi
	gene_00079.t1	putative GPI anchored cell wall protein	D. helianthi, D. citri, D. batatas	Several plant pathogens	yes	D. capsici, D.citri, D. destruens, D. longicolla, D. phragmitis
	gene_00120.t1	RmlC-like cupin	D. helianthi, D. citri, D. ampelina, D. batatas	Several plant pathogens	yes	D. capsici, D.citri, D. destruens, D. longicolla, D. phragmitis
	gene_00158.t1	hypothetical protein Cob_v009249		Colletotrichum sp.		D. capsici, D. phragmitis
	gene_00164.t1	hypothetical protein UCDDA912_g08672	D. helianthi, D. ampelina, D. batatas	Several plant pathogens		D. capsici, D. destruens, D. longicolla, D. phragmitis
	gene_00181.t1	polysaccharide lyase family 11 protein		Several plant pathogens		D. capsici, D. phragmitis
	gene_00192.t1	putative aldose 1-epimerase	D. helianthi, D. citri, D. ampelina, D. batatas	Several plant pathogens	yes	D. capsici, D.citri, D. destruens, D. longicolla, D. phragmitis
	gene_00194.t1	Rhamnogalacturonan acetylesterase RhgT	D. helianthi, D. citri, D. ampelina, D. batatas	Several plant pathogens	yes	D. capsici, D.citri, D. destruens, D. longicolla, D. phragmitis
	gene_00200.t1	Allergen Asp f 4	D. helianthi, D. citri, D. ampelina, D. batatas	Several plant pathogens	yes	D. capsici, D.citri, D. destruens, D. longicolla, D. phragmitis
	gene_00204.t1	putative chitin binding protein	D. helianthi, D. citri, D. ampelina, D. batatas	Several plant pathogens	yes	D. capsici, D.citri, D. destruens, D. longicolla, D. phragmitis
	gene_00232.t1	putative peptidase s41 family protein	D. helianthi, D. citri, D. ampelina, D. batatas	Several plant pathogens	yes	D. capsici, D.citri, D. destruens, D. longicolla, D. phragmitis
	gene_00247.t1	Nuclease PA3	D. helianthi, D. citri, D. ampelina, D. batatas	Several plant pathogens	yes	D. capsici, D.citri, D. destruens, D. longicolla, D. phragmitis
	gene_00258.t1	fad-binding domain-containing protein	D. citri, D. ampelina, D. batatas	Several plant pathogens	yes	D. capsici, D.citri, D. destruens, D. longicolla, D. phragmitis
	gene_00264.t1	DUF1680-domain-containing protein	D. helianthi	Several plant pathogens		D. capsici, D. phragmitis
	gene_00282.t1	exoglucanase 1	D. helianthi, D. citri, D. ampelina, D. batatas	Several plant pathogens	yes	D. capsici, D.citri, D. destruens, D. longicolla, D. phragmitis
	gene_00298.t1	putative sterigmatocystin biosynthesis peroxidase stcC	D. citri, D. batatas, D. helianthi	Colletotrichum sp.		D. capsici, D. destruens, D. longicolla, D. phragmitis
	gene_00306.t1	Protein SnodProt1	D. helianthi, D. citri, D. ampelina, D. batatas	Several plant pathogens	yes	D. capsici, D.citri, D. destruens, D. longicolla, D. phragmitis
	gene_00377.t1	Outer membrane protein, beta-barrel		Several plant pathogens		D. capsici, D. phragmitis
	gene_00386.t1	hypothetical protein PspLS_10745	D. batatas	Several plant pathogens		D. capsici, D. destruens, D. longicolla, D. phragmitis
	gene_00390.t1	EGF-like region, conserved site	D. helianthi, D. citri, D. batatas	Valsa sp., Penicillium sp.	yes	D. capsici, D.citri, D. destruens, D. longicolla, D. phragmitis
	gene_00402.t1	putative cupin family protein	D. helianthi, D. citri, D. ampelina, D. batatas	Several plant pathogens		D. capsici, D. destruens, D. longicolla, D. phragmitis
	gene_00408.t1	putative pe_pgrs family protein	D. helianthi, D. citri, D. ampelina, D. batatas	Several plant pathogens and Trichoderma	yes	D. capsici, D.citri, D. destruens, D. longicolla, D. phragmitis
	gene_00476.t1	Mono- and diacylglycerol lipase	D. helianthi, D. citri, D. ampelina, D. batatas	Several plant pathogens	yes	D. capsici, D.citri, D. destruens, D. longicolla, D. phragmitis
	gene_00478.t1	putative beta-glucosidase F	D. helianthi, D. citri, D. ampelina, D. batatas	Several plant pathogens		D. capsici, D. longicolla, D. phragmitis
	gene_00505.t1	hypothetical protein IQ06DRAFT_247819	D. citri, D. batatas	Several plant pathogens		D. capsici, D.citri, D. phragmitis
	gene_00524.t1	Protein big1	D. helianthi, D. citri, D. ampelina, D. batatas	Several plant pathogens	yes	D. capsici, D.citri, D. destruens, D. longicolla, D. phragmitis
	gene_00531.t1	putative twin-arginine translocation pathway signal protein	D. helianthi, D. citri, D. ampelina, D. batatas	Several plant pathogens		D. capsici, D.citri, D. phragmitis
	gene_00540.t1	carboxylesterase family protein	D. helianthi, D. citri, D. ampelina, D. batatas	Several plant pathogens		D. capsici, D. destruens, D. longicolla, D. phragmitis
	gene_00581.t1	malate dehydrogenase	D. helianthi, D. citri, D. ampelina, D. batatas	Several plant pathogens	yes	D. capsici, D.citri, D. destruens, D. longicolla, D. phragmitis
	gene_00650.t1	secreted protein	D. helianthi, D. citri, D. ampelina, D. batatas	Several plant pathogens		D. capsici, D. longicolla, D. phragmitis
	gene_00666.t1	glutaminase GtaA	D. helianthi, D. citri, D. ampelina, D. batatas	Several plant pathogens		D. capsici, D. destruens, D. longicolla, D. phragmitis
	gene_00749.t1	hypothetical protein DHEL01_v203701	D. helianthi, D. citri, D. batatas	Several plant pathogens		D. citri, D.longicolla, D. phragmitis
	gene_00767.t1	Mannan endo-1,6-alpha-mannosidase DCW1	D. helianthi, D. citri, D. ampelina, D. batatas	Several plant pathogens		D. capsici, D. destruens, D. longicolla, D. phragmitis
	gene_00842.t1	hypothetical protein DHEL01_v209694	D. helianthi, D. citri, D. batatas	Several plant pathogens		D. capsici, D. longicolla, D. phragmitis
	gene_00848.t1	putative secreted protein	D. citri	Several plant pathogens	yes	D. capsici, D.citri, D. destruens, D. longicolla, D. phragmitis
	gene_00854.t1	tat pathway signal sequence domain-containing protein	D. ampelina	Several plant pathogens		D. capsici, D.citri, D. phragmitis
	gene_00868.t1	alpha/beta-hydrolase	D. helianthi, D. citri, D. ampelina, D. batatas	Several plant pathogens		D. capsici, D. destruens, D. longicolla, D. phragmitis
	gene_00896.t1	acetylcholinesterase precursor		Several plant pathogens		D. capsici, D.citri, D. phragmitis
	gene_00902.t1	hypothetical protein DHEL01_v201894	D. citri	Several plant pathogens		D. citri, D. phragmitis
	gene_00910.t1	hypothetical protein CORC01_06792		Several plant pathogens		D. phragmitis
	gene_00915.t1	intracellular hyphae protein 1	D. helianthi, D. citri, D. ampelina, D. batatas	Several plant pathogens	yes	D. capsici, D.citri, D. destruens, D. longicolla, D. phragmitis
	gene_00961.t1	hypothetical protein DHEL01_v202386	D. helianthi, D. citri, D. batatas	Colletotrichum sp.	yes	D. capsici, D.citri, D. destruens, D. longicolla, D. phragmitis
	gene_00964.t1	glycosyl hydrolase	D. citri, D. ampelina, D. batatas	Several plant pathogens		D. capsici, D.citri, D. longicolla, D. phragmitis
	gene_00985.t1	oxalate decarboxylase	D. helianthi, D. citri, D. ampelina, D. batatas	Several plant pathogens		D. capsici, D. destruens, D. longicolla, D. phragmitis
	gene_00990.t1	putative tyrosinase	D. helianthi, D. citri, D. ampelina, D. batatas	Several plant pathogens	yes	D. capsici, D.citri, D. destruens, D. longicolla, D. phragmitis
	gene_01006.t1	hypothetical protein DHEL01_v208658	D. helianthi, D. citri, D. ampelina, D. batatas	Several plant pathogens		D. capsici, D. destruens, D. phragmitis
	gene_01017.t1	putative tyrosinase central domain protein	D. helianthi, D. citri, D. ampelina, D. batatas	Several plant pathogens		D. capsici, D. destruens, D. longicolla, D. phragmitis
	gene_01051.t1	dienelactone hydrolase	D. helianthi, D. citri, D. ampelina, D. batatas	Several plant pathogens		D. capsici, D.citri, D. destruens, D. phragmitis
	gene_01080.t1	endoglucanase, putative	D. helianthi, D. citri, D. ampelina, D. batatas	Several plant pathogens	yes	D. capsici, D.citri, D. destruens, D. longicolla, D. phragmitis
	gene_01085.t1	cell wall protein	D. helianthi, D. citri, D. ampelina, D. batatas	Several plant pathogens	yes	D. capsici, D.citri, D. destruens, D. longicolla, D. phragmitis
	gene_01086.t1	hypothetical protein VMCG_05620	D. citri, D. batatas	Several plant pathogens		D. capsici, D. destruens, D. longicolla, D. phragmitis
	gene_01106.t1	glycosyl hydrolase family 43	D. helianthi, D. citri, D. ampelina, D. batatas	Several plant pathogens	yes	D. capsici, D.citri, D. destruens, D. longicolla, D. phragmitis
	gene_01118.t1	putative phosphatidylethanolamine-binding protein pebp protein	D. ampelina	Several plant pathogens	yes	D. capsici, D.citri, D. destruens, D. longicolla, D. phragmitis
	gene_01126.t1	putative wsc domain containing protein	D. helianthi, D. citri, D. ampelina, D. batatas	Several plant pathogens		D. capsici, D.citri, D. destruens, D. phragmitis
	gene_01164.t1	hypothetical protein UCDDA912_g04470	D. helianthi, D. citri, D. ampelina, D. batatas	Several plant pathogens		D. phragmitis
	gene_01189.t1	peptidase A4 family protein	D. citri, D. batatas, D. helianthi, D. ampelina	Valsa sp.	yes	D. capsici, D.citri, D. destruens, D. longicolla, D. phragmitis
	gene_01194.t1	glycoside hydrolase family 7 protein	D. helianthi, D. citri, D. ampelina, D. batatas	Several plant pathogens		D. destruens, D. phragmitis
	gene_01209.t1	putative wsc domain-containing protein	D. helianthi, D. citri, D. ampelina, D. batatas	Several plant pathogens	yes	D. capsici, D.citri, D. destruens, D. longicolla, D. phragmitis
	gene_01298.t1	putative chitin- domain 3 protein	D. helianthi, D. citri, D. ampelina, D. batatas	Several plant pathogens	yes	D. capsici, D.citri, D. destruens, D. longicolla, D. phragmitis
	gene_01345.t1	putative L-asparaginase 3	D. citri, D. batatas	Several plant pathogens		D. citri, D.longicolla, D. phragmitis
	gene_01357.t1	hypothetical protein UCDDA912_g03306	D. helianthi, D. citri, D. ampelina	Several plant pathogens	yes	D. capsici, D.citri, D. destruens, D. longicolla, D. phragmitis
	gene_01426.t1	carboxylesterase family protein-like protein	D. citri, D. ampelina	Several plant pathogens		D. capsici, D.citri, D. phragmitis
	gene_01472.t1	Clock-controlled protein 6	D. helianthi, D. citri, D. batatas	Several plant pathogens	yes	D. capsici, D.citri, D. destruens, D. longicolla, D. phragmitis
	gene_01475.t1	DNase1 protein	D. helianthi, D. citri, D. ampelina, D. batatas	Several plant pathogens		D. capsici, D.citri, D. destruens, D. phragmitis
	gene_01492.t1	related to TGF beta induced protein ig-h3 precursor	D. helianthi, D. citri, D. ampelina, D. batatas	Several plant pathogens		D. capsici, D. destruens, D. longicolla, D. phragmitis
	gene_01551.t1	Six-hairpin glycosidase-like protein	D. citri, D. ampelina, D. batatas	Several plant pathogens		D. capsici, D.citri, D. longicolla, D. phragmitis
	gene_01572.t1	hypothetical protein UCDDA912_g00279	D. helianthi, D. citri, D. ampelina, D. batatas	Several plant pathogens	yes	D. capsici, D.citri, D. destruens, D. longicolla, D. phragmitis
	gene_01575.t1	putative isoamyl alcohol	D. helianthi, D. citri, D. ampelina, D. batatas	Several plant pathogens	yes	D. capsici, D.citri, D. destruens, D. longicolla, D. phragmitis
	gene_01582.t1	putative tyrosinase central domain protein	D. helianthi, D. citri, D. batatas	Several plant pathogens		D. capsici, D.citri, D. phragmitis
	gene_01596.t1	hypothetical protein UCDDA912_g10552	D. citri, D. batatas, D. helianthi, D. ampelina	Several plant pathogens		D. capsici, D.citri, D. longicolla, D. phragmitis
	gene_01597.t1	hypothetical protein VPNG_02651	D. citri	Cytospora sp., Valsa sp.		D. capsici, D.citri, D. phragmitis
	gene_01625.t1	hypothetical protein UCDDA912_g09501	D. citri, D. batatas, D. helianthi, D. ampelina	Several plant pathogens		D. capsici, D. longicolla, D. phragmitis
	gene_01628.t1	Increased recombination centers protein 22-2	D. citri, D. helianthi, D. ampelina, D. batatas	Several plant pathogens		D. capsici, D. longicolla, D. phragmitis
	gene_01638.t1	hypothetical protein VP1G_04068	D. citri, D. batatas	Several plant pathogens		D. capsici, D. destruens, D. phragmitis
	gene_01661.t1	GPI-anchored cell wall beta-1,3-endoglucanase EglC	D. helianthi, D. citri, D. ampelina, D. batatas	Several plant pathogens	yes	D. capsici, D.citri, D. destruens, D. longicolla, D. phragmitis
	gene_01669.t1	hypothetical protein DHEL01_v205953	D. helianthi, D. citri, D. batatas	Several plant pathogens	yes	D. capsici, D.citri, D. destruens, D. longicolla, D. phragmitis
	gene_01676.t1	putative extracellular serine-threonine rich protein	D. helianthi, D. citri, D. ampelina, D. batatas	Several plant pathogens	yes	D. capsici, D.citri, D. destruens, D. longicolla, D. phragmitis
	gene_01687.t1	hypothetical protein DHEL01_v208023	D. helianthi, D. citri	Several plant pathogens and Trichoderma	yes	D. capsici, D.citri, D. destruens, D. longicolla, D. phragmitis
	gene_01734.t1	putative paf acetylhydrolase family protein	D. citri, D. ampelina	Several plant pathogens and Trichoderma		D. capsici, D.citri, D. phragmitis
	gene_01735.t1	serine carboxypeptidase S28-domain-containing protein	D. citri, D. ampelina	Several plant pathogens and Trichoderma		D. capsici, D.citri, D. phragmitis
	gene_01785.t1	hypothetical protein UCDDA912_g03520	D. helianthi, D. citri, D. ampelina, D. batatas	Valsa sp., Coniellla sp.		D. citri, D.longicolla, D. phragmitis
	gene_01791.t1	putative glycoside hydrolase family 39 protein	D. citri, D. ampelina	Several plant pathogens and Trichoderma		D. capsici, D.citri, D. longicolla, D. phragmitis
	gene_01819.t1	glycoside hydrolase family 18 protein	D. helianthi	Several plant pathogens and Trichoderma sp.		D. capsici, D. phragmitis
	gene_01821.t1	Beta-glucosidase A	D. helianthi, D. citri	Several plant pathogens and Trichoderma sp.		D. capsici, D.citri, D. phragmitis
	gene_01823.t1	putative a chain endothiapepsin	D. helianthi, D. citri, D. ampelina, D. batatas	Several plant pathogens	yes	D. capsici, D.citri, D. destruens, D. longicolla, D. phragmitis
	gene_01866.t1	putative cfem domain-containing protein	D. helianthi, D. citri, D. batatas	Several plant pathogens	yes	D. capsici, D.citri, D. destruens, D. longicolla, D. phragmitis
	gene_01882.t1	1,3-beta-glucanosyltransferase gel4	D. helianthi, D. citri, D. ampelina, D. batatas	Several plant pathogens	yes	D. capsici, D.citri, D. destruens, D. longicolla, D. phragmitis
	gene_01886.t1	glycosyl hydrolase family 61	D. helianthi, D. citri, D. ampelina, D. batatas	Several plant pathogens	yes	D. capsici, D.citri, D. destruens, D. longicolla, D. phragmitis
	gene_01887.t1	pectin lyase	D. citri	Colletotrichum sp.		D. capsici, D.citri, D. phragmitis
	gene_01891.t1	Endopolygalacturonase 1	D. helianthi, D. citri, D. ampelina, D. batatas	Several plant pathogens	yes	D. capsici, D.citri, D. destruens, D. longicolla, D. phragmitis
	gene_01901.t1	hypothetical protein DHEL01_v207450	D. helianthi, D. citri, D. batatas	Several plant pathogens		D. phragmitis
	gene_01902.t1	hypothetical protein DHEL01_v207451	D. helianthi, D. citri, D. ampelina, D. batatas	Several plant pathogens	yes	D. capsici, D.citri, D. destruens, D. longicolla, D. phragmitis
	gene_01929.t1	Protein ral2	D. helianthi, D. citri, D. batatas	Several plant pathogens		D. capsici, D. destruens, D. longicolla, D. phragmitis
	gene_01967.t1	intracellular hyphae protein 1	D. helianthi, D. citri, D. ampelina, D. batatas	Several plant pathogens		D. citri, D. destruens, D. phragmitis
	gene_01978.t1	hypothetical protein DHEL01_v212630	D. helianthi, D. citri	Several plant pathogens and Trichoderma sp.		D. capsici, D. destruens, D. longicolla, D. phragmitis
	gene_01996.t1	hypothetical protein UCDDA912_g02039	D. citri, D. ampelina, D. batatas	Colletotrichum sp., Fusarium sp.	yes	D. capsici, D.citri, D. destruens, D. longicolla, D. phragmitis
	gene_02012.t1	Penicillin-binding protein	D. citri, D. batatas, D. helianthi, D. ampelina	Several plant pathogens	yes	D. capsici, D.citri, D. destruens, D. longicolla, D. phragmitis
	gene_02026.t1	PHB depolymerase family esterase	D. citri, D. batatas, D. helianthi	Several plant pathogens		D. capsici, D. destruens, D. longicolla, D. phragmitis
	gene_02035.t1	glycosyl hydrolase family 18	D. citri, D. batatas, D. helianthi, D. ampelina	Several plant pathogens	yes	D. capsici, D.citri, D. destruens, D. longicolla, D. phragmitis
	gene_02048.t1	tannase and feruloyl esterase	D. citri, D. batatas, D. helianthi	Several plant pathogens		D. capsici, D.citri, D. phragmitis
	gene_02085.t1	carbohydrate esterase family 1 protein	D. citri, D. batatas, D. helianthi, D. ampelina	Several plant pathogens		D. capsici, D. destruens, D. phragmitis
	gene_02122.t1	kelch domain-containing protein	D. batatas, D. helianthi, D. ampelina	Several plant pathogens		D. capsici, D. destruens, D. longicolla, D. phragmitis
	gene_02127.t1	major royal jelly protein	D. citri, D. batatas, D. helianthi, D. ampelina	Several plant pathogens	yes	D. capsici, D.citri, D. destruens, D. longicolla, D. phragmitis
	gene_02136.t1	endonuclease exonuclease phosphatase family protein	D. citri, D. batatas, D. helianthi, D. ampelina	Several plant pathogens	yes	D. capsici, D.citri, D. destruens, D. longicolla, D. phragmitis
	gene_02146.t1	pectate lyase L	D. citri, D. batatas, D. helianthi, D. ampelina	Several plant pathogens	yes	D. capsici, D.citri, D. destruens, D. longicolla, D. phragmitis
	gene_02152.t1	amine oxidase	D. citri, D. batatas, D. helianthi	Colletotrichum sp., Fusarium sp.		D. citri, D. destruens, D. longicolla, D. phragmitis
	gene_02171.t1	hypothetical protein UCDDA912_g06859	D. citri, D. batatas, D. helianthi, D. ampelina	Several plant pathogens	yes	D. capsici, D.citri, D. destruens, D. longicolla, D. phragmitis
	gene_02175.t1	Non-reducing end alpha-L-arabinofuranosidase BoGH43A	D. citri, D. batatas, D. helianthi	Colletotrichum sp., Fusarium sp.		D. destruens, D. longicolla, D. phragmitis
	gene_02182.t1	putative peptidase m28	D. batatas, D. helianthi, D. ampelina	Several plant pathogens	yes	D. capsici, D.citri, D. destruens, D. longicolla, D. phragmitis
	gene_02183.t1	putative cytochrome p450	D. citri, D. batatas, D. helianthi, D. ampelina	Several plant pathogens		D. capsici, D.citri, D. destruens, D. phragmitis
	gene_02184.t1	multicopper oxidase	D. citri, D. batatas, D. helianthi, D. ampelina	Several plant pathogens	yes	D. capsici, D.citri, D. destruens, D. longicolla, D. phragmitis
	gene_02188.t1	polysaccharide lyase family 1 protein	D. citri, D. batatas, D. helianthi, D. ampelina	Several plant pathogens	yes	D. capsici, D.citri, D. destruens, D. longicolla, D. phragmitis
	gene_02200.t1	SET domain-containing protein 5	D. citri, D. batatas, D. helianthi, D. ampelina	Several plant pathogens		D. citri, D. destruens, D. longicolla, D. phragmitis
	gene_02236.t1	putative pectate lyase	D. citri, D. batatas, D. helianthi, D. ampelina	Several plant pathogens	yes	D. capsici, D.citri, D. destruens, D. longicolla, D. phragmitis
	gene_02269.t1	Neutral protease 2-like protein	D. batatas, D. helianthi, D. ampelina	Several plant pathogens		D. capsici, D. destruens, D. longicolla, D. phragmitis
	gene_02272.t1	PA domain-containing protein	D. citri, D. batatas, D. helianthi, D. ampelina	Several plant pathogens	yes	D. capsici, D.citri, D. destruens, D. longicolla, D. phragmitis
	gene_02275.t1	3-phytase A	D. citri, D. batatas, D. helianthi, D. ampelina	Several plant pathogens	yes	D. capsici, D.citri, D. destruens, D. longicolla, D. phragmitis
	gene_02276.t1	Helicase required for RNAi-mediated heterochromatin assembly 1	D. citri, D. ampelina	Several plant pathogens		D. capsici, D.citri, D. phragmitis
	gene_02311.t1	Altered inheritance of mitochondria protein 6	D. citri, D. batatas, D. helianthi, D. ampelina	Several plant pathogens	yes	D. capsici, D.citri, D. destruens, D. longicolla, D. phragmitis
	gene_02315.t1	probable endopolygalacturonase	D. citri, D. batatas, D. helianthi, D. ampelina	Several plant pathogens	yes	D. capsici, D.citri, D. destruens, D. longicolla, D. phragmitis
	gene_02319.t1	alkaline serine protease Alp1	D. citri, D. batatas, D. helianthi, D. ampelina	Several plant pathogens	yes	D. capsici, D.citri, D. destruens, D. longicolla, D. phragmitis
	gene_02331.t1	hypothetical protein DHEL01_v203709	D. citri, D. batatas, D. helianthi, D. ampelina	Several plant pathogens		D. capsici, D.citri, D. longicolla, D. phragmitis
	gene_02346.t1	putative gas1-like protein	D. citri, D. batatas, D. helianthi, D. ampelina	Several plant pathogens		D. capsici, D.citri, D. longicolla, D. phragmitis
	gene_02369.t1	hypothetical protein DHEL01_v206856	D. citri, D. batatas, D. helianthi, D. ampelina	Several plant pathogens	yes	D. capsici, D.citri, D. destruens, D. longicolla, D. phragmitis
	gene_02385.t1	hypothetical protein UCDDA912_g07526		Several plant pathogens		D. capsici, D. destruens, D. longicolla, D. phragmitis
	gene_02394.t1	hypothetical protein VM1G_03602	D. citri	Valsa sp.		D. capsici, D.citri, D. destruens, D. phragmitis
	gene_02418.t1	putative -dihydropseudooxynicotine hydrolase protein	D. citri, D. batatas, D. ampelina	Several plant pathogens	yes	D. capsici, D.citri, D. destruens, D. longicolla, D. phragmitis
	gene_02421.t1	FAD/NAD(P)-binding domain-containing protein	D. citri, D. batatas, D. helianthi, D. ampelina	Several plant pathogens	yes	D. capsici, D.citri, D. destruens, D. longicolla, D. phragmitis
	gene_02422.t1	Thermolabile hemolysin	D. citri, D. batatas, D. helianthi, D. ampelina	Several plant pathogens		D. capsici, D.citri, D. destruens, D. phragmitis
	gene_02424.t1	putative small secreted protein	D. citri, D. batatas, D. helianthi, D. ampelina	Several plant pathogens	yes	D. capsici, D.citri, D. destruens, D. longicolla, D. phragmitis
	gene_02436.t1	hypothetical protein UCDDA912_g05144	D. citri, D. batatas, D. helianthi, D. ampelina	Several plant pathogens		D. phragmitis
	gene_02452.t1	exo-rhamnogalacturonase b	D. batatas, D. helianthi	Several plant pathogens		D. citri, D.longicolla, D. phragmitis
	gene_02471.t1	amino acid transporter	D. citri	Several plant pathogens		D. capsici, D. phragmitis
	gene_02475.t1	putative spore coat protein sp96 precursor	D. citri, D. batatas, D. helianthi, D. ampelina	Several plant pathogens	yes	D. capsici, D.citri, D. destruens, D. longicolla, D. phragmitis
	gene_02486.t1	hypothetical protein UCDDA912_g07247	D. citri, D. batatas, D. ampelina	Several plant pathogens		D. capsici, D. longicolla, D. phragmitis
	gene_02538.t1	aldose 1-epimerase	D. citri, D. batatas, D. helianthi, D. ampelina	Several plant pathogens		D. capsici, D. destruens, D. longicolla, D. phragmitis
	gene_02584.t1	hypothetical protein DHEL01_v204733	D. citri, D. batatas, D. helianthi	Several plant pathogens	yes	D. capsici, D.citri, D. destruens, D. longicolla, D. phragmitis
	gene_02587.t1	sulfatase	D. batatas, D. helianthi	Several plant pathogens		D. phragmitis
	gene_02596.t1	hypothetical protein UCDDA912_g07412	D. citri, D. batatas, D. ampelina	Several plant pathogens	yes	D. capsici, D.citri, D. destruens, D. longicolla, D. phragmitis
	gene_02614.t1	endoglucanase 1	D. citri, D. batatas, D. helianthi, D. ampelina	Several plant pathogens	yes	D. capsici, D.citri, D. destruens, D. longicolla, D. phragmitis
	gene_02625.t1	peptidase S28	D. citri, D. batatas, D. helianthi	Several plant pathogens		D. capsici, D.citri, D. longicolla, D. phragmitis
	gene_02627.t1	putative acid phosphatase	D. citri, D. batatas, D. helianthi, D. ampelina	Several plant pathogens	yes	D. capsici, D.citri, D. destruens, D. longicolla, D. phragmitis
	gene_02629.t1	putative metal tolerance protein 3	D. citri, D. batatas, D. helianthi, D. ampelina	Several plant pathogens	yes	D. capsici, D.citri, D. destruens, D. longicolla, D. phragmitis
	gene_02710.t1	outer membrane autotransporter protein	D. citri, D. ampelina	Several plant pathogens		D. capsici, D. phragmitis
	gene_02724.t1	hypothetical protein BP5796_12033	D. citri	Colletotrichum sp., Fusarium sp.	yes	D. capsici, D.citri, D. destruens, D. longicolla, D. phragmitis
	gene_02752.t1	putative nuc-1 negative regulatory protein preg	D. citri, D. batatas, D. helianthi, D. ampelina	Several plant pathogens		D. citri, D. destruens, D. phragmitis
	gene_02769.t1	putative glycoside hydrolase protein	D. citri, D. batatas, D. helianthi, D. ampelina	Several plant pathogens	yes	D. capsici, D.citri, D. destruens, D. longicolla, D. phragmitis
	gene_02787.t1	CFEM domain-containing protein	D. citri, D. batatas, D. helianthi, D. ampelina	Several plant pathogens	yes	D. capsici, D.citri, D. destruens, D. longicolla, D. phragmitis
	gene_02807.t1	multicopper oxidase	D. citri, D. batatas, D. helianthi, D. ampelina	Several plant pathogens		D. capsici, D. destruens, D. longicolla, D. phragmitis
	gene_02833.t1	coagulation factor 5/8 type domain-containing protein	D. citri, D. batatas, D. helianthi, D. ampelina	Several plant pathogens	yes	D. capsici, D.citri, D. destruens, D. longicolla, D. phragmitis
	gene_02869.t1	hypothetical protein DHEL01_v212011	D. citri, D. batatas, D. ampelina	Several plant pathogens		D. capsici, D.citri, D. longicolla, D. phragmitis
	gene_02871.t1	putative extracellular serine-rich protein	D. citri, D. batatas, D. helianthi, D. ampelina	Several plant pathogens	yes	D. capsici, D.citri, D. destruens, D. longicolla, D. phragmitis
	gene_02873.t1	carbohydrate esterase family 5 protein	D. citri	Several plant pathogens	yes	D. capsici, D.citri, D. destruens, D. longicolla, D. phragmitis
	gene_02903.t1	ADAM family of metalloprotease-like protein ADM-B	D. citri, D. batatas, D. helianthi	Several plant pathogens	yes	D. capsici, D.citri, D. destruens, D. longicolla, D. phragmitis
	gene_02951.t1	aspartic peptidase domain-containing protein	D. citri, D. batatas, D. helianthi	Several plant pathogens		D. capsici, D.citri, D. phragmitis
	gene_02976.t1	putative serine-threonine rich protein	D. citri, D. batatas, D. helianthi, D. ampelina	Several plant pathogens	yes	D. capsici, D.citri, D. destruens, D. longicolla, D. phragmitis
	gene_03018.t1	hypothetical protein UCDDA912_g09472	D. citri, D. batatas, D. helianthi, D. ampelina	Several plant pathogens	yes	D. capsici, D.citri, D. destruens, D. longicolla, D. phragmitis
	gene_03051.t1	Mannan endo-1,6-alpha-mannosidase DCW1	D. citri, D. batatas, D. helianthi, D. ampelina	Several plant pathogens		D. capsici, D.citri, D. destruens, D. phragmitis
	gene_03082.t1	aspartic peptidase domain-containing protein	D. citri, D. batatas, D. helianthi, D. ampelina	Several plant pathogens		D. capsici, D. destruens, D. longicolla, D. phragmitis
	gene_03087.t1	xyloglucan-specific endo-beta-1,4-glucanase A	D. citri, D. batatas, D. helianthi, D. ampelina	Several plant pathogens		D. capsici, D.citri, D. longicolla, D. phragmitis
	gene_03094.t1	hypothetical protein UCDDA912_g08758	D. citri, D. batatas, D. helianthi, D. ampelina	Cryphonectria sp.		D. capsici, D. destruens, D. longicolla, D. phragmitis
	gene_03104.t1	putative beta-galactosidase E	D. citri, D. batatas, D. helianthi, D. ampelina	Several plant pathogens	yes	D. capsici, D.citri, D. destruens, D. longicolla, D. phragmitis
	gene_03129.t1	exoglucanase 3 precursor	D. citri, D. batatas, D. helianthi, D. ampelina	Several plant pathogens	yes	D. capsici, D.citri, D. destruens, D. longicolla, D. phragmitis
	gene_03196.t1	putative glycosyl hydrolase family 61	D. citri, D. batatas, D. helianthi, D. ampelina	Several plant pathogens	yes	D. capsici, D.citri, D. destruens, D. longicolla, D. phragmitis
	gene_03206.t1	acid protease	D. citri, D. helianthi, D. ampelina	Several plant pathogens		D. capsici, D.citri, D. longicolla, D. phragmitis
	gene_03207.t1	related to spore coat protein SP96 precursor	D. citri, D. batatas, D. helianthi	Fusarium sp.	yes	D. capsici, D.citri, D. destruens, D. longicolla, D. phragmitis
	gene_03219.t1	subtilisin-like serine protease-like protein PR1A	D. ampelina	Several plant pathogens		D. capsici, D. phragmitis
	gene_03226.t1	putative secreted lipase	D. helianthi, D. citri, D. ampelina, D. batatas	Several plant pathogens	yes	D. capsici, D.citri, D. destruens, D. longicolla, D. phragmitis
	gene_03229.t1	2OG-Fe(II) oxygenase superfamily protein	D. helianthi, D. citri, D. batatas	Several plant pathogens		D. capsici, D. destruens, D. phragmitis
	gene_03256.t1	glycosyl hydrolase family 61-domain-containing protein	D. helianthi, D. citri, D. ampelina, D. batatas	Several plant pathogens	yes	D. capsici, D.citri, D. destruens, D. longicolla, D. phragmitis
	gene_03257.t1	Endo-1,4-beta-xylanase 1	D. helianthi, D. citri	Colletotrichum sp.		D. capsici, D.citri, D. longicolla, D. phragmitis
	gene_03268.t1	putative glycosyl hydrolase protein	D. helianthi, D. citri, D. batatas	Several plant pathogens		D. destruens, D. longicolla, D. phragmitis
	gene_03304.t1	Collagen triple helix repeat-containing protein	D. citri, D. batatas	Several plant pathogens		D. citri, D.longicolla, D. phragmitis
	gene_03336.t1	amino acid transporter	D. ampelina	Several plant pathogens		D. phragmitis
	gene_03380.t1	ase propeptide protein	D. helianthi, D. citri, D. ampelina, D. batatas	Several plant pathogens	yes	D. capsici, D.citri, D. destruens, D. longicolla, D. phragmitis
	gene_03397.t1	carboxy-cis,cis-muconate cyclase	D. citri, D. ampelina	Several plant pathogens		D. capsici, D. phragmitis
	gene_03417.t1	cholinesterase precursor	D. helianthi, D. citri, D. ampelina, D. batatas	Several plant pathogens		D. citri, D. destruens, D. phragmitis
	gene_03419.t1	putative carboxylesterase family protein	D. citri, D. ampelina, D. batatas	Several plant pathogens		D. capsici, D.citri, D. destruens, D. phragmitis
	gene_03482.t1	carbohydrate esterase family 1 protein	D. helianthi, D. citri, D. batatas	Several plant pathogens		D. capsici, D.citri, D. longicolla, D. phragmitis
	gene_03549.t1	saponin hydrolase precursor		Several plant pathogens		D. capsici, D. phragmitis
	gene_03565.t1	hypothetical protein DHEL01_v209295	D. helianthi, D. citri, D. batatas	Several plant pathogens		D. capsici, D.citri, D. longicolla, D. phragmitis
	gene_03580.t1	putative lipocalin	D. helianthi, D. citri, D. ampelina	Several plant pathogens		D. capsici, D.citri, D. longicolla, D. phragmitis
	gene_03581.t1	lytic polysaccharide monooxygenase	D. helianthi, D. citri, D. ampelina	Several plant pathogens		D. citri, D. phragmitis
	gene_03586.t1	glycoside hydrolase	D. helianthi, D. citri, D. ampelina, D. batatas	Several plant pathogens		D. capsici, D.citri, D. phragmitis
	gene_03595.t1	Galactose oxidase	D. helianthi, D. citri, D. ampelina, D. batatas	Several plant pathogens		D. capsici, D.citri, D. longicolla, D. phragmitis
	gene_03609.t1	hypothetical protein UCDDA912_g08211	D. citri, D. batatas, D. helianthi, D. ampelina	several pathogenic fungi		D. capsici, D.citri, D. longicolla, D. phragmitis
	gene_03611.t1	xylanase G1	D. citri, D. batatas, D. helianthi, D. ampelina	Several plant pathogens	yes	D. capsici, D.citri, D. destruens, D. longicolla, D. phragmitis
	gene_03638.t1	putative 5nucleotidase	D. citri, D. batatas, D. ampelina	Several plant pathogens		D. capsici, D.citri, D. destruens, D. phragmitis
	gene_03713.t1	hypothetical protein E8E14_002473	D. citri, D. batatas	Several plant pathogens	yes	D. capsici, D.citri, D. destruens, D. longicolla, D. phragmitis
	gene_03726.t1	related to GPI anchored protein	D. batatas, D. helianthi	Several plant pathogens		D. capsici, D. phragmitis
	gene_03750.t1	FAD-binding domain-containing protein	D. citri, D. batatas, D. helianthi	Several plant pathogens		D. capsici, D. destruens, D. phragmitis
	gene_03771.t1	Aspartic proteinase yapsin-3	D. citri	Several plant pathogens		D. capsici, D.citri, D. phragmitis
	gene_03772.t1	Tripeptidyl-peptidase sed2	D. citri	Several plant pathogens		D. capsici, D.citri, D. phragmitis
	gene_03775.t1	putative cas1 appressorium specific protein	D. citri, D. batatas, D. ampelina	Several plant pathogens		D. citri, D. destruens, D. longicolla, D. phragmitis
	gene_03822.t1	amino acid transporter	D. citri, D. batatas, D. ampelina	Several plant pathogens		D. capsici, D.citri, D. phragmitis
	gene_03836.t1	hypothetical protein UCDDA912_g08268		Colletotrichum sp.		D. capsici, D.citri, D. longicolla, D. phragmitis
	gene_03858.t1	hypothetical protein DL98DRAFT_3619	D. citri, D. batatas, D. helianthi, D. ampelina	Several plant pathogens	yes	D. capsici, D.citri, D. destruens, D. longicolla, D. phragmitis
	gene_03865.t1	pectin methylesterase	D. citri, D. ampelina	Phytophthora sp.		D. capsici, D.citri, D. longicolla, D. phragmitis
	gene_03872.t1	hypothetical protein UCDDA912_g00245	D. citri, D. helianthi, D. ampelina	Several plant pathogens		D. phragmitis
	gene_03873.t1	pectin lyase	D. citri, D. batatas, D. helianthi, D. ampelina	Several plant pathogens		D. capsici, D.citri, D. destruens, D. phragmitis
	gene_03879.t1	Helicase required for RNAi-mediated heterochromatin assembly 1	D. citri	Several plant pathogens		D. capsici, D.citri, D. phragmitis
	gene_03917.t1	Metallocarboxypeptidase A	D. helianthi, D. citri, D. ampelina, D. batatas	Several plant pathogens		D. citri, D. destruens, D. longicolla, D. phragmitis
	gene_03921.t1	FAD binding domain-containing protein	D. citri, D. ampelina, D. batatas	Colletotrichum sp.	yes	D. capsici, D.citri, D. destruens, D. longicolla, D. phragmitis
	gene_03928.t1	Streptogrisin-C	D. helianthi, D. ampelina, D. batatas	Several plant pathogens		D. capsici, D. phragmitis
	gene_03944.t1	allergen asp f7	D. helianthi, D. citri, D. ampelina, D. batatas	Several plant pathogens	yes	D. capsici, D.citri, D. destruens, D. longicolla, D. phragmitis
	gene_03962.t1	putative tripeptidyl-peptidase 1 precursor	D. helianthi, D. citri, D. ampelina, D. batatas	Several plant pathogens	yes	D. capsici, D.citri, D. destruens, D. longicolla, D. phragmitis
	gene_03975.t1	secreted aspartic proteinase precursor	D. helianthi, D. citri, D. ampelina	Several plant pathogens	yes	D. capsici, D.citri, D. destruens, D. longicolla, D. phragmitis
	gene_03979.t1	putative vacuolar triacylglycerol lipase	D. helianthi, D. citri, D. ampelina, D. batatas	Several plant pathogens		D. capsici, D.citri, D. destruens, D. phragmitis
	gene_04024.t1	conidiation-specific protein (con-13)	D. helianthi, D. citri, D. ampelina, D. batatas	Several plant pathogens		D. longicolla, D. phragmitis
	gene_04085.t1	glycoside hydrolase family 43	D. helianthi, D. citri, D. ampelina, D. batatas	Several plant pathogens	yes	D. capsici, D.citri, D. destruens, D. longicolla, D. phragmitis
	gene_04097.t1	Tyrosinase-like protein orsC	D. helianthi, D. citri, D. batatas	Several plant pathogens		D. capsici, D. longicolla, D. phragmitis
	gene_04100.t1	putative glutamine-serine-proline rich	D. ampelina	Several plant pathogens	yes	D. capsici, D.citri, D. destruens, D. longicolla, D. phragmitis
	gene_04106.t1	putative riboflavin aldehyde-forming enzyme	D. helianthi, D. citri, D. ampelina, D. batatas	Several plant pathogens		D. capsici, D.citri, D. destruens, D. phragmitis
	gene_04114.t1	hypothetical protein VP1G_06239	D. citri, D. batatas	Several plant pathogens		D. citri, D. destruens, D. phragmitis
	gene_04133.t1	lysophospholipase A	D. helianthi, D. citri, D. ampelina, D. batatas	Several plant pathogens		D. capsici, D. phragmitis
	gene_04139.t1	Alpha/Beta hydrolase protein		Several plant pathogens		D. capsici, D. longicolla, D. phragmitis
	gene_04164.t1	MAS3 protein	D. helianthi, D. ampelina, D. batatas	Several plant pathogens	yes	D. capsici, D.citri, D. destruens, D. longicolla, D. phragmitis
	gene_04181.t1	Ribonuclease T2-like	D. helianthi, D. citri, D. ampelina, D. batatas	Several plant pathogens	yes	D. capsici, D.citri, D. destruens, D. longicolla, D. phragmitis
	gene_04186.t1	axe1 cleaves acetyl side chain groups acetyl xylan	D. ampelina	Several plant pathogens		D. capsici, D. longicolla, D. phragmitis
	gene_04198.t1	aromatic compound dioxygenase	D. citri	Several plant pathogens		D. capsici, D.citri, D. phragmitis
	gene_04209.t1	NPP1 domain-containing protein		Several plant pathogens	yes	D. capsici, D.citri, D. destruens, D. longicolla, D. phragmitis
	gene_04220.t1	putative glycoside hydrolase family 72 protein	D. helianthi, D. citri, D. ampelina, D. batatas	Several plant pathogens	yes	D. capsici, D.citri, D. destruens, D. longicolla, D. phragmitis
	gene_04297.t1	glycoside hydrolase family 128 protein	D. helianthi, D. citri, D. ampelina, D. batatas	Several plant pathogens	yes	D. capsici, D.citri, D. destruens, D. longicolla, D. phragmitis
	gene_04302.t1	glycoside hydrolase	D. citri, D. batatas, D. helianthi, D. ampelina	Several plant pathogens	yes	D. capsici, D.citri, D. destruens, D. longicolla, D. phragmitis
	gene_04349.t1	pectate lyase	D. citri, D. batatas, D. helianthi, D. ampelina	Several plant pathogens		D. capsici, D.citri, D. longicolla, D. phragmitis
	gene_04351.t1	Alpha/Beta hydrolase protein	D. citri, D. batatas, D. ampelina	Several plant pathogens	yes	D. capsici, D.citri, D. destruens, D. longicolla, D. phragmitis
	gene_04352.t1	hypothetical protein P154DRAFT_381873, partial	D. citri, D. batatas	Several plant pathogens	yes	D. capsici, D.citri, D. destruens, D. longicolla, D. phragmitis
	gene_04357.t1	Allergen Asp. f 7	D. citri, D. batatas	Several plant pathogens		D. citri, D.longicolla, D. phragmitis
	gene_04358.t1	flavin-containing superfamily Amine oxidase	D. citri, D. batatas, D. helianthi, D. ampelina	Several plant pathogens		D. capsici, D. destruens, D. longicolla, D. phragmitis
	gene_04359.t1	sfi1 like	D. citri, D. batatas, D. ampelina	Several plant pathogens	yes	D. capsici, D.citri, D. destruens, D. longicolla, D. phragmitis
	gene_04372.t1	Allergen Asp f 7	D. citri, D. batatas, D. helianthi, D. ampelina	Several plant pathogens	yes	D. capsici, D.citri, D. destruens, D. longicolla, D. phragmitis
	gene_04374.t1	hypothetical protein DHEL01_v200621	D. citri, D. batatas, D. helianthi	Several plant pathogens		D. capsici, D.citri, D. phragmitis
	gene_04423.t1	putative isoamyl alcohol	D. citri, D. batatas, D. helianthi, D. ampelina	Several plant pathogens	yes	D. capsici, D.citri, D. destruens, D. longicolla, D. phragmitis
	gene_04425.t1	6-hydroxy-D-nicotine oxidase	D. citri, D. batatas, D. helianthi, D. ampelina	Several plant pathogens		D. longicolla, D. phragmitis
	gene_04426.t1	putative V-type ATP synthase alpha chain	D. citri, D. batatas, D. helianthi, D. ampelina	Several plant pathogens		D. capsici, D.citri, D. longicolla, D. phragmitis
	gene_04452.t1	hypothetical protein UCDDA912_g06529	D. citri, D. batatas, D. helianthi, D. ampelina	Several plant pathogens	yes	D. capsici, D.citri, D. destruens, D. longicolla, D. phragmitis
	gene_04482.t1	GPI anchored protein	D. helianthi, D. batatas	Several plant pathogens		D. capsici, D.citri, D. longicolla, D. phragmitis
	gene_04483.t1	glycoside hydrolase family 5 protein	D. helianthi, D. citri, D. ampelina	Several plant pathogens		D. capsici, D.citri, D. longicolla, D. phragmitis
	gene_04507.t1	PI-PLC X domain-containing protein 1	D. helianthi, D. citri, D. ampelina, D. batatas	Several plant pathogens	yes	D. capsici, D.citri, D. destruens, D. longicolla, D. phragmitis
	gene_04527.t1	putative secreted lipase	D. citri, D. batatas	Several plant pathogens		D. citri, D. destruens, D. phragmitis
	gene_04535.t1	hypothetical protein UCDDA912_g00413	D. helianthi, D. citri, D. ampelina, D. batatas	Several plant pathogens	yes	D. capsici, D.citri, D. destruens, D. longicolla, D. phragmitis
	gene_04541.t1	hypothetical protein CT0861_05502		Several plant pathogens		D. phragmitis
	gene_04582.t1	glycoside hydrolase family 79 protein	D. helianthi, D. citri, D. batatas	Several plant pathogens		D. destruens, D. phragmitis
	gene_04588.t1	hypothetical protein UCDDA912_g00023	D. helianthi, D. citri, D. ampelina, D. batatas	Several plant pathogens	yes	D. capsici, D.citri, D. destruens, D. longicolla, D. phragmitis
	gene_04592.t1	putative cfem domain-containing protein	D. helianthi, D. citri, D. ampelina, D. batatas	Several plant pathogens	yes	D. capsici, D.citri, D. destruens, D. longicolla, D. phragmitis
	gene_04597.t1	putative malate dehydrogenase protein	D. helianthi, D. citri, D. ampelina, D. batatas	Several plant pathogens	yes	D. capsici, D.citri, D. destruens, D. longicolla, D. phragmitis
	gene_04604.t1	Lipase 1	D. helianthi, D. ampelina, D. batatas	Several plant pathogens		D. capsici, D. destruens, D. longicolla, D. phragmitis
	gene_04607.t1	cell wall protein	D. helianthi, D. citri, D. ampelina, D. batatas	Several plant pathogens	yes	D. capsici, D.citri, D. destruens, D. longicolla, D. phragmitis
	gene_04650.t1	glycosyl hydrolase family 61	D. helianthi, D. citri, D. ampelina, D. batatas	Several plant pathogens	yes	D. capsici, D.citri, D. destruens, D. longicolla, D. phragmitis
	gene_04671.t1	phospholipase d1	D. helianthi, D. citri, D. ampelina, D. batatas	Several plant pathogens	yes	D. capsici, D.citri, D. destruens, D. longicolla, D. phragmitis
	gene_04686.t1	hypothetical protein VM1G_09196	D. citri, D. batatas	Several plant pathogens	yes	D. capsici, D.citri, D. destruens, D. longicolla, D. phragmitis
	gene_04709.t1	Arginase/deacetylase	D. helianthi, D. citri, D. batatas	Several plant pathogens	yes	D. capsici, D.citri, D. destruens, D. longicolla, D. phragmitis
	gene_04715.t1	hypothetical protein UCRPA7_4565	D. citri	Several plant pathogens		D. capsici, D.citri, D. destruens, D. phragmitis
	gene_04721.t1	tat pathway signal sequence	D. helianthi, D. citri, D. ampelina, D. batatas	Several plant pathogens	yes	D. capsici, D.citri, D. destruens, D. longicolla, D. phragmitis
	gene_04728.t1	putative glycoside hydrolase family 61 protein	D. helianthi, D. citri, D. ampelina, D. batatas	Several plant pathogens	yes	D. capsici, D.citri, D. destruens, D. longicolla, D. phragmitis
	gene_04736.t1	putative glycoside hydrolase family 16 protein	D. helianthi, D. citri, D. ampelina, D. batatas	Several plant pathogens	yes	D. capsici, D.citri, D. destruens, D. longicolla, D. phragmitis
	gene_04741.t1	hypothetical protein UCDDA912_g09435	D. helianthi, D. citri, D. ampelina, D. batatas	Several plant pathogens	yes	D. capsici, D.citri, D. destruens, D. longicolla, D. phragmitis
	gene_04756.t1	GPI-anchored CFEM domain protein A	D. helianthi, D. citri, D. batatas	Several plant pathogens		D. capsici, D.citri, D. destruens, D. phragmitis
	gene_04777.t1	amino acid transporter	D. citri, D. ampelina	Several plant pathogens		D. capsici, D. longicolla, D. phragmitis
	gene_04778.t1	hypothetical protein UCDDA912_g07651	D. citri, D. batatas, D. ampelina	Colletotrichum sp.		D. capsici, D.citri, D. longicolla, D. phragmitis
	gene_04793.t1	hypothetical protein UCDDA912_g07644	D. helianthi, D. citri, D. ampelina, D. batatas	Several plant pathogens	yes	D. capsici, D.citri, D. destruens, D. longicolla, D. phragmitis
	gene_04812.t1	carbohydrate-binding module family 35 protein	D. helianthi, D. citri, D. batatas	Several plant pathogens		D. citri, D. destruens, D. longicolla, D. phragmitis
	gene_04835.t1	transcription factor c2h2	D. helianthi, D. citri, D. ampelina, D. batatas	Several plant pathogens	yes	D. capsici, D.citri, D. destruens, D. longicolla, D. phragmitis
	gene_04893.t1	mmc protein	D. helianthi, D. citri, D. ampelina, D. batatas	Several plant pathogens	yes	D. capsici, D.citri, D. destruens, D. longicolla, D. phragmitis
	gene_04918.t1	Expansin-like protein 1	D. helianthi, D. citri, D. ampelina, D. batatas	Several plant pathogens	yes	D. capsici, D.citri, D. destruens, D. longicolla, D. phragmitis
	gene_04963.t1	glycosyl hydrolase family 31	D. helianthi, D. citri, D. batatas	Several plant pathogens	yes	D. capsici, D.citri, D. destruens, D. longicolla, D. phragmitis
	gene_05018.t1	PT repeat	D. citri, D. ampelina, D. batatas	Several plant pathogens		D. capsici, D.citri, D. phragmitis
	gene_05035.t1	Mono- and diacylglycerol lipase	D. helianthi, D. citri, D. batatas	Several plant pathogens	yes	D. capsici, D.citri, D. destruens, D. longicolla, D. phragmitis
	gene_05040.t1	Protein OPY2	D. helianthi, D. citri, D. batatas	Several plant pathogens	yes	D. capsici, D.citri, D. destruens, D. longicolla, D. phragmitis
	gene_05060.t1	Serine-type carboxypeptidase F	D. helianthi, D. citri, D. ampelina, D. batatas	Several plant pathogens	yes	D. capsici, D.citri, D. destruens, D. longicolla, D. phragmitis
	gene_05142.t1	carbohydrate esterase family 15 protein	D. helianthi, D. citri, D. ampelina, D. batatas	Several plant pathogens		D. capsici, D. destruens, D. phragmitis
	gene_05184.t1	Mannan endo-1,4-beta-mannosidase B	D. helianthi, D. citri, D. ampelina, D. batatas	Several plant pathogens	yes	D. capsici, D.citri, D. destruens, D. longicolla, D. phragmitis
	gene_05196.t1	putative late sexual development protein	D. citri, D. ampelina, D. batatas	Several plant pathogens	yes	D. capsici, D.citri, D. destruens, D. longicolla, D. phragmitis
	gene_05217.t1	cholinesterase	D. citri, D. ampelina, D. batatas	Several plant pathogens		D. phragmitis
	gene_05236.t1	major royal jelly protein	D. helianthi, D. citri, D. ampelina, D. batatas	Several plant pathogens	yes	D. capsici, D.citri, D. destruens, D. longicolla, D. phragmitis
	gene_05259.t1	putative glutaminase protein	D. helianthi, D. citri, D. ampelina, D. batatas	Several plant pathogens		D. capsici, D.citri, D. phragmitis
	gene_05267.t1	pectin lyase fold/virulence factor	D. helianthi, D. citri, D. ampelina, D. batatas	Several plant pathogens		D. capsici, D.citri, D. longicolla, D. phragmitis
	gene_05321.t1	1,3-beta-glucanosyltransferase gel1 precursor	D. helianthi, D. citri, D. ampelina, D. batatas	Several plant pathogens	yes	D. capsici, D.citri, D. destruens, D. longicolla, D. phragmitis
	gene_05325.t1	subtilisin-like protein	D. helianthi, D. citri, D. ampelina, D. batatas	Several plant pathogens		D. capsici, D.citri, D. phragmitis
	gene_05355.t1	putative sterigmatocystin biosynthesis peroxidase stcC	D. helianthi, D. citri, D. batatas	Colletotrichum sp.	yes	D. capsici, D.citri, D. destruens, D. longicolla, D. phragmitis
	gene_05358.t1	FAD binding domain-containing protein	D. helianthi, D. citri, D. ampelina, D. batatas	Several plant pathogens	yes	D. capsici, D.citri, D. destruens, D. longicolla, D. phragmitis
	gene_05360.t1	pectate lyase a	D. helianthi, D. citri, D. ampelina, D. batatas	Several plant pathogens	yes	D. capsici, D.citri, D. destruens, D. longicolla, D. phragmitis
	gene_05372.t1	putative dna-directed rna polymerase protein	D. helianthi, D. citri, D. ampelina, D. batatas	Several plant pathogens		D. capsici, D.citri, D. destruens, D. phragmitis
	gene_05378.t1	putative isoamyl alcohol protein	D. citri, D. ampelina	Several plant pathogens		D. capsici, D. destruens, D. longicolla, D. phragmitis
	gene_05392.t1	Alkaline phosphatase D	D. citri, D. ampelina	Several plant pathogens		D. capsici, D. phragmitis
	gene_05395.t1	putative cell surface protein	D. helianthi, D. citri, D. ampelina, D. batatas	Several plant pathogens	yes	D. capsici, D.citri, D. destruens, D. longicolla, D. phragmitis
	gene_05414.t1	Serine/threonine-protein kinase RAD53	D. citri, D. ampelina, D. batatas	Several plant pathogens	yes	D. capsici, D.citri, D. destruens, D. longicolla, D. phragmitis
	gene_05426.t1	Necrosis inducing protein	D. citri	Several plant pathogens		D. capsici, D.citri, D. longicolla, D. phragmitis
	gene_05438.t1	Vegetative incompatibility protein HET-E-1	D. helianthi, D. citri	Several plant pathogens		D. capsici, D. longicolla, D. phragmitis
	gene_05441.t1	SCP-like extracellular protein	D. helianthi, D. citri, D. ampelina, D. batatas	Several plant pathogens	yes	D. capsici, D.citri, D. destruens, D. longicolla, D. phragmitis
	gene_05471.t1	putative msc1 protein	D. helianthi, D. citri, D. ampelina, D. batatas	Several plant pathogens	yes	D. capsici, D.citri, D. destruens, D. longicolla, D. phragmitis
	gene_05481.t1	FAD dependent oxidoreductase	D. citri, D. batatas	Several plant pathogens		D. citri, D. phragmitis
	gene_05492.t1	glycoside hydrolase family 35 protein	D. helianthi, D. citri, D. batatas	Several plant pathogens		D. capsici, D.citri, D. longicolla, D. phragmitis
	gene_05497.t1	glycoside hydrolase family 42 protein	D. batatas	Several plant pathogens		D. capsici, D. destruens, D. longicolla, D. phragmitis
	gene_05501.t1	glycoside hydrolase family 3 protein	D. helianthi, D. batatas	Several plant pathogens		D. capsici, D. destruens, D. longicolla, D. phragmitis
	gene_05510.t1	glycoside hydrolase family 10 protein	D. citri	Several plant pathogens		D. capsici, D.citri, D. phragmitis
	gene_05528.t1	BChain B, LACCASE-1	D. citri	Several plant pathogens		D. capsici, D. destruens, D. longicolla, D. phragmitis
	gene_05548.t1	Acetylxylan esterase 2	D. citri, D. ampelina	Several plant pathogens		D. capsici, D.citri, D. longicolla, D. phragmitis
	gene_05560.t1	hypothetical protein UCDDA912_g06032	D. helianthi, D. citri, D. ampelina, D. batatas	Several plant pathogens	yes	D. capsici, D.citri, D. destruens, D. longicolla, D. phragmitis
	gene_05563.t1	concanavalin A-like lectin/glucanase	D. helianthi, D. citri, D. ampelina, D. batatas	Several plant pathogens		D. capsici, D. destruens, D. phragmitis
	gene_05572.t1	Versatile peroxidase VPL1	D. helianthi, D. citri, D. ampelina, D. batatas	Several plant pathogens		D. capsici, D.citri, D. destruens, D. phragmitis
	gene_05599.t1	fungalysin metallopeptidase	D. helianthi, D. citri, D. ampelina, D. batatas	Several plant pathogens	yes	D. capsici, D.citri, D. destruens, D. longicolla, D. phragmitis
	gene_05638.t1	Alcohol oxidase	D. citri	Several plant pathogens		D. capsici, D.citri, D. phragmitis
	gene_05640.t1	cellobiose dehydrogenase	D. helianthi, D. citri, D. ampelina, D. batatas	Several plant pathogens		D. capsici, D.citri, D. longicolla, D. phragmitis
	gene_05651.t1	carbohydrate esterase family 5 protein	D. helianthi, D. citri, D. ampelina, D. batatas	Several plant pathogens	yes	D. capsici, D.citri, D. destruens, D. longicolla, D. phragmitis
	gene_05658.t1	glucose-methanol-choline oxidoreductase	D. citri	Several plant pathogens	yes	D. capsici, D.citri, D. destruens, D. longicolla, D. phragmitis
	gene_05659.t1	putative endopolygalacturonase C	D. helianthi, D. citri, D. ampelina, D. batatas	Several plant pathogens		D. capsici, D.citri, D. destruens, D. phragmitis
	gene_05676.t1	putative pectinesterase	D. citri, D. ampelina, D. batatas	Several plant pathogens	yes	D. capsici, D.citri, D. destruens, D. longicolla, D. phragmitis
	gene_05681.t1	glycosyl hydrolase family 10	D. citri, D. batatas	Several plant pathogens		D. citri, D.longicolla, D. phragmitis
	gene_05702.t1	hypothetical protein C8034_v009030	D. citri, D. batatas	Several plant pathogens	yes	D. capsici, D.citri, D. destruens, D. longicolla, D. phragmitis
	gene_05728.t1	peptidase m23b	D. citri, D. ampelina, D. batatas	Several plant pathogens	yes	D. capsici, D.citri, D. destruens, D. longicolla, D. phragmitis
	gene_05733.t1	multicopper oxidase	D. helianthi	Several plant pathogens		D. capsici, D.citri, D. phragmitis
	gene_05750.t1	putative glucan endo-1,3-beta-glucosidase eglC	D. helianthi, D. citri, D. ampelina, D. batatas	Several plant pathogens	yes	D. capsici, D.citri, D. destruens, D. longicolla, D. phragmitis
	gene_05784.t1	ribonuclease-domain-containing protein	D. helianthi, D. citri, D. ampelina, D. batatas	Several plant pathogens		D. destruens, D. phragmitis
	gene_05794.t1	hypothetical protein UCDDA912_g09202	D. citri, D. ampelina, D. batatas	Several plant pathogens	yes	D. capsici, D.citri, D. destruens, D. longicolla, D. phragmitis
	gene_05797.t1	hypothetical protein UCDDA912_g09201	D. helianthi, D. citri, D. ampelina, D. batatas	Several plant pathogens	yes	D. capsici, D.citri, D. destruens, D. longicolla, D. phragmitis
	gene_05808.t1	kelch domain-containing protein 8a	D. helianthi, D. citri, D. ampelina, D. batatas	Several plant pathogens		D. capsici, D.citri, D. longicolla, D. phragmitis
	gene_05809.t1	major royal jelly protein	D. helianthi, D. citri, D. ampelina	Several plant pathogens		D. capsici, D. longicolla, D. phragmitis
	gene_05810.t1	putative tyrosinase	D. helianthi, D. citri, D. ampelina	Several plant pathogens		D. capsici, D. longicolla, D. phragmitis
	gene_05811.t1	putative kelch repeat-containing protein	D. helianthi, D. citri, D. ampelina	Several plant pathogens		D. capsici, D.citri, D. longicolla, D. phragmitis
	gene_05855.t1	Cellobiose dehydrogenase	D. helianthi, D. citri, D. ampelina, D. batatas	Several plant pathogens	yes	D. capsici, D.citri, D. destruens, D. longicolla, D. phragmitis
	gene_05862.t1	Lipase, GDSL-like protein	D. helianthi, D. citri, D. ampelina, D. batatas	Several plant pathogens	yes	D. capsici, D.citri, D. destruens, D. longicolla, D. phragmitis
	gene_05878.t1	hypothetical protein UCDDA912_g04790	D. helianthi, D. citri, D. ampelina, D. batatas	Several plant pathogens	yes	D. capsici, D.citri, D. destruens, D. longicolla, D. phragmitis
	gene_05925.t1	ER membrane protein complex subunit 1	D. helianthi, D. citri, D. ampelina, D. batatas	Several plant pathogens	yes	D. capsici, D.citri, D. destruens, D. longicolla, D. phragmitis
	gene_05955.t1	alpha/beta-hydrolase	D. citri	Several plant pathogens	yes	D. capsici, D.citri, D. destruens, D. longicolla, D. phragmitis
	gene_06007.t1	glycoside hydrolase family 61 protein	D. helianthi, D. citri, D. ampelina, D. batatas	Several plant pathogens	yes	D. capsici, D.citri, D. destruens, D. longicolla, D. phragmitis
	gene_06016.t1	hypothetical protein DL771_007967		Several plant pathogens		D. citri, D. phragmitis
	gene_06024.t1	hypothetical protein UCDDA912_g02343	D. citri, D. ampelina, D. batatas	Several plant pathogens		D. capsici, D. phragmitis
	gene_06025.t1	hypothetical protein DHEL01_v209697	D. citri, D. batatas, D. helianthi, D. ampelina	Several plant pathogens		D. citri, D.longicolla, D. phragmitis
	gene_06043.t1	putative cutinase	D. helianthi, D. citri, D. ampelina, D. batatas	Several plant pathogens	yes	D. capsici, D.citri, D. destruens, D. longicolla, D. phragmitis
	gene_06077.t1	hypothetical protein TRIATDRAFT_305654	D. citri	Several plant pathogens		D. citri, D. phragmitis
	gene_06079.t1	rhamnogalacturonate lyase	D. helianthi, D. citri, D. ampelina, D. batatas	Several plant pathogens		D. capsici, D.citri, D. phragmitis
	gene_06092.t1	glycoside hydrolase family 28 protein	D. helianthi, D. citri, D. ampelina, D. batatas	Several plant pathogens	yes	D. capsici, D.citri, D. destruens, D. longicolla, D. phragmitis
	gene_06106.t1	putative alpha beta hydrolase fold domain containing protein	D. helianthi, D. citri, D. ampelina, D. batatas	Several plant pathogens		D. capsici, D.citri, D. destruens, D. phragmitis
	gene_06131.t1	cell surface protein	D. helianthi, D. citri, D. ampelina, D. batatas	Several plant pathogens	yes	D. capsici, D.citri, D. destruens, D. longicolla, D. phragmitis
	gene_06132.t1	glycoside hydrolase family 3 protein	D. helianthi, D. citri, D. ampelina, D. batatas	Several plant pathogens	yes	D. capsici, D.citri, D. destruens, D. longicolla, D. phragmitis
	gene_06135.t1	putative bys1 domain protein	D. citri, D. batatas, D. helianthi, D. ampelina	Several plant pathogens	yes	D. capsici, D.citri, D. destruens, D. longicolla, D. phragmitis
	gene_06156.t1	-like protein 2	D. helianthi, D. citri, D. ampelina, D. batatas	Several plant pathogens	yes	D. capsici, D.citri, D. destruens, D. longicolla, D. phragmitis
	gene_06168.t1	hypothetical protein UCDDA912_g10465	D. helianthi, D. citri, D. ampelina, D. batatas	Several plant pathogens	yes	D. capsici, D.citri, D. destruens, D. longicolla, D. phragmitis
	gene_06196.t1	putative small secreted protein	D. helianthi, D. citri, D. ampelina, D. batatas	Several plant pathogens	yes	D. capsici, D.citri, D. destruens, D. longicolla, D. phragmitis
	gene_06198.t1	putative extracellular dioxygenase protein	D. citri	Several plant pathogens		D. capsici, D.citri, D. longicolla, D. phragmitis
	gene_06200.t1	acid trehalase	D. helianthi, D. citri,D. batatas	Several plant pathogens		D. capsici, D.citri, D. destruens, D. phragmitis
	gene_06228.t1	putative lysophospholipase	D. helianthi, D. citri, D. ampelina, D. batatas	Several plant pathogens		D. capsici, D. phragmitis
	gene_06230.t1	alpha/beta-hydrolase	D. helianthi, D. citri, D. ampelina, D. batatas	Several plant pathogens	yes	D. capsici, D.citri, D. destruens, D. longicolla, D. phragmitis
	gene_06240.t1	putative mas3 protein	D. helianthi, D. citri, D. ampelina	Several plant pathogens	yes	D. capsici, D.citri, D. destruens, D. longicolla, D. phragmitis
	gene_06260.t1	Extracellular metalloprotease	D. helianthi, D. citri, D. ampelina, D. batatas	Several plant pathogens	yes	D. capsici, D.citri, D. destruens, D. longicolla, D. phragmitis
	gene_06261.t1	putative antigenic cell wall protein	D. helianthi, D. citri, D. ampelina, D. batatas	Several plant pathogens	yes	D. capsici, D.citri, D. destruens, D. longicolla, D. phragmitis
	gene_06273.t1	putative cutinase	D. ampelina, D. batatas	Several plant pathogens		D. capsici, D. longicolla, D. phragmitis
	gene_06274.t1	putative pectin lyase C	D. helianthi, D. citri	Several plant pathogens		D. capsici, D.citri, D. longicolla, D. phragmitis
	gene_06275.t1	zinc carboxypeptidase	D. helianthi, D. citri, D. ampelina, D. batatas	Several plant pathogens		D. citri, D. destruens, D. longicolla, D. phragmitis
	gene_06288.t1	putative lipase 2	D. helianthi, D. citri, D. ampelina, D. batatas	Several plant pathogens	yes	D. capsici, D.citri, D. destruens, D. longicolla, D. phragmitis
	gene_06289.t1	hypothetical protein DHEL01_v210009	Diaporthe citri, D. helianthi, D. batatas	several pathogenic fungi	yes	D. capsici, D.citri, D. destruens, D. longicolla, D. phragmitis
	gene_06291.t1	C2H2 type zinc finger domain-containing protein	D. helianthi, D. citri, D. batatas	Several plant pathogens		D. capsici, D.citri, D. longicolla, D. phragmitis
	gene_06304.t1	glycosyl hydrolase family 16	D. helianthi, D. citri, D. ampelina, D. batatas	Several plant pathogens		D. capsici, D.citri, D. phragmitis
	gene_06306.t1	putative proline-rich antigen	D. citri, D. ampelina, D. batatas	Several plant pathogens		D. capsici, D.citri, D. phragmitis
	gene_06309.t1	glycoside hydrolase family 61 protein	D. helianthi, D. citri, D. ampelina, D. batatas	Several plant pathogens		D. capsici, D.citri, D. phragmitis
	gene_06315.t1	rhamnogalacturonase A precursor	D. helianthi, D. batatas	Several plant pathogens		D. capsici, D. destruens, D. phragmitis
	gene_06353.t1	predicted protein	D. helianthi, D. citri, D. ampelina, D. batatas	Several plant pathogens		D. capsici, D.citri, D. phragmitis
	gene_06366.t1	antigenic cell wall	D. helianthi, D. citri, D. ampelina, D. batatas	Several plant pathogens	yes	D. capsici, D.citri, D. destruens, D. longicolla, D. phragmitis
	gene_06369.t1	putative Tripeptidyl-peptidase sed2	D. helianthi, D. citri, D. ampelina, D. batatas	Several plant pathogens		D. citri, D.longicolla, D. phragmitis
	gene_06378.t1	polysaccharide lyase family 1 protein	D. helianthi, D. citri, D. ampelina, D. batatas	Several plant pathogens		D. destruens, D. longicolla, D. phragmitis
	gene_06387.t1	hypothetical protein UCDDA912_g03346	D. ampelina, D. citri	Colletotrichum sp.		D. capsici, D. longicolla, D. phragmitis
	gene_06410.t1	FAD-binding domain-containing protein		Several plant pathogens		D. capsici, D. longicolla, D. phragmitis
	gene_06412.t1	Glycoside hydrolase family 43	D. citri, D. ampelina, D. batatas	Several plant pathogens		D. capsici, D.citri, D. destruens, D. phragmitis
	gene_06561.t1	putative fluoride ion transporter CrcB 1	D. helianthi, D. citri, D. batatas	Several plant pathogens	yes	D. capsici, D.citri, D. destruens, D. longicolla, D. phragmitis
	gene_06566.t1	Carboxylesterase 5A	D. citri	Colletotrichum sp.		D. capsici, D. phragmitis
	gene_06576.t1	putative mg2+ transporter protein	D. helianthi, D. citri, D. ampelina, D. batatas	Several plant pathogens		D. capsici, D. destruens, D. phragmitis
	gene_06679.t1	putative wsc domain	D. helianthi, D. citri, D. ampelina, D. batatas	Several plant pathogens	yes	D. capsici, D.citri, D. destruens, D. longicolla, D. phragmitis
	gene_06687.t1	Carboxylesterase type B	D. helianthi, D. citri, D. ampelina, D. batatas	Several plant pathogens		D. citri, D.longicolla, D. phragmitis
	gene_06688.t1	Minor extracellular protease vpr	D. citri, D. batatas	Colletotrichum sp.		D. capsici, D.citri, D. destruens, D. phragmitis
	gene_06706.t1	glycosyl hydrolases family 18	D. helianthi, D. citri, D. ampelina, D. batatas	Several plant pathogens	yes	D. capsici, D.citri, D. destruens, D. longicolla, D. phragmitis
	gene_06811.t1	putative esterase family protein	D. helianthi, D. citri, D. ampelina, D. batatas	Several plant pathogens		D. citri, D. destruens, D. longicolla, D. phragmitis
	gene_06858.t1	polysaccharide lyase family 3 protein	D. citri, D. batatas, D. helianthi, D. ampelina	Several plant pathogens	yes	D. capsici, D.citri, D. destruens, D. longicolla, D. phragmitis
	gene_06951.t1	putative dipeptidyl aminopeptidase	D. citri	Several plant pathogens		D. capsici, D. phragmitis
	gene_06952.t1	glycoside hydrolase family 30 protein	D. helianthi, D. citri, D. ampelina, D. batatas	Several plant pathogens	yes	D. capsici, D.citri, D. destruens, D. longicolla, D. phragmitis
	gene_06955.t1	hypothetical protein UCDDA912_g08460	D. helianthi, D. citri, D. ampelina	Several plant pathogens	yes	D. capsici, D.citri, D. destruens, D. longicolla, D. phragmitis
	gene_06966.t1	S-2-hydroxy-acid oxidase	D. helianthi, D. citri, D. batatas	Several plant pathogens	yes	D. capsici, D.citri, D. destruens, D. longicolla, D. phragmitis
	gene_06971.t1	Major allergen Asp f 2	D. helianthi, D. citri, D. ampelina, D. batatas	Several plant pathogens	yes	D. capsici, D.citri, D. destruens, D. longicolla, D. phragmitis
	gene_06990.t1	hypothetical protein BS50DRAFT_502972	D. batatas	Several plant pathogens	yes	D. capsici, D.citri, D. destruens, D. longicolla, D. phragmitis
	gene_07000.t1	peptidase S41 family protein	D. helianthi, D. batatas	Several plant pathogens		D. capsici, D. destruens, D. phragmitis
	gene_07001.t1	alcohol oxidase	D. citri, D. batatas	Several plant pathogens		D. capsici, D. destruens, D. longicolla, D. phragmitis
	gene_07002.t1	feruloyl esterase B	D. helianthi, D. citri, D. ampelina, D. batatas	Several plant pathogens	yes	D. capsici, D.citri, D. destruens, D. longicolla, D. phragmitis
	gene_07026.t1	isoamyl alcohol oxidase	D. helianthi, D. citri	Several plant pathogens		D. capsici, D. longicolla, D. phragmitis
	gene_07029.t1	putative alpha-l-rhamnosidase a	D. helianthi, D. citri, D. ampelina, D. batatas	Several plant pathogens		D. citri, D. destruens, D. phragmitis
	gene_07036.t1	NADH dehydrogenase	D. helianthi, D. citri, D. ampelina, D. batatas	Several plant pathogens		D. capsici, D.citri, D. phragmitis
	gene_07101.t1	amidase signature enzyme	D. citri, D. batatas	Several plant pathogens		D. phragmitis
	gene_07113.t1	glycoside hydrolase family 28 protein	D. helianthi, D. citri, D. batatas	Several plant pathogens		D. capsici, D.citri, D. destruens, D. phragmitis
	gene_07118.t1	hypothetical protein UCDDA912_g07538	D. ampelina, D. citri	Several no pathogens		D. capsici, D. longicolla, D. phragmitis
	gene_07119.t1	aspartic proteinase	D. helianthi, D. citri, D. ampelina, D. batatas	Several plant pathogens	yes	D. capsici, D.citri, D. destruens, D. longicolla, D. phragmitis
	gene_07128.t1	vacuolar sorting receptor	D. helianthi, D. citri, D. ampelina, D. batatas	Several plant pathogens		D. longicolla, D. phragmitis
	gene_07129.t1	Six-hairpin glycosidase	D. helianthi, D. citri, D. ampelina, D. batatas	Several plant pathogens	yes	D. capsici, D.citri, D. destruens, D. longicolla, D. phragmitis
	gene_07137.t1	glycoside hydrolase family 61 protein	D. helianthi, D. ampelina, D. batatas	Several plant pathogens	yes	D. capsici, D.citri, D. destruens, D. longicolla, D. phragmitis
	gene_07139.t1	glycoside hydrolase family 43	D. helianthi, D. citri	Several plant pathogens	yes	D. capsici, D.citri, D. destruens, D. longicolla, D. phragmitis
	gene_07147.t1	glycoside hydrolase family 55 protein	D. helianthi, D. citri, D. ampelina, D. batatas	Several plant pathogens	yes	D. capsici, D.citri, D. destruens, D. longicolla, D. phragmitis
	gene_07159.t1	alkaline phosphatase-like protein	D. citri, D. ampelina, D. batatas	Several plant pathogens		D. capsici, D.citri, D. destruens, D. phragmitis
	gene_07261.t1	uncharacterized protein K452DRAFT_322868	D. citri	Several plant pathogens		D. capsici, D.citri, D. longicolla, D. phragmitis
	gene_07327.t1	GPI anchored serine-rich protein	D. helianthi, D. citri, D. ampelina, D. batatas	Several plant pathogens	yes	D. capsici, D.citri, D. destruens, D. longicolla, D. phragmitis
	gene_07468.t1	carbohydrate esterase family 1 protein	D. helianthi, D. citri, D. ampelina, D. batatas	Several plant pathogens		D. longicolla, D. phragmitis
	gene_07485.t1	glycosyl hydrolase family 43	D. helianthi, D. citri, D. ampelina	Several plant pathogens		D. citri, D. destruens, D. longicolla, D. phragmitis
	gene_07489.t1	multicopper oxidase		Several plant pathogens		D. phragmitis
	gene_07522.t1	extracellular serine-rich protein	D. helianthi, D. batatas	Several plant pathogens		D. capsici, D. destruens, D. longicolla, D. phragmitis
	gene_07532.t1	hypothetical protein UCDDA912_g04063	D. citri, D. ampelina	Several plant pathogens		D. capsici, D.citri, D. longicolla, D. phragmitis
	gene_07538.t1	Cellobiose dehydrogenase	D. helianthi, D. citri, D. ampelina, D. batatas	Several plant pathogens		D. capsici, D.citri, D. destruens, D. phragmitis
	gene_07595.t1	putative carbohydrate-binding module family 1 protein	D. helianthi, D. citri, D. ampelina, D. batatas	Several plant pathogens	yes	D. capsici, D.citri, D. destruens, D. longicolla, D. phragmitis
	gene_07602.t1	putative beta-galactosidase C	D. helianthi, D. citri, D. ampelina, D. batatas	Several plant pathogens		D. capsici, D.citri, D. longicolla, D. phragmitis
	gene_07608.t1	transmembrane protein	D. helianthi, D. citri, D. ampelina, D. batatas	Several plant pathogens	yes	D. capsici, D.citri, D. destruens, D. longicolla, D. phragmitis
	gene_07633.t1	hypothetical protein DHEL01_v212044	D. helianthi, D. citri, D. ampelina, D. batatas	Several plant pathogens	yes	D. capsici, D.citri, D. destruens, D. longicolla, D. phragmitis
	gene_07707.t1	6-hydroxy-D-nicotine oxidase	D. batatas	Several plant pathogens		D. capsici, D. phragmitis
	gene_07735.t1	PLC-like phosphodiesterase	D. helianthi, D. citri, D. ampelina, D. batatas	Several plant pathogens		D. capsici, D. destruens, D. longicolla, D. phragmitis
	gene_07753.t1	hypothetical protein DHEL01_v207107	D. helianthi, D. citri, D. ampelina, D. batatas	Several plant pathogens	yes	D. capsici, D.citri, D. destruens, D. longicolla, D. phragmitis
	gene_07786.t1	hypothetical protein UCDDA912_g00551	D. helianthi, D. citri, D. ampelina, D. batatas	Several plant pathogens	yes	D. capsici, D.citri, D. destruens, D. longicolla, D. phragmitis
	gene_07797.t1	saponin hydrolase precursor	D. batatas	Colletotrichum sp.	yes	D. capsici, D.citri, D. destruens, D. longicolla, D. phragmitis
	gene_07838.t1	cellulose-growth-specific protein	D. helianthi, D. citri, D. ampelina, D. batatas	Several plant pathogens	yes	D. capsici, D.citri, D. destruens, D. longicolla, D. phragmitis
	gene_07840.t1	hypothetical protein UCDDA912_g00519	D. helianthi, D. citri, D. ampelina, D. batatas	Several plant pathogens		D. capsici, D.citri, D. phragmitis
	gene_07841.t1	hypothetical protein UCDDA912_g00518	D. helianthi, D. citri, D. ampelina, D. batatas	Several plant pathogens		D. citri, D. destruens, D. longicolla, D. phragmitis
	gene_07855.t1	Minor extracellular protease vpr	D. helianthi, D. citri, D. ampelina, D. batatas	Several plant pathogens	yes	D. capsici, D.citri, D. destruens, D. longicolla, D. phragmitis
	gene_07856.t1	putative carboxylesterase family protein	D. helianthi, D. citri, D. ampelina, D. batatas	Several plant pathogens	yes	D. capsici, D.citri, D. destruens, D. longicolla, D. phragmitis
	gene_07872.t1	expression library immunization antigen 1	D. helianthi, D. ampelina, D. batatas	Several plant pathogens	yes	D. capsici, D.citri, D. destruens, D. longicolla, D. phragmitis
	gene_07926.t1	carboxypeptidase Y-like protein A	D. helianthi, D. citri, D. batatas	Several plant pathogens	yes	D. capsici, D.citri, D. destruens, D. longicolla, D. phragmitis
	gene_07932.t1	concanavalin A-like lectin/glucanase	D. helianthi, D. citri, D. ampelina, D. batatas	Several plant pathogens	yes	D. capsici, D.citri, D. destruens, D. longicolla, D. phragmitis
	gene_07935.t1	glycoside hydrolase family 5 protein	D. helianthi, D. citri, D. ampelina, D. batatas	Several plant pathogens	yes	D. capsici, D.citri, D. destruens, D. longicolla, D. phragmitis
	gene_07948.t1	hypothetical protein UCDDA912_g01126	D. helianthi, D. citri, D. ampelina, D. batatas	Several plant pathogens	yes	D. capsici, D.citri, D. destruens, D. longicolla, D. phragmitis
	gene_07972.t1	putative leucine aminopeptidase 2	D. helianthi, D. citri, D. ampelina, D. batatas	Several plant pathogens		D. destruens, D. longicolla, D. phragmitis
	gene_07990.t1	Subtilisin-like protease 2	D. helianthi, D. citri, D. ampelina, D. batatas	Several plant pathogens		D. capsici, D.citri, D. longicolla, D. phragmitis
	gene_08015.t1	fungal cellulose binding domain-containing protein	D. ampelina	Several plant pathogens		D. capsici, D. longicolla, D. phragmitis
	gene_08029.t1	predicted protein	Diaporthe citri, D. helianthi	Several plant pathogens		D. capsici, D.citri, D. longicolla, D. phragmitis
	gene_08046.t1	glycosyl hydrolase	D. helianthi, D. citri, D. ampelina, D. batatas	Several plant pathogens		D. capsici, D.citri, D. longicolla, D. phragmitis
	gene_08047.t1	hypothetical protein DHEL01_v201567	D. helianthi, D. citri, D. batatas	Several plant pathogens	yes	D. capsici, D.citri, D. destruens, D. longicolla, D. phragmitis
	gene_08052.t1	putative phosphatidylethanolamine-binding protein pebp	D. helianthi, D. citri, D. ampelina, D. batatas	Several plant pathogens		D. capsici, D.citri, D. longicolla, D. phragmitis
	gene_08055.t1	hypothetical protein CFIO01_06405		Colletotrichum sp.		D. destruens, D. longicolla, D. phragmitis
	gene_08084.t1	hypothetical protein UCDDA912_g02159	D. citri, D. ampelina, D. batatas	Colletotrichum sp.		D. capsici, D.citri, D. destruens, D. phragmitis
	gene_08358.t1	hypothetical protein VP1G_06956	D. citri, D. ampelina, D. batatas	Several plant pathogens		D. capsici, D.citri, D. longicolla, D. phragmitis
	gene_08416.t1	eukaryotic aspartyl protease	D. helianthi, D. citri, D. ampelina, D. batatas	Several plant pathogens	yes	D. capsici, D.citri, D. destruens, D. longicolla, D. phragmitis
	gene_08420.t1	Pectate lyase L	D. helianthi	Colletotrichum sp.		D. capsici, D. longicolla, D. phragmitis
	gene_08436.t1	2-hydroxy-6-oxo-6-phenylhexa-2,4-dienoate hydrolase	D. helianthi, D. ampelina, D. batatas	Several plant pathogens		D. capsici, D.citri, D. destruens, D. phragmitis
	gene_08446.t1	gpi anchored protein	D. helianthi, D. citri, D. ampelina, D. batatas	Several plant pathogens	yes	D. capsici, D.citri, D. destruens, D. longicolla, D. phragmitis
	gene_08447.t1	putative dynactin arp1 p25 subunit protein	D. helianthi, D. citri, D. ampelina, D. batatas	Several plant pathogens		D. citri, D. destruens, D. longicolla, D. phragmitis
	gene_08474.t1	predicted protein [	D. helianthi, D. citri, D. batatas	Several plant pathogens		D. destruens, D. longicolla, D. phragmitis
	gene_08480.t1	hypothetical protein UCDDA912_g02595	D. citri, D. ampelina, D. batatas	Several plant pathogens		D. capsici, D. longicolla, D. phragmitis
	gene_08493.t1	platelet-activating factor acetylhydrolase	D. citri, D. ampelina, D. batatas	Several plant pathogens		D. citri, D. destruens, D. phragmitis
	gene_08508.t1	Fungal specific transcription factor domain family protein	Diaporthe citri, D. helianthi	Several plant pathogens		D. capsici, D.citri, D. longicolla, D. phragmitis
	gene_08519.t1	FAD dependent oxidoreductase	D. helianthi, D. citri, D. ampelina, D. batatas	Several plant pathogens		D. capsici, D.citri, D. destruens, D. phragmitis
	gene_08522.t1	putative pyridine nucleotide-disulfide oxidoreductase family protein	D. helianthi, D. citri, D. batatas	Several plant pathogens		D. destruens, D. longicolla, D. phragmitis
	gene_08531.t1	putative 6-phosphogluconolactonase	D. helianthi, D. citri, D. ampelina, D. batatas	Several plant pathogens		D. capsici, D. destruens, D. longicolla, D. phragmitis
	gene_08533.t1	related to endo-1,3-beta-glucanase	D. helianthi, D. citri, D. batatas	Several plant pathogens		D. capsici, D. destruens, D. longicolla, D. phragmitis
	gene_08568.t1	cell wall glucanase	D. helianthi, D. citri, D. ampelina, D. batatas	Several plant pathogens	yes	D. capsici, D.citri, D. destruens, D. longicolla, D. phragmitis
	gene_08570.t1	Glutamate carboxypeptidase	D. helianthi, D. citri, D. ampelina, D. batatas	Several plant pathogens		D. destruens, D. longicolla, D. phragmitis
	gene_08571.t1	putative aspergillopepsin-2 heavy chain (secreted protein)	D. citri, D. ampelina, D. batatas	Several plant pathogens	yes	D. capsici, D.citri, D. destruens, D. longicolla, D. phragmitis
	gene_08577.t1	feruloyl esterase B	D. helianthi, D. citri, D. ampelina, D. batatas	Several plant pathogens	yes	D. capsici, D.citri, D. destruens, D. longicolla, D. phragmitis
	gene_08578.t1	secreted protein	D. helianthi, D. citri, D. ampelina, D. batatas	Several plant pathogens	yes	D. capsici, D.citri, D. destruens, D. longicolla, D. phragmitis
	gene_08598.t1	Acetylxylan esterase 2	D. helianthi, D. citri, D. ampelina, D. batatas	Several plant pathogens	yes	D. capsici, D.citri, D. destruens, D. longicolla, D. phragmitis
	gene_08607.t1	putative aldose 1-epimerase	D. helianthi, D. citri, D. ampelina, D. batatas	Several plant pathogens	yes	D. capsici, D.citri, D. destruens, D. longicolla, D. phragmitis
	gene_08609.t1	predicted protein	D. helianthi, D. citri, D. ampelina, D. batatas	Several plant pathogens	yes	D. capsici, D.citri, D. destruens, D. longicolla, D. phragmitis
	gene_08617.t1	hypothetical protein UCDDA912_g07867	D. citri, D. ampelina	Several plant pathogens		D. capsici, D.citri, D. phragmitis
	gene_08625.t1	minor extracellular protease vpr	D. helianthi, D. citri, D. ampelina, D. batatas	Several plant pathogens		D. citri, D. destruens, D. longicolla, D. phragmitis
	gene_08638.t1	eukaryotic aspartyl protease	D. helianthi, D. citri, D. ampelina, D. batatas	Several plant pathogens	yes	D. capsici, D.citri, D. destruens, D. longicolla, D. phragmitis
	gene_08639.t1	Arabinanase/levansucrase/invertase	D. helianthi, D. citri, D. ampelina, D. batatas	Several plant pathogens		D. capsici, D. destruens, D. longicolla, D. phragmitis
	gene_08660.t1	related to 5-carboxyvanillate decarboxylase	D. citri	Several plant pathogens	yes	D. capsici, D.citri, D. destruens, D. longicolla, D. phragmitis
	gene_08665.t1	hypothetical protein DHEL01_v207755	D. helianthi, D. citri, D. batatas	Several plant pathogens	yes	D. capsici, D.citri, D. destruens, D. longicolla, D. phragmitis
	gene_08668.t1	xyloglucan-specific endo-beta-1,4-glucanase A	D. helianthi, D. citri, D. ampelina, D. batatas	Several plant pathogens	yes	D. capsici, D.citri, D. destruens, D. longicolla, D. phragmitis
	gene_08692.t1	glycoside hydrolase family 7 protein	D. helianthi, D. citri, D. ampelina, D. batatas	Several plant pathogens		D. longicolla, D. phragmitis
	gene_08714.t1	acid phosphatase precursor	D. helianthi, D. citri, D. ampelina, D. batatas	Several plant pathogens	yes	D. capsici, D.citri, D. destruens, D. longicolla, D. phragmitis
	gene_08723.t1	GDSL-like Lipase/Acylhydrolase	D. helianthi, D. citri, D. ampelina, D. batatas	Several plant pathogens	yes	D. capsici, D.citri, D. destruens, D. longicolla, D. phragmitis
	gene_08724.t1	extracellular dipeptidyl-peptidase Dpp4	D. helianthi, D. citri, D. ampelina, D. batatas	Several plant pathogens	yes	D. capsici, D.citri, D. destruens, D. longicolla, D. phragmitis
	gene_08738.t1	Glycoside hydrolase family 125 protein	D. helianthi, D. citri, D. ampelina, D. batatas	Several plant pathogens		D. longicolla, D. phragmitis
	gene_08742.t1	FAD binding domain-containing protein	D. helianthi, D. ampelina, D. batatas	Several plant pathogens		D. destruens, D. phragmitis
	gene_08756.t1	putative carbohydrate-binding module family 1 protein	D. helianthi, D. citri, D. ampelina, D. batatas	Several plant pathogens	yes	D. capsici, D.citri, D. destruens, D. longicolla, D. phragmitis
	gene_08757.t1	alkaline serine protease Alp1	D. helianthi, D. citri, D. batatas	Colletotrichum sp.	yes	D. capsici, D.citri, D. destruens, D. longicolla, D. phragmitis
	gene_08758.t1	Leucine aminopeptidase 2	D. helianthi, D. citri, D. ampelina, D. batatas	Several plant pathogens		D. capsici, D.citri, D. destruens, D. phragmitis
	gene_08777.t1	hypothetical protein DHEL01_v202418	D. helianthi, D. citri, D. batatas	Several plant pathogens		D. capsici, D. destruens, D. longicolla, D. phragmitis
	gene_08808.t1	tyrosinase precursor	D. helianthi, D. citri, D. ampelina, D. batatas	Several plant pathogens		D. capsici, D. longicolla, D. phragmitis
	gene_08812.t1	putative glycosidase crf1	D. helianthi, D. citri, D. ampelina, D. batatas	Several plant pathogens	yes	D. capsici, D.citri, D. destruens, D. longicolla, D. phragmitis
	gene_08817.t1	hypothetical protein UCDDA912_g05111	D. citri, D. batatas, D. helianthi, D. ampelina	Several plant pathogens	yes	D. capsici, D.citri, D. destruens, D. longicolla, D. phragmitis
	gene_08844.t1	glycoside hydrolase family 47 protein	D. helianthi, D. citri, D. ampelina, D. batatas	Several plant pathogens	yes	D. capsici, D.citri, D. destruens, D. longicolla, D. phragmitis
	gene_08856.t1	Periplasmic beta-glucosidase	D. helianthi, D. citri, D. ampelina, D. batatas	Several plant pathogens		D. capsici, D. destruens, D. longicolla, D. phragmitis
	gene_08871.t1	soluble quino protein glucose dehydrogenase	D. helianthi, D. citri, D. ampelina, D. batatas	Several plant pathogens		D. citri, D. destruens, D. longicolla, D. phragmitis
	gene_08882.t1	hypothetical protein UCDDA912_g01213	D. helianthi, D. citri, D. ampelina, D. batatas	Several plant pathogens		D. capsici, D. phragmitis
	gene_08909.t1	non-anchored cell wall protein 1	D. helianthi, D. citri, D. ampelina, D. batatas	Several plant pathogens	yes	D. capsici, D.citri, D. destruens, D. longicolla, D. phragmitis
	gene_08932.t1	covalently-linked cell wall protein	D. helianthi, D. citri, D. ampelina, D. batatas	Several plant pathogens		D. capsici, D.citri, D. longicolla, D. phragmitis
	gene_08934.t1	FAD binding domain-containing	D. helianthi, D. citri, D. ampelina, D. batatas	Several plant pathogens		D. capsici, D.citri, D. destruens, D. phragmitis
	gene_08962.t1	FAD binding domain containing protein	D. citri, D. ampelina, D. batatas	Several plant pathogens	yes	D. capsici, D.citri, D. destruens, D. longicolla, D. phragmitis
	gene_08963.t1	carbohydrate esterase family 16 protein	D. helianthi, D. citri, D. ampelina, D. batatas	Several plant pathogens	yes	D. capsici, D.citri, D. destruens, D. longicolla, D. phragmitis
	gene_08968.t1	putative scp-like extracellular protein	D. helianthi, D. citri, D. ampelina, D. batatas	Several plant pathogens	yes	D. capsici, D.citri, D. destruens, D. longicolla, D. phragmitis
	gene_08991.t1	hypothetical protein DHEL01_v201487	D. helianthi, D. citri, D. ampelina, D. batatas	Several plant pathogens	yes	D. capsici, D.citri, D. destruens, D. longicolla, D. phragmitis
	gene_09001.t1	dipeptidyl-peptidase-like protein V precursor	D. helianthi, D. citri, D. ampelina, D. batatas	Several plant pathogens		D. capsici, D.citri, D. destruens, D. phragmitis
	gene_09002.t1	pectate lyase a	D. helianthi, D. citri, D. ampelina, D. batatas	Several plant pathogens	yes	D. capsici, D.citri, D. destruens, D. longicolla, D. phragmitis
	gene_09007.t1	hypothetical protein DL546_003848	D. helianthi, D. citri, D. batatas	Several plant pathogens	yes	D. capsici, D.citri, D. destruens, D. longicolla, D. phragmitis
	gene_09010.t1	ABC-type Fe3+ transport system	D. citri	Colletotrichum sp.		D. capsici, D.citri, D. longicolla, D. phragmitis
	gene_09047.t1	copper radical oxidase	D. helianthi, D. citri, D. batatas	Several plant pathogens		D. capsici, D. longicolla, D. phragmitis
	gene_09083.t1	hypothetical protein UCDDA912_g00084	D. helianthi, D. citri, D. ampelina, D. batatas	Several plant pathogens	yes	D. capsici, D.citri, D. destruens, D. longicolla, D. phragmitis
	gene_09104.t1	hypothetical protein UCDDA912_g00098	D. helianthi, D. citri, D. ampelina, D. batatas	Several plant pathogens	yes	D. capsici, D.citri, D. destruens, D. longicolla, D. phragmitis
	gene_09110.t1	GDSL-like Lipase/Acylhydrolase	D. helianthi, D. citri, D. ampelina, D. batatas	Several plant pathogens		D. capsici, D.citri, D. destruens, D. phragmitis
	gene_09123.t1	cerato-platanin 6	D. helianthi, D. citri, D. ampelina, D. batatas	Several plant pathogens	yes	D. capsici, D.citri, D. destruens, D. longicolla, D. phragmitis
	gene_09139.t1	DnaJ domain-containing protein	D. helianthi, D. citri, D. ampelina, D. batatas	Several plant pathogens		D. capsici, D. phragmitis
	gene_09144.t1	hypothetical protein DHEL01_v210438	D. helianthi, D. citri, D. ampelina, D. batatas	Several plant pathogens		D. capsici, D.citri, D. destruens, D. phragmitis
	gene_09165.t1	extracellular matrix protein	D. helianthi, D. citri, D. ampelina, D. batatas	Several plant pathogens	yes	D. capsici, D.citri, D. destruens, D. longicolla, D. phragmitis
	gene_09188.t1	Endochitinase 1	D. helianthi, D. citri, D. ampelina, D. batatas	Several plant pathogens		D. capsici, D.citri, D. phragmitis
	gene_09207.t1	anchored cell wall protein-7	D. helianthi, D. citri, D. ampelina, D. batatas	Several plant pathogens		D. capsici, D.citri, D. destruens, D. phragmitis
	gene_09219.t1	Kin of IRRE-like protein 3	D. helianthi, D. citri, D. ampelina, D. batatas	Several plant pathogens		D. capsici, D.citri, D. phragmitis
	gene_09248.t1	cytosolic Cu/Zn superoxide dismutase	D. helianthi, D. citri, D. ampelina, D. batatas	Several plant pathogens	yes	D. capsici, D.citri, D. destruens, D. longicolla, D. phragmitis
	gene_09283.t1	putative chitin- domain 3 protein	D. helianthi, D. citri, D. ampelina, D. batatas	Several plant pathogens	yes	D. capsici, D.citri, D. destruens, D. longicolla, D. phragmitis
	gene_09291.t1	hydrophobic surface binding protein	D. helianthi, D. citri, D. ampelina, D. batatas	Several plant pathogens	yes	D. capsici, D.citri, D. destruens, D. longicolla, D. phragmitis
	gene_09295.t1	hypothetical protein DHEL01_v206232	D. helianthi, D. citri, D. ampelina, D. batatas	Cytospora sp.	yes	D. capsici, D.citri, D. destruens, D. longicolla, D. phragmitis
	gene_09301.t1	glycoside hydrolase family 16 protein	D. helianthi, D. citri, D. ampelina, D. batatas	Several plant pathogens	yes	D. capsici, D.citri, D. destruens, D. longicolla, D. phragmitis
	gene_09366.t1	putative glycoside hydrolase family 16 protein	D. helianthi, D. citri, D. ampelina, D. batatas	Several plant pathogens		D. capsici, D.citri, D. longicolla, D. phragmitis
	gene_09378.t1	hypothetical protein DHEL01_v203365	D. helianthi, D. citri, D. ampelina, D. batatas	Several plant pathogens		D. capsici, D.citri, D. longicolla, D. phragmitis
	gene_09417.t1	hypothetical protein VMCG_01052	D. citri, D. helianthi, D. batatas	Several plant pathogens		D. capsici, D.citri, D. destruens, D. phragmitis
	gene_09459.t1	glycoside hydrolase family 5 protein	D. helianthi, D. citri, D. batatas	Several plant pathogens		D. capsici, D.citri, D. longicolla, D. phragmitis
	gene_09578.t1	carboxylesteras-like protein	D. helianthi, D. citri, D. ampelina, D. batatas	Several plant pathogens		D. capsici, D.citri, D. phragmitis
	gene_09602.t1	hypothetical protein UCDDA912_g01601	D. helianthi, D. citri, D. ampelina, D. batatas	Several plant pathogens	yes	D. capsici, D.citri, D. destruens, D. longicolla, D. phragmitis
	gene_09609.t1	dockerin type 1	D. citri, D. ampelina, D. batatas	Colletotrichum sp.		D. capsici, D.citri, D. destruens, D. phragmitis
	gene_09675.t1	putative glycoside hydrolase family 7 protein	D. helianthi, D. ampelina, D. batatas	Several plant pathogens		D. capsici, D. destruens, D. longicolla, D. phragmitis
	gene_09719.t1	putative pci domain-containing protein	D. helianthi, D. citri, D. ampelina, D. batatas	Several plant pathogens		D. capsici, D.citri, D. destruens, D. phragmitis
	gene_09795.t1	Tyrosinase-like protein orsC	D. citri, D. ampelina, D. batatas	Several plant pathogens	yes	D. capsici, D.citri, D. destruens, D. longicolla, D. phragmitis
	gene_09810.t1	Glycoside hydrolase family 12	D. citri, D. ampelina	Several plant pathogens		D. capsici, D. longicolla, D. phragmitis
	gene_09861.t1	chloroperoxidase-like protein	D. helianthi, D. citri, D. ampelina, D. batatas	Several plant pathogens		D. capsici, D.citri, D. destruens, D. phragmitis
	gene_09868.t1	subtilisin-like protein	D. helianthi, D. citri, D. ampelina, D. batatas	Several plant pathogens		D. longicolla, D. phragmitis
	gene_09960.t1	acetylxylan esterase 2	D. helianthi, D. citri, D. batatas	Colletotrichum sp.		D. capsici, D.citri, D. longicolla, D. phragmitis
	gene_09978.t1	endoglucanase c	D. helianthi, D. citri, D. ampelina, D. batatas	Several plant pathogens	yes	D. capsici, D.citri, D. destruens, D. longicolla, D. phragmitis
	gene_09996.t1	putative trypsin-like serine protease	D. helianthi, D. citri, D. ampelina, D. batatas	Several plant pathogens		D. capsici, D. longicolla, D. phragmitis
	gene_09999.t1	Endoglucanase cel12A	D. helianthi, D. citri, D. ampelina, D. batatas	Several plant pathogens		D. capsici, D. destruens, D. longicolla, D. phragmitis
	gene_10010.t1	chitin binding protein	D. helianthi, D. citri, D. ampelina, D. batatas	Several plant pathogens	yes	D. capsici, D.citri, D. destruens, D. longicolla, D. phragmitis
	gene_10030.t1	hypothetical protein UCDDA912_g05990	D. helianthi, D. citri, D. ampelina, D. batatas	Several plant pathogens		D. capsici, D.citri, D. phragmitis
	gene_10041.t1	hypothetical protein UCDDA912_g10568	D. helianthi, D. citri, D. ampelina, D. batatas	Several plant pathogens	yes	D. capsici, D.citri, D. destruens, D. longicolla, D. phragmitis
	gene_10044.t1	feruloyl esterase A	D. helianthi, D. citri, D. ampelina, D. batatas	Several plant pathogens	yes	D. capsici, D.citri, D. destruens, D. longicolla, D. phragmitis
	gene_10051.t1	Bilirubin oxidase	D. batatas	Colletotrichum sp		D. capsici, D. destruens, D. longicolla, D. phragmitis
	gene_10056.t1	hypothetical protein DHEL01_v206635	D. helianthi, D. citri, D. batatas	Several plant pathogens		D. capsici, D.citri, D. phragmitis
	gene_10063.t1	glycoside hydrolase family 30 protein	D. helianthi, D. citri, D. ampelina, D. batatas	Several plant pathogens	yes	D. capsici, D.citri, D. destruens, D. longicolla, D. phragmitis
	gene_10077.t1	tannase and feruloyl esterase	D. citri	Several plant pathogens		D. capsici, D. phragmitis
	gene_10093.t1	Cellobiose dehydrogenase	D. helianthi, D. citri, D. ampelina, D. batatas	Several plant pathogens		D. capsici, D. destruens, D. longicolla, D. phragmitis
	gene_10107.t1	putative glycoside hydrolase family 2 protein	D. helianthi, D. citri, D. ampelina, D. batatas	Several plant pathogens	yes	D. capsici, D.citri, D. destruens, D. longicolla, D. phragmitis
	gene_10109.t1	hypothetical protein UCDDA912_g02155	D. helianthi, D. citri, D. ampelina, D. batatas	Several plant pathogens	yes	D. capsici, D.citri, D. destruens, D. longicolla, D. phragmitis
	gene_10131.t1	glycoside hydrolase family 18 protein	D. helianthi, D. citri, D. ampelina, D. batatas	Several plant pathogens	yes	D. capsici, D.citri, D. destruens, D. longicolla, D. phragmitis
	gene_10134.t1	endoglucanase 7a	D. helianthi, D. citri, D. batatas	Several plant pathogens	yes	D. capsici, D.citri, D. destruens, D. longicolla, D. phragmitis
	gene_10145.t1	putative glycosyl hydrolase family 61	D. helianthi, D. citri, D. ampelina, D. batatas	Several plant pathogens	yes	D. capsici, D.citri, D. destruens, D. longicolla, D. phragmitis
	gene_10148.t1	5'/3'-nucleotidase SurE	D. helianthi, D. citri, D. batatas	Several plant pathogens	yes	D. capsici, D.citri, D. destruens, D. longicolla, D. phragmitis
	gene_10153.t1	putative pepsin a1	D. helianthi, D. citri, D. ampelina	Several plant pathogens	yes	D. citri, D. destruens, D. longicolla, D. phragmitis
	gene_10158.t1	hypothetical protein UCDDA912_g04726	D. helianthi, D. citri, D. ampelina, D. batatas	Several plant pathogens		D. destruens, D. longicolla, D. phragmitis
	gene_10191.t1	hypothetical protein UCDDA912_g04708	D. helianthi, D. citri, D. ampelina, D. batatas	Several plant pathogens		D. citri, D. phragmitis
	gene_10197.t1	hypothetical protein UCDDA912_g04702	D. citri, D. batatas, D. helianthi, D. ampelina	Several plant pathogens		D. citri, D. destruens, D. phragmitis
	gene_10246.t1	pectate lyase a	D. citri, D. batatas, D. helianthi, D. ampelina	Several plant pathogens		D. destruens, D. phragmitis
	gene_10247.t1	hypothetical protein DHEL01_v205179	D. citri, D. batatas, D. helianthi	Several plant pathogens		D. destruens, D. longicolla, D. phragmitis
	gene_10270.t1	hypothetical protein UCDDA912_g00961	D. citri, D. batatas, D. helianthi, D. ampelina	Several plant pathogens		D. destruens, D. longicolla, D. phragmitis
	gene_10273.t1	putative hydrophobin-like protein	D. citri, D. batatas, D. helianthi, D. ampelina	Several plant pathogens	yes	D. citri, D. destruens, D. longicolla, D. phragmitis
	gene_10286.t1	L-ascorbate oxidase	D. citri, D. batatas, D. helianthi, D. ampelina	Several plant pathogens	yes	D. citri, D. destruens, D. longicolla, D. phragmitis
	gene_10290.t1	cellulose binding CEL1	D. citri, D. batatas, D. helianthi, D. ampelina	Several plant pathogens		D. destruens, D. longicolla, D. phragmitis
	gene_10370.t1	inosine/uridine-preferring nucleoside hydrolase	D. citri, D. batatas, D. helianthi, D. ampelina	Several plant pathogens		D. destruens, D. longicolla, D. phragmitis
	gene_10411.t1	predicted protein	D. citri, D. batatas, D. ampelina	Several plant pathogens		D. citri, D. phragmitis
	gene_10414.t1	endo-1,4-beta-xylanase B	D. citri, D. batatas, D. helianthi	Several plant pathogens		D. citri, D. phragmitis
	gene_10419.t1	choline dehydrogenase	D. citri, D. batatas, D. helianthi, D. ampelina	Several plant pathogens		D. destruens, D. longicolla, D. phragmitis
	gene_10433.t1	endonuclease/Exonuclease/phosphatase	D. citri, D. batatas, D. helianthi, D. ampelina	Several plant pathogens	yes	D. citri, D. destruens, D. longicolla, D. phragmitis
	gene_10511.t1	cellobiose dehydrogenase	D. batatas, D. helianthi	Colletotrichum sp		D. longicolla, D. phragmitis
	gene_10525.t1	uncharacterized protein INS49_000102	D. citri	Several plant pathogens		D. citri, D. phragmitis
	gene_10550.t1	Neutral protease 2-like protein	D. citri, D. batatas, D. helianthi, D. ampelina	Several plant pathogens		D. destruens, D. longicolla, D. phragmitis
	gene_10611.t1	Glucan endo-1,3-beta-glucosidase	D. citri, D. batatas	Several plant pathogens	yes	D. citri, D. destruens, D. longicolla, D. phragmitis
	gene_10614.t1	Ribosomal protein s17	D. citri, D. batatas, D. helianthi, D. ampelina	Several plant pathogens	yes	D. citri, D. destruens, D. longicolla, D. phragmitis
	gene_10619.t1	ABC-type Fe3+ transport system	D. citri, D. batatas	Several plant pathogens		D. destruens, D. longicolla, D. phragmitis
	gene_10628.t1	Glutaryl-CoA dehydrogenase, mitochondrial	D. citri, D. batatas, D. helianthi, D. ampelina	Several plant pathogens	yes	D. citri, D. destruens, D. longicolla, D. phragmitis
	gene_10634.t1	glycosyl hydrolase family 16	D. citri, D. batatas, D. helianthi, D. ampelina	Several plant pathogens		D. citri, D. destruens, D. longicolla, D. phragmitis
	gene_10637.t1	putative cell surface spherulin 4-like protein	D. citri, D. batatas, D. helianthi, D. ampelina	Several plant pathogens		D. citri, D. destruens, D. phragmitis
	gene_10645.t1	starch binding domain-containing protein	D. citri, D. batatas, D. ampelina	Colletotrichum sp		D. citri, D. phragmitis
	gene_10650.t1	glycoside hydrolase family 79 protein	D. citri, D. batatas, D. helianthi, D. ampelina	Several plant pathogens		D. citri, D. destruens, D. phragmitis
	gene_10664.t1	biotrophy-associated secreted protein 2	D. citri, D. batatas, D. helianthi, D. ampelina	Several plant pathogens		D. destruens, D. longicolla, D. phragmitis
	gene_10669.t1	Unsaturated rhamnogalacturonyl hydrolase YteR	D. citri, D. batatas, D. helianthi, D. ampelina	Several plant pathogens		D. citri, D. destruens, D. phragmitis
	gene_10675.t1	hypothetical protein UCDDA912_g08888	D. citri, D. ampelina	Several plant pathogens		D. citri, D. phragmitis
	gene_10678.t1	carboxypeptidase cpdS	D. citri, D. batatas, D. helianthi, D. ampelina	Several plant pathogens	yes	D. citri, D. destruens, D. longicolla, D. phragmitis
	gene_10682.t1	polysaccharide lyase family 4 protein	D. citri, D. batatas, D. helianthi, D. ampelina	Several plant pathogens		D. destruens, D. longicolla, D. phragmitis
	gene_10697.t1	endonuclease/exonuclease/phosphatase	D. citri, D. batatas, D. helianthi, D. ampelina	Several plant pathogens		D. destruens, D. longicolla, D. phragmitis
	gene_10706.t1	chitin deacetylase	D. citri, D. batatas, D. helianthi, D. ampelina	Several plant pathogens		D. citri, D. destruens, D. phragmitis
	gene_10710.t1	Alpha-fucosidase A	D. citri, D. batatas, D. helianthi	Several plant pathogens		D. citri, D. destruens, D. phragmitis
	gene_10711.t1	hypothetical protein UCDDA912_g06886	D. citri, D. batatas, D. helianthi, D. ampelina	Several plant pathogens	yes	D. citri, D. destruens, D. longicolla, D. phragmitis
	gene_10718.t1	endopolygalacturonase 3	D. citri, D. batatas, D. helianthi, D. ampelina	Several plant pathogens	yes	D. citri, D. destruens, D. longicolla, D. phragmitis
	gene_10723.t1	putative glycoside hydrolase family 93 protein	D. citri, D. batatas, D. helianthi, D. ampelina	Several plant pathogens		D. destruens, D. longicolla, D. phragmitis
	gene_10735.t1	NPP1-domain-containing protein	D. citri, D. helianthi, D. ampelina	Several plant pathogens		D. citri, D. phragmitis
	gene_10741.t1	hypothetical protein DHEL01_v210122	D. citri, D. batatas, D. helianthi, D. ampelina	Several plant pathogens		D. destruens, D. phragmitis
	gene_10761.t1	putative cell wall glucanase	D. citri, D. batatas, D. helianthi, D. ampelina	Several plant pathogens	yes	D. citri, D. destruens, D. longicolla, D. phragmitis
	gene_10796.t1	feruloyl esterase B	D. citri, D. batatas, D. ampelina	Several plant pathogens	yes	D. citri, D. destruens, D. longicolla, D. phragmitis
	gene_10827.t1	serine protease	D. citri, D. batatas, D. helianthi, D. ampelina	Several plant pathogens	yes	D. citri, D. destruens, D. longicolla, D. phragmitis
	gene_10845.t1	putative domon-like type 9 carbohydrate-binding module domain	D. citri, D. ampelina	Several plant pathogens		D. citri, D. phragmitis
	gene_10846.t1	endoglucanase EG-1	D. citri, D. batatas, D. helianthi	Several plant pathogens	yes	D. citri, D. destruens, D. longicolla, D. phragmitis
	gene_10875.t1	carbohydrate esterase family 15 protein	D. batatas, D. helianthi, D. ampelina	Several plant pathogens	yes	D. citri, D. destruens, D. longicolla, D. phragmitis
	gene_10883.t1	1,4-beta-D-glucan cellobiohydrolase cel6b	D. citri, D. batatas, D. ampelina	Several plant pathogens		D. destruens, D. longicolla, D. phragmitis
	gene_10902.t1	subtilisin Carlsberg	D. citri, D. batatas, D. ampelina	Several plant pathogens	yes	D. citri, D. destruens, D. longicolla, D. phragmitis
	gene_10911.t1	glycoside hydrolase	D. citri, D. ampelina	Several plant pathogens		D. citri, D. phragmitis
	gene_10919.t1	cutinase	D. citri, D. batatas, D. helianthi, D. ampelina	Several plant pathogens		D. citri, D. phragmitis
	gene_10928.t1	Glucan 1,3-beta-glucosidase	D. citri, D. batatas, D. helianthi, D. ampelina	Several plant pathogens		D. citri, D. destruens, D. phragmitis
	gene_10943.t1	glycosyl hydrolase family 16	D. citri, D. batatas, D. helianthi, D. ampelina	Several plant pathogens	yes	D. citri, D. destruens, D. longicolla, D. phragmitis
	gene_10977.t1	putative glycoside hydrolase family 18 protein	D. citri, D. batatas, D. helianthi, D. ampelina	Several plant pathogens	yes	D. citri, D. destruens, D. longicolla, D. phragmitis
	gene_10986.t1	glycoside hydrolase family 43 protein	D. citri, D. batatas, D. helianthi, D. ampelina	Several plant pathogens		D. citri, D. phragmitis
	gene_11058.t1	putative secreted protein	D. citri, D. batatas, D. helianthi, D. ampelina	Several plant pathogens		D. citri, D. phragmitis
	gene_11087.t1	Carboxypeptidase S1	D. citri, D. batatas, D. ampelina	Several plant pathogens		D. destruens, D. phragmitis
	gene_11121.t1	Metallo-dependent phosphatase-like protein	D. citri, D. batatas, D. helianthi, D. ampelina	Several plant pathogens		D. destruens, D. longicolla, D. phragmitis
	gene_11139.t1	hypothetical protein UCDDA912_g03833	D. citri, D. batatas, D. helianthi, D. ampelina	Several plant pathogens		D. longicolla, D. phragmitis
	gene_11146.t1	aspartic peptidase domain-containing protein	D. citri, D. batatas, D. helianthi, D. ampelina	Several plant pathogens	yes	D. citri, D. destruens, D. longicolla, D. phragmitis
	gene_11148.t1	nuclease S1	D. citri, D. batatas, D. helianthi, D. ampelina	Several plant pathogens		D. citri, D. phragmitis
	gene_11150.t1	putative ribosomal protein s17 protein	D. citri, D. batatas, D. helianthi, D. ampelina	Several plant pathogens	yes	D. citri, D. destruens, D. longicolla, D. phragmitis
	gene_11176.t1	necrosis- and ethylene-inducing protein	D. citri	Colletotrichum sp.	yes	D. citri, D. destruens, D. longicolla, D. phragmitis
	gene_11181.t1	predicted protein	D. citri, D. batatas, D. helianthi, D. ampelina	Several plant pathogens	yes	D. citri, D. destruens, D. longicolla, D. phragmitis
	gene_11195.t1	glycoside hydrolase family 30 protein	D. citri, D. batatas, D. ampelina	Several plant pathogens	yes	D. citri, D. destruens, D. longicolla, D. phragmitis
	gene_11218.t1	putative extracellular serine-threonine rich protein	D. citri, D. batatas, D. helianthi, D. ampelina	Several plant pathogens		D. destruens, D. longicolla, D. phragmitis
	gene_11230.t1	hypothetical protein DHEL01_v209630	D. citri, D. batatas, D. helianthi	Several plant pathogens		D. destruens, D. longicolla, D. phragmitis
	gene_11252.t1	alpha-L-rhamnosidase A precursor	D. citri, D. batatas, D. helianthi, D. ampelina	Several plant pathogens	yes	D. citri, D. destruens, D. longicolla, D. phragmitis
	gene_11327.t1	Signaling mucin MSB2	D. citri, D. batatas, D. helianthi	Several plant pathogens	yes	D. citri, D. destruens, D. longicolla, D. phragmitis
	gene_11465.t1	glycoside hydrolase family 5 protein	D. citri, D. batatas, D. helianthi, D. ampelina	Several plant pathogens		D. citri, D. phragmitis
	gene_11466.t1	putative short chain dehydrogenase reductase family	D. citri, D. helianthi, D. ampelina	Colletotrichum sp.		D. destruens, D. longicolla, D. phragmitis
	gene_11510.t1	hypothetical protein DHEL01_v204536	D. citri, D. batatas, D. helianthi, D. ampelina	Several plant pathogens		D. destruens, D. phragmitis
	gene_11520.t1	putative beta-glucosidase d	D. ampelina	Colletotrichum sp.		D. phragmitis
	gene_11552.t1	amine oxidase	D. citri, D. batatas, D. helianthi, D. ampelina	Several plant pathogens		D. citri, D. phragmitis
	gene_11555.t1	glycoside hydrolase family 3 protein	D. citri, D. batatas, D. helianthi, D. ampelina	Several plant pathogens		D. destruens, D. phragmitis
	gene_11558.t1	putative infection structure specific protein	D. citri, D. batatas, D. helianthi, D. ampelina	Several plant pathogens	yes	D. citri, D. destruens, D. longicolla, D. phragmitis
	gene_11560.t1	putative exopolygalacturonase B	D. citri, D. batatas, D. helianthi, D. ampelina	Several plant pathogens		D. destruens, D. longicolla, D. phragmitis
	gene_11572.t1	putative glycoside hydrolase family 76 protein	D. citri, D. batatas, D. ampelina	Several plant pathogens	yes	D. citri, D. destruens, D. longicolla, D. phragmitis
	gene_11575.t1	hypothetical protein UCDDA912_g01076	D. citri, D. batatas, D. helianthi, D. ampelina	Several plant pathogens	yes	D. citri, D. destruens, D. longicolla, D. phragmitis
	gene_11576.t1	necrosis- and ethylene-inducing protein	D. citri, D. batatas, D. helianthi, D. ampelina	Several plant pathogens		D. phragmitis
	gene_11578.t1	Endo-1,4-beta-xylanase D	D. helianthi, D. citri, D. ampelina, D. batatas	Several plant pathogens		D. citri, D. phragmitis
	gene_11584.t1	heme peroxidase	D. helianthi, D. citri, D. ampelina, D. batatas	Several plant pathogens	yes	D. citri, D. destruens, D. longicolla, D. phragmitis
	gene_11623.t1	alpha-L-fucosidase 1	D. helianthi, D. citri, D. ampelina, D. batatas	Several plant pathogens	yes	D. citri, D. destruens, D. longicolla, D. phragmitis
	gene_11624.t1	hypothetical protein UCDDA912_g10662	D. helianthi, D. citri, D. ampelina, D. batatas	Valsa sp.		D. destruens, D. longicolla, D. phragmitis
	gene_11647.t1	putative extracellular lipase		Several plant pathogens		D. citri, D. phragmitis
	gene_11652.t1	glycoside hydrolase family 76 protein	D. helianthi, D. citri, D. ampelina, D. batatas	Several plant pathogens	yes	D. citri, D. destruens, D. longicolla, D. phragmitis
	gene_11659.t1	hypothetical protein DHEL01_v203996	D. helianthi, D. citri, D. ampelina, D. batatas	Several plant pathogens	yes	D. citri, D. destruens, D. longicolla, D. phragmitis
	gene_11671.t1	ER membrane protein complex subunit 1	D. citri	Several plant pathogens		D. citri, D. destruens, D. phragmitis
	gene_11711.t1	hypothetical protein UCDDA912_g07801	D. helianthi, D. citri, D. ampelina, D. batatas	Several plant pathogens	yes	D. citri, D. destruens, D. longicolla, D. phragmitis
	gene_11746.t1	Fasciclin-domain-containing protein	D. helianthi, D. citri, D. batatas	Several plant pathogens	yes	D. citri, D. destruens, D. longicolla, D. phragmitis
	gene_11843.t1	hypothetical protein DHEL01_v208130	D. helianthi, D. citri, D. batatas	Several plant pathogens		D. citri, D. phragmitis
	gene_11844.t1	putative pectinesterase family protein	D. helianthi, D. citri, D. ampelina, D. batatas	Several plant pathogens		D. citri, D. destruens, D. phragmitis
	gene_11906.t1	hypothetical protein VP1G_11210	D. citri, D. batatas, D. helianthi, D. ampelina	Several plant pathogens		D. citri, D. phragmitis
	gene_11926.t1	secreted protein	D. citri, D. batatas, D. ampelina	Several plant pathogens		D. citri, D. phragmitis
	gene_11953.t1	putative neurofilament medium polypeptide protein	D. citri, D. batatas, D. helianthi, D. ampelina	Several plant pathogens	yes	D. citri, D. destruens, D. longicolla, D. phragmitis
	gene_11954.t1	putative cell wall protein	D. helianthi, D. citri, D. ampelina, D. batatas	Several plant pathogens	yes	D. citri, D. destruens, D. longicolla, D. phragmitis
	gene_11958.t1	glycoside hydrolase family 51 protein	D. ampelina	Several plant pathogens		D. longicolla, D. phragmitis
	gene_11961.t1	extracellular metalloprotease	D. helianthi, D. citri, D. ampelina, D. batatas	Several plant pathogens	yes	D. citri, D. destruens, D. longicolla, D. phragmitis
	gene_11976.t1	acid protease	D. helianthi, D. citri, D. ampelina, D. batatas	Several plant pathogens	yes	D. citri, D. destruens, D. longicolla, D. phragmitis
	gene_11986.t1	hypothetical protein UCDDA912_g10627	D. helianthi, D. citri, D. ampelina	Several plant pathogens		D. citri, D. phragmitis
	gene_12000.t1	related to carboxypeptidase A	D. helianthi, D. citri, D. ampelina, D. batatas	Several plant pathogens		D. destruens, D. longicolla, D. phragmitis
	gene_12032.t1	predicted protein	D. helianthi, D. citri, D. ampelina, D. batatas	Several plant pathogens	yes	D. citri, D. destruens, D. longicolla, D. phragmitis
	gene_12060.t1	adhesin protein Mad1	D. helianthi, D. citri, D. ampelina, D. batatas	Several plant pathogens	yes	D. citri, D. destruens, D. longicolla, D. phragmitis
	gene_12085.t1	glycosyl hydrolase family 16	D. helianthi, D. citri, D. ampelina, D. batatas	Several plant pathogens		D. citri, D. phragmitis
	gene_12105.t1	CFEM domain-containing protein	D. helianthi, D. citri, D. ampelina, D. batatas	Several plant pathogens	yes	D. citri, D. destruens, D. longicolla, D. phragmitis
	gene_12129.t1	hypothetical protein UCDDA912_g03833	D. helianthi, D. citri, D. ampelina, D. batatas	Several plant pathogens		D. destruens, D. longicolla, D. phragmitis
	gene_12131.t1	carbonic anhydrase	D. helianthi, D. citri, D. ampelina, D. batatas	Several plant pathogens		D. citri, D. phragmitis
	gene_12135.t1	acid protease	D. helianthi, D. citri, D. ampelina, D. batatas	Several plant pathogens	yes	D. citri, D. destruens, D. longicolla, D. phragmitis
	gene_12243.t1	glycoside hydrolase family 79 protein	D. helianthi, D. ampelina	Several plant pathogens		D. longicolla, D. phragmitis
	gene_12252.t1	putative mas3 protein	D. helianthi, D. citri, D. ampelina, D. batatas	Several plant pathogens	yes	D. citri, D. destruens, D. longicolla, D. phragmitis
	gene_12309.t1	alpha amylase	D. helianthi, D. citri, D. ampelina, D. batatas	Several plant pathogens		D. citri, D. phragmitis
	gene_12324.t1	SUN domain-containing protein	D. helianthi, D. citri, D. batatas	Several plant pathogens	yes	D. citri, D. destruens, D. longicolla, D. phragmitis
	gene_12340.t1	Non-reducing end alpha-L-arabinofuranosidase BoGH43A	D. citri	Colletotrichum sp.		D. citri, D. phragmitis
	gene_12449.t1	putative histidine acid phosphatase protein	D. helianthi, D. citri, D. ampelina, D. batatas	Several plant pathogens		D. citri, D. destruens, D. phragmitis
	gene_12498.t1	galactose oxidase-like protein precursor	D. helianthi, D. ampelina, D. batatas	Several plant pathogens		D. destruens, D. longicolla, D. phragmitis
	gene_12516.t1	ribonuclease T2	D. helianthi, D. citri, D. ampelina, D. batatas	Several plant pathogens	yes	D. citri, D. destruens, D. longicolla, D. phragmitis
	gene_12534.t1	acetyl esterase	D. helianthi, D. citri, D. ampelina, D. batatas	Several plant pathogens	yes	D. citri, D. destruens, D. longicolla, D. phragmitis
	gene_12544.t1	putative carboxylesterase type b protein	D. helianthi, D. citri, D. ampelina, D. batatas	Several plant pathogens	yes	D. citri, D. destruens, D. longicolla, D. phragmitis
	gene_12583.t1	hypothetical protein UCDDA912_g04210	D. helianthi, D. citri, D. ampelina, D. batatas	Several plant pathogens	yes	D. citri, D. destruens, D. longicolla, D. phragmitis
	gene_12585.t1	peptidase S41 family protein	D. helianthi, D. citri, D. ampelina, D. batatas	Several plant pathogens		D. destruens, D. longicolla, D. phragmitis
	gene_12587.t1	complex I intermediate-associated protein 30	D. helianthi, D. citri, D. ampelina, D. batatas	Several plant pathogens	yes	D. citri, D. destruens, D. longicolla, D. phragmitis
	gene_12598.t1	25 kDa protein elicitor	D. helianthi, D. citri, D. ampelina	Several plant pathogens		D. citri, D. phragmitis
	gene_12601.t1	Alpha-galactosidase D	D. helianthi, D. citri, D. ampelina, D. batatas	Several plant pathogens	yes	D. citri, D. destruens, D. longicolla, D. phragmitis
	gene_12610.t1	Polysaccharide monooxygenase Cel61a	D. helianthi, D. citri, D. batatas	Several plant pathogens		D. citri, D. destruens, D. phragmitis
	gene_12623.t1	galactose mutarotase-like protein	D. helianthi, D. citri, D. batatas	Several plant pathogens		D. citri, D. destruens, D. longicolla, D. phragmitis
	gene_12626.t1	hypothetical protein EYC84_006970	D. citri, D. batatas	Several plant pathogens		D. citri, D. phragmitis
	gene_12708.t1	hypothetical protein DHEL01_v200488	D. helianthi, D. citri, D. ampelina, D. batatas	Several plant pathogens		D. destruens, D. longicolla, D. phragmitis
	gene_12715.t1	FAD binding domain-containing protein	D. citri	Colletotrichum sp.	yes	D. citri, D. destruens, D. longicolla, D. phragmitis
	gene_12857.t1	chitin binding protein	D. helianthi, D. citri, D. ampelina, D. batatas	Several plant pathogens		D. citri, D. phragmitis
	gene_12895.t1	quinoprotein amine dehydrogenase beta chain-like protein	D. helianthi, D. citri	Several plant pathogens		D. citri, D. phragmitis
	gene_12902.t1	hypothetical protein DHEL01_v202940	D. helianthi, D. citri, D. batatas	Several plant pathogens	yes	D. citri, D. destruens, D. longicolla, D. phragmitis
	gene_12923.t1	hypothetical protein UCDDA912_g01376	D. helianthi, D. citri, D. ampelina, D. batatas	Several plant pathogens	yes	D. citri, D. destruens, D. longicolla, D. phragmitis
	gene_12958.t1	hypothetical protein DHEL01_v200218	D. helianthi, D. citri, D. ampelina, D. batatas	Several plant pathogens		D. citri, D. phragmitis
	gene_12960.t1	carbohydrate-binding module family 1 protein	D. helianthi, D. citri, D. ampelina, D. batatas	Several plant pathogens		D. citri, D. destruens, D. phragmitis
	gene_12966.t1	hypothetical protein UCDDA912_g08487	D. helianthi, D. citri, D. ampelina, D. batatas	Several plant pathogens	yes	D. citri, D. destruens, D. longicolla, D. phragmitis
	gene_13067.t1	glycoside hydrolase family 1 protein	D. helianthi, D. citri, D. ampelina, D. batatas	Several plant pathogens		D. destruens, D. longicolla, D. phragmitis
	gene_13203.t1	putative glycoside hydrolase family 75 protein	D. helianthi, D. citri, D. ampelina, D. batatas	Several plant pathogens		D. citri, D. destruens, D. phragmitis
	gene_13214.t1	hypothetical protein VMCG_05226	D. helianthi, D. citri, D. batatas	Several plant pathogens and Trichoderma sp.		D. citri, D. phragmitis
	gene_13228.t1	hypothetical protein DHEL01_v204301	D. helianthi, D. batatas	Several plant pathogens		D. phragmitis
	gene_13269.t1	alpha/beta-hydrolase	D. helianthi, D. citri, D. batatas	Several plant pathogens		D. destruens, D. longicolla, D. phragmitis
	gene_13278.t1	putative isomerase YbhE	D. helianthi, D. citri, D. batatas	Several plant pathogens		D. citri, D. phragmitis
	gene_13279.t1	hypothetical protein DHEL01_v207332	D. helianthi, D. citri, D. batatas	Several plant pathogens		D. citri, D. destruens, D. longicolla, D. phragmitis
	gene_13287.t1	chitinase-1, variant	D. citri	Several plant pathogens		D. longicolla, D. phragmitis
	gene_13296.t1	small secreted protein	D. citri, D. batatas, D. helianthi, D. ampelina	Several plant pathogens	yes	D. citri, D. destruens, D. longicolla, D. phragmitis
	gene_13312.t1	probable lysophospholipase precursor	D. citri, D. batatas, D. helianthi, D. ampelina	Several plant pathogens	yes	D. citri, D. destruens, D. longicolla, D. phragmitis
	gene_13322.t1	glycoside hydrolase family 93 protein	D. citri, D. batatas, D. helianthi, D. ampelina	Several plant pathogens		D. citri, D. destruens, D. longicolla, D. phragmitis
	gene_13382.t1	Putative fungistatic metabolite	D. citri, D. batatas, D. helianthi	Several plant pathogens		D. citri, D. phragmitis
	gene_13419.t1	glycoside hydrolase family 13 protein	D. citri, D. batatas, D. helianthi, D. ampelina	Several plant pathogens	yes	D. citri, D. destruens, D. longicolla, D. phragmitis
	gene_13422.t1	biotrophy-associated secreted protein 2	D. citri, D. batatas, D. helianthi, D. ampelina	Several plant pathogens	yes	D. citri, D. destruens, D. longicolla, D. phragmitis
	gene_13450.t1	hypothetical protein UCDDA912_g02500	D. batatas, D. helianthi, D. ampelina	Several plant pathogens		D. destruens, D. longicolla, D. phragmitis
	gene_13466.t1	alkaline proteinase	D. batatas, D. helianthi, D. ampelina	Several plant pathogens		D. destruens, D. longicolla, D. phragmitis
	gene_13468.t1	endonuclease/Exonuclease/phosphatase	D. batatas, D. helianthi	Several plant pathogens		D. destruens, D. longicolla, D. phragmitis
	gene_13472.t1	hypothetical protein UCDDA912_g02490	D. batatas, D. helianthi, D. ampelina	Several plant pathogens		D. destruens, D. longicolla, D. phragmitis
	gene_13494.t1	putative glycoside hydrolase family 32 protein	D. citri, D. batatas, D. helianthi, D. ampelina	Several plant pathogens	yes	D. citri, D. destruens, D. longicolla, D. phragmitis
	gene_13495.t1	hypothetical protein UCDDA912_g06933	D. citri, D. batatas, D. helianthi, D. ampelina	Several plant pathogens		D. citri, D. destruens, D. phragmitis
	gene_13500.t1	mannan endo-1,4-beta-mannosidase 3	D. citri, D. batatas, D. helianthi, D. ampelina	Several plant pathogens	yes	D. citri, D. destruens, D. longicolla, D. phragmitis
	gene_13505.t1	putative beta-glucosidase M	D. citri, D. batatas, D. helianthi	Several plant pathogens		D. destruens, D. longicolla, D. phragmitis
	gene_13509.t1	hypothetical protein UCDDA912_g06922	D. citri, D. batatas, D. helianthi, D. ampelina	Several plant pathogens	yes	D. citri, D. destruens, D. longicolla, D. phragmitis
	gene_13510.t1	hypothetical protein DHEL01_v210000	D. citri, D. batatas, D. helianthi	Several plant pathogens		D. longicolla, D. phragmitis
	gene_13514.t1	hypothetical protein UCDDA912_g00193	D. citri, D. batatas, D. helianthi, D. ampelina	Colletotrichum sp.	yes	D. citri, D. destruens, D. longicolla, D. phragmitis
	gene_13522.t1	berberine-like protein	D. citri, D. batatas, D. helianthi, D. ampelina	Several plant pathogens	yes	D. citri, D. destruens, D. longicolla, D. phragmitis
	gene_13549.t1	hypothetical protein DHEL01_v209460	D. citri, D. batatas, D. helianthi, D. ampelina	Several plant pathogens	yes	D. citri, D. destruens, D. longicolla, D. phragmitis
	gene_13575.t1	putative subtilisin-like serine protease pr1c	D. citri, D. batatas	Several plant pathogens		D. citri, D. phragmitis
	gene_13580.t1	aminopeptidase-like protein Y	D. citri, D. batatas, D. helianthi, D. ampelina	Several plant pathogens		D. citri, D. phragmitis
	gene_13581.t1	hypothetical protein CI238_09841	D. citri, D. batatas, D. ampelina	Colletotrichum sp.		D. citri, D. destruens, D. phragmitis
	gene_13584.t1	cutinase, putative	D. citri, D. batatas, D. helianthi, D. ampelina	Several plant pathogens	yes	D. citri, D. destruens, D. longicolla, D. phragmitis
	gene_13595.t1	hypothetical protein BO97DRAFT_168399	D. citri	Several plant pathogens		D. citri, D. phragmitis
	gene_13608.t1	glycosyl hydrolase family 43 protein		Colletotrichum sp.		D. destruens, D. longicolla, D. phragmitis
	gene_13651.t1	hypothetical protein VPNG_03508	D. citri, D. helianthi	Cytosp.ora sp., Valsa sp.		D. citri, D. phragmitis
	gene_13653.t1	related to sporozoite surface protein 2 precursor	D. citri, D. batatas	Several plant pathogens		D. phragmitis
	gene_13664.t1	Thaumatin, pathogenesis-related	D. helianthi, D. citri, D. ampelina, D. batatas	Several plant pathogens		D. citri, D. destruens, D. phragmitis
	gene_13694.t1	Tripeptidyl-peptidase sed2	D. helianthi, D. citri, D. ampelina, D. batatas	Several plant pathogens	yes	D. citri, D. destruens, D. longicolla, D. phragmitis
	gene_13700.t1	Tyrosinase-like protein orsC	D. helianthi, D. citri, D. ampelina, D. batatas	Several plant pathogens	yes	D. citri, D. destruens, D. longicolla, D. phragmitis
	gene_13722.t1	putative gas1-like protein	D. helianthi, D. citri, D. ampelina, D. batatas	Several plant pathogens		D. citri, D. phragmitis
	gene_13750.t1	Endoglucanase EG-II	D. helianthi, D. citri, D. ampelina, D. batatas	Several plant pathogens		D. citri, D. destruens, D. phragmitis
	gene_13753.t1	aspartic proteinase	D. helianthi, D. citri, D. ampelina, D. batatas	Several plant pathogens	yes	D. citri, D. destruens, D. longicolla, D. phragmitis
	gene_13775.t1	pectin lyase E	D. citri, D. batatas	Several plant pathogens	yes	D. citri, D. destruens, D. longicolla, D. phragmitis
	gene_13817.t1	soluble quino protein glucose dehydrogenase	D. helianthi, D. ampelina, D. batatas	Several plant pathogens	yes	D. citri, D. destruens, D. longicolla, D. phragmitis
	gene_13892.t1	alkaline serine protease Alp1	D. helianthi, D. citri, D. ampelina	Colletotrichum sp.		D. citri, D. phragmitis
	gene_13936.t1	arginase family protein	D. helianthi, D. citri, D. ampelina, D. batatas	Several plant pathogens		D. citri, D. phragmitis
	gene_13945.t1	putative conserved glycine-rich protein	D. helianthi, D. citri, D. ampelina, D. batatas	Several plant pathogens		D. citri, D. phragmitis
	gene_14083.t1	hypothetical protein PpBr36_04026		Several plant pathogens		D. destruens, D. longicolla, D. phragmitis
	gene_14124.t1	hypothetical protein CFIO01_13625	D. citri	Several plant pathogens	yes	D. citri, D. destruens, D. longicolla, D. phragmitis
	gene_14125.t1	hypothetical protein GQ607_014534	D. citri	Colletotrichum sp.	yes	D. citri, D. destruens, D. longicolla, D. phragmitis
	gene_14199.t1	glycoside hydrolase family 45 protein	D. citri	Several plant pathogens	yes	D. citri, D. destruens, D. longicolla, D. phragmitis
	gene_14282.t1	Glycosyl hydrolase family 67, C-terminal	D. helianthi, D. citri, D. batatas	Several plant pathogens	yes	D. citri, D. destruens, D. longicolla, D. phragmitis
	gene_14317.t1	putative alpha-N-acetylglucosaminidase	D. citri, D. batatas, D. helianthi, D. ampelina	Several plant pathogens	yes	D. citri, D. destruens, D. longicolla, D. phragmitis
	gene_14328.t1	putative glutamine-serine-proline rich	D. citri, D. batatas, D. helianthi, D. ampelina	Valsa sp.	yes	D. citri, D. destruens, D. longicolla, D. phragmitis
	gene_14390.t1	glycoside hydrolase family 79 protein	D. batatas	Several plant pathogens		D. destruens, D. phragmitis
	gene_14466.t1	Glycoside hydrolase family 28 protein	D. citri, D. batatas	Several plant pathogens	yes	D. citri, D. destruens, D. longicolla, D. phragmitis
	gene_14574.t1	putative gpi anchored dioxygenase	D. helianthi, D. ampelina, D. batatas	Several plant pathogens		D. phragmitis
	gene_14581.t1	putative wsc domain containing protein	D. helianthi, D. citri, D. ampelina, D. batatas	Several plant pathogens	yes	D. citri, D. destruens, D. longicolla, D. phragmitis
	gene_14584.t1	putative mac1 interacting protein 1	D. helianthi, D. citri, D. ampelina, D. batatas	Several plant pathogens	yes	D. citri, D. destruens, D. longicolla, D. phragmitis
	gene_14593.t1	hypothetical protein UCDDA912_g06500	D. citri, D. batatas, D. helianthi, D. ampelina	Several plant pathogens		D. destruens, D. phragmitis
	gene_14594.t1	Dehydrogenase xptC	D. citri, D. batatas, D. helianthi, D. ampelina	Several plant pathogens	yes	D. citri, D. destruens, D. longicolla, D. phragmitis
	gene_14628.t1	CBD9-like protein	D. citri, D. batatas, D. helianthi	Several plant pathogens		D. citri, D. phragmitis
	gene_14649.t1	Endoglucanase gh5-1	D. citri, D. batatas, D. helianthi, D. ampelina	Several plant pathogens	yes	D. citri, D. destruens, D. longicolla, D. phragmitis
	gene_14651.t1	scp-like extracellular protein	D. citri, D. batatas, D. helianthi, D. ampelina	Several plant pathogens	yes	D. citri, D. destruens, D. longicolla, D. phragmitis
	gene_14653.t1	putative gpi anchored serine-threonine rich protein	D. citri, D. batatas, D. helianthi, D. ampelina	Several plant pathogens	yes	D. citri, D. destruens, D. longicolla, D. phragmitis
	gene_14678.t1	Fasciclin-domain-containing protein	D. citri, D. batatas	Several plant pathogens		D. citri, D. phragmitis
	gene_14681.t1	glycoside hydrolase family 28 protein	D. citri, D. batatas, D. helianthi, D. ampelina	Several plant pathogens		D. destruens, D. phragmitis
	gene_14700.t1	Gelatinase B	D. helianthi, D. citri, D. batatas	Several plant pathogens	yes	D. citri, D. destruens, D. longicolla, D. phragmitis
	gene_14706.t1	glycoside hydrolase family 114 protein	D. helianthi, D. citri, D. ampelina, D. batatas	Several plant pathogens	yes	D. citri, D. destruens, D. longicolla, D. phragmitis
	gene_14719.t1	pectate lyase	D. citri, D. batatas, D. helianthi, D. ampelina	Several plant pathogens	yes	D. citri, D. destruens, D. longicolla, D. phragmitis
	gene_14770.t1	putative carbohydrate-binding module family 19 protein	D. helianthi, D. citri, D. ampelina, D. batatas	Several plant pathogens	yes	D. citri, D. destruens, D. longicolla, D. phragmitis
	gene_14795.t1	FAD-linked oxidoreductase ZEB1	D. citri, D. ampelina	Several plant pathogens		D. destruens, D. longicolla, D. phragmitis
	gene_14817.t1	chloroperoxidase-like protein	D. citri, D. ampelina, D. batatas	Colletotrichum sp.		D. citri, D. destruens, D. phragmitis
	gene_14820.t1	Subtilisin DY	D. helianthi, D. citri, D. ampelina, D. batatas	Several plant pathogens	yes	D. citri, D. destruens, D. longicolla, D. phragmitis
	gene_14854.t1	pectate lyase C	D. helianthi, D. citri, D. ampelina, D. batatas	Several plant pathogens	yes	D. citri, D. destruens, D. longicolla, D. phragmitis
	gene_14858.t1	putative carbohydrate-binding wsc domain protein	D. helianthi, D. citri, D. ampelina, D. batatas	Several plant pathogens		D. citri, D. phragmitis
	gene_14862.t1	putative extracellular serine-rich protein	D. helianthi, D. citri, D. ampelina, D. batatas	Several plant pathogens	yes	D. citri, D. destruens, D. longicolla, D. phragmitis
	gene_14864.t1	amine oxidase	D. helianthi, D. citri, D. ampelina, D. batatas	Several plant pathogens		D. citri, D. phragmitis
	gene_14868.t1	Catechol 1,2-dioxygenase	D. citri, D. ampelina	Several plant pathogens		D. citri, D. phragmitis
	gene_14933.t1	Xyloglucan-specific endo-beta-1,4-glucanase A	D. citri, D. ampelina	Several plant pathogens		D. citri, D. phragmitis
	gene_14945.t1	putative wd40 repeat-like protein	D. citri, D. batatas, D. helianthi, D. ampelina	Several plant pathogens	yes	D. citri, D. destruens, D. longicolla, D. phragmitis
	gene_14967.t1	hypothetical protein UCDDA912_g01743	D. helianthi, D. citri, D. batatas	Several plant pathogens		D. destruens, D. longicolla, D. phragmitis
	gene_14992.t1	Secreted beta-glucosidase sun1	D. helianthi, D. citri, D. ampelina, D. batatas	Several plant pathogens	yes	D. citri, D. destruens, D. longicolla, D. phragmitis
	gene_15063.t1	putative glutamine-serine-proline rich	D. citri, D. ampelina, D. batatas	Several plant pathogens		D. citri, D. phragmitis
	gene_15077.t1	hypothetical protein UCDDA912_g05190	D. helianthi, D. citri, D. ampelina, D. batatas	Several plant pathogens	yes	D. citri, D. destruens, D. longicolla, D. phragmitis
	gene_15090.t1	hypothetical protein VPNG_00104	D. helianthi, D. citri, D. ampelina, D. batatas	Several plant pathogens		D. citri, D. phragmitis
	gene_15123.t1	periplasmic trehalase	D. helianthi, D. citri, D. ampelina, D. batatas	Several plant pathogens		D. citri, D. phragmitis
	gene_15187.t1	cutinase	D. citri, D. batatas	Colletotrichum sp.		D. citri, D. destruens, D. phragmitis
	gene_15202.t1	superoxide dismutase	D. helianthi, D. citri, D. ampelina, D. batatas	Several plant pathogens	yes	D. citri, D. destruens, D. longicolla, D. phragmitis
	gene_15252.t1	alpha-L-arabinofuranosidase axhA-2	D. helianthi, D. citri, D. ampelina, D. batatas	Several plant pathogens	yes	D. citri, D. destruens, D. longicolla, D. phragmitis
	gene_15253.t1	putative glycoside hydrolase family 81 protein	D. helianthi, D. citri, D. ampelina, D. batatas	Several plant pathogens		D. destruens, D. phragmitis
	gene_15271.t1	uncharacterized protein INS49_009875	D. citri	Colletotrichum sp.		D. citri, D. phragmitis
	gene_15303.t1	Neutral protease 2-like protein	D. helianthi, D. citri, D. ampelina, D. batatas	Several plant pathogens	yes	D. citri, D. destruens, D. longicolla, D. phragmitis
	gene_15314.t1	necrosis-and ethylene-inducing protein-like protein 1 precursor	D. helianthi, D. citri, D. ampelina, D. batatas	Several plant pathogens		D. citri, D. phragmitis
	gene_15316.t1	Cuticle-degrading protease	D. helianthi, D. citri, D. ampelina, D. batatas	Several plant pathogens		D. citri, D. phragmitis
	gene_15324.t1	extracellular dihydrogeodin oxidase/laccase	D. citri, D. ampelina	Several plant pathogens		D. citri, D. phragmitis
	gene_15328.t1	putative 1,4-beta-D-glucan cellobiohydrolase B	D. citri, D. ampelina, D. batatas	Several plant pathogens		D. citri, D. destruens, D. phragmitis
	gene_15336.t1	parallel beta-helix repeat protein	D. helianthi, D. ampelina, D. batatas	Several plant pathogens		D. longicolla, D. phragmitis
	gene_15358.t1	small secreted	D. helianthi, D. citri, D. ampelina, D. batatas	Several plant pathogens		D. citri, D. phragmitis
	gene_15360.t1	Metallo-dependent phosphatase	D. helianthi, D. citri, D. ampelina, D. batatas	Several plant pathogens		D. citri, D. destruens, D. phragmitis
	gene_15388.t1	putative glycoside hydrolase family 18 protein	D. helianthi, D. citri, D. ampelina, D. batatas	Several plant pathogens		D. citri, D. destruens, D. phragmitis
	gene_15395.t1	Catechol 1,2-dioxygenase 1	D. helianthi, D. citri, D. ampelina, D. batatas	Several plant pathogens		D. longicolla, D. phragmitis
	gene_15399.t1	RmlC-like cupin domain-containing protein	D. citri, D. ampelina, D. batatas	Several plant pathogens	yes	D. citri, D. destruens, D. longicolla, D. phragmitis
	gene_15402.t1	acetylxylan esterase	D. helianthi, D. batatas	Several plant pathogens	yes	D. citri, D. destruens, D. longicolla, D. phragmitis
	gene_15409.t1	carbohydrate esterase family 8 [	D. helianthi, D. citri, D. ampelina, D. batatas	Several plant pathogens		D. destruens, D. longicolla, D. phragmitis
	gene_15424.t1	cutinase	D. helianthi, D. citri, D. ampelina, D. batatas	Several plant pathogens	yes	D. citri, D. destruens, D. longicolla, D. phragmitis
	gene_15426.t1	putative ethyl tert-butyl ether degradation protein	D. helianthi, D. citri, D. ampelina, D. batatas	Several plant pathogens		D. citri, D. destruens, D. phragmitis
	gene_15435.t1	family 61 endoglucanase	D. helianthi, D. citri, D. batatas	Several plant pathogens	yes	D. citri, D. destruens, D. longicolla, D. phragmitis
	gene_15441.t1	intracellular hyphae protein 1	D. citri, D. batatas, D. helianthi, D. ampelina	Colletotrichum sp.		D. destruens, D. phragmitis
	gene_15459.t1	putative sterigmatocystin biosynthesis peroxidase stcC	D. helianthi, D. citri, D. ampelina, D. batatas	Several plant pathogens	yes	D. citri, D. destruens, D. longicolla, D. phragmitis
	gene_15460.t1	hypothetical protein UCDDA912_g04418	D. helianthi, D. citri, D. ampelina, D. batatas	Several plant pathogens	yes	D. citri, D. destruens, D. longicolla, D. phragmitis
	gene_15485.t1	glycoside hydrolase family 5 protein	D. citri, D. ampelina	Several plant pathogens	yes	D. citri, D. destruens, D. longicolla, D. phragmitis
	gene_15508.t1	Extracellular metalloprotease	D. citri	Several plant pathogens		D. phragmitis
	gene_15510.t1	putative alpha-galactosidase 5 precursor protein	D. helianthi, D. citri, D. ampelina, D. batatas	Several plant pathogens		D. destruens, D. longicolla, D. phragmitis
	gene_15540.t1	glycoside hydrolase family 131 protein	D. helianthi, D. citri, D. ampelina, D. batatas	Several plant pathogens		D. citri, D. destruens, D. longicolla, D. phragmitis
	gene_15541.t1	putative alpha-l-rhamnosidase protein	D. helianthi, D. citri, D. ampelina, D. batatas	Several plant pathogens	yes	D. citri, D. destruens, D. longicolla, D. phragmitis
	gene_15615.t1	Tripeptidyl-peptidase sed2	D. citri, D. batatas	Several plant pathogens	yes	D. citri, D. destruens, D. longicolla, D. phragmitis
	gene_15660.t1	carbohydrate esterase family 3 protein	D. citri, D. ampelina, D. batatas	Several plant pathogens	yes	D. citri, D. destruens, D. longicolla, D. phragmitis
	gene_15710.t1	beta-glucanosyltransferase gel2	D. helianthi, D. citri, D. batatas	Several plant pathogens	yes	D. citri, D. destruens, D. longicolla, D. phragmitis
	gene_15713.t1	Cellulose-binding family ii protein	D. citri, D. ampelina	Several plant pathogens	yes	D. citri, D. destruens, D. longicolla, D. phragmitis
	gene_15718.t1	related to bromodomain protein BDF1	D. helianthi, D. citri, D. ampelina, D. batatas	Several plant pathogens	yes	D. citri, D. destruens, D. longicolla, D. phragmitis
	gene_15720.t1	extracellular alpha-1,3-glucanase/mutanase, putative	D. helianthi, D. citri	Several plant pathogens	yes	D. citri, D. destruens, D. longicolla, D. phragmitis
	gene_15727.t1	putative acetylxylan esterase A	D. helianthi	Several plant pathogens		D. longicolla, D. phragmitis
	gene_15761.t1	Extracellular membrane protein, CFEM domain protein	D. helianthi, D. citri, D. ampelina, D. batatas	Several plant pathogens	yes	D. citri, D. destruens, D. longicolla, D. phragmitis
	gene_15763.t1	putative glycoside hydrolase family 61 protein	D. helianthi, D. citri, D. ampelina, D. batatas	Several plant pathogens	yes	D. citri, D. destruens, D. longicolla, D. phragmitis
	gene_15767.t1	glycoside hydrolase family 43 protein	D. helianthi, D. citri, D. ampelina, D. batatas	Several plant pathogens	yes	D. citri, D. destruens, D. longicolla, D. phragmitis
	gene_15816.t1	amidase	D. helianthi, D. batatas	Several plant pathogens		D. citri, D. phragmitis
	gene_15818.t1	Cell wall glyco protein	D. citri, D. batatas, D. helianthi, D. ampelina	Several plant pathogens	yes	D. citri, D. destruens, D. longicolla, D. phragmitis
	gene_15820.t1	putative short chain dehydrogenase reductase protein	D. citri, D. batatas, D. helianthi, D. ampelina	Several plant pathogens		D. citri, D. phragmitis
	gene_15821.t1	DJ-1/PfpI family protein	D. citri, D. batatas, D. helianthi, D. ampelina	Several plant pathogens		D. citri, D. phragmitis
	gene_15845.t1	aliphatic nitrilase-like protein	D. citri	Several plant pathogens		D. phragmitis
	gene_15882.t1	Mannan endo-1,6-alpha-mannosidase DCW1	D. citri, D. batatas, D. helianthi, D. ampelina	Several plant pathogens		D. citri, D. phragmitis
	gene_15883.t1	Alpha/Beta hydrolase protein	D. citri, D. batatas, D. helianthi	Several plant pathogens		D. phragmitis
	gene_15884.t1	fungal hydrophobin	D. citri, D. ampelina	Several plant pathogens	yes	D. citri, D. destruens, D. longicolla, D. phragmitis
	gene_15893.t1	uncharacterized protein INS49_009524	D. citri, D. ampelina	Several plant pathogens		D. citri, D. phragmitis
	gene_15896.t1	hypothetical protein DHEL01_v207632	D. citri, D. batatas, D. helianthi, D. ampelina	Several plant pathogens	yes	D. citri, D. destruens, D. longicolla, D. phragmitis
	gene_15929.t1	hypothetical protein UCDDA912_g00886	D. citri, D. batatas, D. helianthi, D. ampelina	Several plant pathogens	yes	D. citri, D. destruens, D. longicolla, D. phragmitis
	gene_15945.t1	putative alpha-L-arabinofuranosidase B	D. citri, D. batatas, D. helianthi, D. ampelina	Several plant pathogens		D. citri, D. destruens, D. phragmitis
	gene_15956.t1	Valacyclovir hydrolase	D. citri, D. batatas, D. helianthi, D. ampelina	Several plant pathogens	yes	D. citri, D. destruens, D. longicolla, D. phragmitis
	gene_15963.t1	hypothetical protein UCDDA912_g00903	D. citri, D. batatas, D. helianthi, D. ampelina	Several plant pathogens	yes	D. citri, D. destruens, D. longicolla, D. phragmitis
	gene_15966.t1	Bicupin, oxalate decarboxylase/oxidase	D. citri, D. batatas, D. helianthi, D. ampelina	Several plant pathogens		D. destruens, D. phragmitis
	gene_15971.t1	hypothetical protein DHEL01_v204239	D. citri, D. batatas, D. helianthi	Several plant pathogens		D. destruens, D. longicolla, D. phragmitis
	gene_15973.t1	putative beta-galactosidase b	D. citri, D. batatas, D. helianthi, D. ampelina	Several plant pathogens	yes	D. citri, D. destruens, D. longicolla, D. phragmitis
	gene_15990.t1	endo-1,4-beta-xylanase D precursor	D. citri, D. helianthi, D. ampelina	Several plant pathogens		D. citri, D. phragmitis
	gene_16010.t1	Carbohydrate esterase family 5 protein	D. citri, D. batatas, D. helianthi, D. ampelina	Several plant pathogens	yes	D. citri, D. destruens, D. longicolla, D. phragmitis
	gene_16032.t1	hypothetical protein DL98DRAFT_590336	D. citri	Cadophora sp., Hymenoscyphus sp.		D. longicolla, D. phragmitis
	gene_16059.t1	lytic polysaccharide monooxygenase	D. citri, D. batatas, D. helianthi, D. ampelina	Several plant pathogens	yes	D. citri, D. destruens, D. longicolla, D. phragmitis
	gene_16074.t1	glutamyl-trna subunit a	D. citri, D. batatas, D. helianthi, D. ampelina	Several plant pathogens	yes	D. citri, D. destruens, D. longicolla, D. phragmitis
	gene_16082.t1	Glucan 1,3-beta-glucosidase	D. citri, D. batatas, D. helianthi, D. ampelina	Several plant pathogens	yes	D. citri, D. destruens, D. longicolla, D. phragmitis
	gene_16083.t1	hypothetical protein UCDDA912_g09646	D. citri, D. batatas, D. helianthi, D. ampelina	Several plant pathogens		D. citri, D. phragmitis
	gene_16091.t1	Glycosyl hydrolase 53	D. citri, D. ampelina	Several plant pathogens		D. destruens, D. longicolla, D. phragmitis
	gene_16100.t1	acid alpha-amylase	D. citri, D. batatas, D. helianthi, D. ampelina	Several plant pathogens	yes	D. citri, D. destruens, D. longicolla, D. phragmitis
	gene_16105.t1	glycoside hydrolase family 1 protein	D. citri, D. batatas, D. helianthi	Several plant pathogens		D. destruens, D. longicolla, D. phragmitis
	gene_16109.t1	glycosyl hydrolase family 92	D. citri, D. batatas, D. helianthi, D. ampelina	Several plant pathogens	yes	D. citri, D. destruens, D. longicolla, D. phragmitis
	gene_16193.t1	hypothetical protein UCDDA912_g10114	D. citri, D. batatas, D. helianthi, D. ampelina	Several plant pathogens		D. citri, D. phragmitis
	gene_16200.t1	alpha beta-hydrolase protein	D. citri, D. batatas, D. helianthi, D. ampelina	Several plant pathogens	yes	D. citri, D. destruens, D. longicolla, D. phragmitis
	gene_16205.t1	putative cytochrome p450	D. citri, D. batatas, D. helianthi, D. ampelina	Several plant pathogens	yes	D. citri, D. destruens, D. longicolla, D. phragmitis
	gene_16206.t1	putative multicopper oxidase	D. citri, D. batatas, D. helianthi, D. ampelina	Several plant pathogens	yes	D. citri, D. destruens, D. longicolla, D. phragmitis
	gene_16222.t1	pectate lyase F	D. citri, D. batatas, D. helianthi, D. ampelina	Several plant pathogens		D. citri, D. phragmitis
	gene_16259.t1	glycosyl hydrolase family 76	D. citri, D. batatas, D. helianthi, D. ampelina	Several plant pathogens	yes	D. citri, D. destruens, D. longicolla, D. phragmitis
	gene_16262.t1	chrd superfamily protein	D. citri, D. batatas, D. helianthi	Several plant pathogens	yes	D. citri, D. destruens, D. longicolla, D. phragmitis
	gene_16355.t1	glycoside hydrolase family 5 protein	D. citri, D. batatas, D. helianthi	Several plant pathogens	yes	D. citri, D. destruens, D. longicolla, D. phragmitis
	gene_16367.t1	glycoside hydrolase family 29 protein	D. citri	Several plant pathogens		D. citri, D. phragmitis
	gene_16396.t1	pathogenesis related protein	D. citri, D. batatas, D. helianthi, D. ampelina	Several plant pathogens	yes	D. citri, D. destruens, D. longicolla, D. phragmitis
	gene_16424.t1	hypothetical protein UCDDA912_g02097	D. citri, D. batatas, D. helianthi, D. ampelina	Several plant pathogens	yes	D. citri, D. destruens, D. longicolla, D. phragmitis
	gene_16439.t1	Arabinan endo-1,5-alpha-L-arabinosidase A	D. citri, D. batatas, D. helianthi, D. ampelina	Several plant pathogens		D. citri, D. phragmitis
	gene_16454.t1	putative dockerin type 1	D. citri, D. batatas, D. ampelina	Several plant pathogens	yes	D. citri, D. destruens, D. longicolla, D. phragmitis
	gene_16469.t1	Bifunctional epoxide hydrolase 2	D. batatas	Colletotrichum sp.		D. destruens, D. phragmitis
	gene_16478.t1	glycosyl hydrolase family 43	D. citri, D. batatas, D. helianthi, D. ampelina	Several plant pathogens	yes	D. citri, D. destruens, D. longicolla, D. phragmitis
	gene_16501.t1	glycoside hydrolase family 2 protein	D. citri, D. batatas, D. helianthi, D. ampelina	Several plant pathogens	yes	D. citri, D. destruens, D. longicolla, D. phragmitis
	gene_16529.t1	peptidase family M28	D. citri, D. batatas, D. helianthi, D. ampelina	Several plant pathogens	yes	D. citri, D. destruens, D. longicolla, D. phragmitis
	gene_16531.t1	hypothetical protein UCDDA912_g02135	D. citri, D. batatas, D. helianthi, D. ampelina	Several plant pathogens		D. citri, D. destruens, D. phragmitis
	gene_16533.t1	hypothetical protein HIM_01466	D. citri	Several plant pathogens		D. citri, D. destruens, D. phragmitis
	gene_16550.t1	hypothetical protein DHEL01_v212839	D. citri, D. batatas, D. helianthi	Several plant pathogens	yes	D. citri, D. destruens, D. longicolla, D. phragmitis
	gene_16664.t1	putative carboxypeptidase 2	D. citri, D. batatas, D. helianthi	Several plant pathogens	yes	D. citri, D. destruens, D. longicolla, D. phragmitis
	gene_16684.t1	unnamed protein product		Several plant pathogens		D. citri, D. phragmitis
	gene_16740.t1	putative extracellular conserved serine-rich protein	D. citri, D. batatas, D. helianthi, D. ampelina	Several plant pathogens		D. phragmitis
	gene_16792.t1	hypothetical protein CTRI78_v010294	D. citri	Colletotrichum sp.		D. citri, D. phragmitis
	gene_16840.t1	glycoside hydrolase family 75 protein	D. citri, D. batatas, D. helianthi, D. ampelina	Several plant pathogens		D. citri, D. phragmitis
	gene_16843.t1	glycoside hydrolase family 3 protein	D. citri, D. batatas, D. helianthi, D. ampelina	Several plant pathogens	yes	D. citri, D. destruens, D. longicolla, D. phragmitis
	gene_16853.t1	related to chloroperoxidase	D. citri, D. batatas, D. helianthi, D. ampelina	Several plant pathogens	yes	D. citri, D. destruens, D. longicolla, D. phragmitis
	gene_16859.t1	carbohydrate-binding module family 1 protein	D. citri, D. batatas, D. helianthi, D. ampelina	Several plant pathogens	yes	D. citri, D. destruens, D. longicolla, D. phragmitis
	gene_16930.t1	ribosomal protein s17	D. citri, D. batatas, D. helianthi, D. ampelina	Several plant pathogens	yes	D. citri, D. destruens, D. longicolla, D. phragmitis
	gene_16962.t1	Cytochrome P450 52A5	D. citri, D. batatas, D. helianthi, D. ampelina	Several plant pathogens		D. citri, D. phragmitis
	gene_16963.t1	deuterolysin metalloprotease	D. citri, D. batatas, D. helianthi, D. ampelina	Several plant pathogens		D. citri, D. phragmitis
	gene_16973.t1	related to glucan 1,4-alpha-glucosidase	D. citri, D. batatas, D. helianthi, D. ampelina	Several plant pathogens		D. phragmitis
	gene_16987.t1	hypothetical protein UCDDA912_g00150	D. citri, D. batatas, D. helianthi, D. ampelina	Several plant pathogens		D. destruens, D. phragmitis
	gene_17018.t1	peptidase family M28	D. batatas, D. helianthi, D. ampelina	Colletotrichum sp.		D. citri, D. phragmitis
	gene_17027.t1	hypothetical protein UCDDA912_g00850	D. citri, D. batatas, D. helianthi, D. ampelina	Several plant pathogens		D. longicolla, D. phragmitis
	gene_17200.t1	FAD-binding domain-containing protein		Several plant pathogens		D. phragmitis
	gene_17229.t1	hypothetical protein UCDDA912_g10258	D. citri, D. batatas, D. helianthi, D. ampelina	Several plant pathogens	yes	D. citri, D. destruens, D. longicolla, D. phragmitis
	gene_17261.t1	carbohydrate-binding module family 1 protein	D. citri, D. batatas, D. helianthi, D. ampelina	Several plant pathogens		D. citri, D. phragmitis
	gene_17262.t1	tripeptidyl-peptidase sed4	D. citri, D. helianthi, D. ampelina	Several plant pathogens		D. citri, D. phragmitis
	gene_17277.t1	chitin recognition protein	D. citri, D. batatas, D. helianthi, D. ampelina	Several plant pathogens		D. destruens, D. phragmitis
	gene_17302.t1	hypothetical protein DHEL01_v204748	D. citri, D. batatas, D. helianthi, D. ampelina	Several plant pathogens	yes	D. citri, D. destruens, D. longicolla, D. phragmitis
	gene_17324.t1	Protein CAP22	D. citri, D. batatas, D. helianthi, D. ampelina	Several plant pathogens	yes	D. citri, D. destruens, D. longicolla, D. phragmitis
	gene_17354.t1	Protein rds1	D. citri, D. batatas, D. helianthi, D. ampelina	Several plant pathogens	yes	D. citri, D. destruens, D. longicolla, D. phragmitis
	gene_17388.t1	Chitin binding protein	D. citri, D. batatas, D. ampelina	Several plant pathogens		D. citri, D. phragmitis
	gene_17409.t1	Ser-Thr-rich glycosyl-phosphatidyl-inositol-anchored membrane family-domain-containing protein	D. batatas, D. helianthi	Several plant pathogens	yes	D. citri, D. destruens, D. longicolla, D. phragmitis
	gene_17410.t1	putative acetylxylan esterase A	D. citri, D. batatas	Several plant pathogens	yes	D. citri, D. destruens, D. longicolla, D. phragmitis
	gene_17419.t1	Natterin-like protein	D. citri, D. batatas, D. ampelina	Several plant pathogens	yes	D. citri, D. destruens, D. longicolla, D. phragmitis
	gene_17420.t1	putative cell surface spherulin 4-like protein	D. citri, D. batatas, D. helianthi, D. ampelina	Several plant pathogens		D. destruens, D. phragmitis
	gene_17434.t1	carbohydrate-binding module family 1 protein	D. citri, D. batatas, D. helianthi, D. ampelina	Several plant pathogens	yes	D. citri, D. destruens, D. longicolla, D. phragmitis
	gene_17436.t1	glycoside hydrolase family 115 protein	D. citri, D. batatas, D. helianthi, D. ampelina	Several plant pathogens		D. citri, D. destruens, D. longicolla, D. phragmitis
	gene_17472.t1	secretory lipase		Several plant pathogens		D. longicolla, D. phragmitis
	gene_17503.t1	heme peroxidase	D. citri, D. batatas, D. helianthi, D. ampelina	Several plant pathogens	yes	D. citri, D. destruens, D. longicolla, D. phragmitis
	gene_17511.t1	multicopper oxidase-domain-containing protein	D. citri, D. helianthi, D. ampelina	Several plant pathogens		D. longicolla, D. phragmitis
	gene_17532.t1	putative GPI-anchored cupredoxin	D. citri, D. batatas, D. helianthi, D. ampelina	Several plant pathogens	yes	D. citri, D. destruens, D. longicolla, D. phragmitis
	gene_17555.t1	putative arabinan endo-1,5-alpha-L-arabinosidase A	D. helianthi, D. citri, D. ampelina, D. batatas	Several plant pathogens		D. longicolla, D. phragmitis
	gene_17560.t1	hypothetical protein DHEL01_v208715	D. helianthi, D. citri, D. batatas	Several plant pathogens		D. destruens, D. longicolla, D. phragmitis
	gene_17579.t1	hypothetical protein UCDDA912_g08800	D. citri, D. ampelina	Several plant pathogens		D. longicolla, D. phragmitis
	gene_17587.t1	hypothetical protein DHEL01_v204906	D. citri, D. batatas, D. helianthi, D. ampelina	Several plant pathogens	yes	D. citri, D. destruens, D. longicolla, D. phragmitis
	gene_17599.t1	putative exoglucanase 3 precursor protein	D. citri, D. batatas, D. helianthi, D. ampelina	Several plant pathogens	yes	D. citri, D. destruens, D. longicolla, D. phragmitis
	gene_17600.t1	metalloprotease MEP1	D. citri, D. batatas, D. helianthi	Colletotrichum sp.	yes	D. citri, D. destruens, D. longicolla, D. phragmitis
	gene_17621.t1	Lysophospholipase	D. citri, D. batatas, D. helianthi, D. ampelina	Several plant pathogens	yes	D. citri, D. destruens, D. longicolla, D. phragmitis
	gene_17624.t1	GMC oxidoreductase	D. citri, D. batatas, D. helianthi, D. ampelina	Several plant pathogens	yes	D. citri, D. destruens, D. longicolla, D. phragmitis
	gene_17628.t1	hypothetical protein UCDDA912_g02531	D. citri, D. batatas, D. helianthi, D. ampelina	Several plant pathogens	yes	D. citri, D. destruens, D. longicolla, D. phragmitis
	gene_17645.t1	putative phosphatidylethanolamine-binding protein pebp	D. citri, D. batatas, D. helianthi, D. ampelina	Several plant pathogens		D. citri, D. phragmitis
	gene_17648.t1	FAD/FMN-containing isoamyl alcohol oxidase-like protein MreA	D. citri, D. batatas, D. helianthi, D. ampelina	Several plant pathogens		D. citri, D. destruens, D. phragmitis
	gene_17672.t1	aspartic peptidase domain-containing protein	D. citri, D. batatas, D. helianthi, D. ampelina	Several plant pathogens	yes	D. citri, D. destruens, D. longicolla, D. phragmitis
	gene_17679.t1	secreted aspartic proteinase precursor	D. citri, D. batatas, D. helianthi, D. ampelina	Several plant pathogens	yes	D. citri, D. destruens, D. longicolla, D. phragmitis
	gene_17693.t1	fungal cellulose binding domain-containing protein	D. citri, D. batatas, D. helianthi	Colletotrichum sp.	yes	D. citri, D. destruens, D. longicolla, D. phragmitis
	gene_17698.t1	cell wall protein	D. citri, D. batatas, D. helianthi, D. ampelina	Several plant pathogens	yes	D. citri, D. destruens, D. longicolla, D. phragmitis
	gene_17713.t1	putative pectin lyase A	D. citri, D. batatas, D. helianthi, D. ampelina	Several plant pathogens	yes	D. citri, D. destruens, D. longicolla, D. phragmitis
	gene_17714.t1	secreted protein	D. citri, D. batatas, D. helianthi, D. ampelina	Several plant pathogens		D. destruens, D. longicolla, D. phragmitis
	gene_17716.t1	major royal jelly protein-domain-containing protein	D. citri, D. batatas, D. helianthi, D. ampelina	Several plant pathogens	yes	D. citri, D. destruens, D. longicolla, D. phragmitis
	gene_17733.t1	glycoside hydrolase family 93	D. citri, D. batatas, D. helianthi, D. ampelina	Several plant pathogens	yes	D. citri, D. destruens, D. longicolla, D. phragmitis
	gene_17742.t1	rhamnogalacturonan lyase	D. citri, D. batatas, D. helianthi, D. ampelina	Several plant pathogens	yes	D. citri, D. destruens, D. longicolla, D. phragmitis
	gene_17754.t1	cell wall protein	D. citri, D. batatas, D. helianthi, D. ampelina	Several plant pathogens	yes	D. citri, D. destruens, D. longicolla, D. phragmitis
	gene_17762.t1	Versatile peroxidase VPL2	D. citri, D. batatas, D. helianthi, D. ampelina	Several plant pathogens	yes	D. citri, D. destruens, D. longicolla, D. phragmitis
	gene_17768.t1	aspergillopepsin, putative	D. citri, D. batatas, D. helianthi, D. ampelina	Several plant pathogens		D. citri, D. phragmitis
	gene_17774.t1	hypothetical protein UCDDA912_g04031	D. citri, D. batatas, D. helianthi, D. ampelina	Several plant pathogens		D. citri, D. phragmitis
	gene_17776.t1	carboxylesterase estA	D. batatas, D. helianthi	Several plant pathogens		D. citri, D. destruens, D. phragmitis
	gene_17787.t1	aspartic-type endopeptidase (OpsB)		Several plant pathogens		D. longicolla, D. phragmitis
	gene_17788.t1	triacylglycerol lipase V precursor	D. citri, D. batatas, D. helianthi	Several plant pathogens		D. destruens, D. longicolla, D. phragmitis
	gene_17797.t1	glycoside hydrolase family 92 protein	D. citri, D. helianthi, D. ampelina	Several plant pathogens		D. citri, D. phragmitis
	gene_17819.t1	extracellular elastinolytic metalloproteinase	D. helianthi, D. citri	Several plant pathogens		D. longicolla, D. phragmitis
	gene_17848.t1	hypothetical protein UCDDA912_g05956	D. citri, D. batatas, D. ampelina	Several plant pathogens	yes	D. citri, D. destruens, D. longicolla, D. phragmitis
	gene_17870.t1	Lipase 3		Colletotrichum sp.		D. citri, D. phragmitis
	gene_17878.t1	chitin-binding protein	D. citri, D. batatas, D. helianthi, D. ampelina	Several plant pathogens	yes	D. citri, D. destruens, D. longicolla, D. phragmitis
	gene_17892.t1	putative rhamnogalacturonan acetylesterase	D. citri, D. batatas, D. helianthi, D. ampelina	Several plant pathogens	yes	D. citri, D. destruens, D. longicolla, D. phragmitis
	gene_17893.t1	glycoside hydrolase family 28 protein	D. citri, D. batatas, D. helianthi, D. ampelina	Several plant pathogens	yes	D. citri, D. destruens, D. longicolla, D. phragmitis
	gene_17896.t1	hypothetical protein DHEL01_v211596	D. citri, D. batatas, D. helianthi	Several plant pathogens		D. phragmitis
	gene_17901.t1	pectin lyase	D. citri, D. batatas, D. helianthi, D. ampelina	Several plant pathogens	yes	D. citri, D. destruens, D. longicolla, D. phragmitis
	gene_17902.t1	pectate lyase	D. citri, D. batatas, D. helianthi, D. ampelina	Several plant pathogens	yes	D. citri, D. destruens, D. longicolla, D. phragmitis
	gene_17914.t1	protein precursor	D. citri, D. batatas	Several plant pathogens		D. phragmitis
	gene_17915.t1	deoxyribonuclease nucA nucB domain-containing	D. citri, D. batatas, D. ampelina	Several plant pathogens		D. citri, D. phragmitis
	gene_17969.t1	putative aspergillopepsin-2 heavy chain (secreted protein)	D. citri, D. batatas, D. ampelina	Several plant pathogens		D. phragmitis
	gene_17971.t1	putative 1,4-beta-D-glucan cellobiohydrolase A	D. citri, D. batatas, D. helianthi, D. ampelina	Several plant pathogens	yes	D. citri, D. destruens, D. longicolla, D. phragmitis
	gene_18006.t1	hypothetical protein UCDDA912_g04117	D. citri, D. batatas, D. helianthi, D. ampelina	Several plant pathogens	yes	D. citri, D. destruens, D. longicolla, D. phragmitis
	gene_18034.t1	putative phosphatidylethanolamine-binding protein pebp protein	D. citri	Several plant pathogens		D. citri, D. phragmitis
	gene_18065.t1	hypothetical protein FKW77_004502	D. citri	Several plant pathogens		D. citri, D. phragmitis
	gene_18068.t1	nuclear transport factor 2 superfamily protein isoform 1	D. citri, D. batatas, D. helianthi, D. ampelina	Several plant pathogens	yes	D. citri, D. destruens, D. longicolla, D. phragmitis
	gene_18073.t1	hypothetical protein UCDDA912_g05033	D. citri, D. batatas, D. helianthi, D. ampelina	Several plant pathogens		D. citri, D. phragmitis
	gene_18093.t1	1,3-beta-glucanosyltransferase gel3	D. citri, D. batatas, D. helianthi, D. ampelina	Several plant pathogens	yes	D. citri, D. destruens, D. longicolla, D. phragmitis
	gene_18102.t1	cell wall protein PhiA	D. citri, D. batatas, D. helianthi, D. ampelina	Several plant pathogens	yes	D. citri, D. destruens, D. longicolla, D. phragmitis
	gene_18153.t1	Metallo-dependent phosphatase-like protein	D. citri, D. batatas, D. helianthi, D. ampelina	Several plant pathogens	yes	D. citri, D. destruens, D. longicolla, D. phragmitis
	gene_18236.t1	putative pectate lyase B	D. citri, D. batatas, D. helianthi, D. ampelina	Several plant pathogens	yes	D. citri, D. destruens, D. longicolla, D. phragmitis
	gene_18238.t1	hypothetical protein UCDDA912_g04790	D. citri, D. batatas, D. helianthi, D. ampelina	Several plant pathogens		D. destruens, D. phragmitis
	gene_18266.t1	Di-copper centre-containing protein	D. helianthi	Several plant pathogens		D. longicolla, D. phragmitis
	gene_18287.t1	putative fad binding domain protein	D. citri, D. helianthi, D. ampelina	Several plant pathogens		D. citri, D. phragmitis
	gene_18335.t1	putative hydrophobic surface binding protein a	D. citri, D. batatas, D. helianthi, D. ampelina	Several plant pathogens		D. citri, D. phragmitis
	gene_18357.t1	hypersensitive response-inducing protein	D. citri, D. helianthi, D. ampelina	Several plant pathogens		D. citri, D. phragmitis
	gene_18367.t1	carbohydrate-binding module family 18 protein	D. batatas, D. helianthi	Several plant pathogens		D. destruens, D. phragmitis
	gene_00020.t1	putative FAD-binding oxidoreductase	D. batatas	Several plant pathogens		D. capsici
	gene_00039.t1	hypothetical protein UCDDA912_g03833	D. citri, D. ampelina, D. batatas	Several plant pathogens
	gene_00041.t1	Minor extracellular protease vpr	D. citri	Colletotrichum sp., Fusarium sp.		D. citri, D. destruens, D. longicolla
	gene_00080.t1	FMN-dependent alpha-hydroxy acid dehydrogenase	D. citri	Several plant pathogens
	gene_00097.t1	extracellular invertase	D. citri, D. batatas	Several plant pathogens		D. destruens, D. longicolla
	gene_00119.t1	FAD-binding domain-containing protein	D. citri, D. ampelina, D. batatas	Several plant pathogens		D. citri, D. destruens, D. longicolla
	gene_00157.t1	putative kelch repeat protein	D. helianthi, D. citri, D. ampelina, D. batatas	Several plant pathogens
	gene_00259.t1	quinoprotein amine dehydrogenase beta chain-like protein	D. helianthi, D. citri	Several plant pathogens and Trichoderma sp.		D. capsici, D.citri, D. destruens, D. longicolla
	gene_00284.t1	fasciclin domain-containing protein	D. helianthi, D. citri, D. ampelina, D. batatas	Several plant pathogens		D. destruens
	gene_00291.t1	putative sterigmatocystin biosynthesis peroxidase stcC	D. helianthi, D. citri,D. batatas	Colletotrichum sp.		D. citri
	gene_00310.t1	Cytochrome b2		Several plant pathogens		D. capsici
	gene_00336.t1	glucooligosaccharide oxidase	D. helianthi, D. citri, D. ampelina, D. batatas	Several plant pathogens		D. capsici, D.citri, D. destruens
	gene_00369.t1	FAD-binding domain-containing protein		Several plant pathogens		D. longicolla
	gene_00385.t1	chrd superfamily protein	D. helianthi, D. citri, D. ampelina, D. batatas	Several plant pathogens		D. destruens, D. longicolla
	gene_00397.t1	hypothetical protein SNOG_08606	D. citri	Parastagonospora sp.
	gene_00430.t1	putative carboxylesterase	D. citri, D. ampelina	Several plant pathogens		D. capsici
	gene_00475.t1	alkaline phosphatase	D. helianthi, D. citri, D. ampelina, D. batatas	Several plant pathogens		D. destruens, D. longicolla
	gene_00514.t1	hypothetical protein VSDG_00106	D. batatas	Several plant pathogens		D. longicolla
	gene_00576.t1	sphingomyelin phosphodiesterase	D. helianthi, D. citri, D. batatas	Several plant pathogens		D. capsici, D. destruens
	gene_00758.t1	GPI transamidase component pig-S/T	D. helianthi, D. citri, D. batatas	Several plant pathogens		D. destruens
	gene_00810.t1	Kelch repeat-containing protein	D. helianthi, D. citri, D. ampelina, D. batatas	Several plant pathogens
	gene_00851.t1	related to peptide-n4-(n-acetyl-beta-d-glucosaminyl) asparaginase amidase N	D. helianthi, D. citri, D. batatas	Several plant pathogens		D. capsici, D.citri, D. destruens, D. longicolla
	gene_00937.t1	putative secreted protein	D. ampelina	Several plant pathogens
	gene_00953.t1	extracellular protein	D. helianthi, D. batatas	Several plant pathogens		D. longicolla
	gene_00955.t1	glycosyl hydrolase	D. citri	Several plant pathogens
	gene_01033.t1	major royal jelly protein	D. citri	Colletotrichum sp.		D. capsici
	gene_01047.t1	hypothetical protein DHEL01_v205906	D. citri, D. batatas, D. helianthi, D. ampelina	Several plant pathogens		D. capsici, D. destruens, D. longicolla
	gene_01089.t1	choline dehydrogenase	D. citri, D. batatas	Several plant pathogens
	gene_01098.t1	Exo-alpha-sialidase neuraminidase	D. helianthi, D. citri, D. ampelina, D. batatas	Several plant pathogens		D. capsici, D.citri, D. destruens, D. longicolla
	gene_01102.t1	hypothetical protein UCDDA912_g04459	D. citri, D. ampelina	Coniochaeta sp., Valsa sp.
	gene_01104.t1	putative lpxtg-domain-containing protein	D. helianthi, D. citri, D. ampelina, D. batatas	Several plant pathogens		D. capsici, D.citri
	gene_01182.t1	GMC oxidoreductase	D. citri, D. ampelina, D. batatas	Several plant pathogens		D. destruens, D. longicolla
	gene_01211.t1	glycoside hydrolase	D. helianthi, D. citri, D. ampelina, D. batatas	Several plant pathogens		D. citri, D. destruens
	gene_01219.t1	hypothetical protein UCDDA912_g00451	D. citri, D. ampelina	Several plant pathogens		D. capsici, D.citri, D. longicolla
	gene_01234.t1	histidine acid phosphatase	D. helianthi, D. citri, D. ampelina, D. batatas	Several plant pathogens		D. capsici, D. longicolla
	gene_01273.t1	tannase and feruloyl esterase	D. citri, D. ampelina, D. batatas	Several plant pathogens		D. citri, D. destruens, D. longicolla
	gene_01413.t1	putative lipase 2	D. helianthi, D. citri, D. ampelina, D. batatas	Several plant pathogens		D. citri, D.longicolla
	gene_01414.t1	NHL repeat-containing protein	D. helianthi, D. citri, D. ampelina, D. batatas	Several plant pathogens		D. capsici, D. longicolla
	gene_01427.t1	putative formate dehydrogenase protein	D. citri, D. ampelina, D. batatas	Colletotrichum sp.
	gene_01434.t1	hypothetical protein CNYM01_12331	D. citri	Several plant pathogens
	gene_01449.t1	acid trehalase	D. helianthi, D. batatas	Colletotrichum sp.		D. capsici, D. longicolla
	gene_01541.t1	extracellular serine-rich protein	D. helianthi, D. citri, D. batatas	Several plant pathogens
	gene_01562.t1	hypothetical protein UCDDA912_g05676	D. citri, D. ampelina, D. batatas	Several plant pathogens		D. citri
	gene_01679.t1	putative antigenic cell wall	D. helianthi, D. citri, D. ampelina, D. batatas	Several plant pathogens and Trichoderma
	gene_01820.t1	LysM domain-containing protein	D. helianthi	Several plant pathogens and Trichoderma sp.		D. citri
	gene_01904.t1	concanavalin A-like lectin/glucanase domain-containing protein	D. citri, D. ampelina, D. batatas	Several plant pathogens		D. destruens, D. longicolla
	gene_01905.t1	putative proline-rich antigen	D. citr, D. ampelina	Several plant pathogens		D. destruens, D. longicolla
	gene_01910.t1	cyanamide hydratase protein		Several plant pathogens		D. capsici, D. longicolla
	gene_01913.t1	glycoside hydrolase family 61 protein	D. helianthi, D. citri, D. ampelina, D. batatas	Several plant pathogens		D. destruens, D. longicolla
	gene_02045.t1	FAD binding domain-containing protein	D. citri, D. batatas, D. helianthi, D. ampelina	Several plant pathogens		D. capsici, D. longicolla
	gene_02055.t1	putative acetylxylan esterase A	D. batatas	Colletotrichum sp., Fusarium sp.
	gene_02098.t1	hypothetical protein DHEL01_v211173	D. citri	Cadophora sp., Hymenoscyphus sp.		D. destruens, D. longicolla
	gene_02181.t1	uncharacterized protein CGMCC3_g9123	D. citri, D. ampelina	Colletotrichum sp.		D. longicolla
	gene_02186.t1	ATP binding protein	D. citri, D. batatas, D. helianthi, D. ampelina	Several plant pathogens		D. citri
	gene_02241.t1	glycoside hydrolase family 11 protein	D. citri, D. batatas, D. helianthi, D. ampelina	Several plant pathogens		D. capsici, D. destruens, D. longicolla
	gene_02245.t1	hypothetical protein M406DRAFT_356048	D. citri	Cryphonectria sp.
	gene_02255.t1	glycoside hydrolase family 39 protein	D. citri, D. ampelina, D. batatas	Several plant pathogens
	gene_02267.t1	hypothetical protein UCDDA912_g01584	D. citri, D. ampelina, D. batatas	Several plant pathogens		D. capsici, D.citri, D. destruens, D. longicolla
	gene_02289.t1	SGNH hydrolase	D. citri, D. batatas, D. helianthi, D. ampelina	Several plant pathogens		D. capsici, D.citri, D. destruens, D. longicolla
	gene_02291.t1	Alpha-L-rhamnosidase rgxB	D. helianthi, D. citri, D. ampelina, D. batatas	Several plant pathogens
	gene_02440.t1	hypothetical protein CDV31_005483	D. citri	Several plant pathogens
	gene_02664.t1	Alpha beta-hydrolase	D. citri, D. batatas, D. helianthi, D. ampelina	Several plant pathogens		D. capsici, D. destruens
	gene_02800.t1	putative het-c protein	D. citri, D. batatas, D. helianthi, D. ampelina	Several plant pathogens		D. destruens
	gene_02876.t1	Six-hairpin glycosidase-like protein	D. citri, D. batatas, D. helianthi	Several plant pathogens		D. destruens, D. longicolla
	gene_02885.t1	1,3-beta-glucanosyltransferase gel3	D. citri, D. batatas, D. helianthi, D. ampelina	Several plant pathogens		D. capsici, D. destruens, D. longicolla
	gene_02980.t1	hypothetical protein VM1G_09394	D. citri, D. batatas, D. helianthi, D. ampelina	Several plant pathogens		D. citri, D. destruens, D. longicolla
	gene_02988.t1	ring finger domain protein	D. citri, D. batatas, D. helianthi	Several plant pathogens		D. destruens
	gene_03038.t1	hypothetical protein DHEL01_v202547	D. citri, D. batatas, D. helianthi	Several plant pathogens		D. destruens
	gene_03042.t1	putative acetylxylan esterase precursor	D. citri, D. batatas, D. helianthi, D. ampelina	Several plant pathogens		D. citri, D.longicolla
	gene_03092.t1	glycosyl hydrolase family 81	D. helianthi	Colletotrichum sp.		D. destruens, D. longicolla
	gene_03120.t1	putative carbohydrate-binding module family 1 protein	D. citri, D. batatas, D. helianthi, D. ampelina	Several plant pathogens		D. destruens, D. longicolla
	gene_03220.t1	hypothetical protein VP1G_06211	D. citri, D. batatas, D. helianthi	Several plant pathogens		D. capsici, D.citri, D. destruens
	gene_03225.t1	CSEP0039 putative effector protein	D. helianthi, D. citri, D. ampelina, D. batatas	Several plant pathogens
	gene_03246.t1	hypothetical protein DHEL01_v208165	D. helianthi, D. citri, D. ampelina, D. batatas	Several plant pathogens		D. citri, D. destruens
	gene_03264.t1	secreted aspartic proteinase	D. helianthi	Several plant pathogens and Trichoderma sp.
	gene_03366.t1	glycosyl hydrolase family 53	D. helianthi, D. citri, D. ampelina, D. batatas	Several plant pathogens		D. capsici, D.citri
	gene_03615.t1	hypothetical protein UCDDA912_g09420	D. citri, D. batatas, D. ampelina	Several plant pathogens		D. capsici, D.citri
	gene_03688.t1	FAD-binding domain-containing protein	D. citri, D. batatas, D. helianthi	Several plant pathogens		D. capsici
	gene_03716.t1	hypothetical protein IE81DRAFT_238318		Sandaracinus sp., Myxococcales sp.		D. citri
	gene_03758.t1	related to hydrolases or acyltransferases (alpha/beta hydrolase superfamily)	D. citri	Fusarium sp.		D. capsici, D.citri
	gene_03813.t1	SET domain-containing protein 5	D. citri, D. batatas, D. helianthi, D. ampelina	Several plant pathogens		D. longicolla
	gene_03883.t1	Six-hairpin glycosidase	D. citri, D. helianthi, D. ampelina	Several plant pathogens		D. capsici, D.citri
	gene_03891.t1	related to signal peptide protein	D. citri, D. batatas, D. helianthi, D. ampelina	Several plant pathogens		D. citri, D.longicolla
	gene_03899.t1	FAD binding domain-containing protein	D. helianthi, D. citri, D. ampelina, D. batatas	Colletotrichum sp.
	gene_03903.t1	Metallocarboxypeptidase A	D. helianthi, D. citri, D. ampelina, D. batatas	Several plant pathogens
	gene_03929.t1	arabinogalactan endo-1,4-beta-galactosidase	D. helianthi, D. citri, D. ampelina, D. batatas	Several plant pathogens		D. destruens
	gene_03943.t1	putative feruloyl esterase B-1	D. batatas	Several plant pathogens		D. destruens
	gene_04001.t1	hypothetical protein SAMD00023353_1401580	D. citri	Several plant pathogens
	gene_04037.t1	glutamyl-tRNA(Gln) amidotransferase	D. helianthi	Colletotrichum sp.
	gene_04070.t1	hypothetical protein DHEL01_v206675	D. helianthi, D. citri, D. batatas	Several plant pathogens
	gene_04120.t1	concanavalin A-like lectin/glucanase domain-containing protein	D. helianthi, D. citri, D. ampelina, D. batatas	Several plant pathogens		D. citri, D. destruens, D. longicolla
	gene_04150.t1	hypothetical protein DHEL01_v211412	D. helianthi, D. batatas	Several plant pathogens		D. capsici, D.citri, D. destruens, D. longicolla
	gene_04179.t1	glutaminase GtaA	D. helianthi, D. citri, D. ampelina, D. batatas	Several plant pathogens		D. capsici, D.citri, D. destruens, D. longicolla
	gene_04215.t1	putative NAD -binding Rossmann-fold containing protein	D. helianthi, D. ampelina, D. batatas	Several plant pathogens		D. citri, D. destruens, D. longicolla
	gene_04289.t1	Alcohol oxidase	D. helianthi, D. citri, D. ampelina, D. batatas	Several plant pathogens		D. longicolla
	gene_04429.t1	carbohydrate-binding module family 1 protein	D. helianthi, D. citri, D. batatas	Several plant pathogens
	gene_04438.t1	Carboxypeptidase cpdS	D. helianthi, D. citri, D. ampelina, D. batatas	Several plant pathogens
	gene_04479.t1	non-anchored cell wall protein-1	D. helianthi, D. citri, D. ampelina, D. batatas	Several plant pathogens
	gene_04484.t1	cellobiose dehydrogenase	D. helianthi, D. citri, D. ampelina, D. batatas	Several plant pathogens		D. capsici, D. destruens, D. longicolla
	gene_04727.t1	hypothetical protein DHEL01_v209870	D. helianthi, D. citri, D. batatas	Several plant pathogens
	gene_04837.t1	amino acid transporter	D. helianthi, D. batatas	Colletotrichum sp.		D. destruens
	gene_04962.t1	galactan 1,3-beta-galactosidase	D. helianthi, D. citri, D. ampelina, D. batatas	Several plant pathogens		D. citri, D. destruens, D. longicolla
	gene_05042.t1	putative glycoside hydrolase family 76 protein	D. helianthi, D. citri, D. ampelina, D. batatas	Several plant pathogens		D. capsici, D. destruens
	gene_05061.t1	Protein CAP22	D. helianthi, D. citri, D. batatas	Fusarium sp.		D. capsici, D.citri, D. longicolla
	gene_05074.t1	hypothetical protein VMCG_06496	D. helianthi, D. citri, D. batatas	Several plant pathogens		D. destruens
	gene_05121.t1	iron transport multicopper oxidase FET3	D. helianthi, D. citri, D. ampelina, D. batatas	Several plant pathogens
	gene_05166.t1	Secreted protein	D. citri	Colletotrichum sp.
	gene_05225.t1	putative GMC oxidoreductase	D. citri	Several plant pathogens		D. citri
	gene_05257.t1	polysaccharide lyase family 4 protein	D. citri	Several plant pathogens
	gene_05347.t1	putative polyamine oxidase 4	D. helianthi, D. citri, D. ampelina, D. batatas	Several plant pathogens
	gene_05357.t1	glycoside hydrolase family 74 protein	D. helianthi, D. ampelina	Several plant pathogens
	gene_05376.t1	Beta-galactosidase BoGH2A	D. helianthi, D. citri, D. ampelina, D. batatas	Several plant pathogens		D. longicolla
	gene_05411.t1	Lipase 4	D. citri, D. ampelina, D. batatas	Colletotrichum sp.
	gene_05416.t1	carbohydrate esterase family 3 protein	D. helianthi, D. citri, D. ampelina, D. batatas	Several plant pathogens
	gene_05428.t1	hypothetical protein UCDDA912_g03041	D. helianthi, D. citri, D. ampelina, D. batatas	Several plant pathogens		D. destruens, D. longicolla
	gene_05431.t1	carbohydrate esterase family 1 protein	D. helianthi, D. citri, D. ampelina, D. batatas	Several plant pathogens		D. capsici, D.citri
	gene_05457.t1	carboxylesterase family protein		Several plant pathogens		D. capsici
	gene_05496.t1	Rhamnogalacturonan acetylesterase		Several plant pathogens		D. citri, D.longicolla
	gene_05523.t1	glycoside hydrolase family 92 protein	D. helianthi, D. citri	Several plant pathogens		D. citri, D.longicolla
	gene_05532.t1	alkaline protease 1	D. citri	Several plant pathogens		D. capsici, D.citri
	gene_05556.t1	gamma-glutamyltransferase 1	D. helianthi, D. citri, D. ampelina, D. batatas	Several plant pathogens		D. capsici, D. destruens
	gene_05588.t1	Axial budding pattern protein 2	D. helianthi, D. citri, D. ampelina, D. batatas	Several plant pathogens
	gene_05614.t1	putative chitinase 10	D. helianthi, D. citri, D. ampelina, D. batatas	Several plant pathogens		D. longicolla
	gene_05692.t1	lipase 1	D. helianthi, D. citri, D. batatas	Several plant pathogens		D. citri, D. destruens, D. longicolla
	gene_05740.t1	hypothetical protein CB0940_12230		Several plant pathogens		D. longicolla
	gene_05824.t1	hypothetical protein BD289DRAFT_235137	D. batatas	Coniella sp.		D. destruens, D. longicolla
	gene_05842.t1	hypothetical protein EG329_011691	D. citri, D. batatas	Several plant pathogens		D. citri
	gene_05873.t1	Rhamnogalacturonate lyase A	D. batatas	Several plant pathogens		D. destruens, D. longicolla
	gene_05991.t1	hypothetical protein CONLIGDRAFT_691269	D. helianthi, D. citri, D. batatas	Several plant pathogens		D. longicolla
	gene_05995.t1	acetylcholinesterase precursor	D. citri	Several plant pathogens
	gene_05997.t1	tannase and feruloyl esterase		Colletotrichum sp.		D. longicolla
	gene_06019.t1	hypothetical protein K449DRAFT_470083	D. helianthi, D. citri, D. batatas	Several plant pathogens
	gene_06038.t1	mannan endo-1,4-beta-mannosidase-like protein	D. helianthi, D. citri, D. ampelina, D. batatas	Several plant pathogens		D. capsici, D.citri, D. destruens, D. longicolla
	gene_06059.t1	FAD binding domain-containing protein	D. citri, D. ampelina, D. batatas	Colletotrichum sp.		D. longicolla
	gene_06120.t1	Bicupin, oxalate decarboxylase/oxidase	D. helianthi, D. citri, D. ampelina, D. batatas	Several plant pathogens		D. longicolla
	gene_06192.t1	putative membrane protein	D. helianthi, D. citri	Several plant pathogens		D. destruens, D. longicolla
	gene_06206.t1	Amidase 1	D. batatas	Several plant pathogens		D. capsici, D.citri, D. destruens
	gene_06208.t1	hypothetical protein GTA08_BOTSDO03262	D. batatas	Several plant pathogens
	gene_06234.t1	DUF1748-domain-containing protein	D. helianthi, D. citri, D. ampelina, D. batatas	Several plant pathogens		D. citri, D. destruens
	gene_06302.t1	hypothetical protein CSUB01_12049		Colletotrichum sp.		D. longicolla
	gene_06303.t1	hypothetical protein CSUB01_12048		Colletotrichum sp.		D. destruens, D. longicolla
	gene_06333.t1	tannase and feruloyl esterase	D. helianthi, D. citri, D. batatas	Several plant pathogens		D. capsici, D.citri, D. destruens, D. longicolla
	gene_06336.t1	intracellular hyphae protein 1	D. helianthi, D. citri, D. batatas	Several plant pathogens		D. citri, D. destruens, D. longicolla
	gene_06391.t1	putative L-asparaginase 1	D. helianthi, D. citri, D. batatas	Colletotrichum sp.		D. citri, D. destruens, D. longicolla
	gene_06393.t1	hypothetical protein UCDDA912_g03341	D. helianthi, D. citri, D. ampelina, D. batatas	Several plant pathogens		D. longicolla
	gene_06406.t1	acid protease	D. helianthi, D. citri, D. batatas	Several plant pathogens
	gene_06487.t1	Heterokaryon incompatibility protein 6	D. citri, D. ampelina, D. batatas	Several plant pathogens
	gene_06542.t1	arginine deiminase type-3	D. citri	Several plant pathogens		D. longicolla
	gene_06552.t1	putative endo-beta-1,4-glucanase D		Several plant pathogens		D. destruens
	gene_06553.t1	putative alpha-1,3-glucanase/mutanase	D. helianthi, D. batatas	Several plant pathogens		D. citri
	gene_06556.t1	[Trichoderma reesei QM6a] EGR46827	D. helianthi, D. citri, D. batatas	Several plant pathogens		D. destruens, D. longicolla
	gene_06676.t1	PLC-like phosphodiesterase	D. helianthi, D. citri, D. ampelina	Several plant pathogens
	gene_06792.t1	hypothetical protein E8E14_005259	D. helianthi, D. batatas	Several plant pathogens		D. longicolla
	gene_06815.t1	acid protease	D. helianthi, D. citri, D. batatas	Several plant pathogens		D. destruens, D. longicolla
	gene_06825.t1	carbohydrate-binding module family 50 protein		Several plant pathogens		D. longicolla
	gene_06834.t1	UPF0311 protein	D. helianthi	Several plant pathogens		D. longicolla
	gene_06897.t1	putative exoglucanase type C	D. citri, D. batatas	Several plant pathogens		D. destruens, D. longicolla
	gene_06904.t1	GMC oxidoreductase	D. citri	Several plant pathogens		D. longicolla
	gene_06920.t1	glycoside hydrolase, family 16	D. helianthi, D. citri, D. ampelina, D. batatas	Several plant pathogens		D. capsici, D.citri, D. destruens
	gene_06939.t1	hypothetical protein KVR01_013245	D. batatas	Several plant pathogens		D. destruens, D. longicolla
	gene_06946.t1	putative aspartic-type endopeptidase OPSB	D. helianthi, D. citri, D. batatas	Several plant pathogens		D. citri, D. destruens, D. longicolla
	gene_06950.t1	endo-1,4-beta-xylanase D precursor	D. helianthi, D. citri, D. ampelina, D. batatas	Several plant pathogens
	gene_06977.t1	glycoside hydrolase family 76	D. helianthi, D. citri, D. ampelina, D. batatas	Several plant pathogens		D. citri
	gene_06984.t1	tyrosinase central domain-containing protein	D. helianthi, D. citri, D. batatas	Several plant pathogens		D. capsici, D.citri
	gene_07015.t1	carbohydrate-binding module family 1 protein	D. citri	Several plant pathogens		D. capsici
	gene_07050.t1	Acid phosphatase	D. helianthi, D. citri, D. batatas	Several plant pathogens
	gene_07069.t1	PLC-like phosphodiesterase	D. citri, D. ampelina	Several plant pathogens		D. capsici
	gene_07112.t1	phosphodiesterase/alkaline phosphatase D precursor	D. helianthi, D. citri, D. batatas	Several plant pathogens		D. citri, D.longicolla
	gene_07133.t1	Alkali-sensitive linkage protein 1	D. helianthi, D. citri, D. ampelina, D. batatas	Several plant pathogens		D. capsici, D.citri, D. destruens, D. longicolla
	gene_07136.t1	predicted protein	D. helianthi, D. citri, D. batatas	Several plant pathogens		D. longicolla
	gene_07172.t1	hypothetical protein DHEL01_v208587	D. helianthi, D. citri, D. batatas	Several plant pathogens		D. citri
	gene_07193.t1	Killer toxin subunits alpha/beta 2		Several plant pathogens		D. capsici
	gene_07218.t1	glycoside hydrolase	D. citri, D. batatas	Several plant pathogens
	gene_07251.t1	hypothetical protein VM1G_00345	Diaporthe citri, D. batatas	Several plant pathogens		D. longicolla
	gene_07490.t1	hypothetical protein M011DRAFT_523858	D. batatas	Several plant pathogens		D. capsici, D. longicolla
	gene_07551.t1	repetitive proline-rich cell wall protein	D. helianthi, D. citri, D. batatas	Several plant pathogens		D. destruens, D. longicolla
	gene_07649.t1	hypothetical protein DHEL01_v202472	D. helianthi, D. citri, D. batatas	Cytospora sp.		D. capsici
	gene_07666.t1	six-hairpin glycosidase		Several plant pathogens		D. citri, D.longicolla
	gene_07679.t1	putative mitochondrial precursor protein	D. helianthi, D. citri, D. ampelina, D. batatas	Several plant pathogens		D. citri
	gene_08080.t1	folylpolyglutamate synthase	D. citri	Several plant pathogens
	gene_08188.t1	DNase1 protein	D. helianthi, D. citri, D. ampelina, D. batatas	Several plant pathogens		D. longicolla
	gene_08345.t1	hypothetical protein UCDDA912_g07822	D. helianthi, D. citri, D. ampelina	Several plant pathogens		D. destruens
	gene_08350.t1	putative conserved glycine-rich protein	D. helianthi, D. citri, D. ampelina	Several plant pathogens
	gene_08392.t1	hypothetical protein K458DRAFT_415220	D. citri	Several plant pathogens		D. citri
	gene_08393.t1	hypothetical protein UCDDA912_g09420	D. helianthi, D. citri, D. ampelina, D. batatas	Several plant pathogens		D. destruens, D. longicolla
	gene_08422.t1	glycoside hydrolase family 5 protein	D. helianthi, D. citri, D. ampelina, D. batatas	Several plant pathogens
	gene_08476.t1	hypothetical protein Vi05172_g2502	D. citri	Several plant pathogens		D. citri, D. destruens, D. longicolla
	gene_08491.t1	Amino acid transporter	D. ampelina	Several plant pathogens
	gene_08509.t1	putative secreted protein	D. helianthi, D. citri, D. ampelina, D. batatas	Several plant pathogens		D. longicolla
	gene_08569.t1	putative copper amine oxidase n-terminal domain protein	D. helianthi, D. citri, D. ampelina	Several plant pathogens
	gene_08583.t1	sur7 protein	D. helianthi, D. ampelina	Colletotrichum sp., Fusarium sp.
	gene_08584.t1	Endo-1,4-beta-xylanase B	D. helianthi, D. ampelina, D. batatas	Colletotrichum sp., Fusarium sp.		D. destruens
	gene_08590.t1	hypothetical protein UCDDA912_g09646	D. helianthi, D. citri, D. ampelina, D. batatas	Several plant pathogens		D. destruens, D. longicolla
	gene_08620.t1	fad-binding domain-containing protein	D. helianthi, D. citri, D. ampelina, D. batatas	Several plant pathogens		D. citri, D.longicolla
	gene_08646.t1	Di-copper centre-containing protein	D. citri	Several plant pathogens		D. citri, D.longicolla
	gene_08676.t1	hypothetical protein UCDDA912_g04442	D. helianthi, D. ampelina	Several plant pathogens		D. destruens
	gene_08702.t1	fungal cellulose binding domain-containing protein	D. citri	Colletotrichum sp.		D. capsici, D.citri, D. destruens, D. longicolla
	gene_08751.t1	putative lustrin a-like protein	D. helianthi, D. citri, D. ampelina, D. batatas	Several plant pathogens		D. destruens, D. longicolla
	gene_08770.t1	glycoside hydrolase family 43 protein	D. helianthi, D. citri, D. batatas	Several plant pathogens		D. capsici, D.citri
	gene_08774.t1	class I glutamine amidotransferase-like protein	D. citri, D. batatas	Several plant pathogens		D. capsici, D.citri
	gene_08905.t1	Poly(rC)-binding protein 4	D. citri, D. helianthi, D. batata	Several plant pathogens		D. capsici, D.citri, D. destruens, D. longicolla
	gene_09115.t1	putative FAD-linked oxidoreductase	D. helianthi, D. citri, D. ampelina, D. batatas	Colletotrichum sp.
	gene_09133.t1	hypothetical protein UCDDA912_g07081	D. ampelina, D. helianthi, D. batatas	Colletotrichum sp.		D. destruens, D. longicolla
	gene_09145.t1	putative coagulation factor 5 8 type domain-containing protein	D. citri, D. ampelina, D. batatas	Several plant pathogens		D. capsici, D.citri, D. destruens, D. longicolla
	gene_09169.t1	putative integral membrane protein	D. helianthi, D. citri, D. ampelina, D. batatas	Several plant pathogens		D. longicolla
	gene_09222.t1	peptidase aspartic	D. helianthi, D. batatas	Several plant pathogens		D. destruens
	gene_09236.t1	Di-copper centre-containing protein	D. helianthi, D. citri, D. ampelina, D. batatas	Several plant pathogens
	gene_09403.t1	hypothetical protein UCDDA912_g03173	D. helianthi, D. citri, D. ampelina, D. batatas	Several plant pathogens		D. destruens, D. longicolla
	gene_09418.t1	putative feruloyl esterase A	D. helianthi, D. citri, D. ampelina, D. batatas	Several plant pathogens		D. destruens, D. longicolla
	gene_09450.t1	putative lipase 2	D. helianthi, D. citri, D. ampelina, D. batatas	Several plant pathogens		D. citri
	gene_09498.t1	glycoside hydrolase family 10 protein	D. helianthi, D. citri, D. ampelina, D. batatas	Several plant pathogens		D. capsici, D.citri, D. destruens, D. longicolla
	gene_09502.t1	Beta-hexosaminidase 2	D. helianthi, D. citri, D. ampelina, D. batatas	Several plant pathogens		D. citri
	gene_09627.t1	LysM domain-containing protein	D. helianthi	Several plant pathogens		D. capsici, D. longicolla
	gene_09786.t1	hypothetical protein DHEL01_v202067	D. helianthi, D. citri, D. batatas	Several plant pathogens		D. citri
	gene_09897.t1	Zn-dependent exopeptidase	D. helianthi, D. citri, D. ampelina, D. batatas	Several plant pathogens		D. destruens
	gene_09902.t1	hypothetical protein DHEL01_v203070	D. helianthi, D. citri, D. ampelina, D. batatas	Several plant pathogens		D. destruens, D. longicolla
	gene_09903.t1	Alcohol oxidase	D. helianthi, D. citri, D. ampelina, D. batatas	Several plant pathogens
	gene_10037.t1	Six-hairpin glycosidase-like protein	D. helianthi, D. ampelina, D. batatas	Colletotrichum sp		D. citri
	gene_10139.t1	Beta-lactamase/transpeptidase-like protein	D. helianthi, D. citri, D. ampelina, D. batatas	Several plant pathogens		D. capsici, D. destruens, D. longicolla
	gene_10186.t1	neutral protease	D. citri	Colletotrichum sp		D. longicolla
	gene_10202.t1	putative cellulose-binding protein	D. helianthi, D. citri, D. ampelina, D. batatas	Several plant pathogens
	gene_10338.t1	GMC oxidoreductase	D. citri, D. batatas	Several plant pathogens		D. destruens, D. longicolla
	gene_10400.t1	alcohol oxidase	D. citri, D. batatas, D. helianthi, D. ampelina	Several plant pathogens		D. destruens, D. longicolla
	gene_10407.t1	hypothetical protein GCG54_00010815		Several plant pathogens		D. longicolla
	gene_10408.t1	hypothetical protein CGLO_11503		Several plant pathogens		D. longicolla
	gene_10430.t1	hypothetical protein K445DRAFT_300557	D. citri	Several plant pathogens		D. longicolla
	gene_10461.t1	hypothetical protein CGLO_16733	D. batatas	Several plant pathogens		D. destruens, D. longicolla
	gene_10582.t1	hypothetical protein UCDDA912_g03788	D. citri, D. helianthi, D. ampelina	Several plant pathogens		D. longicolla
	gene_10583.t1	putative ricin b lectin	D. helianthi, D. citri, D. ampelina, D. batatas	Several plant pathogens
	gene_10588.t1	putative UPF0061 protein	D. citri, D. batatas, D. helianthi	Several plant pathogens		D. longicolla
	gene_10589.t1	hypothetical protein DHEL01_v207451	D. helianthi, D. citri, D. ampelina, D. batatas	Several plant pathogens
	gene_10612.t1	predicted protein [	D. batatas, D. helianthi, D. ampelina	Several plant pathogens		D. destruens, D. longicolla
	gene_10640.t1	putative beta-glucosidase g	D. citri, D. batatas, D. helianthi, D. ampelina	Several plant pathogens		D. citri
	gene_10674.t1	hypothetical protein UCDDA912_g08887	D. ampelina	Several plant pathogens
	gene_10721.t1	Hydroxyneurosporene synthase	D. batatas, D. helianthi	Several plant pathogens		D. citri, D. destruens, D. longicolla
	gene_10815.t1	alpha-N-arabinofuranosidase 2	D. citri, D. batatas	Several plant pathogens		D. longicolla
	gene_10856.t1	Zinc carboxypeptidase		Colletotrichum sp		D. citri
	gene_10894.t1	hypothetical protein UCDDA912_g08351	D. citri, D. batatas, D. helianthi, D. ampelina	Several plant pathogens		D. destruens, D. longicolla
	gene_10974.t1	hypothetical protein DHEL01_v200415	D. helianthi, D. batatas	Several plant pathogens
	gene_11024.t1	hypothetical protein DHEL01_v208984	D. helianthi, D. citri, D. ampelina, D. batatas	Several plant pathogens
	gene_11061.t1	hypothetical protein UCDDA912_g04629	D. citri, D. ampelina	Several plant pathogens		D. citri
	gene_11062.t1	putative glycoside hydrolase family 16 protein	D. citri, D. batatas, D. helianthi, D. ampelina	Several plant pathogens		D. destruens, D. longicolla
	gene_11072.t1	intracellular hyphae protein 1	D. citri, D. batatas, D. helianthi, D. ampelina	Colletotrichum sp.		D. longicolla
	gene_11078.t1	glycoside hydrolase family 5 protein	D. citri, D. batatas,D. ampelina	Several plant pathogens		D. citri
	gene_11081.t1	M6 family metalloprotease	D. batatas, D. helianthi, D. ampelina	Several plant pathogens		D. destruens
	gene_11083.t1	putative glycoside hydrolase subgroup catalytic core	D. citri, D. ampelina	Several plant pathogens
	gene_11143.t1	N-acetyltransferase eso1	D. batatas	Several plant pathogens		D. destruens, D. longicolla
	gene_11395.t1	glycosyl hydrolase family 76-domain-containing protein	D. citri, D. batatas, D. helianthi	Several plant pathogens		D. citri
	gene_11468.t1	carboxylesterase family protein	D. citri, D. batatas	Several plant pathogens		D. destruens
	gene_11469.t1	putative alpha-1,3-glucanase/mutanase	D. citri, D. ampelina	Several plant pathogens		D. destruens
	gene_11540.t1	hypothetical protein DHEL01_v201246	D. citri, D. batatas, D. helianthi, D. ampelina	Several plant pathogens		D. citri
	gene_11554.t1	Palmitoyl-protein thioesterase 1	D. citri, D. batatas, D. helianthi, D. ampelina	Several plant pathogens		D. longicolla
	gene_11559.t1	Endo-xylogalacturonan hydrolase A	D. batatas	Several plant pathogens		D. destruens, D. longicolla
	gene_11577.t1	putative fad-dependent oxygenase	D. helianthi, D. citri, D. ampelina, D. batatas	Several plant pathogens
	gene_11620.t1	putative oxidase protein	D. helianthi, D. citri, D. ampelina, D. batatas	Several plant pathogens		D. citri
	gene_11743.t1	polysaccharide lyase family 4 protein	D. citri, D. ampelina, D. batatas	Several plant pathogens		D. citri
	gene_11792.t1	E3 ubiquitin-protein ligase RNF13	D. helianthi, D. citri, D. ampelina, D. batatas	Several plant pathogens		D. citri, D. destruens, D. longicolla
	gene_11865.t1	hypothetical protein CHU98_g12093	D. citri	Several plant pathogens
	gene_11899.t1	putative glycoside hydrolase family 30 protein	D. helianthi, D. citri, D. ampelina, D. batatas	Several plant pathogens		D. citri
	gene_12095.t1	hypothetical protein BDV29DRAFT_153040	D. citri	Several plant pathogens		D. citri
	gene_12271.t1	hypothetical protein DHEL01_v203127	D. helianthi, D. citri	Several plant pathogens		D. destruens
	gene_12359.t1	Putative galacturan 1,4-alpha-galacturonidase C	D. citri, D. batatas	Several plant pathogens
	gene_12381.t1	glycoside hydrolase family 51 protein	D. helianthi, D. citri, D. ampelina	Several plant pathogens		D. citri, D. destruens
	gene_12382.t1	hypothetical protein DHEL01_v204448	D. helianthi, D. citri, D. batatas	Several plant pathogens
	gene_12384.t1	putative carbohydrate-binding module family 1 protein	D. ampelina, D. citri	Several plant pathogens		D. citri
	gene_12391.t1	LysM domain-containing protein	D. batatas	Several plant pathogens
	gene_12392.t1	hypothetical protein	D. helianthi, D. citri, D. ampelina, D. batatas	Several plant pathogens		D. destruens, D. longicolla
	gene_12401.t1	fad binding domain-containing protein	D. citri	Colletotrichum sp.		D. citri, D. destruens, D. longicolla
	gene_12408.t1	Cathepsin E	D. helianthi, D. citri, D. ampelina, D. batatas	Several plant pathogens		D. citri, D. destruens, D. longicolla
	gene_12410.t1	ATP binding protein	D. helianthi, D. citri, D. ampelina, D. batatas	Several plant pathogens		D. destruens, D. longicolla
	gene_12451.t1	S1/P1 Nuclease	D. helianthi, D. citri, D. ampelina, D. batatas	Several plant pathogens		D. citri
	gene_12501.t1	glycoprotein X	D. helianthi, D. batatas	Several plant pathogens		D. citri
	gene_12503.t1	putative kelch repeat protein	D. helianthi, D. citri, D. ampelina, D. batatas	Several plant pathogens
	gene_12536.t1	glycoside hydrolase family 76 protein	D. helianthi, D. citri, D. ampelina, D. batatas	Several plant pathogens		D. longicolla
	gene_12537.t1	hypothetical protein DHEL01_v205197	D. helianthi, D. ampelina, D. batatas	Several plant pathogens		D. destruens, D. longicolla
	gene_12538.t1	putative gpi anchored protein	D. helianthi, D. batatas	Several plant pathogens
	gene_12574.t1	amidohydrolase 2	D. citri	Several plant pathogens		D. longicolla
	gene_12586.t1	UPF0311 protein YveG	D. helianthi, D. citri, D. batatas	Several plant pathogens		D. destruens
	gene_12627.t1	minor extracellular protease vpr	D. helianthi, D. citri, D. batatas	Several plant pathogens		D. citri
	gene_12757.t1	hypothetical protein DHEL01_v203484	D. helianthi, D. citri, D. ampelina	Valsa sp.		D. citri
	gene_12793.t1	putative outer capsid protein VP5	D. helianthi, D. citri, D. ampelina, D. batatas	Several plant pathogens		D. citri, D. destruens
	gene_12870.t1	short-chain dehydrogenase	D. helianthi, D. citri, D. ampelina, D. batatas	Several plant pathogens
	gene_12872.t1	FAD binding domain-containing protein	D. citri	Colletotrichum sp., Fusarium sp.
	gene_12898.t1	SSCRP protein	D. helianthi, D. citri, D. ampelina, D. batatas	Several plant pathogens		D. citri
	gene_12904.t1	endoglucanase II	D. helianthi, D. citri, D. ampelina, D. batatas	Several plant pathogens
	gene_12920.t1	acetyl esterase	D. helianthi, D. citri, D. ampelina, D. batatas	Several plant pathogens		D. longicolla
	gene_12997.t1	uncharacterized protein CTRU02_06009	D. citri	Colletotrichum sp.
	gene_13007.t1	MFP1 protein	D. batatas	Colletotrichum sp., Fusarium sp.
	gene_13070.t1	putative beta-lactamase family	D. citri	Several plant pathogens		D. citri
	gene_13093.t1	uncharacterized protein INS49_007305	D. citri	Colletotrichum sp.
	gene_13108.t1	putative exopolysaccharide inner membrane protein	D. helianthi, D. ampelina, D. batatas	Colletotrichum sp.		D. destruens
	gene_13226.t1	Lipase 1	D. helianthi, D. batatas	Colletotrichum sp.		D. longicolla
	gene_13261.t1	Acetylxylan esterase-like protein	D. citri	Several plant pathogens		D. citri
	gene_13317.t1	hypothetical protein VM1G_11580	D. citri, D. batatas	Several plant pathogens
	gene_13334.t1	putative glucose sorbosone dehydrogenase protein	D. citri, D. batatas, D. helianthi, D. ampelina	Several plant pathogens		D. longicolla
	gene_13336.t1	hypothetical protein DHEL01_v208692	D. citri, D. batatas, D. helianthi, D. ampelina	Several plant pathogens		D. citri
	gene_13356.t1	hypothetical protein DHEL01_v211258	D. helianthi, D. citri, D. ampelina, D. batatas	Several plant pathogens
	gene_13363.t1	penicillin-binding protein		Colletotrichum sp.		D. destruens
	gene_13366.t1	WSC-domain-containing protein	D. citri, D. batatas	Several plant pathogens		D. citri
	gene_13370.t1	polysaccharide lyase family 1 protein	D. citri, D. batatas, D. helianthi, D. ampelina	Several plant pathogens		D. citri, D. destruens, D. longicolla
	gene_13379.t1	acid protease	D. citri, D. batatas, D. helianthi, D. ampelina	Several plant pathogens
	gene_13467.t1	hypothetical protein DPV78_006810		Several plant pathogens		D. longicolla
	gene_13532.t1	hypothetical protein UCDDA912_g00202	D. citri, D. batatas, D. helianthi, D. ampelina	Several plant pathogens		D. citri
	gene_13536.t1	Carboxypeptidase 2	D. citri, D. batatas, D. helianthi, D. ampelina	Several plant pathogens
	gene_13567.t1	hypothetical protein CSIM01_06715	D. helianthi, D. citri, D. ampelina	Several plant pathogens
	gene_13625.t1	hypothetical protein DHEL01_v211368	D. helianthi, D. citri, D. ampelina, D. batatas	Several plant pathogens
	gene_13672.t1	putative pectate lyase F	D. citri, D. batatas, D. helianthi	Colletotrichum sp.		D. destruens, D. longicolla
	gene_13746.t1	GMC oxidoreductase	D. helianthi, D. citri, D. batatas	Several plant pathogens
	gene_13748.t1	L-amino acid oxidase	D. citri, D. batatas	Several plant pathogens
	gene_13763.t1	predicted protein	D. helianthi, D. citri, D. batatas	Several plant pathogens		D. longicolla
	gene_13789.t1	hypothetical protein UCDDA912_g04692	D. helianthi, D. citri, D. ampelina, D. batatas	Several plant pathogens
	gene_13816.t1	Glucan 1,3-beta-glucosidase	D. helianthi, D. citri, D. ampelina, D. batatas	Several plant pathogens		D. destruens, D. longicolla
	gene_13828.t1	glycoside hydrolase family 78 protein	D. helianthi, D. citri, D. ampelina, D. batatas	Several plant pathogens		D. citri
	gene_13831.t1	hypothetical protein SAPIO_CDS6351		Several plant pathogens		D. longicolla
	gene_13850.t1	TRI14-like protein	D. helianthi, D. citri, D. ampelina, D. batatas	Several plant pathogens		D. citri, D. destruens, D. longicolla
	gene_13931.t1	hypothetical protein VMCG_03630		Several plant pathogens		D. citri, D. destruens, D. longicolla
	gene_13950.t1	glycoside hydrolase family 79 protein	D. helianthi, D. citri, D. ampelina, D. batatas	Several plant pathogens		D. longicolla
	gene_14000.t1	tap domain protein	D. helianthi, D. citri, D. batatas	Colletotrichum sp.		D. longicolla
	gene_14002.t1	glycoside hydrolase family 5 protein	D. helianthi, D. citri, D. ampelina, D. batatas	Several plant pathogens		D. destruens, D. longicolla
	gene_14006.t1	amine oxidase catalytic domain-containing protein	D. citri	Several plant pathogens
	gene_14024.t1	lytic polysaccharide monooxygenase	D. helianthi, D. citri, D. ampelina	Several plant pathogens		D. citri, D. destruens, D. longicolla
	gene_14091.t1	PPE family protein	D. helianthi, D. citri, D. ampelina, D. batatas	Several plant pathogens		D. citri, D. destruens
	gene_14102.t1	Para-nitrobenzyl esterase	D. batatas, D. helianthi	Colletotrichum sp.
	gene_14121.t1	Alpha/Beta hydrolase protein		Several plant pathogens		D. longicolla
	gene_14165.t1	hypothetical protein UCDDA912_g09759	D. helianthi, D. citri, D. ampelina, D. batatas	Several plant pathogens		D. citri, D. destruens, D. longicolla
	gene_14172.t1	hypothetical protein UCDDA912_g05513	D. helianthi, D. citri, D. ampelina, D. batatas	Several plant pathogens		D. citri, D. destruens, D. longicolla
	gene_14185.t1	YesU protein	D. helianthi, D. ampelina, D. batatas	Several plant pathogens		D. citri, D. destruens
	gene_14187.t1	Kievitone hydratase-like protein		Several plant pathogens		D. longicolla
	gene_14191.t1	putative serine protease EDA2	D. helianthi, D. citri, D. ampelina, D. batatas	Several plant pathogens		D. destruens
	gene_14214.t1	heme peroxidase	D. citri	Several plant pathogens		D. citri, D. destruens
	gene_14240.t1	predicted protein	D. citri	Several plant pathogens		D. citri
	gene_14248.t1	hypothetical protein DHEL01_v207533	D. helianthi, D. citri	Several plant pathogens		D. citri
	gene_14252.t1	Acetylxylan esterase	D. helianthi, D. citri, D. batatas	Colletotrichum sp.		D. citri, D. destruens, D. longicolla
	gene_14279.t1	glycosyl hydrolase family 61-domain-containing protein	D. helianthi, D. citri, D. ampelina, D. batatas	Several plant pathogens		D. citri, D. destruens, D. longicolla
	gene_14303.t1	putative alpha-n-arabinofuranosidase 2	D. helianthi, D. citri, D. ampelina, D. batatas	Several plant pathogens		D. destruens, D. longicolla
	gene_14304.t1	signal peptide-containing protein	D. citri	Several plant pathogens		D. citri, D. destruens, D. longicolla
	gene_14313.t1	hypothetical protein GQ607_013398	D. citri	Colletotrichum sp.
	gene_14322.t1	alpha/beta-hydrolase	D. citri	Several plant pathogens		D. citri, D. destruens
	gene_14353.t1	developmentally Regulated MAPK Interacting protein	D. helianthi, D. citri, D. ampelina, D. batatas	Several plant pathogens		D. citri, D. destruens, D. longicolla
	gene_14357.t1	putative fungistatic metabolite	D. batatas, D. citri	Several plant pathogens
	gene_14359.t1	carboxypeptidase S1	D. citri, D. batatas	Several plant pathogens		D. destruens
	gene_14399.t1	Cell wall mannoprotein 1	D. helianthi, D. citri, D. ampelina, D. batatas	Several plant pathogens		D. citri, D. destruens, D. longicolla
	gene_14406.t1	Thermolabile hemolysin	D. helianthi, D. citri, D. ampelina	Several plant pathogens		D. citri
	gene_14437.t1	Cell wall galactomannoprotein mp2 allergen f17-like protein	D. helianthi, D. citri, D. ampelina, D. batatas	Several plant pathogens		D. citri, D. destruens, D. longicolla
	gene_14452.t1	Serine carboxypeptidase	D. citri, D. batatas	Colletotrichum sp.		D. longicolla
	gene_14453.t1	glycosyl hydrolase family 61	D. helianthi, D. citri, D. ampelina, D. batatas	Several plant pathogens		D. citri, D. destruens, D. longicolla
	gene_14459.t1	putative aldehyde dehydrogenase	D. citri, D. batatas, D. helianthi, D. ampelina	Colletotrichum sp.		D. citri, D. destruens, D. longicolla
	gene_14467.t1	GPI-anchored cell wall beta-1,3-endoglucanase EglC	D. helianthi, D. batatas	Several plant pathogens		D. destruens, D. longicolla
	gene_14473.t1	Galactan endo-beta-1,3-galactanase	D. helianthi, D. citri, D. ampelina, D. batatas	Several plant pathogens		D. citri, D. destruens, D. longicolla
	gene_14479.t1	laccase TilA	D. citri, D. ampelina, D. batatas	Several plant pathogens		D. destruens, D. longicolla
	gene_14487.t1	histidine acid phosphatase	D. helianthi, D. citri, D. ampelina, D. batatas	Several plant pathogens		D. destruens, D. longicolla
	gene_14495.t1	choline dehydrogenase	D. helianthi, D. citri, D. ampelina, D. batatas	Several plant pathogens		D. citri
	gene_14513.t1	glycosyl hydrolase family 18	D. helianthi, D. citri, D. ampelina, D. batatas	Several plant pathogens		D. longicolla
	gene_14526.t1	pepsinogen c	D. helianthi, D. citri, D. ampelina, D. batatas	Several plant pathogens		D. citri, D. destruens, D. longicolla
	gene_14529.t1	putative cyanophycinase protein	D. helianthi, D. citri, D. ampelina, D. batatas	Several plant pathogens		D. citri
	gene_14539.t1	putative hydrophobic surface binding protein a	D. helianthi, D. citri, D. ampelina, D. batatas	Several plant pathogens		D. citri, D. destruens, D. longicolla
	gene_14560.t1	hypothetical protein UCDDA912_g06518	D. helianthi, D. citri, D. ampelina, D. batatas	Several plant pathogens		D. citri, D. destruens, D. longicolla
	gene_14563.t1	putative glutathione-dependent formaldehyde-activating enzyme	D. helianthi, D. citri, D. ampelina, D. batatas	Several plant pathogens		D. destruens
	gene_14566.t1	DUF1996 multi-domain protein	D. helianthi, D. citri, D. ampelina, D. batatas	Several plant pathogens		D. destruens, D. longicolla
	gene_14687.t1	aminopeptidase Y	D. helianthi, D. citri, D. ampelina, D. batatas	Several plant pathogens
	gene_14823.t1	Phosphatidate phosphatase APP1	D. helianthi, D. citri, D. ampelina, D. batatas	Several plant pathogens		D. citri
	gene_14865.t1	FAD binding domain-containing protein	D. citri	Colletotrichum sp.
	gene_15061.t1	predicted protein	D. helianthi, D. citri, D. ampelina, D. batatas	Several plant pathogens		D. citri, D. destruens, D. longicolla
	gene_15311.t1	RAM signaling pathway protein	D. citri	Colletotrichum sp.		D. citri
	gene_15333.t1	putative dna-directed rna polymerase	D. helianthi, D. citri, D. ampelina, D. batatas	Several plant pathogens		D. citri
	gene_15339.t1	putative immunoreactive protein	D. helianthi, D. citri, D. ampelina, D. batatas	Several plant pathogens		D. citri, D. destruens, D. longicolla
	gene_15487.t1	putative pectate lyase b	D. helianthi, D. citri, D. ampelina, D. batatas	Several plant pathogens		D. citri, D. destruens, D. longicolla
	gene_15501.t1	carboxypeptidase S1	D. helianthi, D. citri, D. ampelina, D. batatas	Several plant pathogens		D. longicolla
	gene_15505.t1	glutaminyl-peptide cyclotransferase	D. helianthi, D. citri, D. ampelina, D. batatas	Several plant pathogens		D. destruens, D. longicolla
	gene_15513.t1	Minor extracellular protease vpr	D. helianthi, D. citri, D. ampelina, D. batatas	Several plant pathogens		D. citri, D. destruens, D. longicolla
	gene_15517.t1	Inosine/uridine-preferring nucleoside hydrolase domain-containing protein	D. helianthi, D. citri, D. batatas	Several plant pathogens		D. destruens, D. longicolla
	gene_15528.t1	Putative inactive purple acid phosphatase 16	D. helianthi, D. citri, D. ampelina, D. batatas	Several plant pathogens
	gene_15649.t1	hypothetical protein UCDDA912_g04268	D. helianthi, D. citri, D. ampelina, D. batatas	Several plant pathogens		D. destruens, D. longicolla
	gene_15747.t1	tripeptidyl peptidase-like protein	D. helianthi, D. citri	Several plant pathogens		D. destruens, D. longicolla
	gene_15783.t1	glycoside hydrolase family 74 protein	D. helianthi, D. ampelina, D. batatas	Several plant pathogens		D. citri, D. destruens, D. longicolla
	gene_15839.t1	GPI anchored protein	D. citri, D. ampelina	Several plant pathogens		D. citri, D. destruens, D. longicolla
	gene_15864.t1	Thioredoxin-like protein	D. citri, D. batatas, D. helianthi, D. ampelina	Several plant pathogens		D. destruens
	gene_15873.t1	hypothetical protein DHEL01_v201501	D. ampelina	Zymoseptoria sp.
	gene_15899.t1	cytochrome b2	D. citri, D. batatas, D. helianthi, D. ampelina	Several plant pathogens		D. destruens, D. longicolla
	gene_15944.t1	predicted protein	D. citri, D. batatas, D. helianthi, D. ampelina	Several plant pathogens		D. longicolla
	gene_15946.t1	hypothetical protein DHEL01_v206941	D. citri, D. batatas, D. helianthi	Several plant pathogens		D. destruens, D. longicolla
	gene_15950.t1	glucooligosaccharide oxidase	D. citri, D. batatas, D. helianthi, D. ampelina	Several plant pathogens		D. citri, D. destruens, D. longicolla
	gene_15964.t1	FAD binding domain-containing protein	D. citri, D. batatas, D. helianthi, D. ampelina	Several plant pathogens		D. longicolla
	gene_15969.t1	Axial budding pattern protein 2	D. citri, D. batatas, D. helianthi, D. ampelina	Several plant pathogens		D. destruens, D. longicolla
	gene_16000.t1	polysaccharide lyase family 1 protein	D. citri, D. batatas, D. helianthi	Several plant pathogens		D. citri, D. destruens
	gene_16158.t1	Putative lipase precursor	D. batatas, D. helianthi	Several plant pathogens
	gene_16177.t1	hypothetical protein DHEL01_v200680	D. citri, D. batatas, D. helianthi	Several plant pathogens		D. longicolla
	gene_16181.t1	FAD-binding domain-containing protein		Several plant pathogens		D. destruens
	gene_16245.t1	putative amidase	D. citri, D. batatas, D. helianthi, D. ampelina	Several plant pathogens		D. destruens, D. longicolla
	gene_16279.t1	pectate lyase	D. helianthi, D. batatas	Several plant pathogens
	gene_16394.t1	hypersensitive response-inducing protein	D. citri, D. batatas, D. helianthi	Several plant pathogens		D. destruens, D. longicolla
	gene_16419.t1	hypothetical protein UCDDA912_g02095	D. citri, D. batatas, D. helianthi, D. ampelina	Several plant pathogens		D. longicolla
	gene_16457.t1	glycoside hydrolase	D. citri, D. batatas, D. helianthi, D. ampelina	Several plant pathogens		D. destruens
	gene_16500.t1	Aspartic protease	D. citri, D. batatas	Several plant pathogens		D. citri, D. destruens, D. longicolla
	gene_16626.t1	Serum paraoxonase/arylesterase 1	D. citri, D. batatas, D. helianthi, D. ampelina	Several plant pathogens		D. destruens
	gene_16713.t1	glycoside hydrolase family 92 protein	D. helianthi, D. citri, D. ampelina, D. batatas	Several plant pathogens
	gene_16718.t1	Xylan 1,4-beta-xylosidase	D. citri, D. batatas, D. helianthi, D. ampelina	Several plant pathogens		D. citri
	gene_16720.t1	Concanavalin A-like lectin/glucanase	D. citri, D. batatas, D. helianthi, D. ampelina	Several plant pathogens		D. citri, D. destruens
	gene_16761.t1	glycosyl hydrolase family protein	D. helianthi	Several plant pathogens		D. longicolla
	gene_16764.t1	putative pirin	D. citri, D. batatas, D. helianthi, D. ampelina	Several plant pathogens		D. citri
	gene_16802.t1	Carboxy-cis,cis-muconate cyclase	D. batatas,D. ampelina	Colletotrichum sp.		D. destruens
	gene_16833.t1	phospholipase A2	D. citri, D. batatas, D. helianthi, D. ampelina	Several plant pathogens		D. citri, D. destruens, D. longicolla
	gene_17053.t1	glycoside hydrolase, family 76	D. citri, D. batatas, D. helianthi, D. ampelina	Several plant pathogens		D. destruens
	gene_17151.t1	Retinol dehydrogenase 12	D. citri, D. batatas, D. helianthi	Several plant pathogens		D. destruens
	gene_17286.t1	hypothetical protein UCDDA912_g09332	D. citri, D. batatas, D. helianthi, D. ampelina	Cryphonectria sp.		D. destruens
	gene_17293.t1	Chitinase domain-containing protein 1	D. citri, D. batatas, D. helianthi, D. ampelina	Several plant pathogens		D. longicolla
	gene_17314.t1	LysM domain-containing protein		Several plant pathogens		D. longicolla
	gene_17344.t1	putative sterigmatocystin biosynthesis peroxidase stcC		Colletotrichum sp., Fusarium sp.		D. longicolla
	gene_17379.t1	hypothetical protein UCDDA912_g05007	D. citri, D. batatas, D. helianthi, D. ampelina	several pathogenic fungi		D. citri, D. destruens, D. longicolla
	gene_17424.t1	peptidase s41 family protein	D. citri	Several plant pathogens		D. citri, D. destruens, D. longicolla
	gene_17443.t1	cellulose-binding family ii	D. citri, D. batatas	Several plant pathogens
	gene_17467.t1	putative poly(3-hydroxybutyrate) depolymerase protein	D. citri, D. batatas, D. helianthi, D. ampelina	Several plant pathogens		D. destruens, D. longicolla
	gene_17473.t1	hypothetical protein Micbo1qcDRAFT_106863, partial		Several plant pathogens		D. longicolla
	gene_17488.t1	hypothetical protein (Snodgrassella alvi)		Several plant pathogens		D. destruens
	gene_17537.t1	Exopolygalacturonase X	D. helianthi, D. citri, D. ampelina, D. batatas	Several plant pathogens
	gene_17588.t1	Versicolorin B synthase	D. citri, D. batatas	Several plant pathogens
	gene_17589.t1	hypothetical protein UCDDA912_g09088	D. citri, D. batatas, D. helianthi, D. ampelina	Several plant pathogens		D. citri
	gene_17664.t1	FAS1 domain-containing protein	D. citri, D. batatas, D. helianthi, D. ampelina	Several plant pathogens		D. destruens
	gene_17682.t1	hypothetical protein DHEL01_v211079	D. helianthi, D. citri	Colletotrichum sp.
	gene_17769.t1	hypothetical protein VP1G_06956	D. citri, D. ampelina, D. batatas	Several plant pathogens
	gene_17801.t1	predicted protein	D. helianthi, D. citri, D. batatas	Several plant pathogens
	gene_17838.t1	hypothetical protein		Sandaracinus sp., Myxococcales sp.		D. citri
	gene_17840.t1	hypothetical protein GQ607_009148		Colletotrichum sp.		D. longicolla
	gene_17907.t1	hypothetical protein UCDDA912_g02922	D. helianthi, D. citri, D. ampelina, D. batatas	Several plant pathogens
	gene_17912.t1	Het domain protein	D. citri, D. batatas	Several plant pathogens
	gene_18001.t1	related to mixed-linked glucanase precursor MLG1	D. citri, D. batatas, D. helianthi, D. ampelina	Several plant pathogens		D. destruens, D. longicolla
	gene_18027.t1	Allergen Pen n 13	D. citri, D. ampelina	Colletotrichum sp.
	gene_18033.t1	hypothetical protein UCDDA912_g09715	D. citri, D. batatas, D. helianthi, D. ampelina	Several plant pathogens		D. destruens, D. longicolla
	gene_18055.t1	hypothetical protein DHEL01_v211292	D. batatas, D. helianthi	Several plant pathogens		D. longicolla
	gene_18084.t1	FAD-binding domain-containing protein		Several plant pathogens		D. longicolla
	gene_18112.t1	Cloroperoxidase	D. citri, D. batatas, D. helianthi, D. ampelina	Several plant pathogens		D. citri, D. destruens, D. longicolla
	gene_18137.t1	kelch repeat protein	D. citri	Several plant pathogens
	gene_18142.t1	Alpha/beta hydrolase family-domain-containing protein	D. citri, D. batatas, D. helianthi, D. ampelina	Several plant pathogens		D. destruens
	gene_18170.t1	acid phosphatase/Vanadium-dependent haloperoxidase	D. helianthi	Several plant pathogens		D. longicolla
	gene_18189.t1	extracellular serine-rich protein	D. citri, D. batatas, D. helianthi	Several plant pathogens		D. destruens, D. longicolla
	gene_18263.t1	putative serine protease EDA2	D. citri, D. batatas, D. helianthi, D. ampelina	Several plant pathogens		D. citri, D. destruens, D. longicolla
	gene_18291.t1	hypothetical protein UCDDA912_g02864	D. citri, D. batatas, D. helianthi, D. ampelina	Several plant pathogens		D. destruens, D. longicolla
	gene_18293.t1	hypothetical protein DHEL01_v212381	D. helianthi, D. batatas	Several plant pathogens		D. destruens, D. longicolla
	gene_18351.t1	hypothetical protein DHEL01_v201501	D. ampelina	Several plant pathogens
	gene_00254.t1	Intradiol ring-cleavage dioxygenase		Several plant pathogens
	gene_00360.t1	glycoside hydrolase family 18 protein		Several plant pathogens
	gene_00361.t1	Chitin- type 1 protein		Several plant pathogens
	gene_00941.t1	Six-bladed beta-propeller TolB-like protein		Colletotrichum sp.
	gene_01306.t1	keratin-associated protein 5-4		Fusarium sp.
	gene_01462.t1	hypothetical protein UCRNP2_6738		Several plant pathogens
	gene_01466.t1	FAD linked oxidase, N-terminal		Several plant pathogens
	gene_01780.t1	predicted protein		Several plant pathogens
	gene_01838.t1	glycoside hydrolase family 95 protein		Several plant pathogens
	gene_02430.t1	FAD-binding domain-containing protein		Several plant pathogens
	gene_02447.t1	glycoside hydrolase family 63 protein		Several plant pathogens
	gene_03751.t1	Kievitone hydratase		Several plant pathogens
	gene_03942.t1	FAD binding domain protein		Colletotrichum sp.
	gene_03981.t1	hypothetical protein CCHL11_08991		Several plant pathogens
	gene_05615.t1	LysM domain-containing protein		Colletotrichum sp.
	gene_05657.t1	related to glucan 1,4-alpha-glucosidase		Several plant pathogens
	gene_05761.t1	hypothetical protein CSIM01_13334		Several plant pathogens
	gene_05775.t1	FAD-binding domain-containing protein		Several plant pathogens
	gene_06551.t1	Amino acid transporter		Colletotrichum sp.
	gene_06791.t1	hypothetical protein CH63R_05018		Colletotrichum sp., Fusarium sp.
	gene_07044.t1	enoyl-CoA hydratase		Several plant pathogens
	gene_07986.t1	hypothetical protein H8356DRAFT_1312730		Neocallimastix sp.
	gene_09646.t1	GDSL-like Lipase/Acylhydrolase		Colletotrichum sp.
	gene_09707.t1	hypothetical protein F66182_6057		Colletotrichum sp., Fusarium sp.
	gene_09782.t1	hypothetical protein BST61_czeina1g000750		Several plant pathogens
	gene_12007.t1	Beta-lactamase-like protein		Several plant pathogens
	gene_12811.t1	endo-beta-1,6-glucanase		Colletotrichum sp.
	gene_12847.t1	glycoside hydrolase family 78 protein		Several plant pathogens
	gene_12938.t1	uncharacterized protein CGMCC3_g3583		Colletotichum sp.
	gene_12974.t1	carbohydrate esterase family 1 protein		Several plant pathogens
	gene_13150.t1	pectin lyase-like protein		Several plant pathogens
	gene_13224.t1	Six-bladed beta-propeller TolB-like protein		Several plant pathogens
	gene_13260.t1	Glycoside hydrolase family 78 protein		Several plant pathogens
	gene_13639.t1	Versicolorin B synthase		Several plant pathogens
	gene_14128.t1	hypothetical protein VMCG_05590		Valsa sp.
	gene_14197.t1	hypothetical protein VSDG_07681		Several plant pathogens
	gene_14537.t1	Minor extracellular protease vpr		Several plant pathogens
	gene_14669.t1	hypothetical protein E8E14_001270		Several plant pathogens
	gene_14705.t1	putative small secreted protein		Several plant pathogens
	gene_15236.t1	bacterial alpha-L-rhamnosidase-domain-containing protein		Several plant pathogens
	gene_16251.t1	hypothetical protein M426DRAFT_21619		Several plant pathogens
	gene_16307.t1	putative carboxypeptidase S1		Several plant pathogens
	gene_17267.t1	hypothetical protein CSIM01_03755		Colletotrichum sp., Fusarium sp.
	gene_17311.t1	bacteriodes thetaiotaomicron symbiotic chitinase, putative		Several plant pathogens
	gene_17313.t1	LysM domain-containing protein		Several plant pathogens
	gene_17918.t1	putative amidohydrolase ytcj		Colletotrichum sp., Fusarium sp.
	gene_17953.t1	hypothetical protein BT63DRAFT_455819		Several plant pathogens
	gene_17978.t1	cellulose-binding protein		Several plant pathogens
	gene_18048.t1	Glycosyl hydrolase family 3 N terminal domain-containing protein		Several plant pathogens
	gene_18148.t1	HET-domain-containing protein		Several plant pathogens
	gene_18180.t1	hypothetical protein T440DRAFT_471249		Several plant pathogens
	gene_18230.t1	glycoside hydrolase family 43 protein		Several plant pathogens
	gene_18234.t1	Six-bladed beta-propellerlike protein		Several plant pathogens
	gene_00007.t1	hypothetical protein DHEL01_v204250	D. helianthi, D. citri, D. ampelina, D. batatas			D. capsici, D.citri, D. phragmitis
	gene_00025.t1	uncharacterized protein INS49_015903	D. citri			D. capsici, D.citri, D. phragmitis
	gene_00421.t1	hypothetical protein UCDDA912_g03009	D. helianthi, D. citri, D. ampelina, D. batatas		yes	D. capsici, D.citri, D. destruens, D. longicolla, D. phragmitis
	gene_01591.t1	hypothetical protein UCDDA912_g10555	D. helianthi, D. citri, D. ampelina, D. batatas			D. capsici, D. phragmitis
	gene_02126.t1	hypothetical protein UCDDA912_g00299	D. citri, D. batatas, D. helianthi, D. ampelina			D. capsici, D. destruens, D. phragmitis
	gene_02476.t1	uncharacterized protein INS49_010815	D. citri			D. capsici, D.citri, D. destruens, D. phragmitis
	gene_02491.t1	hypothetical protein UCDDA912_g07244	D. citri, D. batatas, D. helianthi, D. ampelina			D. capsici, D. destruens, D. longicolla, D. phragmitis
	gene_02615.t1	hypothetical protein UCDDA912_g01960	D. citri, D. batatas, D. ampelina			D. capsici, D.citri, D. destruens, D. phragmitis
	gene_02806.t1	hypothetical protein UCDDA912_g01923	D. citri			D. capsici, D.citri, D. longicolla, D. phragmitis
	gene_04414.t1	hypothetical protein UCDDA912_g06315	D. citri, D. batatas, D. helianthi, D. ampelina			D. capsici, D.citri, D. phragmitis
	gene_04576.t1	hypothetical protein DHEL01_v212810	Diaporthe citri, helianthi			D. capsici, D.citri, D. destruens, D. phragmitis
	gene_05507.t1	hypothetical protein DHEL01_v209281	D. citri, D. batatas, D. helianthi		yes	D. capsici, D.citri, D. destruens, D. longicolla, D. phragmitis
	gene_06327.t1	hypothetical protein UCDDA912_g03362	D. citri, D. batatas, D. helianthi, D. ampelina			D. capsici, D.citri, D. longicolla, D. phragmitis
	gene_06425.t1	hypothetical protein UCDDA912_g03326	D. citri, D. ampelina, D. batatas			D. capsici, D.citri, D. longicolla, D. phragmitis
	gene_07985.t1	hypothetical protein DHEL01_v206291	D. helianthi, D. citri, D. batatas			D. capsici, D.citri, D. longicolla, D. phragmitis
	gene_08418.t1	hypothetical protein DHEL01_v203711	D. helianthi, D. citri, D. ampelina, D. batatas		yes	D. capsici, D.citri, D. destruens, D. longicolla, D. phragmitis
	gene_08630.t1	hypothetical protein DHEL01_v209922	D. helianthi, D. citri, D. batatas			D. capsici, D.citri, D. longicolla, D. phragmitis
	gene_10233.t1	hypothetical protein DHEL01_v207941	D. citri, D. batatas, D. helianthi, D. ampelina			D. longicolla, D. phragmitis
	gene_13665.t1	no hit				D. longicolla, D. phragmitis
	gene_15340.t1	hypothetical protein UCDDA912_g02234	D. helianthi, D. citri, D. ampelina, D. batatas		yes	D. citri, D. destruens, D. longicolla, D. phragmitis
	gene_16594.t1	hypothetical protein UCDDA912_g04844	D. citri, D. batatas, D. helianthi, D. ampelina			D. longicolla, D. phragmitis
	gene_17150.t1	uncharacterized protein INS49_002203	D. citri		yes	D. citri, D. destruens, D. longicolla, D. phragmitis
	gene_17779.t1	hypothetical protein UCDDA912_g04036	D. citri, D. batatas, D. ampelina			D. citri, D. phragmitis
	gene_17825.t1	hypothetical protein UCDDA912_g05946	D. citri, D. batatas, D. helianthi, D. ampelina			D. destruens, D. longicolla, D. phragmitis
	gene_01806.t1	hypothetical protein RirG_039110	D. citri			D. longicolla
	gene_02121.t1	hypothetical protein DHEL01_v207131	D. helianthi, D. citri, D. batatas
	gene_02294.t1	hypothetical protein UCDDA912_g08144	D. citri, D. batatas, D. helianthi, D. ampelina			D. citri, D. destruens, D. longicolla
	gene_02444.t1	hypothetical protein DHEL01_v202113	D. helianthi
	gene_04568.t1	uncharacterized protein INS49_012752	D. citri			D. destruens, D. longicolla
	gene_04691.t1	uncharacterized protein INS49_012633	D. citri			D. capsici, D.citri
	gene_05530.t1	hypothetical protein CDD80_4943	D. citri			D. longicolla
	gene_06417.t1	no hit				D. longicolla
	gene_08401.t1	hypothetical protein DHEL01_v202110	D. citri, D. batatas, D. helianthi			D. longicolla
	gene_10486.t1	uncharacterized protein INS49_004803	D. citri
	gene_11998.t1	uncharacterized protein INS49_015865	D. citri
	gene_12405.t1	hypothetical protein DHEL01_v205152	D. helianthi, D. citri, D. batatas
	gene_12823.t1	uncharacterized protein INS49_001703	D. citri, D. batatas			D. destruens
	gene_13084.t1	uncharacterized protein INS49_000044	D. citri
	gene_14004.t1	no hit				D. destruens, D. longicolla
	gene_14143.t1	hypothetical protein DHEL01_v211493	D. helianthi, D. citri, D. batatas			D. destruens
	gene_14884.t1	uncharacterized protein INS49_011786	D. citri
	gene_16230.t1	hypothetical protein DHEL01_v201284	D. citri, D. batatas, D. helianthi			D. citri, D. destruens, D. longicolla
	gene_17430.t1	hypothetical protein UCDDA912_g08679	D. citri, D. batatas, D. helianthi, D. ampelina			D. citri, D. destruens, D. longicolla
	gene_17939.t1	hypothetical protein UCDDA912_g08057	D. citri, D. batatas, D. helianthi, D. ampelina
	gene_18151.t1	uncharacterized protein INS49_014254	D. citri
	gene_18200.t1	hypothetical protein DHEL01_v202110	D. helianthi, D. citri, D. batatas
	gene_00058.t1	no hit
	gene_00063.t1	no hit
	gene_00101.t1	no hit
	gene_01246.t1	no hit
	gene_01971.t1	no hit
	gene_02158.t1	no hit
	gene_03352.t1	no hit
	gene_03875.t1	no hit
	gene_04518.t1	no hit
	gene_04545.t1	no hit
	gene_05394.t1	no hit
	gene_06736.t1	no hit
	gene_07390.t1	no hit
	gene_08798.t1	no hit
	gene_09843.t1	no hit
	gene_09886.t1	no hit
	gene_09953.t1	no hit
	gene_09994.t1	no hit
	gene_10677.t1	no hit
	gene_11404.t1	no hit
	gene_13021.t1	no hit
	gene_13191.t1	no hit
	gene_15825.t1	no hit
	gene_15834.t1	no hit
	gene_16538.t1	no hit
	gene_16581.t1	no hit
	gene_18035.t1	no hit

## Sheet: Effectors
	Seq_id	Description	Diaporthe species	Fungal species	Core effectors	Present in genomes analized in this paper
	gene_00298.t1	putative sterigmatocystin biosynthesis peroxidase stcC	D. citri, D. batatas, D. helianthi	Colletotrichum sp.		D. capsici, D. destruens, D. longicolla, D. phragmitis	Colors represent:
	gene_00397.t1	hypothetical protein SNOG_08606	D. citri	Parastagonospora sp.			D. caulivora-specific
	gene_00848.t1	putative secreted protein	D. citri	Several plant pathogens	yes	D. capsici, D.citri, D. destruens, D. longicolla, D. phragmitis	Diaporthe-specific
	gene_00902.t1	hypothetical protein DHEL01_v201894	D. citri	Several plant pathogens		D. citri, D. phragmitis	Conserved in D. caulivora and other fungi
	gene_00937.t1	putative secreted protein	D. ampelina	Several plant pathogens			Conserved in Diaporthe species and other fungi
	gene_01047.t1	hypothetical protein DHEL01_v205906	D. citri, D. batatas, D. helianthi, D. ampelina	Several plant pathogens		D. capsici, D. destruens, D. longicolla
	gene_01189.t1	peptidase A4 family protein	D. citri, D. batatas, D. helianthi, D. ampelina	Valsa sp.	yes	D. capsici, D.citri, D. destruens, D. longicolla, D. phragmitis
	gene_01434.t1	hypothetical protein CNYM01_12331	D. citri	Several plant pathogens
	gene_01596.t1	hypothetical protein UCDDA912_g10552	D. citri, D. batatas, D. helianthi, D. ampelina	Several plant pathogens		D. capsici, D.citri, D. longicolla, D. phragmitis
	gene_01625.t1	hypothetical protein UCDDA912_g09501	D. citri, D. batatas, D. helianthi, D. ampelina	Several plant pathogens		D. capsici, D. longicolla, D. phragmitis
	gene_01679.t1	putative antigenic cell wall	D. helianthi, D. citri, D. ampelina, D. batatas	Several plant pathogens and Trichoderma
	gene_01905.t1	putative proline-rich antigen	D. citr, D. ampelina	Several plant pathogens		D. destruens, D. longicolla
	gene_02098.t1	hypothetical protein DHEL01_v211173	D. citri	Cadophora sp., Hymenoscyphus sp.		D. destruens, D. longicolla
	gene_02171.t1	hypothetical protein UCDDA912_g06859	D. citri, D. batatas, D. helianthi, D. ampelina	Several plant pathogens	yes	D. capsici, D.citri, D. destruens, D. longicolla, D. phragmitis
	gene_02183.t1	putative cytochrome p450	D. citri, D. batatas, D. helianthi, D. ampelina	Several plant pathogens		D. capsici, D.citri, D. destruens, D. phragmitis
	gene_02241.t1	glycoside hydrolase family 11 protein	D. citri, D. batatas, D. helianthi, D. ampelina	Several plant pathogens		D. capsici, D. destruens, D. longicolla
	gene_02385.t1	hypothetical protein UCDDA912_g07526		Several plant pathogens		D. capsici, D. destruens, D. longicolla, D. phragmitis
	gene_02440.t1	hypothetical protein CDV31_005483	D. citri	Several plant pathogens
	gene_02980.t1	hypothetical protein VM1G_09394	D. citri, D. batatas, D. helianthi, D. ampelina	Several plant pathogens		D. citri, D. destruens, D. longicolla
	gene_03094.t1	hypothetical protein UCDDA912_g08758	D. citri, D. batatas, D. helianthi, D. ampelina	Cryphonectria sp.		D. capsici, D. destruens, D. longicolla, D. phragmitis
	gene_03609.t1	hypothetical protein UCDDA912_g08211	D. citri, D. batatas, D. helianthi, D. ampelina	several pathogenic fungi		D. capsici, D.citri, D. longicolla, D. phragmitis
	gene_03611.t1	xylanase G1	D. citri, D. batatas, D. helianthi, D. ampelina	Several plant pathogens	yes	D. capsici, D.citri, D. destruens, D. longicolla, D. phragmitis
	gene_03716.t1	hypothetical protein IE81DRAFT_238318		Sandaracinus sp., Myxococcales sp.		D. citri
	gene_03836.t1	hypothetical protein UCDDA912_g08268		Colletotrichum sp.		D. capsici, D.citri, D. longicolla, D. phragmitis
	gene_03858.t1	hypothetical protein DL98DRAFT_3619	D. citri, D. batatas, D. helianthi, D. ampelina	Several plant pathogens	yes	D. capsici, D.citri, D. destruens, D. longicolla, D. phragmitis
	gene_03872.t1	hypothetical protein UCDDA912_g00245	D. citri, D. helianthi, D. ampelina	Several plant pathogens		D. phragmitis
	gene_04001.t1	hypothetical protein SAMD00023353_1401580	D. citri	Several plant pathogens
	gene_04100.t1	putative glutamine-serine-proline rich	D. ampelina	Several plant pathogens	yes	D. capsici, D.citri, D. destruens, D. longicolla, D. phragmitis
	gene_04114.t1	hypothetical protein VP1G_06239	D. citri, D. batatas	Several plant pathogens		D. citri, D. destruens, D. phragmitis
	gene_04186.t1	axe1 cleaves acetyl side chain groups acetyl xylan	D. ampelina	Several plant pathogens		D. capsici, D. longicolla, D. phragmitis
	gene_04302.t1	glycoside hydrolase	D. citri, D. batatas, D. helianthi, D. ampelina	Several plant pathogens	yes	D. capsici, D.citri, D. destruens, D. longicolla, D. phragmitis
	gene_04349.t1	pectate lyase	D. citri, D. batatas, D. helianthi, D. ampelina	Several plant pathogens		D. capsici, D.citri, D. longicolla, D. phragmitis
	gene_04352.t1	hypothetical protein P154DRAFT_381873, partial	D. citri, D. batatas	Several plant pathogens	yes	D. capsici, D.citri, D. destruens, D. longicolla, D. phragmitis
	gene_04357.t1	Allergen Asp. f 7	D. citri, D. batatas	Several plant pathogens		D. citri, D.longicolla, D. phragmitis
	gene_04686.t1	hypothetical protein VM1G_09196	D. citri, D. batatas	Several plant pathogens	yes	D. capsici, D.citri, D. destruens, D. longicolla, D. phragmitis
	gene_04778.t1	hypothetical protein UCDDA912_g07651	D. citri, D. batatas, D. ampelina	Colletotrichum sp.		D. capsici, D.citri, D. longicolla, D. phragmitis
	gene_05257.t1	polysaccharide lyase family 4 protein	D. citri	Several plant pathogens
	gene_05740.t1	hypothetical protein CB0940_12230		Several plant pathogens		D. longicolla
	gene_05824.t1	hypothetical protein BD289DRAFT_235137	D. batatas	Coniella sp.		D. destruens, D. longicolla
	gene_06025.t1	hypothetical protein DHEL01_v209697	D. citri, D. batatas, D. helianthi, D. ampelina	Several plant pathogens		D. citri, D.longicolla, D. phragmitis
	gene_06135.t1	putative bys1 domain protein	D. citri, D. batatas, D. helianthi, D. ampelina	Several plant pathogens	yes	D. capsici, D.citri, D. destruens, D. longicolla, D. phragmitis
	gene_06289.t1	hypothetical protein DHEL01_v210009	Diaporthe citri, D. helianthi, D. batatas	several pathogenic fungi	yes	D. capsici, D.citri, D. destruens, D. longicolla, D. phragmitis
	gene_06387.t1	hypothetical protein UCDDA912_g03346	D. ampelina, D. citri	Colletotrichum sp.		D. capsici, D. longicolla, D. phragmitis
	gene_06825.t1	carbohydrate-binding module family 50 protein		Several plant pathogens		D. longicolla
	gene_06858.t1	polysaccharide lyase family 3 protein	D. citri, D. batatas, D. helianthi, D. ampelina	Several plant pathogens	yes	D. capsici, D.citri, D. destruens, D. longicolla, D. phragmitis
	gene_06939.t1	hypothetical protein KVR01_013245	D. batatas	Several plant pathogens		D. destruens, D. longicolla
	gene_06990.t1	hypothetical protein BS50DRAFT_502972	D. batatas	Several plant pathogens	yes	D. capsici, D.citri, D. destruens, D. longicolla, D. phragmitis
	gene_07000.t1	peptidase S41 family protein	D. helianthi, D. batatas	Several plant pathogens		D. capsici, D. destruens, D. phragmitis
	gene_07118.t1	hypothetical protein UCDDA912_g07538	D. ampelina, D. citri	Several no pathogens		D. capsici, D. longicolla, D. phragmitis
	gene_07251.t1	hypothetical protein VM1G_00345	Diaporthe citri, D. batatas	Several plant pathogens		D. longicolla
	gene_07261.t1	uncharacterized protein K452DRAFT_322868	D. citri	Several plant pathogens		D. capsici, D.citri, D. longicolla, D. phragmitis
	gene_08029.t1	predicted protein	Diaporthe citri, D. helianthi	Several plant pathogens		D. capsici, D.citri, D. longicolla, D. phragmitis
	gene_08392.t1	hypothetical protein K458DRAFT_415220	D. citri	Several plant pathogens		D. citri
	gene_08508.t1	Fungal specific transcription factor domain family protein	Diaporthe citri, D. helianthi	Several plant pathogens		D. capsici, D.citri, D. longicolla, D. phragmitis
	gene_08817.t1	hypothetical protein UCDDA912_g05111	D. citri, D. batatas, D. helianthi, D. ampelina	Several plant pathogens	yes	D. capsici, D.citri, D. destruens, D. longicolla, D. phragmitis
	gene_08905.t1	Poly(rC)-binding protein 4	D. citri, D. helianthi, D. batata	Several plant pathogens		D. capsici, D.citri, D. destruens, D. longicolla
	gene_09133.t1	hypothetical protein UCDDA912_g07081	D. ampelina, D. helianthi, D. batatas	Colletotrichum sp.		D. destruens, D. longicolla
	gene_09417.t1	hypothetical protein VMCG_01052	D. citri, D. helianthi, D. batatas	Several plant pathogens		D. capsici, D.citri, D. destruens, D. phragmitis
	gene_10197.t1	hypothetical protein UCDDA912_g04702	D. citri, D. batatas, D. helianthi, D. ampelina	Several plant pathogens		D. citri, D. destruens, D. phragmitis
	gene_10290.t1	cellulose binding CEL1	D. citri, D. batatas, D. helianthi, D. ampelina	Several plant pathogens		D. destruens, D. longicolla, D. phragmitis
	gene_10411.t1	predicted protein	D. citri, D. batatas, D. ampelina	Several plant pathogens		D. citri, D. phragmitis
	gene_10582.t1	hypothetical protein UCDDA912_g03788	D. citri, D. helianthi, D. ampelina	Several plant pathogens		D. longicolla
	gene_10612.t1	predicted protein [	D. batatas, D. helianthi, D. ampelina	Several plant pathogens		D. destruens, D. longicolla
	gene_10674.t1	hypothetical protein UCDDA912_g08887	D. ampelina	Several plant pathogens
	gene_10706.t1	chitin deacetylase	D. citri, D. batatas, D. helianthi, D. ampelina	Several plant pathogens		D. citri, D. destruens, D. phragmitis
	gene_11072.t1	intracellular hyphae protein 1	D. citri, D. batatas, D. helianthi, D. ampelina	Colletotrichum sp.		D. longicolla
	gene_11150.t1	putative ribosomal protein s17 protein	D. citri, D. batatas, D. helianthi, D. ampelina	Several plant pathogens	yes	D. citri, D. destruens, D. longicolla, D. phragmitis
	gene_11906.t1	hypothetical protein VP1G_11210	D. citri, D. batatas, D. helianthi, D. ampelina	Several plant pathogens		D. citri, D. phragmitis
	gene_11926.t1	secreted protein	D. citri, D. batatas, D. ampelina	Several plant pathogens		D. citri, D. phragmitis
	gene_11953.t1	putative neurofilament medium polypeptide protein	D. citri, D. batatas, D. helianthi, D. ampelina	Several plant pathogens	yes	D. citri, D. destruens, D. longicolla, D. phragmitis
	gene_12095.t1	hypothetical protein BDV29DRAFT_153040	D. citri	Several plant pathogens		D. citri
	gene_12384.t1	putative carbohydrate-binding module family 1 protein	D. ampelina, D. citri	Several plant pathogens		D. citri
	gene_13093.t1	uncharacterized protein INS49_007305	D. citri	Colletotrichum sp.
	gene_13296.t1	small secreted protein	D. citri, D. batatas, D. helianthi, D. ampelina	Several plant pathogens	yes	D. citri, D. destruens, D. longicolla, D. phragmitis
	gene_13422.t1	biotrophy-associated secreted protein 2	D. citri, D. batatas, D. helianthi, D. ampelina	Several plant pathogens	yes	D. citri, D. destruens, D. longicolla, D. phragmitis
	gene_13450.t1	hypothetical protein UCDDA912_g02500	D. batatas, D. helianthi, D. ampelina	Several plant pathogens		D. destruens, D. longicolla, D. phragmitis
	gene_13467.t1	hypothetical protein DPV78_006810		Several plant pathogens		D. longicolla
	gene_13472.t1	hypothetical protein UCDDA912_g02490	D. batatas, D. helianthi, D. ampelina	Several plant pathogens		D. destruens, D. longicolla, D. phragmitis
	gene_13514.t1	hypothetical protein UCDDA912_g00193	D. citri, D. batatas, D. helianthi, D. ampelina	Colletotrichum sp.	yes	D. citri, D. destruens, D. longicolla, D. phragmitis
	gene_13651.t1	hypothetical protein VPNG_03508	D. citri, D. helianthi	Cytosp.ora sp., Valsa sp.		D. citri, D. phragmitis
	gene_13672.t1	putative pectate lyase F	D. citri, D. batatas, D. helianthi	Colletotrichum sp.		D. destruens, D. longicolla
	gene_14083.t1	hypothetical protein PpBr36_04026		Several plant pathogens		D. destruens, D. longicolla, D. phragmitis
	gene_14124.t1	hypothetical protein CFIO01_13625	D. citri	Several plant pathogens	yes	D. citri, D. destruens, D. longicolla, D. phragmitis
	gene_14199.t1	glycoside hydrolase family 45 protein	D. citri	Several plant pathogens	yes	D. citri, D. destruens, D. longicolla, D. phragmitis
	gene_14304.t1	signal peptide-containing protein	D. citri	Several plant pathogens		D. citri, D. destruens, D. longicolla
	gene_14317.t1	putative alpha-N-acetylglucosaminidase	D. citri, D. batatas, D. helianthi, D. ampelina	Several plant pathogens	yes	D. citri, D. destruens, D. longicolla, D. phragmitis
	gene_14328.t1	putative glutamine-serine-proline rich	D. citri, D. batatas, D. helianthi, D. ampelina	Valsa sp.	yes	D. citri, D. destruens, D. longicolla, D. phragmitis
	gene_14459.t1	putative aldehyde dehydrogenase	D. citri, D. batatas, D. helianthi, D. ampelina	Colletotrichum sp.		D. citri, D. destruens, D. longicolla
	gene_14593.t1	hypothetical protein UCDDA912_g06500	D. citri, D. batatas, D. helianthi, D. ampelina	Several plant pathogens		D. destruens, D. phragmitis
	gene_14719.t1	pectate lyase	D. citri, D. batatas, D. helianthi, D. ampelina	Several plant pathogens	yes	D. citri, D. destruens, D. longicolla, D. phragmitis
	gene_14945.t1	putative wd40 repeat-like protein	D. citri, D. batatas, D. helianthi, D. ampelina	Several plant pathogens	yes	D. citri, D. destruens, D. longicolla, D. phragmitis
	gene_15271.t1	uncharacterized protein INS49_009875	D. citri	Colletotrichum sp.		D. citri, D. phragmitis
	gene_15441.t1	intracellular hyphae protein 1	D. citri, D. batatas, D. helianthi, D. ampelina	Colletotrichum sp.		D. destruens, D. phragmitis
	gene_15818.t1	Cell wall glyco protein	D. citri, D. batatas, D. helianthi, D. ampelina	Several plant pathogens	yes	D. citri, D. destruens, D. longicolla, D. phragmitis
	gene_15884.t1	fungal hydrophobin	D. citri, D. ampelina	Several plant pathogens	yes	D. citri, D. destruens, D. longicolla, D. phragmitis
	gene_15971.t1	hypothetical protein DHEL01_v204239	D. citri, D. batatas, D. helianthi	Several plant pathogens		D. destruens, D. longicolla, D. phragmitis
	gene_16032.t1	hypothetical protein DL98DRAFT_590336	D. citri	Cadophora sp., Hymenoscyphus sp.		D. longicolla, D. phragmitis
	gene_16083.t1	hypothetical protein UCDDA912_g09646	D. citri, D. batatas, D. helianthi, D. ampelina	Several plant pathogens		D. citri, D. phragmitis
	gene_16222.t1	pectate lyase F	D. citri, D. batatas, D. helianthi, D. ampelina	Several plant pathogens		D. citri, D. phragmitis
	gene_16419.t1	hypothetical protein UCDDA912_g02095	D. citri, D. batatas, D. helianthi, D. ampelina	Several plant pathogens		D. longicolla
	gene_16550.t1	hypothetical protein DHEL01_v212839	D. citri, D. batatas, D. helianthi	Several plant pathogens	yes	D. citri, D. destruens, D. longicolla, D. phragmitis
	gene_16684.t1	unnamed protein product		Several plant pathogens		D. citri, D. phragmitis
	gene_16792.t1	hypothetical protein CTRI78_v010294	D. citri	Colletotrichum sp.		D. citri, D. phragmitis
	gene_17261.t1	carbohydrate-binding module family 1 protein	D. citri, D. batatas, D. helianthi, D. ampelina	Several plant pathogens		D. citri, D. phragmitis
	gene_17838.t1	hypothetical protein		Sandaracinus sp., Myxococcales sp.		D. citri
	gene_17840.t1	hypothetical protein GQ607_009148		Colletotrichum sp.		D. longicolla
	gene_17971.t1	putative 1,4-beta-D-glucan cellobiohydrolase A	D. citri, D. batatas, D. helianthi, D. ampelina	Several plant pathogens	yes	D. citri, D. destruens, D. longicolla, D. phragmitis
	gene_18293.t1	hypothetical protein DHEL01_v212381	D. helianthi, D. batatas	Several plant pathogens		D. destruens, D. longicolla
	gene_18351.t1	hypothetical protein DHEL01_v201501	D. ampelina	Several plant pathogens
	gene_17286.t1	hypothetical protein UCDDA912_g09332	D. citri, D. batatas, D. helianthi, D. ampelina	Cryphonectria sp.		D. destruens
	gene_17324.t1	Protein CAP22	D. citri, D. batatas, D. helianthi, D. ampelina	Several plant pathogens	yes	D. citri, D. destruens, D. longicolla, D. phragmitis
	gene_17379.t1	hypothetical protein UCDDA912_g05007	D. citri, D. batatas, D. helianthi, D. ampelina	several pathogenic fungi		D. citri, D. destruens, D. longicolla
	gene_17587.t1	hypothetical protein DHEL01_v204906	D. citri, D. batatas, D. helianthi, D. ampelina	Several plant pathogens	yes	D. citri, D. destruens, D. longicolla, D. phragmitis
	gene_01462.t1	hypothetical protein UCRNP2_6738		Several plant pathogens
	gene_01780.t1	predicted protein		Several plant pathogens
	gene_05761.t1	hypothetical protein CSIM01_13334		Several plant pathogens
	gene_09707.t1	hypothetical protein F66182_6057		Colletotrichum sp., Fusarium sp.
	gene_18148.t1	HET-domain-containing protein		Several plant pathogens
	gene_01806.t1	hypothetical protein RirG_039110	D. citri			D. longicolla
	gene_02294.t1	hypothetical protein UCDDA912_g08144	D. citri, D. batatas, D. helianthi, D. ampelina			D. citri, D. destruens, D. longicolla
	gene_02806.t1	hypothetical protein UCDDA912_g01923	D. citri			D. capsici, D.citri, D. longicolla, D. phragmitis
	gene_04576.t1	hypothetical protein DHEL01_v212810	Diaporthe citri, helianthi			D. capsici, D.citri, D. destruens, D. phragmitis
	gene_04691.t1	uncharacterized protein INS49_012633	D. citri			D. capsici, D.citri
	gene_05507.t1	hypothetical protein DHEL01_v209281	D. citri, D. batatas, D. helianthi		yes	D. capsici, D.citri, D. destruens, D. longicolla, D. phragmitis
	gene_06327.t1	hypothetical protein UCDDA912_g03362	D. citri, D. batatas, D. helianthi, D. ampelina			D. capsici, D.citri, D. longicolla, D. phragmitis
	gene_08401.t1	hypothetical protein DHEL01_v202110	D. citri, D. batatas, D. helianthi			D. longicolla
	gene_10233.t1	hypothetical protein DHEL01_v207941	D. citri, D. batatas, D. helianthi, D. ampelina			D. longicolla, D. phragmitis
	gene_16594.t1	hypothetical protein UCDDA912_g04844	D. citri, D. batatas, D. helianthi, D. ampelina			D. longicolla, D. phragmitis
	gene_17150.t1	uncharacterized protein INS49_002203	D. citri		yes	D. citri, D. destruens, D. longicolla, D. phragmitis
	gene_01971.t1	no hit
	gene_02158.t1	no hit
	gene_03352.t1	no hit
	gene_06736.t1	no hit
