# Supplementary material for: Comparative genomics of plant pathogenic Diaporthe species and transcriptomics of Diaporthe caulivora during host infection reveal insights into pathogenic strategies of the genus
Source: BMC Genomics. 2022 Mar 3;23:175. doi: 10.1186/s12864-022-08413-y (PMC8896106; doi:10.1186/s12864-022-08413-y)
Supplement: Supplementary file 8 — Additional file 8. Predicted CAZymes in the different Diaporthe species. CAZymes shared with one or more Diaporthe species or present only in one species are indicated. [file 12864_2022_8413_MOESM8_ESM.xlsx]

## Sheet: D. caulivora
	Additional File 8: Predicted CAZymes in the different Diaporthe species. CAZymes shared with one or more Diaporthe species or present only in one species are indicated.
	Seq_id of shared genes	Description	Enzyme Names	CAZymes family HMM	HMM Length	Substrate
	gene_00020.t1	putative FAD-binding oxidoreductase	Oxidoreductases	AA7	58-261	***
	gene_00029.t1	glycoside hydrolase family 61 protein	*	AA9	9-232	***
	gene_00062.t1	pectate lyase	Lyases	PL1_4	113-302	***
	gene_00065.t1	putative endo-beta-1,4-glucanase D	Glycosylases; Hydrolases	AA9	8-219	***
	gene_00097.t1	extracellular invertase	*	GH32	51-438	Sucrose
	gene_00119.t1	FAD-binding domain-containing protein	Oxidoreductases	AA7	127-318	***
	gene_00181.t1	polysaccharide lyase family 11 protein	*	PL11_2	117-325+349-552	***
	gene_00194.t1			CE12	44-231	***
	gene_00204.t1	Rhamnogalacturonan acetylesterase RhgT	Hydrolases	AA16	17-185	***
	gene_00258.t1	putative chitin binding protein	*	AA7	101-502	***
	gene_00264.t1	DUF1680-domain-containing protein	*	GH146	41-556	arabinofuranose
	gene_00282.t1	exoglucanase 1	Glycosylases; Hydrolases; Glycosylases	GH7	19-444	Cellulose
	gene_00336.t1	glucooligosaccharide oxidase	Oxidoreductases	AA7	59-274	***
	gene_00478.t1	putative beta-glucosidase F	Glycosylases; Beta-glucosidase; Hydrolases; Glycosylases	GH3	85-294	Cellulose, Hemicellulose (xylan, xyloglucan), Pectin
	gene_00767.t1	Mannan endo-1,6-alpha-mannosidase DCW1	Glycosylases; Mannan endo-1,6-alpha-mannosidase; Hydrolases; Alpha-mannosidase; Glycosylases	GH76	28-398	Oligosaccharides
	gene_00953.t1	extracellular protein	*	AA11	34-214	***
	gene_00964.t1	glycosyl hydrolase	Glycosylases; Hydrolases; Glycosylases	GH43_26	24-274	Hemicellulose (xylan), Pectin (rhamnogalacturonan I)
	gene_01080.t1	endoglucanase, putative	Glycosylases; Hydrolases; Glycosylases	GH5_5	31-305	Cellulose, Hemicellulose (galactomannan), Pectin (rhamnogalacturonan I)
	gene_01106.t1	glycosyl hydrolase family 43	Glycosylases; Hydrolases; Glycosylases	GH43_30	49-329	Hemicellulose (xylan), Pectin (rhamnogalacturonan I)
	gene_01126.t1	putative wsc domain containing protein	Acting on a peroxide as acceptor; Oxidoreductases; Acting on a peroxide as acceptor	AA2	61-242	***
	gene_01182.t1	GMC oxidoreductase	Acting on the CH-OH group of donors; Oxidoreductases	AA3_2	28-607	Cellulose
	gene_01194.t1	glycoside hydrolase family 7 protein	Glycosylases; Hydrolases; Glycosylases	GH7	20-464	Cellulose
	gene_01211.t1	glycoside hydrolase	Mannosyl-oligosaccharide glucosidase; Glycosylases; Hydrolases; Glycosylases	GH63	592-804	Oligosaccharides
	gene_01298.t1	putative chitin- domain 3 protein	*	AA11	22-219	***
	gene_01449.t1	acid trehalase	Hydrolases	GH65	449-794	Polysaccharides
	gene_01551.t1	Six-hairpin glycosidase-like protein	Hydrolases	GH78	412-812	Pectin
	gene_01661.t1	GPI-anchored cell wall beta-1,3-endoglucanase EglC	Glycosylases; Hydrolases; Glycosylases	GH17	71-293	Polysaccharides
	gene_01819.t1	glycoside hydrolase family 18 protein	Glycosylases; Hydrolases; Chitinase; Glycosylases	GH18	164-512	Polysaccharides
	gene_01821.t1	Beta-glucosidase A	Glycosylases; Beta-glucosidase; Hydrolases; Glycosylases	GH3	110-331	Cellulose, Hemicellulose (xylan, xyloglucan), Pectin
	gene_01882.t1	1,3-beta-glucanosyltransferase gel4	Transferases; Hydrolases	GH72+CBM43	18-332+383-470	Polysaccharides
	gene_01886.t1	glycosyl hydrolase family 61	Hydrolases	AA9	13-237	***
	gene_01887.t1	pectin lyase	Lyases	PL1_4	108-289	***
	gene_01891.t1	Endopolygalacturonase 1	Glycosylases; Hydrolases; Endo-polygalacturonase; Glycosylases	GH28	38-356	Pectin (homogalacturonan, rhamnogalacturonan I)
	gene_01904.t1	concanavalin A-like lectin/glucanase domain-containing protein	Glycosylases; Hydrolases; Glycosylases	GH16_18	68-224	Hemicellulose
	gene_01913.t1	glycoside hydrolase family 61 protein	Hydrolases	AA9	8-259	***
	gene_01929.t1	Protein ral2	*	CBM87+CE18	83-301+304-668	***
	gene_02026.t1	PHB depolymerase family esterase	Acting on ester bonds; Hydrolases; Acting on ester bonds; Carboxylesterase	CE1	37-235	***
	gene_02035.t1	glycosyl hydrolase family 18	Glycosylases; Hydrolases; Chitinase; Glycosylases	GH18	38-403	Polysaccharides
	gene_02045.t1	FAD binding domain-containing protein	Oxidoreductases	AA7	68-509	***
	gene_02085.t1	carbohydrate esterase family 1 protein	Acting on ester bonds; Hydrolases; Acting on ester bonds; Carboxylesterase	CE1	38-225	***
	gene_02122.t1	kelch domain-containing protein	*	AA5_2	146-734	***
	gene_02146.t1	pectate lyase L	Lyases	PL9_3	16-382	***
	gene_02175.t1	Non-reducing end alpha-L-arabinofuranosidase BoGH43A	Glycosylases; Hydrolases; Glycosylases	GH43_14	23-325	Hemicellulose (xylan), Pectin (rhamnogalacturonan I)
	gene_02184.t1	multicopper oxidase	Oxidoreductases	AA1_3	48-361	***
	gene_02188.t1	polysaccharide lyase family 1 protein	Lyases	PL1_9	79-258	***
	gene_02236.t1	putative pectate lyase	Lyases	PL3_2	122-307	***
	gene_02241.t1	glycoside hydrolase family 11 protein	Glycosylases; Endo-1,4-beta-xylanase; Hydrolases; Glycosylases	GH11	50-216	Hemicellulose (xylan)
	gene_02289.t1	SGNH hydrolase	*	CE3	51-312	***
	gene_02315.t1	probable endopolygalacturonase	Glycosylases; Hydrolases; Endo-polygalacturonase; Glycosylases	GH28	50-369	Pectin (homogalacturonan, rhamnogalacturonan I)
	gene_02421.t1	FAD/NAD(P)-binding domain-containing protein	Acting on the CH-OH group of donors; Oxidoreductases	AA8+AA3_1	28-206+236-761	***
	gene_02422.t1	Thermolabile hemolysin	Acting on ester bonds; Hydrolases	CE16	98-356	***
	gene_02452.t1	exo-rhamnogalacturonase b	Glycosylases; Hydrolases; Endo-polygalacturonase; Glycosylases	GH28	76-404	Pectin (homogalacturonan, rhamnogalacturonan I)
	gene_02475.t1	putative spore coat protein sp96 precursor	*	AA11	20-219	***
	gene_02614.t1	endoglucanase 1	Glycosylases; Hydrolases; Glycosylases; Cellulase	GH5_5	20-325	Cellulose, Hemicellulose (galactomannan), Pectin (rhamnogalacturonan I)
	gene_02769.t1	putative glycoside hydrolase protein	*	GH128	184-389	Polysaccharides
	gene_02807.t1	multicopper oxidase	Acting on a peroxide as acceptor; Oxidoreductases; Acting on a peroxide as acceptor	AA1_2	45-380	***
	gene_02873.t1	carbohydrate esterase family 5 protein	Acting on ester bonds; Hydrolases; Cutinase; Acting on ester bonds; Carboxylesterase	CE5	30-232	***
	gene_02885.t1	1,3-beta-glucanosyltransferase gel3	Transferases	GH72	17-293	Polysaccharides
	gene_03042.t1	putative acetylxylan esterase precursor	Hydrolases	CE5	44-261	***
	gene_03051.t1	Mannan endo-1,6-alpha-mannosidase DCW1	Glycosylases; Mannan endo-1,6-alpha-mannosidase; Hydrolases; Alpha-mannosidase; Glycosylases	GH76	28-403	Oligosaccharides
	gene_03087.t1	xyloglucan-specific endo-beta-1,4-glucanase A	Glycosylases; Hydrolases; Glycosylases; Cellulase	GH12	241-388	Cellulose, Hemicellulose (xyloglucan)
	gene_03092.t1	glycosyl hydrolase family 81	Glycosylases; Hydrolases; Endo-1,3(4)-beta-glucanase; Glycosylases	GH81	69-765	Polysaccharides
	gene_03104.t1	putative beta-galactosidase E	Glycosylases; Hydrolases; Beta-galactosidase; Glycosylases	GH35	52-384	Hemicellulose (xylan, xyloglucan, galactomannan)
	gene_03120.t1	putative carbohydrate-binding module family 1 protein	*	GH131	22-262	Cellulose / Hemicelulose
	gene_03129.t1	exoglucanase 3 precursor	Glycosylases; Hydrolases; Glycosylases	GH6	57-349	Cellulose
	gene_03196.t1	putative glycosyl hydrolase family 61	Hydrolases	AA9	9-234	***
	gene_03207.t1	related to spore coat protein SP96 precursor	*	AA11	19-218	***
	gene_03256.t1	glycosyl hydrolase family 61-domain-containing protein	Hydrolases	AA9	9-227	***
	gene_03257.t1	Endo-1,4-beta-xylanase 1	Glycosylases; Endo-1,4-beta-xylanase; Hydrolases; Glycosylases	GH10	20-332	Hemicellulose (xylan)
	gene_03268.t1	putative glycosyl hydrolase protein	Hydrolases	GH76	51-371	Oligosaccharides
	gene_03366.t1	carbohydrate esterase family 1 protein	Acting on ester bonds; Hydrolases; Acetylxylan esterase; Acting on ester bonds; Carboxylesterase	GH53	26-364	Pectin (rhamnogalacturonan I)
	gene_03482.t1	1,4-alpha-glucan-branching enzyme	Glycosylases; 1,4-alpha-glucan branching enzyme; Glycosyltransferases; Transferases; Hydrolases; Glycosyltransferases; Glycosylases	CE1	43-241	***
	gene_03581.t1	glycoside hydrolase	Glycosylases; Hydrolases; Glycosylases	AA9	12-234	***
	gene_03586.t1	putative beta-glucosidase D	Glycosylases; Hydrolases; Glycosylases	GH1	123-590	Cellulose, Hemicellulose (xylan, xyloglucan), Pectin (rhamnogalacturonan I
	gene_03611.t1	putative glycosyltransferase family 1 protein	Glycosyltransferases; Transferases	GH11	43-221	Hemicellulose (xylan)
	gene_03688.t1	FAD-binding domain-containing protein	Oxidoreductases	AA7	55-263	***
	gene_03750.t1	polysaccharide deacetylase	Acting on carbon-nitrogen bonds, other than peptide bonds; Hydrolases	AA7	71-275	***
	gene_03865.t1	Conidial yellow pigment biosynthesis polyketide synthase	Beta-ketoacyl-[acyl-carrier-protein] synthase I; Fatty-acid synthase system; Acyltransferases; Acting on ester bonds; Transferases; Hydrolases; Acyltransferases	CE8	33-305	***
	gene_03873.t1	Six-hairpin glycosidase	Glycosylases; Hydrolases	PL1_4	207-398	***
	gene_03883.t1	FAD-binding domain-containing protein	*	GH78	246-634	Pectin
	gene_03921.t1	FAD binding domain-containing protein	Oxidoreductases	AA7	60-499	***
	gene_03929.t1	arabinogalactan endo-1,4-beta-galactosidase	Glycosylases; Hydrolases; Arabinogalactan endo-beta-1,4-galactanase; Glycosylases	GH53	22-351	Pectin (rhamnogalacturonan I)
	gene_04085.t1	glycoside hydrolase family 43	Glycosylases; Hydrolases; Glycosylases	GH43_24	49-289	Hemicellulose (xylan), Pectin (rhamnogalacturonan I)
	gene_04120.t1	concanavalin A-like lectin/glucanase domain-containing protein	Glycosylases; Hydrolases; Glycosylases; Cellulase	GH12	112-255	Cellulose, Hemicellulose (xyloglucan)
	gene_04133.t1	lysophospholipase A	Acting on ester bonds; Hydrolases	CE16	42-344	***
	gene_04186.t1	axe1 cleaves acetyl side chain groups acetyl xylan	Hydrolases	CE5	33-236	***
	gene_04220.t1	putative glycoside hydrolase family 72 protein	Transferases; Hydrolases	GH72	31-330	Polysaccharides
	gene_04289.t1	Alcohol oxidase	Acting on the CH-OH group of donors; Oxidoreductases	AA3_2	40-633	Cellulose
	gene_04297.t1	glycoside hydrolase family 128 protein	Hydrolases	GH128	64-287	Polysaccharides
	gene_04302.t1	glycoside hydrolase	Hydrolases	AA9	6-223	***
	gene_04349.t1	pectate lyase	Carbon-oxygen lyases; Pectate lyase; Lyases; Carbon-oxygen lyases	PL3_2	86-276	***
	gene_04425.t1	6-hydroxy-D-nicotine oxidase	Oxidoreductases	AA7	178-607	***
	gene_04483.t1	glycoside hydrolase family 5 protein	Glycosylases; Hydrolases; Glycosylases; Cellulase	GH5_5	37-330	Cellulose, Hemicellulose (galactomannan), Pectin (rhamnogalacturonan I)
	gene_04484.t1	cellobiose dehydrogenase	Acting on the CH-OH group of donors; Cellobiose dehydrogenase (acceptor); Oxidoreductases	AA8+AA3_1	29-216+253-802	***
	gene_04582.t1	glycoside hydrolase family 79 protein	*	GH79	48-477	Pectin (rhamnogalacturonan I)
	gene_04650.t1	glycosyl hydrolase family 61	Hydrolases	AA9	11-233	***
	gene_04728.t1	putative glycoside hydrolase family 61 protein	*	AA9	10-233	***
	gene_04736.t1	putative glycoside hydrolase family 16 protein	Glycosylases; Hydrolases; Glycosylases	GH16_3	32-279	Hemicellulose
	gene_04812.t1	carbohydrate-binding module family 35 protein	Glycosylases; Hydrolases; Glycosylases	GH43_25	46-258	Hemicellulose (xylan), Pectin (rhamnogalacturonan I)
	gene_04918.t1	Expansin-like protein 1	*	CBM63	191-260	***
	gene_04962.t1	galactan 1,3-beta-galactosidase	Glycosylases; Hydrolases; Glycosylases	GH43_24	46-277	Hemicellulose (xylan), Pectin (rhamnogalacturonan I)
	gene_04963.t1	glycosyl hydrolase family 31	Glycosylases; Alpha-glucosidase; Beta-glucosidase; Hydrolases; Glycosylases	GH31	256-825	Hemicellulose (xyloglucan)
	gene_05042.t1	putative glycoside hydrolase family 76 protein	Glycosylases; Mannan endo-1,6-alpha-mannosidase; Hydrolases; Alpha-mannosidase; Glycosylases	GH76	28-395	Oligosaccharides
	gene_05142.t1	carbohydrate esterase family 15 protein	*	CE15	84-399	***
	gene_05184.t1	Mannan endo-1,4-beta-mannosidase B	Glycosylases; Hydrolases; Glycosylases	GH5_7	75-358	Cellulose, Hemicellulose (galactomannan), Pectin (rhamnogalacturonan I)
	gene_05225.t1	putative GMC oxidoreductase	*	AA3_2	50-280+283-506	***
	gene_05267.t1	pectin lyase fold/virulence factor	Glycosylases; Hydrolases; Lyases; Endo-polygalacturonase; Glycosylases	GH28	68-375	Pectin (homogalacturonan, rhamnogalacturonan I)
	gene_05321.t1	1,3-beta-glucanosyltransferase gel1 precursor	Transferases	GH72	30-329	Polysaccharides
	gene_05358.t1	FAD binding domain-containing protein	Oxidoreductases	AA7	61-269	***
	gene_05360.t1	pectate lyase a	Carbon-oxygen lyases; Pectin lyase; Lyases; Carbon-oxygen lyases	PL1_4	114-298	***
	gene_05372.t1	putative dna-directed rna polymerase protein	Hydrolases	AA11	21-218	***
	gene_05376.t1	Beta-galactosidase BoGH2A	Glycosylases; Hydrolases; Glycosylases	GH2	32-827	Hemicellulose (xylan, xyloglucan, galactomannan), Pectin (rhamnogalacturonan I)
	gene_05378.t1	putative isoamyl alcohol protein	Oxidoreductases	AA7	128-319	***
	gene_05431.t1	carbohydrate esterase family 1 protein	Acting on ester bonds; Hydrolases; Acetylxylan esterase; Acting on ester bonds; Carboxylesterase	CE1	54-253	***
	gene_05492.t1	glycoside hydrolase family 35 protein	Glycosylases; Hydrolases; Beta-galactosidase; Glycosylases	GH35	40-359	Hemicellulose (xylan, xyloglucan, galactomannan)
	gene_05497.t1	glycoside hydrolase family 42 protein	Glycosylases; Hydrolases; Beta-galactosidase; Glycosylases	GH42	54-444	Oligosaccharides
	gene_05501.t1	glycoside hydrolase family 3 protein	Glycosylases; Beta-glucosidase; Hydrolases; Glycosylases	GH3	66-273	Cellulose, Hemicellulose (xylan, xyloglucan), Pectin
	gene_05510.t1	glycoside hydrolase family 10 protein	Glycosylases; Endo-1,4-beta-xylanase; Hydrolases; Glycosylases	GH10	29-333	Hemicellulose (xylan)
	gene_05523.t1	glycoside hydrolase family 92 protein	Hydrolases	GH92	263-774	Oligosaccharides Mannosyl-oligosaccharide
	gene_05528.t1	BChain B, LACCASE-1	Acting on diphenols and related substances as donors; Oxidoreductases; Acting on diphenols and related substances as donors; Laccase	AA1_3	54-365	***
	gene_05548.t1	Acetylxylan esterase 2	Hydrolases	CE5	48-244	***
	gene_05563.t1	concanavalin A-like lectin/glucanase	Glycosylases; Hydrolases; Glycosylases	GH16_18	72-230	Hemicellulose
	gene_05572.t1	Versatile peroxidase VPL1	Acting on a peroxide as acceptor; Oxidoreductases; Acting on a peroxide as acceptor	AA2	109-353	***
	gene_05614.t1	putative chitinase 10		GH71+CBM24+GH18	22-411+454-620+640-967	Polysaccharides
	gene_05638.t1	Alcohol oxidase	Oxidoreductases	AA3_2	33-618	Cellulose
	gene_05640.t1	cellobiose dehydrogenase	Acting on the CH-OH group of donors; Oxidoreductases	AA3_1	23-561	Cellulose
	gene_05651.t1	carbohydrate esterase family 5 protein	Glycosylases; Hydrolases	CE5	29-233	***
	gene_05658.t1	glucose-methanol-choline oxidoreductase	Oxidoreductases	AA3_2	33-607	Cellulose
	gene_05659.t1	putative endopolygalacturonase C	Glycosylases; Hydrolases; Endo-polygalacturonase; Glycosylases	GH28	44-368	Pectin (homogalacturonan, rhamnogalacturonan I)
	gene_05676.t1	putative pectinesterase	Acting on ester bonds; Pectinesterase; Hydrolases; Acting on ester bonds; Carboxylesterase	CE8	30-315	***
	gene_05733.t1	multicopper oxidase	Acting on diphenols and related substances as donors; Oxidoreductases; Acting on diphenols and related substances as donors; Laccase	AA1_3	54-367	***
	gene_05797.t1	hypothetical protein UCDDA912_g09201	*	GH131	27-286	Cellulose / Hemicelulose
	gene_05855.t1	Cellobiose dehydrogenase	*	AA8	32-218	***
	gene_05862.t1	Lipase, GDSL-like protein	Acting on ester bonds; Hydrolases; Acting on ester bonds; Carboxylesterase	CE2	187-427	***
	gene_05873.t1	Rhamnogalacturonate lyase A	Rhamnogalacturonan endolyase; Carbon-oxygen lyases; Lyases; Carbon-oxygen lyases	PL4_1	18-529	***
	gene_06007.t1	glycoside hydrolase family 61 protein	Oxidoreductases; Hydrolases	AA9	7-221	***
	gene_06038.t1	mannan endo-1,4-beta-mannosidase-like protein	*	CBM35+GH26	23-138+154-455	***
	gene_06043.t1	putative cutinase	Acting on ester bonds; Hydrolases; Cutinase; Acting on ester bonds; Carboxylesterase	CE5	78-248	***
	gene_06059.t1	FAD binding domain-containing protein	Oxidoreductases	AA7	47-474	***
	gene_06079.t1	rhamnogalacturonate lyase	Rhamnogalacturonan endolyase; Carbon-oxygen lyases; Lyases; Carbon-oxygen lyases	PL4_5	36-557	***
	gene_06092.t1	glycoside hydrolase family 28 protein	Glycosylases; Hydrolases; Endo-polygalacturonase; Glycosylases	GH28	79-415	Pectin (homogalacturonan, rhamnogalacturonan I)
	gene_06132.t1	glycoside hydrolase family 3 protein	Glycosylases; Hydrolases; Glycosylases	GH3	72-333	Cellulose, Hemicellulose (xylan, xyloglucan), Pectin
	gene_06200.t1	acid trehalase	*	GH65	378-742	Polysaccharides
	gene_06273.t1	putative cutinase	Acting on ester bonds; Hydrolases; Cutinase; Acting on ester bonds; Carboxylesterase	CE5	55-224	***
	gene_06274.t1	putative pectin lyase C	Lyases	PL1_4	114-298	***
	gene_06304.t1	glycosyl hydrolase family 16	Glycosylases; Hydrolases; Glycosylases	GH16_18	68-224	Hemicellulose
	gene_06309.t1	glycoside hydrolase family 61 protein	Hydrolases	AA9	10-262	***
	gene_06315.t1	rhamnogalacturonase A precursor	Glycosylases; Hydrolases; Endo-polygalacturonase; Glycosylases	GH28	67-352	Pectin (homogalacturonan, rhamnogalacturonan I)
	gene_06378.t1	polysaccharide lyase family 1 protein	Lyases	PL1_6	158-381	***
	gene_06410.t1	FAD-binding domain-containing protein	Oxidoreductases	AA7	67-264	***
	gene_06412.t1	Glycoside hydrolase family 43	Glycosylases; Hydrolases; Glycosylases	GH43_26	22-303	Hemicellulose (xylan), Pectin (rhamnogalacturonan I)
	gene_06552.t1	putative endo-beta-1,4-glucanase D	*	AA9	6-200	***
	gene_06553.t1	putative alpha-1,3-glucanase/mutanase	*	GH71+CBM24	37-428+560-635	***
	gene_06858.t1	polysaccharide lyase family 3 protein	Carbon-oxygen lyases; Pectate lyase; Lyases; Carbon-oxygen lyases	PL3_2	43-228	***
	gene_06897.t1	putative exoglucanase type C	Glycosylases; Hydrolases	GH7	25-449	Cellulose
	gene_06904.t1	GMC oxidoreductase	*	AA3_2	48-582	***
	gene_06920.t1	glycoside hydrolase, family 16	Glycosylases; Hydrolases; Glycosylases	GH16_23	104-300	Hemicellulose
	gene_06952.t1	glycoside hydrolase family 30 protein	Glycosylases; Hydrolases; Glucosylceramidase; Glycosylases	GH30_3	61-476	Polysaccharides
	gene_06977.t1	glycoside hydrolase family 76	Glycosylases; Mannan endo-1,6-alpha-mannosidase; Hydrolases; Alpha-mannosidase; Glycosylases	GH76	30-412	Oligosaccharides
	gene_06990.t1	hypothetical protein BS50DRAFT_502972	*	GH134	31-189	not know
	gene_07001.t1	alcohol oxidase	*	AA3_2	37-659	***
	gene_07026.t1	isoamyl alcohol oxidase	Oxidoreductases	AA7	119-583	***
	gene_07029.t1	putative alpha-l-rhamnosidase a	*	GH78	98-690	Pectin
	gene_07113.t1	glycoside hydrolase family 28 protein	Glycosylases; Hydrolases; Endo-polygalacturonase; Glycosylases	GH28	73-383	Pectin (homogalacturonan, rhamnogalacturonan I)
	gene_07129.t1	Six-hairpin glycosidase	Glycosylases; Hydrolases; Alpha,alpha-trehalase; Glycosylases	GH142	38-518	not know
	gene_07133.t1	Alkali-sensitive linkage protein 1	*	GH128	50-290	Polysaccharides
	gene_07137.t1	glycoside hydrolase family 61 protein	Glycosylases; Oxidoreductases; Hydrolases; Glycosylases; Cellulase	AA9	6-216	***
	gene_07139.t1	glycoside hydrolase family 43	Hydrolases	GH43_21	76-303	Hemicellulose (xylan), Pectin (rhamnogalacturonan I)
	gene_07147.t1	glycoside hydrolase family 55 protein	Hydrolases; Lyases	GH55	25-772	Polysaccharides
	gene_07468.t1	carbohydrate esterase family 1 protein	Acting on ester bonds; Hydrolases; Feruloyl esterase; Acting on ester bonds; Carboxylesterase	CE1	44-219	***
	gene_07485.t1	glycosyl hydrolase family 43	Glycosylases; Hydrolases; Glycosylases	GH43_30	47-330	Hemicellulose (xylan), Pectin (rhamnogalacturonan I)
	gene_07489.t1	multicopper oxidase	*	AA1	192-349+393-687
	gene_07538.t1	Cellobiose dehydrogenase	Acting on the CH-OH group of donors; Glycosylases; Cellobiose dehydrogenase (acceptor); Cellulose 1,4-beta-cellobiosidase (non-reducing end); Oxidoreductases; Xyloglucan-specific endo-processive beta-1,4-glucanase; Hydrolases; Glycosylases; Cellulase	AA8+AA3_1	31-222+251-798	***
	gene_07595.t1	putative carbohydrate-binding module family 1 protein	Hydrolases	GH131	19-259	Cellulose / Hemicelulose
	gene_07602.t1	putative beta-galactosidase C	Glycosylases; Hydrolases; Beta-galactosidase; Glycosylases	GH35	36-370	Hemicellulose (xylan, xyloglucan, galactomannan)
	gene_07666.t1	six-hairpin glycosidase	*	PL27	56-284	***
	gene_07707.t1	6-hydroxy-D-nicotine oxidase	Oxidoreductases	AA7	129-558	***
	gene_07838.t1	cellulose-growth-specific protein	Hydrolases	AA9	7-227	***
	gene_07935.t1	glycoside hydrolase family 5 protein	Glycosylases; Hydrolases; Glycosylases	GH5_11	33-368	Cellulose, Hemicellulose (galactomannan), Pectin (rhamnogalacturonan I)
	gene_08015.t1	fungal cellulose binding domain-containing protein	*	AA9	6-152	***
	gene_08046.t1	glycosyl hydrolase	Glycosylases; Hydrolases; Glycosylases	GH43_14	24-164	Hemicellulose (xylan), Pectin (rhamnogalacturonan I)
	gene_08420.t1	Pectate lyase L	Lyases	PL9_3	20-377	***
	gene_08509.t1	putative secreted protein	*	GH106	29-864	Polysaccharides
	gene_08533.t1	related to endo-1,3-beta-glucanase	Glycosylases; Hydrolases; Glycosylases	GH16_3	61-330	Hemicellulose
	gene_08568.t1	cell wall glucanase	Glycosylases; Hydrolases; Glycosylases	GH16_19	107-272	Hemicellulose
	gene_08577.t1	feruloyl esterase B	Acting on ester bonds; Hydrolases; Acting on ester bonds; Carboxylesterase	CE1	36-189	***
	gene_08584.t1	Endo-1,4-beta-xylanase B	Glycosylases; Endo-1,4-beta-xylanase; Hydrolases; Glycosylases	GH11	60-242	Hemicellulose (xylan)
	gene_08598.t1	Acetylxylan esterase 2	Hydrolases	CE5	27-223	***
	gene_08620.t1	fad-binding domain-containing protein	Oxidoreductases	AA7	56-283	***
	gene_08639.t1	Arabinanase/levansucrase/invertase	*	GH43_22	73-289+367-646	Hemicellulose (xylan), Pectin (rhamnogalacturonan I)
	gene_08668.t1	xyloglucan-specific endo-beta-1,4-glucanase A	Glycosylases; Hydrolases; Glycosylases; Cellulase	GH12	111-259	Cellulose, Hemicellulose (xyloglucan)
	gene_08692.t1	glycoside hydrolase family 7 protein	Glycosylases; Hydrolases; Glycosylases	GH7	19-442	Cellulose
	gene_08702.t1	fungal cellulose binding domain-containing protein	*	GH74	77-181+211-335	Cellulose, Hemicellulose (xyloglucan)
	gene_08723.t1	GDSL-like Lipase/Acylhydrolase	Hydrolases	CE3	63-256	***
	gene_08738.t1	Glycoside hydrolase family 125 protein	Hydrolases	GH125	74-507	Oligosaccharides
	gene_08742.t1	FAD binding domain-containing protein	Oxidoreductases	AA7	91-301	***
	gene_08770.t1	glycoside hydrolase family 43 protein	Glycosylases; Hydrolases; Glycosylases	GH43_14	27-321	Hemicellulose (xylan), Pectin (rhamnogalacturonan I)
	gene_08812.t1	putative glycosidase crf1	Glycosylases; Glycosyltransferases; Transferases; Hydrolases; Glycosylases	GH16_18	72-227	Hemicellulose
	gene_08844.t1	glycoside hydrolase family 47 protein	Glycosylases; Mannosyl-oligosaccharide 1,2-alpha-mannosidase; Hydrolases; Alpha-mannosidase; Glycosylases	GH47	58-529	Oligosaccharides
	gene_08856.t1	Periplasmic beta-glucosidase	Glycosylases; Hydrolases; Glycosylases	GH3	114-339	Cellulose, Hemicellulose (xylan, xyloglucan), Pectin
	gene_08871.t1	soluble quino protein glucose dehydrogenase	*	AA12	36-433	***
	gene_08909.t1	non-anchored cell wall protein 1	*	CBM87+CE18	33-250+251-615	***
	gene_08934.t1	FAD binding domain-containing	Oxidoreductases	AA7	57-247	***
	gene_08963.t1	carbohydrate esterase family 16 protein	Acting on ester bonds; Hydrolases	CE16	48-335	***
	gene_09002.t1	pectate lyase a	Lyases	PL1_7	80-260	***
	gene_09047.t1	copper radical oxidase	*	AA5	485-996	***
	gene_09169.t1	putative integral membrane protein	*	AA8	31-190	***
	gene_09188.t1	Endochitinase 1	Glycosylases; Hydrolases; Chitinase; Glycosylases	GH18	202-551	Polysaccharides
	gene_09283.t1	putative chitin- domain 3 protein	*	AA11	18-209	***
	gene_09301.t1	glycoside hydrolase family 16 protein	Glycosylases; Hydrolases; Glycosylases	GH16_1	62-296	Hemicellulose
	gene_09366.t1	putative glycoside hydrolase family 16 protein	Glycosylases; Hydrolases; Glycosylases	GH16_18	69-222	Hemicellulose
	gene_09459.t1	glycoside hydrolase family 5 protein	Hydrolases	GH5_41	129-323	Cellulose, Hemicellulose (galactomannan), Pectin (rhamnogalacturonan I)
	gene_09498.t1	glycoside hydrolase family 10 protein	Glycosylases; Endo-1,4-beta-xylanase; Hydrolases; Glycosylases	GH10	31-231	Hemicellulose (xylan)
	gene_09502.t1	Beta-hexosaminidase 2	Glycosylases; Beta-N-acetylhexosaminidase; Hydrolases; Glycosylases	GH20	186-529	Polysaccharides
	gene_09675.t1	putative glycoside hydrolase family 7 protein	Glycosylases; Hydrolases; Lyases; Glycosylases	GH7	18-449	Cellulose
	gene_09960.t1	acetylxylan esterase 2	Hydrolases	CE5	25-225	***
	gene_09978.t1	endoglucanase c	*	GH131	34-284	Cellulose / Hemicelulose
	gene_09999.t1	Endoglucanase cel12A	Glycosylases; Transferases; Hydrolases; Glycosylases; Cellulase	GH12	155-289	Cellulose, Hemicellulose (xyloglucan)
	gene_10010.t1	chitin binding protein	*	AA16	18-181	***
	gene_10030.t1	hypothetical protein UCDDA912_g05990	*	AA11	31-243	***
	gene_10051.t1	Bilirubin oxidase	Oxidoreductases	AA1	115-521	***
	gene_10063.t1	glycoside hydrolase family 30 protein	Glycosylases; Hydrolases; Glycosylases	GH30_5	22-474	Polysaccharides
	gene_10093.t1	Cellobiose dehydrogenase	Acting on the CH-OH group of donors; Oxidoreductases	AA8+AA3_1	24-200+ 227-746	***
	gene_10107.t1	putative glycoside hydrolase family 2 protein	Glycosylases; Hydrolases; Glycosylases	GH2	64-493	Hemicellulose (xylan, xyloglucan, galactomannan), Pectin (rhamnogalacturonan I)
	gene_10131.t1	glycoside hydrolase family 18 protein	Glycosylases; Hydrolases; Chitinase; Glycosylases	GH18	37-309	Polysaccharides
	gene_10134.t1	endoglucanase 7a	Glycosylases; Cellulose 1,4-beta-cellobiosidase (non-reducing end); Hydrolases; Glycosylases	GH7	24-403	Cellulose
	gene_10145.t1	putative glycosyl hydrolase family 61	Hydrolases	AA9	7-231	***
	gene_10246.t1	pectate lyase a	Pectate lyase; Carbon-oxygen lyases; Lyases; Carbon-oxygen lyases	PL1_7	87-267	***
	gene_10270.t1	hypothetical protein UCDDA912_g00961	*	PL26	23-917	***
	gene_10286.t1	L-ascorbate oxidase	Oxidoreductases	AA1	47-556	***
	gene_10290.t1	cellulose binding CEL1	Hydrolases	AA9	8-204	***
	gene_10338.t1	GMC oxidoreductase	Acting on the CH-OH group of donors; Oxidoreductases	AA3_2	30-608	Cellulose
	gene_10400.t1	alcohol oxidase	Acting on the CH-OH group of donors; Oxidoreductases	AA3_2	58-638	Cellulose
	gene_10414.t1	endo-1,4-beta-xylanase B	Glycosylases; Endo-1,4-beta-xylanase; Hydrolases; Glycosylases	GH11	45-215	Hemicellulose (xylan)
	gene_10419.t1	choline dehydrogenase	Acting on the CH-OH group of donors; Oxidoreductases	AA3	18-606	Cellulose
	gene_10511.t1	cellobiose dehydrogenase	*	AA8	37-214	***
	gene_10611.t1	Glucan endo-1,3-beta-glucosidase	*	GH64	66-238	Polysaccharides
	gene_10634.t1	glycosyl hydrolase family 16	Glycosylases; Hydrolases; Glycosylases	GH16_3	32-295	Hemicellulose
	gene_10637.t1	putative cell surface spherulin 4-like protein	*	GH135	21-221	not know
	gene_10640.t1	putative beta-glucosidase g	Glycosylases; Beta-glucosidase; Hydrolases; Glycosylases	GH3	88-311	Cellulose, Hemicellulose (xylan, xyloglucan), Pectin
	gene_10645.t1	starch binding domain-containing protein	*	AA13+CBM20	19-250+284-374	***
	gene_10650.t1	glycoside hydrolase family 79 protein	Hydrolases	GH79	57-421	Pectin (rhamnogalacturonan I)
	gene_10669.t1	Unsaturated rhamnogalacturonyl hydrolase YteR	Hydrolases	GH105	93-428	Pectin
	gene_10682.t1	polysaccharide lyase family 4 protein	Rhamnogalacturonan endolyase; Carbon-oxygen lyases; Lyases; Carbon-oxygen lyases	PL4_3	25-676	***
	gene_10706.t1	chitin deacetylase	Acting on carbon-nitrogen bonds, other than peptide bonds; Hydrolases	CE4	40-163	***
	gene_10710.t1	Alpha-fucosidase A	Glycosylases; Alpha-L-fucosidase; Hydrolases; Glycosylases	GH95	31-791	Hemicellulose (xyloglucan)
	gene_10718.t1	endopolygalacturonase 3	Glycosylases; Hydrolases; Endo-polygalacturonase; Glycosylases	GH28	69-397	Pectin (homogalacturonan, rhamnogalacturonan I)
	gene_10723.t1	putative glycoside hydrolase family 93 protein	*	GH93	47-358	Pectin (rhamnogalacturonan I)
	gene_10761.t1	putative cell wall glucanase	Glycosylases; Hydrolases; Glycosylases	GH17	158-400	Polysaccharides
	gene_10815.t1	alpha-N-arabinofuranosidase 2	Glycosylases; Hydrolases; Glycosylases	GH43_26	48-379	Hemicellulose (xylan), Pectin (rhamnogalacturonan I)
	gene_10846.t1	endoglucanase EG-1	Glycosylases; Hydrolases; Glycosylases	GH7	22-420	Cellulose
	gene_10875.t1	carbohydrate esterase family 15 protein	*	CE15	44-365	***
	gene_10883.t1	1,4-beta-D-glucan cellobiohydrolase cel6b	Glycosylases; Hydrolases; Glycosylases	GH6	54-352	Cellulose
	gene_10919.t1	cutinase	Acting on ester bonds; Hydrolases; Cutinase; Acting on ester bonds; Carboxylesterase	CE5	71-244	***
	gene_10928.t1	Glucan 1,3-beta-glucosidase	Hydrolases	GH55	17-789	Polysaccharides
	gene_10943.t1	glycosyl hydrolase family 16	Glycosylases; Hydrolases; Glycosylases	GH16_3	31-293	Hemicellulose
	gene_10977.t1	putative glycoside hydrolase family 18 protein	Glycosylases; Hydrolases; Glycosylases	GH18	24-288	Polysaccharides
	gene_11062.t1	putative glycoside hydrolase family 16 protein	Glycosylases; Hydrolases; Glycosylases	GH16_18	71-227	Hemicellulose
	gene_11078.t1	glycoside hydrolase family 5 protein	Glycosylases; Hydrolases; Glycosylases	GH5_5	23-330	Cellulose, Hemicellulose (galactomannan), Pectin (rhamnogalacturonan I)
	gene_11195.t1	glycoside hydrolase family 30 protein	Glycosylases; Hydrolases; Glucosylceramidase; Glycosylases	GH30_7	17-470	Polysaccharides
	gene_11252.t1	alpha-L-rhamnosidase A precursor	*	GH78	240-629	Pectin
	gene_11395.t1	glycosyl hydrolase family 76-domain-containing protein	*	GH76	25-391	Oligosaccharides
	gene_11465.t1	glycoside hydrolase family 5 protein	Glycosylases; Hydrolases; Glycosylases	GH5_16	63-425	Cellulose, Hemicellulose (galactomannan), Pectin (rhamnogalacturonan I)
	gene_11469.t1	putative alpha-1,3-glucanase/mutanase	Hydrolases	GH71	48-439	Polysaccharides
	gene_11520.t1	putative beta-glucosidase d	Glycosylases; Hydrolases; Glycosylases	GH3	89-319	Cellulose, Hemicellulose (xylan, xyloglucan), Pectin
	gene_11555.t1	glycoside hydrolase family 3 protein	Glycosylases; Beta-glucosidase; Hydrolases; Glycosylases	GH3	88-302	Cellulose, Hemicellulose (xylan, xyloglucan), Pectin
	gene_11559.t1	Endo-xylogalacturonan hydrolase A	Glycosylases; Hydrolases; Endo-polygalacturonase; Glycosylases	GH28	51-332	Pectin (homogalacturonan, rhamnogalacturonan I)
	gene_11560.t1	putative exopolygalacturonase B	Glycosylases; Hydrolases; Endo-polygalacturonase; Glycosylases	GH28	77-435	Pectin (homogalacturonan, rhamnogalacturonan I)
	gene_11572.t1	putative glycoside hydrolase family 76 protein	Glycosylases; Mannan endo-1,6-alpha-mannosidase; Hydrolases; Alpha-mannosidase; Glycosylases	GH76	24-394	Oligosaccharides
	gene_11578.t1	Endo-1,4-beta-xylanase D	Glycosylases; Endo-1,4-beta-xylanase; Hydrolases; Glycosylases	GH10	21-333	Hemicellulose (xylan)
	gene_11584.t1	heme peroxidase	Acting on a peroxide as acceptor; Oxidoreductases; Acting on a peroxide as acceptor	AA2	64-239	***
	gene_11623.t1	alpha-L-fucosidase 1	Glycosylases; Alpha-L-fucosidase; Hydrolases; Glycosylases	GH29	38-376	Oligosaccharides
	gene_11652.t1	glycoside hydrolase family 76 protein	Glycosylases; Mannan endo-1,6-alpha-mannosidase; Hydrolases; Alpha-mannosidase; Glycosylases	GH76	34-310	Oligosaccharides
	gene_11671.t1	ER membrane protein complex subunit 1	Oxidoreductases	AA7	141-344	***
	gene_11743.t1	polysaccharide lyase family 4 protein	Rhamnogalacturonan endolyase; Carbon-oxygen lyases; Lyases; Carbon-oxygen lyases	PL4_5	40-564	***
	gene_11844.t1	putative pectinesterase family protein	Acting on ester bonds; Pectinesterase; Hydrolases; Lyases; Acting on ester bonds; Carboxylesterase	CE8	57-386	***
	gene_11899.t1	putative glycoside hydrolase family 30 protein	Glycosylases; Hydrolases; Galactosylceramidase; Glucosylceramidase; Glycosylases	GH30_7	19-460	Polysaccharides
	gene_11958.t1	glycoside hydrolase family 51 protein	Glycosylases; Hydrolases; Non-reducing end alpha-L-arabinofuranosidase; Glycosylases	GH51	177-644	Cellulose
	gene_12085.t1	glycosyl hydrolase family 16	Glycosylases; Hydrolases; Glycosylases	GH16_3	30-292	Hemicellulose
	gene_12243.t1	glycoside hydrolase family 79 protein	Glycosylases; Hydrolases; Glycosylases	GH79	48-459	Pectin (rhamnogalacturonan I)
	gene_12309.t1	alpha amylase	Glycosylases; Hydrolases; Alpha-amylase; Glycosylases	GH13_1	59-360	Polysaccharides
	gene_12324.t1	SUN domain-containing protein	*	GH132	30-319	not know
	gene_12340.t1	Non-reducing end alpha-L-arabinofuranosidase BoGH43A	Glycosylases; Hydrolases; Glycosylases	GH43_14	32-316	Hemicellulose (xylan), Pectin (rhamnogalacturonan I)
	gene_12381.t1	glycoside hydrolase family 51 protein	Glycosylases; Hydrolases; Non-reducing end alpha-L-arabinofuranosidase; Glycosylases	GH51	210-669	Cellulose
	gene_12401.t1	fad binding domain-containing protein	Oxidoreductases	AA7	128-555	***
	gene_12498.t1	galactose oxidase-like protein precursor	*	AA5_2	114-702	***
	gene_12534.t1	acetyl esterase	Acting on ester bonds; Hydrolases	CE16	27-345	***
	gene_12536.t1	glycoside hydrolase family 76 protein	Glycosylases; Mannan endo-1,6-alpha-mannosidase; Hydrolases; Alpha-mannosidase; Glycosylases	GH76	35-400	Oligosaccharides
	gene_12601.t1	Alpha-galactosidase D	*	GH27	124-372	***
	gene_12610.t1	Polysaccharide monooxygenase Cel61a	Oxidoreductases; Hydrolases	AA9	5-239	***
	gene_12623.t1	galactose mutarotase-like protein	Rhamnogalacturonan endolyase; Carbon-oxygen lyases; Lyases; Carbon-oxygen lyases	PL4_3	19-628	***
	gene_12715.t1	FAD binding domain-containing protein	Oxidoreductases	AA7	64-501	***
	gene_12847.t1	glycoside hydrolase family 78 protein	Hydrolases	GH78	374-772	Pectin
	gene_12857.t1	chitin binding protein	*	AA16	18-126	***
	gene_12920.t1	acetyl esterase	Acting on ester bonds; Hydrolases	CE16	34-320	***
	gene_12960.t1	carbohydrate-binding module family 1 protein	Hydrolases	AA9	4-218	***
	gene_13067.t1	glycoside hydrolase family 1 protein	Glycosylases; Hydrolases; Glycosylases	GH1	102-572	Cellulose, Hemicellulose (xylan, xyloglucan), Pectin (rhamnogalacturonan I
	gene_13261.t1	Acetylxylan esterase-like protein	*	CE5	29-260	***
	gene_13322.t1	glycoside hydrolase family 93 protein	Hydrolases	GH93	180-395	Pectin (rhamnogalacturonan I)
	gene_13334.t1	putative glucose sorbosone dehydrogenase protein	*	AA12	32-428	***
	gene_13370.t1	polysaccharide lyase family 1 protein	Lyases	PL1_10	94-268	***
	gene_13419.t1	glycoside hydrolase family 13 protein	Glycosylases; Hydrolases; Alpha-amylase; Glycosylases	GH13_1	63-367	Polysaccharides
	gene_13494.t1	putative glycoside hydrolase family 32 protein	Glycosylases; Hydrolases; Glycosylases	GH32	49-357	Sucrose
	gene_13500.t1	mannan endo-1,4-beta-mannosidase 3	Glycosylases; Hydrolases; Glycosylases	GH5_7	61-375	Cellulose, Hemicellulose (galactomannan), Pectin (rhamnogalacturonan I)
	gene_13505.t1	putative beta-glucosidase M	Glycosylases; Beta-glucosidase; Hydrolases; Glycosylases	GH3	88-307	Cellulose, Hemicellulose (xylan, xyloglucan), Pectin
	gene_13522.t1	berberine-like protein	Oxidoreductases	AA7	74-297	***
	gene_13584.t1	cutinase, putative	Acting on ester bonds; Hydrolases; Acting on ester bonds; Carboxylesterase	CE5	42-218	***
	gene_13608.t1	glycosyl hydrolase family 43 protein	Glycosylases; Hydrolases; Glycosylases	GH43_36	34-303	Hemicellulose (xylan), Pectin (rhamnogalacturonan I)
	gene_13672.t1	putative pectate lyase F	Carbon-oxygen lyases; Pectate lyase; Lyases; Carbon-oxygen lyases	PL3_2	32-222	***
	gene_13750.t1	Endoglucanase EG-II	Glycosylases; Hydrolases; Glycosylases	GH5_5	23-316	Cellulose, Hemicellulose (galactomannan), Pectin (rhamnogalacturonan I)
	gene_13775.t1	pectin lyase E	Lyases	PL1_4	120-303	***
	gene_13816.t1	Glucan 1,3-beta-glucosidase	Lyases	GH55	15-790	Polysaccharides
	gene_13828.t1	glycoside hydrolase family 78 protein	*	GH78	68-630	Pectin
	gene_13950.t1	glycoside hydrolase family 79 protein	Hydrolases	GH79	36-512	Pectin (rhamnogalacturonan I)
	gene_14002.t1	glycoside hydrolase family 5 protein	Glycosylases; Hydrolases; Glycosylases	GH5_16	31-363	Cellulose, Hemicellulose (galactomannan), Pectin (rhamnogalacturonan I)
	gene_14024.t1	lytic polysaccharide monooxygenase	Hydrolases	AA9	9-233	***
	gene_14214.t1	heme peroxidase	Acting on a peroxide as acceptor; Oxidoreductases; Acting on a peroxide as acceptor	AA2	69-211	***
	gene_14252.t1	Acetylxylan esterase	Hydrolases	CE5+CBM24	30-226+246-325	***
	gene_14279.t1	glycosyl hydrolase family 61-domain-containing protein	Hydrolases	AA9	7-231	***
	gene_14282.t1	Glycosyl hydrolase family 67, C-terminal	Alpha-glucuronidase; Glycosylases; Hydrolases; Glycosylases	GH67	337-605	Polysaccharides
	gene_14303.t1	putative alpha-n-arabinofuranosidase 2	Glycosylases; Hydrolases; Glycosylases	GH43_26	37-291	Hemicellulose (xylan), Pectin (rhamnogalacturonan I)
	gene_14390.t1	glycoside hydrolase family 79 protein	Hydrolases	GH79	44-402	Pectin (rhamnogalacturonan I)
	gene_14406.t1	Thermolabile hemolysin	Acting on ester bonds; Hydrolases	CE16	74-328	***
	gene_14453.t1	glycosyl hydrolase family 61	Hydrolases	AA9	6-223	***
	gene_14466.t1	Glycoside hydrolase family 28 protein	Glycosylases; Hydrolases; Endo-polygalacturonase; Glycosylases	GH28	163-489	Pectin (homogalacturonan, rhamnogalacturonan I)
	gene_14473.t1	Galactan endo-beta-1,3-galactanase	Glycosylases; Hydrolases; Glycosylases	GH16_10	48-238	Hemicellulose
	gene_14479.t1	laccase TilA	Oxidoreductases	AA1	41-558	***
	gene_14495.t1	choline dehydrogenase	Acting on the CH-OH group of donors; Oxidoreductases	AA3_2	36-615	Cellulose
	gene_14513.t1	glycosyl hydrolase family 18	Glycosylases; Hydrolases; Chitinase; Glycosylases	GH18	68-423	Polysaccharides
	gene_14594.t1	Dehydrogenase xptC	Acting on the CH-OH group of donors; Oxidoreductases	AA3_2	34-616	Cellulose
	gene_14628.t1	CBD9-like protein	*	AA8	25-207	***
	gene_14649.t1	Endoglucanase gh5-1	Glycosylases; Hydrolases; Glycosylases; Cellulase	GH5_5	91-368	Cellulose, Hemicellulose (galactomannan), Pectin (rhamnogalacturonan I)
	gene_14681.t1	glycoside hydrolase family 28 protein	Glycosylases; Hydrolases; Endo-polygalacturonase; Glycosylases	GH28	58-381	Pectin (homogalacturonan, rhamnogalacturonan I)
	gene_14706.t1	glycoside hydrolase family 114 protein	Glycosylases; Hydrolases; Alpha-galactosidase; Glycosylases	GH114	65-286	Polysaccharides
	gene_14719.t1	pectate lyase	Carbon-oxygen lyases; Pectate lyase; Lyases; Carbon-oxygen lyases	PL3_2	35-223	***
	gene_14795.t1	FAD-linked oxidoreductase ZEB1	Oxidoreductases	AA7	193-634	***
	gene_14854.t1	pectate lyase C	Lyases	PL1_2	71-246	***
	gene_14933.t1	Xyloglucan-specific endo-beta-1,4-glucanase A	Glycosylases; Hydrolases; Glycosylases; Cellulase	GH12	99-245	Cellulose, Hemicellulose (xyloglucan)
	gene_14992.t1	Secreted beta-glucosidase sun1	*	GH132	140-447	not know
	gene_15123.t1	periplasmic trehalase	Glycosylases; Hydrolases; Alpha,alpha-trehalase; Glycosylases	GH37	55-637	Trehalose
	gene_15187.t1	cutinase	Acting on ester bonds; Hydrolases; Cutinase; Acting on ester bonds; Carboxylesterase	CE5	49-231	***
	gene_15252.t1	alpha-L-arabinofuranosidase axhA-2	Glycosylases; Hydrolases; Non-reducing end alpha-L-arabinofuranosidase; Glycosylases	GH62	23-292	Polysaccharides
	gene_15253.t1	putative glycoside hydrolase family 81 protein	Glycosylases; Hydrolases; Endo-1,3(4)-beta-glucanase; Glycosylases	GH81	201-872	Polysaccharides
	gene_15324.t1	extracellular dihydrogeodin oxidase/laccase	Acting on diphenols and related substances as donors; Oxidoreductases; Acting on diphenols and related substances as donors; Laccase	AA1_3	49-373	***
	gene_15328.t1	putative 1,4-beta-D-glucan cellobiohydrolase B	Glycosylases; Hydrolases; Glycosylases	GH7	20-450	Cellulose
	gene_15333.t1	putative dna-directed rna polymerase	*	AA11	27-226	***
	gene_15402.t1	acetylxylan esterase	Hydrolases	CE5	35-240	***
	gene_15409.t1	carbohydrate esterase family 8 [	Acting on ester bonds; Pectinesterase; Hydrolases; Acting on ester bonds; Carboxylesterase	CE8	30-303	***
	gene_15424.t1	cutinase	Hydrolases	CE5	207-329	***
	gene_15435.t1	family 61 endoglucanase	Oxidoreductases; Hydrolases	AA9	8-227	***
	gene_15485.t1	glycoside hydrolase family 5 protein	Glycosylases; Hydrolases; Glycosylases	GH5_7	66-339	Cellulose, Hemicellulose (galactomannan), Pectin (rhamnogalacturonan I)
	gene_15487.t1	putative pectate lyase b	Pectate lyase; Carbon-oxygen lyases; Lyases; Carbon-oxygen lyases	PL1_9	68-267	***
	gene_15510.t1	putative alpha-galactosidase 5 precursor protein	Glycosylases; Hydrolases; Alpha-galactosidase; Glycosylases	GH27	142-400	***
	gene_15540.t1	glycoside hydrolase family 131 protein	*	GH131	286-540	Cellulose / Hemicelulose
	gene_15541.t1	putative alpha-l-rhamnosidase protein	Glycosylases; Hydrolases	GH78	77-639	Pectin
	gene_15660.t1	carbohydrate esterase family 3 protein	Acting on ester bonds; Hydrolases; Lysophospholipase; Acting on ester bonds; Carboxylesterase	CE3	23-209	***
	gene_15710.t1	beta-glucanosyltransferase gel2	Transferases	GH72	19-330	Polysaccharides
	gene_15718.t1	related to bromodomain protein BDF1	Lyases	PL1_4	115-299	***
	gene_15720.t1	extracellular alpha-1,3-glucanase/mutanase, putative	Glycosylases; Hydrolases	GH71	21-412	Polysaccharides
	gene_15763.t1	putative glycoside hydrolase family 61 protein	Hydrolases	AA9	10-233	***
	gene_15767.t1	glycoside hydrolase family 43 protein	Hydrolases	GH43_21	90-320	Hemicellulose (xylan), Pectin (rhamnogalacturonan I)
	gene_15783.t1	glycoside hydrolase family 74 protein	Glycosylases; Xyloglucan-specific endo-processive beta-1,4-glucanase; Hydrolases; Glycosylases	GH74	77-183	Cellulose, Hemicellulose (xyloglucan)
	gene_15882.t1	Mannan endo-1,6-alpha-mannosidase DCW1	Glycosylases; Mannan endo-1,6-alpha-mannosidase; Hydrolases; Alpha-mannosidase; Glycosylases	GH76	30-407	Oligosaccharides
	gene_15945.t1	putative alpha-L-arabinofuranosidase B	Glycosylases; Hydrolases; Non-reducing end alpha-L-arabinofuranosidase; Glycosylases	GH54+CBM42	23-336+354-494	***
	gene_15950.t1	glucooligosaccharide oxidase	Oxidoreductases	AA7	72-537	***
	gene_15964.t1	FAD binding domain-containing protein	Oxidoreductases	AA7	200-629	***
	gene_15973.t1	putative beta-galactosidase b	Glycosylases; Hydrolases; Beta-galactosidase; Glycosylases	GH35	50-395	Hemicellulose (xylan, xyloglucan, galactomannan)
	gene_15990.t1	endo-1,4-beta-xylanase D precursor	Glycosylases; Hydrolases; Glycosylases	GH43_34	31-313	Hemicellulose (xylan), Pectin (rhamnogalacturonan I)
	gene_16000.t1	polysaccharide lyase family 1 protein	Lyases	PL1_2	68-239	***
	gene_16010.t1	Carbohydrate esterase family 5 protein	Hydrolases	CE5	162-343	***
	gene_16059.t1	lytic polysaccharide monooxygenase	Oxidoreductases; Hydrolases	AA9	5-206	***
	gene_16082.t1	Glucan 1,3-beta-glucosidase	Hydrolases; Lyases	GH55	19-766	Polysaccharides
	gene_16091.t1	Glycosyl hydrolase 53	Glycosylases; Hydrolases; Arabinogalactan endo-beta-1,4-galactanase; Glycosylases	GH53	25-349	Pectin (rhamnogalacturonan I)
	gene_16100.t1	acid alpha-amylase	Glycosylases; Hydrolases; Alpha-amylase; Glycosylases	GH13_1+CBM20	70-364+538-615	***
	gene_16105.t1	glycoside hydrolase family 1 protein	Glycosylases; Hydrolases; Glycosylases	GH1	166-613	Cellulose, Hemicellulose (xylan, xyloglucan), Pectin (rhamnogalacturonan I
	gene_16109.t1	glycosyl hydrolase family 92	Hydrolases	GH92	259-768	Oligosaccharides Mannosyl-oligosaccharide
	gene_16181.t1	FAD-binding domain-containing protein	Oxidoreductases	AA7	126-328	***
	gene_16206.t1	putative multicopper oxidase	Acting on diphenols and related substances as donors; Oxidoreductases; Acting on diphenols and related substances as donors; Laccase	AA1_3	49-359	***
	gene_16222.t1	pectate lyase F	Carbon-oxygen lyases; Pectate lyase; Lyases; Carbon-oxygen lyases	PL3_2	32-221	***
	gene_16259.t1	glycosyl hydrolase family 76	Glycosylases; Mannan endo-1,6-alpha-mannosidase; Hydrolases; Alpha-mannosidase; Glycosylases	GH76	29-397	Oligosaccharides
	gene_16355.t1	glycoside hydrolase family 5 protein	Glycosylases; Hydrolases; Glycosylases	GH5_5	37-304	Cellulose, Hemicellulose (galactomannan), Pectin (rhamnogalacturonan I)
	gene_16367.t1	glycoside hydrolase family 29 protein	Glycosylases; Alpha-L-fucosidase; Hydrolases; Glycosylases	GH29	59-380	Oligosaccharides
	gene_16439.t1	Arabinan endo-1,5-alpha-L-arabinosidase A	Glycosylases; Hydrolases; Arabinan endo-1,5-alpha-L-arabinosidase; Glycosylases	GH43_6	36-323	Hemicellulose (xylan), Pectin (rhamnogalacturonan I)
	gene_16457.t1	glycoside hydrolase	Glycosylases; Alpha-L-fucosidase; Hydrolases; Glycosylases	GH29	344-704	Oligosaccharides
	gene_16478.t1	glycosyl hydrolase family 43	Glycosylases; Hydrolases; Arabinan endo-1,5-alpha-L-arabinosidase; Glycosylases	GH43_5	38-315	Hemicellulose (xylan), Pectin (rhamnogalacturonan I)
	gene_16501.t1	glycoside hydrolase family 2 protein	Glycosylases; Hydrolases; Glycosylases	GH2	47-716	Hemicellulose (xylan, xyloglucan, galactomannan), Pectin (rhamnogalacturonan I)
	gene_16718.t1	Xylan 1,4-beta-xylosidase	Glycosylases; Hydrolases; Glycosylases	GH3	102-324	Cellulose, Hemicellulose (xylan, xyloglucan), Pectin
	gene_16720.t1	Concanavalin A-like lectin/glucanase	Glycosylases; Hydrolases; Glycosylases	GH16_1	108-349	Hemicellulose
	gene_16761.t1	glycosyl hydrolase family protein	Glycosylases; Hydrolases; Glycosylases	GH32	35-326	Sucrose
	gene_16843.t1	glycoside hydrolase family 3 protein	Glycosylases; Beta-glucosidase; Hydrolases; Glycosylases	GH3	86-300	Cellulose, Hemicellulose (xylan, xyloglucan), Pectin
	gene_16859.t1	carbohydrate-binding module family 1 protein	*	AA9	6-207	***
	gene_17053.t1	glycoside hydrolase, family 76	Hydrolases	GH76	73-505	Oligosaccharides
	gene_17200.t1	FAD-binding domain-containing protein	*	AA7	59-491	***
	gene_17261.t1	carbohydrate-binding module family 1 protein	Hydrolases	AA9	5-222	***
	gene_17277.t1	chitin recognition protein	Glycosylases; Hydrolases; Chitinase; Glycosylases	GH18	29-321	Polysaccharides
	gene_17293.t1	Chitinase domain-containing protein 1	Glycosylases; Hydrolases; Chitinase; Glycosylases	GH18	128-463	Polysaccharides
	gene_17388.t1	Chitin binding protein	*	AA16	18-182	***
	gene_17410.t1	putative acetylxylan esterase A	Acting on ester bonds; Hydrolases; Acting on ester bonds; Carboxylesterase	CE1	36-237	***
	gene_17420.t1	putative cell surface spherulin 4-like protein	*	GH135	17-114	not know
	gene_17434.t1	carbohydrate-binding module family 1 protein	*	GH131	24-253	Cellulose / Hemicelulose
	gene_17436.t1	glycoside hydrolase family 115 protein	Glycosylases; Hydrolases	GH115	44-721	xylan polysaccharides
	gene_17503.t1	heme peroxidase	Acting on a peroxide as acceptor; Oxidoreductases; Acting on a peroxide as acceptor	AA2	26-248	***
	gene_17511.t1	multicopper oxidase-domain-containing protein	Oxidoreductases	AA1_3	58-382	***
	gene_17555.t1	putative arabinan endo-1,5-alpha-L-arabinosidase A	Glycosylases; Hydrolases; Arabinan endo-1,5-alpha-L-arabinosidase; Glycosylases	GH43_6	35-327	Hemicellulose (xylan), Pectin (rhamnogalacturonan I)
	gene_17599.t1	putative exoglucanase 3 precursor protein	Glycosylases; Hydrolases; Glycosylases	GH6	62-351	Cellulose
	gene_17624.t1	GMC oxidoreductase	Acting on the CH-OH group of donors; Oxidoreductases	AA3_2	24-619	Cellulose
	gene_17648.t1	FAD/FMN-containing isoamyl alcohol oxidase-like protein MreA	Oxidoreductases	AA7	142-326	***
	gene_17693.t1	fungal cellulose binding domain-containing protein	Hydrolases	AA9	7-212	***
	gene_17713.t1	putative pectin lyase A	Lyases	PL1_4	113-296	***
	gene_17733.t1	glycoside hydrolase family 93	Hydrolases	GH93	52-357	Pectin (rhamnogalacturonan I)
	gene_17742.t1	rhamnogalacturonan lyase	Rhamnogalacturonan endolyase; Carbon-oxygen lyases; Lyases; Carbon-oxygen lyases	PL4_1	15-543	***
	gene_17762.t1	Versatile peroxidase VPL2	Acting on a peroxide as acceptor; Oxidoreductases; Acting on a peroxide as acceptor	AA2	99-337	***
	gene_17797.t1	glycoside hydrolase family 92 protein	Glycosylases; Hydrolases	GH92	278-784	Oligosaccharides Mannosyl-oligosaccharide
	gene_17878.t1	chitin-binding protein	*	AA16	18-188	***
	gene_17892.t1	putative rhamnogalacturonan acetylesterase	*	CE12	31-244	***
	gene_17893.t1	glycoside hydrolase family 28 protein	Glycosylases; Hydrolases; Endo-polygalacturonase; Glycosylases	GH28	62-371	Pectin (homogalacturonan, rhamnogalacturonan I)
	gene_17901.t1	pectin lyase	Lyases	PL1_4	139-323	***
	gene_17902.t1	pectate lyase	Carbon-oxygen lyases; Pectate lyase; Lyases; Carbon-oxygen lyases	PL3_2	41-231	***
	gene_17971.t1	putative 1,4-beta-D-glucan cellobiohydrolase A	Glycosylases; Cellulose 1,4-beta-cellobiosidase (non-reducing end); Hydrolases; Glycosylases	GH7	21-447	Cellulose
	gene_18001.t1	related to mixed-linked glucanase precursor MLG1	Glycosylases; Hydrolases; Glycosylases	GH16_1	74-317	Hemicellulose
	gene_18084.t1	FAD-binding domain-containing protein	*	AA7	136-549	***
	gene_18093.t1	1,3-beta-glucanosyltransferase gel3	Transferases	GH72	19-334	Polysaccharides
	gene_18189.t1	extracellular serine-rich protein	*	CBM87+CE18	52-269+270-634	***
	gene_18236.t1	putative pectate lyase B	Lyases	PL1_7	82-262	***
	Seq_id of genes present only in D. caulivora	Description	Enzyme Names	CAZymes family HMM	HMM Length	Substrate
	gene_05121.t1	iron transport multicopper oxidase FET3	Oxidizing metal ions; Ferroxidase; Oxidizing metal ions; Oxidoreductases	AA1_2	48-384	***
	gene_01089.t1	choline dehydrogenase	*	AA3_2	44-626	***
	gene_13639.t1	Versicolorin B synthase	*	AA3_2	53-635	***
	gene_13746.t1	GMC oxidoreductase	Acting on the CH-OH group of donors; Oxidoreductases	AA3_2	27-608	Cellulose
	gene_17588.t1	Versicolorin B synthase	*	AA3_2	295-506	***
	gene_01466.t1	FAD linked oxidase, N-terminal	Oxidoreductases	AA7	141-578	***
	gene_03899.t1	FAD binding domain-containing protein	Oxidoreductases	AA7	60-499	***
	gene_03942.t1	FAD binding domain protein	*	AA7	123-543	***
	gene_05775.t1	FAD-binding domain-containing protein	Oxidoreductases	AA7	73-537	***
	gene_09115.t1	putative FAD-linked oxidoreductase	Oxidoreductases	AA7	66-268	***
	gene_11577.t1	putative fad-dependent oxygenase	Oxidoreductases	AA7	94-294	***
	gene_12872.t1	FAD binding domain-containing protein	*	AA7	59-252	***
	gene_12904.t1	endoglucanase II	*	AA9	9-150	***
	gene_04479.t1	non-anchored cell wall protein-1	*	CBM87+CE18	112-326+327-693	***
	gene_02055.t1	putative acetylxylan esterase A	Acting on ester bonds; Hydrolases; Acting on ester bonds; Carboxylesterase	CE1	43-236	***
	gene_12974.t1	carbohydrate esterase family 1 protein	*	CE1	42-184	***
	gene_09646.t1	GDSL-like Lipase/Acylhydrolase	Acting on ester bonds; Hydrolases	CE16	37-301	***
	gene_05416.t1	carbohydrate esterase family 3 protein	*	CE3	51-235	***
	gene_00360.t1	glycoside hydrolase family 18 protein	Glycosylases; Hydrolases	GH18	87-385	Polysaccharides
	gene_07193.t1	Killer toxin subunits alpha/beta 2	Glycosylases; Hydrolases; Chitinase; Glycosylases	GH18	472-760	Polysaccharides
	gene_17311.t1	bacteriodes thetaiotaomicron symbiotic chitinase, putative	Glycosylases; Hydrolases; Chitinase; Glycosylases	GH18	140-486	Polysaccharides
	gene_07218.t1	glycoside hydrolase	*	GH2	42-462	Hemicellulose (xylan, xyloglucan, galactomannan), Pectin (rhamnogalacturonan I)
	gene_02291.t1	Alpha-L-rhamnosidase rgxB	Glycosylases; Hydrolases; Lyases; Endo-polygalacturonase; Glycosylases	GH28	59-410	Pectin (homogalacturonan, rhamnogalacturonan I)
	gene_18048.t1	Glycosyl hydrolase family 3 N terminal domain-containing protein	Glycosylases; Hydrolases; Glycosylases	GH3	102-302	Cellulose, Hemicellulose (xylan, xyloglucan), Pectin
	gene_02255.t1	glycoside hydrolase family 39 protein	Glycosylases; Hydrolases; Glycosylases	GH39	101-534	Oligosaccharides
	gene_18230.t1	glycoside hydrolase family 43 protein	Glycosylases; Hydrolases; Glycosylases	GH43_24	47-288	Hemicellulose (xylan), Pectin (rhamnogalacturonan I)
	gene_06950.t1	endo-1,4-beta-xylanase D precursor	Glycosylases; Hydrolases	GH43_34	27-189	Hemicellulose (xylan), Pectin (rhamnogalacturonan I)
	gene_04429.t1	carbohydrate-binding module family 1 protein	Glycosylases; Hydrolases; Glycosylases; Cellulase	GH45	25-223	Cellulose
	gene_12811.t1	endo-beta-1,6-glucanase	Glycosylases; Hydrolases	GH5_15	100-265	Cellulose, Hemicellulose (galactomannan), Pectin (rhamnogalacturonan I)
	gene_12391.t1	LysM domain-containing protein	*	GH55	216-751	Polysaccharides
	gene_05357.t1	glycoside hydrolase family 74 protein	Glycosylases; Hydrolases	GH74	91-189	Cellulose, Hemicellulose (xyloglucan)
	gene_15236.t1	bacterial alpha-L-rhamnosidase-domain-containing protein	Glycosylases; Alpha-L-rhamnosidase; Hydrolases; Glycosylases	GH78	459-996	Pectin
	gene_00955.t1	glycosyl hydrolase	Hydrolases	GH92	288-812	Oligosaccharides Mannosyl-oligosaccharide
	gene_16713.t1	glycoside hydrolase family 92 protein	Hydrolases	GH92	252-771	Oligosaccharides Mannosyl-oligosaccharide
	gene_13150.t1	pectin lyase-like protein	Lyases	PL1_4	112-297	***
	gene_16279.t1	pectate lyase	Carbon-oxygen lyases; Pectate lyase; Lyases; Carbon-oxygen lyases	PL3_2	113-303	***
	* no data
	** more than one EC
	*** more than one substrate

## Sheet: D. capsici
	Seq_id of shrared genes	Orthologue in D. caulivora	Description	CAZymes family HMM	HMM Length
	g2669.t1	gene_10286.t1	L-ascorbate oxidase	AA1	47-557
	g2896.t1	gene_10051.t1	Bilirubin oxidase	AA1	115-520
	g398.t1	gene_12935.t1	multicopper oxidase	AA1	52-254+312-596
	g9106.t1	gene_02807.t1	multicopper oxidase	AA1_2	44-379
	g10331.t1	gene_17511.t1	multicopper oxidase-domain-containing protein	AA1_3	56-378
	g10866.t1	gene_09809.t1	extracellular dihydrogeodin oxidase/laccase	AA1_3	51-354
	g11992.t1	gene_16206.t1	putative multicopper oxidase	AA1_3	50-354
	g14367.t1	gene_15324.t1	extracellular dihydrogeodin oxidase/laccase	AA1_3	49-352
	g14524.t1	gene_05733.t1	multicopper oxidase	AA1_3	54-367
	g14697.t1	gene_05528.t1	BChain B, LACCASE-1	AA1_3	54-365
	g5999.t1	gene_15291.t1	multicopper oxidase, putative	AA1_3	72-392
	g9799.t1	gene_02184.t1	multicopper oxidase	AA1_3	48-361
	g2917.t1	gene_10030.t1	hypothetical protein UCDDA912_g05990	AA11	31-242
	g3319.t1	gene_09283.t1	putative chitin- domain 3 protein	AA11	18-211
	g5309.t1	gene_01298.t1	putative chitin- domain 3 protein	AA11	22-220
	g7483.t1	gene_05372.t1	putative dna-directed rna polymerase protein	AA11	21-219
	g8904.t1	gene_03207.t1	related to spore coat protein SP96 precursor	AA11	19-230
	g9539.t1	gene_02475.t1	putative spore coat protein sp96 precursor	AA11	20-219
	g15399.t1	gene_10645.t1	starch binding domain-containing protein	AA13+CBM20	19-250+284-374
	g13604.t1	gene_17878.t1	chitin-binding protein	AA16	18-188
	g2086.t1	gene_17388.t1	Chitin binding protein	AA16	18-182
	g2932.t1	gene_10010.t1	chitin binding protein	AA16	18-181
	g4476.t1	gene_00204.t1	putative chitin binding protein	AA16	17-185
	g906.t1	gene_12857.t1	chitin binding protein	AA16	18-181
	g10325.t1	gene_17503.t1	heme peroxidase	AA2	36-257
	g10501.t1	gene_17762.t1	Versatile peroxidase VPL2	AA2	97-337
	g11569.t1	gene_14214.t1	heme peroxidase	AA2	69-211
	g14655.t1	gene_05572.t1	Versatile peroxidase VPL1	AA2	108-353
	g1520.t1	gene_11584.t1	heme peroxidase	AA2	64-264
	g5463.t1	gene_01126.t1	putative wsc domain containing protein	AA2	61-241
	g6646.t1	gene_13066.t1	wsc domain-containing protein	AA2	63-249
	g9681.t1	gene_02259.t1	WSC domain-containing protein	AA2	59-221
	g2548.t1	gene_10419.t1	choline dehydrogenase	AA3	22-605
	g14467.t1	gene_05640.t1	cellobiose dehydrogenase	AA3_1	22-561
	g8068.t1	gene_04118.t1	cellobiose dehydrogenase	AA3_1	28-559
	g10367.t1	gene_17624.t1	GMC oxidoreductase	AA3_2	24-619
	g11253.t1	gene_14594.t1	Dehydrogenase xptC	AA3_2	34-616
	g13568.t1	gene_04355.t1	choline dehydrogenase	AA3_2	28-615
	g14465.t1	gene_05638.t1	Alcohol oxidase	AA3_2	34-618
	g14481.t1	gene_05658.t1	glucose-methanol-choline oxidoreductase	AA3_2	32-607
	g2619.t1	gene_10338.t1	GMC oxidoreductase	AA3_2	30-610
	g4112.t1	gene_06246.t1	Dehydrogenase xptC	AA3_2	217-553
	g7077.t1	gene_07001.t1	alcohol oxidase	AA3_2	37-660
	g7388.t1	gene_05264.t1	GMC oxidoreductase	AA3_2	34-606
	g770.t1	gene_12164.t1	GMC oxidoreductase	AA3_2	36-654
	g9884.t1	gene_13976.t1	glucose-methanol-choline oxidoreductase	AA3_2	39-605
	g3876.t1	gene_09047.t1	copper radical oxidase	AA5	488-1001
	g1081.t1	gene_12498.t1	galactose oxidase-like protein precursor	AA5_2	153-702
	g9901.t1	gene_02122.t1	kelch domain-containing protein	AA5_2	148-734
	g10123.t1	gene_11993.t1	FAD binding domain-containing protein	AA7	64-495
	g10912.t1	gene_13522.t1	berberine-like protein	AA7	74-296
	g11103.t1	gene_14795.t1	FAD-linked oxidoreductase ZEB1	AA7	190-398
	g11609.t1	gene_00336.t1	glucooligosaccharide oxidase	AA7	59-273
	g11968.t1	gene_15950.t1	glucooligosaccharide oxidase	AA7	72-537
	g12003.t1	gene_16035.t1	FAD binding domain-containing protein	AA7	155-363
	g12034.t1	gene_17648.t1	FAD/FMN-containing isoamyl alcohol oxidase-like protein MreA	AA7	142-354
	g14093.t1	gene_03750.t1	FAD-binding domain-containing protein	AA7	68-270
	g1444.t1	gene_11671.t1	ER membrane protein complex subunit 1	AA7	139-343
	g14553.t1	gene_06410.t1	FAD-binding domain-containing protein	AA7	66-263
	g15067.t1	gene_08934.t1	FAD binding domain-containing	AA7	60-249
	g3921.t1	gene_09105.t1	FAD-binding domain-containing protein	AA7	58-499
	g4496.t1	gene_18287.t1	putative fad binding domain protein	AA7	77-534
	g4519.t1	gene_00258.t1	fad-binding domain-containing protein	AA7	70-483
	g519.t1	gene_12715.t1	FAD binding domain-containing protein	AA7	64-501
	g5904.t1	gene_07707.t1	6-hydroxy-D-nicotine oxidase	AA7	139-566
	g5938.t1	gene_05951.t1	putative FAD-linked oxidoreductase YvdP	AA7	142-323
	g6973.t1	gene_03688.t1	FAD-binding domain-containing protein	AA7	56-263
	g7103.t1	gene_07026.t1	isoamyl alcohol oxidase	AA7	120-583
	g7469.t1	gene_05358.t1	FAD binding domain-containing protein	AA7	61-269
	g7489.t1	gene_05378.t1	putative isoamyl alcohol protein	AA7	132-320
	g8591.t1	gene_03921.t1	FAD binding domain-containing protein	AA7	59-285
	g9334.t1	gene_03077.t1	putative fad binding domain-containing protein	AA7	179-388
	g9865.t1	gene_02045.t1	FAD binding domain-containing protein	AA7	68-508
	g9983.t1	gene_00020.t1	putative FAD-binding oxidoreductase	AA7	59-483
	g11231.t1	gene_14628.t1	CBD9-like protein	AA8	25-207
	g14858.t1	gene_05855.t1	Cellobiose dehydrogenase	AA8	33-216
	g2460.t1	gene_10511.t1	cellobiose dehydrogenase	AA8	43-220
	g2856.t1	gene_10093.t1	Cellobiose dehydrogenase	AA8+AA3_1	24-200+227-747
	g6302.t1	gene_07538.t1	Cellobiose dehydrogenase	AA8+AA3_1	31-222+249-796
	g8346.t1	gene_04484.t1	cellobiose dehydrogenase	AA8+AA3_1	30-216250-801
	g9584.t1	gene_02421.t1	FAD/NAD(P)-binding domain-containing protein	AA8+AA3_1	28-206236-761
	g10439.t1	gene_17693.t1	fungal cellulose binding domain-containing protein	AA9	7-212
	g11370.t1	gene_14453.t1	glycosyl hydrolase family 61	AA9	6-223
	g11623.t1	gene_14279.t1	glycosyl hydrolase family 61-domain-containing protein	AA9	7-231
	g11778.t1	gene_14024.t1	lytic polysaccharide monooxygenase	AA9	9-233
	g1178.t1	gene_12610.t1	Polysaccharide monooxygenase Cel61a	AA9	5-233
	g12064.t1	gene_16059.t1	lytic polysaccharide monooxygenase	AA9	5-206
	g12275.t1	gene_15763.t1	putative glycoside hydrolase family 61 protein	AA9	10-233
	g12602.t1	gene_16859.t1	carbohydrate-binding module family 1 protein	AA9	6-208
	g13965.t1	gene_06309.t1	glycoside hydrolase family 61 protein	AA9	17-269
	g14263.t1	gene_15435.t1	family 61 endoglucanase	AA9	7-228
	g14745.t1	gene_06007.t1	glycoside hydrolase family 61 protein	AA9	7-221
	g2181.t1	gene_17261.t1	carbohydrate-binding module family 1 protein	AA9	5-222
	g2591.t1	gene_08015.t1	fungal cellulose binding domain-containing protein	AA9	8-229
	g2666.t1	gene_10290.t1	cellulose binding CEL1	AA9	8-204
	g2810.t1	gene_10145.t1	putative glycosyl hydrolase family 61	AA9	7-231
	g376.t1	gene_12960.t1	carbohydrate-binding module family 1 protein	AA9	5-218
	g4320.t1	gene_00029.t1	glycoside hydrolase family 61 protein	AA9	10-233
	g4348.t1	gene_00065.t1	putative endo-beta-1,4-glucanase D	AA9	8-217
	g5793.t1	gene_01886.t1	glycosyl hydrolase family 61	AA9	13-237
	g6684.t1	gene_07137.t1	glycoside hydrolase family 61 protein	AA9	6-216
	g6873.t1	gene_07838.t1	cellulose-growth-specific protein	AA9	7-227
	g7898.t1	gene_04650.t1	glycosyl hydrolase family 61	AA9	11-233
	g7966.t1	gene_04728.t1	putative glycoside hydrolase family 61 protein	AA9	10-233
	g8199.t1	gene_04302.t1	glycoside hydrolase	AA9	6-223
	g8853.t1	gene_03256.t1	glycosyl hydrolase family 61-domain-containing protein	AA9	10-227
	g8912.t1	gene_03196.t1	putative glycosyl hydrolase family 61	AA9	9-234
	g14408.t1	gene_06038.t1	mannan endo-1,4-beta-mannosidase-like protein	CBM35+GH26	23-138+154-455
	g7641.t1	gene_04918.t1	Expansin-like protein 1	CBM63	200-269
	g15048.t1	gene_08909.t1	non-anchored cell wall protein 1	CBM87+CE18	32-249+250-614
	g4282.t1	gene_01929.t1	Protein ral2	CBM87+CE18	53-272+275-639
	g5826.t1	gene_18189.t1	extracellular serine-rich protein	CBM87+CE18	47-265+266-629
	g10257.t1	gene_17410.t1	putative acetylxylan esterase A	CE1	36-237
	g15657.t1	gene_08577.t1	feruloyl esterase B	CE1	36-189
	g7540.t1	gene_05431.t1	carbohydrate esterase family 1 protein	CE1	54-238
	g8672.t1	gene_03482.t1	carbohydrate esterase family 1 protein	CE1	33-225
	g9856.t1	gene_02085.t1	carbohydrate esterase family 1 protein	CE1	39-231
	g9935.t1	gene_02026.t1	PHB depolymerase family esterase	CE1	37-235
	g13613.t1	gene_17892.t1	putative rhamnogalacturonan acetylesterase	CE12	31-244
	g4466.t1	gene_00194.t1	Rhamnogalacturonan acetylesterase RhgT	CE12	44-231
	g10084.t1	gene_10875.t1	carbohydrate esterase family 15 protein	CE15	44-365
	g7827.t1	gene_05142.t1	carbohydrate esterase family 15 protein	CE15	87-402
	g1110.t1	gene_12534.t1	acetyl esterase	CE16	27-329
	g11409.t1	gene_14406.t1	Thermolabile hemolysin	CE16	78-332
	g14230.t1	gene_08963.t1	carbohydrate esterase family 16 protein	CE16	47-335
	g8082.t1	gene_04133.t1	lysophospholipase A	CE16	43-345
	g9583.t1	gene_02422.t1	Thermolabile hemolysin	CE16	97-355
	g14853.t1	gene_05862.t1	Lipase, GDSL-like protein	CE2	187-421
	g12365.t1	gene_15660.t1	carbohydrate esterase family 3 protein	CE3	23-210
	g14046.t1	gene_08723.t1	GDSL-like Lipase/Acylhydrolase	CE3	62-255
	g9767.t1	gene_02289.t1	SGNH hydrolase	CE3	47-317
	g15348.t1	gene_10706.t1	chitin deacetylase	CE4	40-163
	g10535.t1	gene_17798.t1	cutinase	CE5	31-223
	g10847.t1	gene_13584.t1	cutinase, putative	CE5	42-218
	g12033.t1	gene_16010.t1	Carbohydrate esterase family 5 protein	CE5	152-333
	g12637.t1	gene_04186.t1	axe1 cleaves acetyl side chain groups acetyl xylan	CE5	33-237
	g13991.t1	gene_06273.t1	putative cutinase	CE5	51-222
	g14167.t1	gene_15187.t1	cutinase	CE5	53-230
	g14273.t1	gene_15424.t1	cutinase	CE5	118-299
	g14294.t1	gene_15402.t1	acetylxylan esterase	CE5	35-240
	g14412.t1	gene_06043.t1	putative cutinase	CE5	78-248
	g14475.t1	gene_05651.t1	carbohydrate esterase family 5 protein	CE5	29-233
	g14676.t1	gene_05548.t1	Acetylxylan esterase 2	CE5	46-241
	g15135.t1	gene_08598.t1	Acetylxylan esterase 2	CE5	27-223
	g1877.t1	gene_10919.t1	cutinase	CE5	71-245
	g3148.t1	gene_09960.t1	acetylxylan esterase 2	CE5	25-225
	g9158.t1	gene_02873.t1	carbohydrate esterase family 5 protein	CE5	30-234
	g11594.t1	gene_14252.t1	Acetylxylan esterase	CE5+CBM24	29-225+246-325
	g1305.t1	gene_11844.t1	putative pectinesterase family protein	CE8	56-387
	g14287.t1	gene_15409.t1	carbohydrate esterase family 8 [	CE8	30-303
	g14495.t1	gene_05676.t1	putative pectinesterase	CE8	30-315
	g4239.t1	gene_03865.t1	pectin methylesterase	CE8	52-326
	g6127.t1	gene_08518.t1	putative carbohydrate esterase family 8 protein	CE8	29-292
	g12104.t1	gene_16105.t1	glycoside hydrolase family 1 protein	GH1	166-610
	g4003.t1	gene_03586.t1	glycoside hydrolase	GH1	122-595
	g8257.t1	gene_04384.t1	glycoside hydrolase superfamily	GH1	145-587
	g14719.t1	gene_05510.t1	glycoside hydrolase family 10 protein	GH10	31-333
	g1525.t1	gene_11578.t1	Endo-1,4-beta-xylanase D	GH10	21-333
	g2983.t1	gene_09498.t1	glycoside hydrolase family 10 protein	GH10	31-325
	g6004.t1	gene_08419.t1	Endo-1,4-beta-xylanase 1	GH10	23-335
	g8852.t1	gene_03257.t1	Endo-1,4-beta-xylanase 1	GH10	20-333
	g15382.t1	gene_10669.t1	Unsaturated rhamnogalacturonyl hydrolase YteR	GH105	103-410
	g7382.t1	gene_05256.t1	predicted protein	GH105	40-351
	g92.t1	gene_13349.t1	glycoside hydrolase family 105 protein	GH105	57-407
	g7844.t1	gene_05165.t1	Secreted protein	GH106	31-1006
	g2553.t1	gene_10414.t1	endo-1,4-beta-xylanase B	GH11	44-214
	g4028.t1	gene_03611.t1	xylanase G1	GH11	43-221
	g9703.t1	gene_02241.t1	glycoside hydrolase family 11 protein	GH11	48-216
	g11180.t1	gene_14706.t1	glycoside hydrolase family 114 protein	GH114	77-298
	g15233.t1	gene_08668.t1	xyloglucan-specific endo-beta-1,4-glucanase A	GH12	111-259
	g2941.t1	gene_09999.t1	Endoglucanase cel12A	GH12	159-293
	g3651.t1	gene_14933.t1	Xyloglucan-specific endo-beta-1,4-glucanase A	GH12	99-245
	g9345.t1	gene_03087.t1	xyloglucan-specific endo-beta-1,4-glucanase A	GH12	252-399
	g3303.t1	gene_09302.t1	putative duf1237 domain-containing protein	GH125	198-678
	g6682.t1	gene_07133.t1	Alkali-sensitive linkage protein 1	GH128	51-292
	g7319.t1	gene_05446.t1	Alkali-sensitive linkage protein 1	GH128	42-249
	g7515.t1	gene_05413.t1	Alkali-sensitive linkage protein 1	GH128	48-280
	g8203.t1	gene_04297.t1	glycoside hydrolase family 128 protein	GH128	66-290
	g9074.t1	gene_02769.t1	putative glycoside hydrolase protein	GH128	188-393
	g12341.t1	gene_15694.t1	alpha-amylase 1	GH13_1	59-365
	g1721.t1	gene_12309.t1	alpha amylase	GH13_1	60-361
	g21.t1	gene_13419.t1	glycoside hydrolase family 13 protein	GH13_1	63-367
	g12101.t1	gene_16100.t1	acid alpha-amylase	GH13_1+CBM20	70-378+551-630
	g3787.t1	gene_15093.t1	glycoside hydrolase family 13 protein	GH13_1+CBM20	60-363+517-606
	g10276.t1	gene_17434.t1	carbohydrate-binding module family 1 protein	GH131	25-254
	g14573.t1	gene_05797.t1	hypothetical protein UCDDA912_g09201	GH131	27-283
	g2963.t1	gene_09978.t1	endoglucanase c	GH131	34-284
	g6238.t1	gene_07595.t1	putative carbohydrate-binding module family 1 protein	GH131	19-259
	g3700.t1	gene_14992.t1	Secreted beta-glucosidase sun1	GH132	137-448
	g933.t1	gene_12324.t1	SUN domain-containing protein	GH132	28-319
	g7068.t1	gene_06990.t1	hypothetical protein BS50DRAFT_502972	GH134	31-189
	g15410.t1	gene_10637.t1	putative cell surface spherulin 4-like protein	GH135	21-216
	g6679.t1	gene_07129.t1	Six-hairpin glycosidase	GH142	38-518
	g6975.t1	gene_00264.t1	DUF1680-domain-containing protein	GH146	41-556
	g7134.t1	gene_06831.t1	putative acetylcarboxylase	GH146	48-615
	g12734.t1	gene_16720.t1	Concanavalin A-like lectin/glucanase	GH16_1	111-353
	g13445.t1	gene_18001.t1	related to mixed-linked glucanase precursor MLG1	GH16_1	74-317
	g3304.t1	gene_09301.t1	glycoside hydrolase family 16 protein	GH16_1	62-296
	g11355.t1	gene_14473.t1	Galactan endo-beta-1,3-galactanase	GH16_10	48-238
	g13970.t1	gene_06304.t1	glycosyl hydrolase family 16	GH16_18	68-224
	g14649.t1	gene_05563.t1	concanavalin A-like lectin/glucanase	GH16_18	70-231
	g15550.t1	gene_08812.t1	putative glycosidase crf1	GH16_18	72-227
	g3244.t1	gene_09366.t1	putative glycoside hydrolase family 16 protein	GH16_18	69-222
	g15647.t1	gene_08568.t1	cell wall glucanase	GH16_19	107-272
	g7011.t1	gene_06920.t1	glycoside hydrolase, family 16	GH16_23	105-292
	g15616.t1	gene_08533.t1	related to endo-1,3-beta-glucanase	GH16_3	63-332
	g1860.t1	gene_10943.t1	glycosyl hydrolase family 16	GH16_3	31-293
	g7975.t1	gene_04736.t1	putative glycoside hydrolase family 16 protein	GH16_3	32-279
	g844.t1	gene_12085.t1	glycosyl hydrolase family 16	GH16_3	30-292
	g15295.t1	gene_10761.t1	putative cell wall glucanase	GH17	158-400
	g3217.t1	gene_09402.t1	putative beta-glucosidase btgE	GH17	344-577
	g5671.t1	gene_01661.t1	GPI-anchored cell wall beta-1,3-endoglucanase EglC	GH17	23-294
	g14205.t1	gene_08987.t1	Chitinase 1	GH18	32-385
	g1829.t1	gene_10977.t1	putative glycoside hydrolase family 18 protein	GH18	24-288
	g2808.t1	gene_10147.t1	endochitinase CHI3	GH18	63-293
	g2823.t1	gene_10131.t1	glycoside hydrolase family 18 protein	GH18	37-309
	g3582.t1	gene_09188.t1	Endochitinase 1	GH18	195-546
	g4785.t1	gene_01819.t1	glycoside hydrolase family 18 protein	GH18	132-458
	g9934.t1	gene_02035.t1	glycosyl hydrolase family 18	GH18	40-404
	g12961.t1	gene_16501.t1	glycoside hydrolase family 2 protein	GH2	39-708
	g2839.t1	gene_10107.t1	putative glycoside hydrolase family 2 protein	GH2	63-493
	g2904.t1	gene_10045.t1	glycoside hydrolase family 2 protein	GH2	30-731
	g11200.t1	gene_14661.t1	putative alpha-galactosidase A	GH27	122-386
	g1171.t1	gene_12601.t1	Alpha-galactosidase D	GH27	124-372
	g14112.t1	gene_15510.t1	putative alpha-galactosidase 5 precursor protein	GH27	142-400
	g11188.t1	gene_14681.t1	glycoside hydrolase family 28 protein	GH28	58-379
	g12990.t1	gene_16487.t1	related to exopolygalacturonase	GH28	84-442
	g13612.t1	gene_17893.t1	glycoside hydrolase family 28 protein	GH28	64-371
	g13809.t1	gene_06315.t1	rhamnogalacturonase A precursor	GH28	68-368
	g14482.t1	gene_05659.t1	putative endopolygalacturonase C	GH28	44-368
	g14899.t1	gene_06092.t1	glycoside hydrolase family 28 protein	GH28	81-428
	g15338.t1	gene_10718.t1	endopolygalacturonase 3	GH28	69-397
	g1542.t1	gene_11560.t1	putative exopolygalacturonase B	GH28	73-470
	g2070.t1	gene_17536.t1	putative extracellular exo- protein	GH28	66-418
	g5791.t1	gene_01891.t1	Endopolygalacturonase 1	GH28	38-356
	g6421.t1	gene_14466.t1	Glycoside hydrolase family 28 protein	GH28	163-489
	g6667.t1	gene_07113.t1	glycoside hydrolase family 28 protein	GH28	73-397
	g7391.t1	gene_05267.t1	pectin lyase fold/virulence factor	GH28	69-376
	g9784.t1	gene_02315.t1	probable endopolygalacturonase	GH28	47-370
	g13084.t1	gene_16367.t1	glycoside hydrolase family 29 protein	GH29	57-379
	g13319.t1	gene_11623.t1	alpha-L-fucosidase 1	GH29	37-372
	g10884.t1	gene_13550.t1	putative beta-glucosidase G	GH3	72-292
	g10934.t1	gene_13505.t1	putative beta-glucosidase M	GH3	88-307
	g12619.t1	gene_16843.t1	glycoside hydrolase family 3 protein	GH3	81-295
	g14708.t1	gene_05501.t1	glycoside hydrolase family 3 protein	GH3	65-273
	g14945.t1	gene_06132.t1	glycoside hydrolase family 3 protein	GH3	72-333
	g1546.t1	gene_11555.t1	glycoside hydrolase family 3 protein	GH3	87-302
	g15505.t1	gene_08856.t1	Periplasmic beta-glucosidase	GH3	114-339
	g1583.t1	gene_11520.t1	putative beta-glucosidase d	GH3	85-319
	g5084.t1	gene_00478.t1	putative beta-glucosidase F	GH3	85-294
	g5835.t1	gene_01821.t1	Beta-glucosidase A	GH3	109-330
	g7031.t1	gene_06952.t1	glycoside hydrolase family 30 protein	GH30_3	61-476
	g2884.t1	gene_10063.t1	glycoside hydrolase family 30 protein	GH30_5	22-474
	g1256.t1	gene_11899.t1	putative glycoside hydrolase family 30 protein	GH30_7	19-460
	g1987.t1	gene_11195.t1	glycoside hydrolase family 30 protein	GH30_7	17-469
	g7677.t1	gene_04963.t1	glycosyl hydrolase family 31	GH31	257-826
	g10944.t1	gene_13494.t1	putative glycoside hydrolase family 32 protein	GH32	49-358
	g8235.t1	gene_12942.t1	glycoside hydrolase family 32 protein	GH32	43-391
	g11952.t1	gene_15973.t1	putative beta-galactosidase b	GH35	49-394
	g14735.t1	gene_05492.t1	glycoside hydrolase family 35 protein	GH35	40-359
	g6232.t1	gene_07602.t1	putative beta-galactosidase C	GH35	36-370
	g9357.t1	gene_03104.t1	putative beta-galactosidase E	GH35	52-384
	g14731.t1	gene_05497.t1	glycoside hydrolase family 42 protein	GH42	54-444
	g15594.t1	gene_08770.t1	glycoside hydrolase family 43 protein	GH43_14	27-320
	g5887.t1	gene_08046.t1	glycosyl hydrolase	GH43_14	24-313
	g947.t1	gene_12340.t1	Non-reducing end alpha-L-arabinofuranosidase BoGH43A	GH43_14	32-316
	g12271.t1	gene_15767.t1	glycoside hydrolase family 43 protein	GH43_21	89-319
	g6686.t1	gene_07139.t1	glycoside hydrolase family 43	GH43_21	76-302
	g15199.t1	gene_08639.t1	Arabinanase/levansucrase/invertase	GH43_22	73-289+367-646
	g8386.t1	gene_04085.t1	glycoside hydrolase family 43	GH43_24	49-289
	g13874.t1	gene_06412.t1	Glycoside hydrolase family 43	GH43_26	22-304
	g4860.t1	gene_00964.t1	glycosyl hydrolase	GH43_26	24-310
	g6700.t1	gene_07156.t1	putative glycosyl hydrolase family 43 protein	GH43_29	615-915
	g5487.t1	gene_01106.t1	glycosyl hydrolase family 43	GH43_30	50-330
	g11941.t1	gene_15990.t1	endo-1,4-beta-xylanase D precursor	GH43_34+CBM66	31-313+329-484
	g3545.t1	gene_09233.t1	endo-1,4-beta-xylanase D precursor	GH43_34+CBM66	39-331+354-518
	g10764.t1	gene_13608.t1	glycosyl hydrolase family 43 protein	GH43_36	34-303
	g8058.t1	gene_04813.t1	glycoside hydrolase family 43 protein	GH43_37	59-280
	g13040.t1	gene_16478.t1	glycosyl hydrolase family 43	GH43_5	38-315
	g10236.t1	gene_17555.t1	putative arabinan endo-1,5-alpha-L-arabinosidase A	GH43_6	35-327
	g13165.t1	gene_16439.t1	Arabinan endo-1,5-alpha-L-arabinosidase A	GH43_6	36-326
	g15515.t1	gene_08844.t1	glycoside hydrolase family 47 protein	GH47	58-529
	g6787.t1	gene_07935.t1	glycoside hydrolase family 5 protein	GH5_11	33-368
	g1630.t1	gene_11465.t1	glycoside hydrolase family 5 protein	GH5_16	61-423
	g3170.t1	gene_09459.t1	glycoside hydrolase family 5 protein	GH5_41	101-323
	g11209.t1	gene_14649.t1	Endoglucanase gh5-1	GH5_5	91-368
	g13096.t1	gene_16355.t1	glycoside hydrolase family 5 protein	GH5_5	37-316
	g4736.t1	gene_01080.t1	endoglucanase, putative	GH5_5	31-305
	g8341.t1	gene_04483.t1	glycoside hydrolase family 5 protein	GH5_5	37-330
	g8942.t1	gene_02614.t1	endoglucanase 1	GH5_5	20-325
	g10938.t1	gene_13500.t1	mannan endo-1,4-beta-mannosidase 3	GH5_7	61-363
	g14085.t1	gene_15485.t1	glycoside hydrolase family 5 protein	GH5_7	66-339
	g1834.t1	gene_10968.t1	glycoside hydrolase family 5 protein	GH5_7	125-396
	g7561.t1	gene_05184.t1	Mannan endo-1,4-beta-mannosidase B	GH5_7	76-358
	g1215.t1	gene_11958.t1	glycoside hydrolase family 51 protein	GH51	171-446
	g979.t1	gene_12381.t1	glycoside hydrolase family 51 protein	GH51	209-669
	g12095.t1	gene_16091.t1	Glycosyl hydrolase 53	GH53	25-349
	g8767.t1	gene_03366.t1	glycosyl hydrolase family 53	GH53	31-372
	g11978.t1	gene_15945.t1	putative alpha-L-arabinofuranosidase B	GH54+CBM42	23-336+354-494
	g12086.t1	gene_16082.t1	Glucan 1,3-beta-glucosidase	GH55	19-765
	g1870.t1	gene_10928.t1	Glucan 1,3-beta-glucosidase	GH55	16-788
	g6694.t1	gene_07147.t1	glycoside hydrolase family 55 protein	GH55	25-772
	g10092.t1	gene_10883.t1	1,4-beta-D-glucan cellobiohydrolase cel6b	GH6	55-353
	g10349.t1	gene_17599.t1	putative exoglucanase 3 precursor protein	GH6	64-353
	g5741.t1	gene_01751.t1	glycoside hydrolase family 6 protein	GH6	154-448
	g9385.t1	gene_03129.t1	exoglucanase 3 precursor	GH6	57-349
	g12484.t1	gene_15252.t1	alpha-L-arabinofuranosidase axhA-2	GH62	23-292
	g15434.t1	gene_10611.t1	Glucan endo-1,3-beta-glucosidase	GH64	65-452
	g12287.t1	gene_01449.t1	acid trehalase	GH65	420-765
	g15002.t1	gene_06200.t1	acid trehalase	GH65	378-743
	g13317.t1	gene_14282.t1	Glycosyl hydrolase family 67, C-terminal	GH67	18-691
	g10065.t1	gene_10846.t1	endoglucanase EG-1	GH7	22-420
	g13480.t1	gene_17971.t1	putative 1,4-beta-D-glucan cellobiohydrolase A	GH7	21-447
	g14364.t1	gene_15328.t1	putative 1,4-beta-D-glucan cellobiohydrolase B	GH7	20-450
	g2821.t1	gene_10134.t1	endoglucanase 7a	GH7	24-403
	g3378.t1	gene_09675.t1	putative glycoside hydrolase family 7 protein	GH7	18-449
	g4524.t1	gene_00282.t1	exoglucanase 1	GH7	19-444
	g12315.t1	gene_15720.t1	extracellular alpha-1,3-glucanase/mutanase, putative	GH71	21-412
	g11008.t1	gene_00160.t1	Glucan endo-1,3-alpha-glucosidase agn1	GH71+CBM24	23-408 +499-612
	g12327.t1	gene_15710.t1	beta-glucanosyltransferase gel2	GH72	20-330
	g13391.t1	gene_18093.t1	1,3-beta-glucanosyltransferase gel3	GH72	20-334
	g7435.t1	gene_05321.t1	1,3-beta-glucanosyltransferase gel1 precursor	GH72	30-329
	g8136.t1	gene_04220.t1	putative glycoside hydrolase family 72 protein	GH72	31-329
	g9170.t1	gene_02885.t1	1,3-beta-glucanosyltransferase gel3	GH72	16-293
	g5795.t1	gene_01882.t1	1,3-beta-glucanosyltransferase gel4	GH72+CBM43	18-332+383-470
	g12254.t1	gene_15783.t1	glycoside hydrolase family 74 protein	GH74	77-182
	g14058.t1	gene_08702.t1	fungal cellulose binding domain-containing protein	GH74	76-181+208-305
	g11829.t1	gene_16259.t1	glycosyl hydrolase family 76	GH76	29-396
	g12155.t1	gene_15882.t1	Mannan endo-1,6-alpha-mannosidase DCW1	GH76	29-406
	g1460.t1	gene_11652.t1	glycoside hydrolase family 76 protein	GH76	32-411
	g1530.t1	gene_11572.t1	putative glycoside hydrolase family 76 protein	GH76	24-395
	g5045.t1	gene_00767.t1	Mannan endo-1,6-alpha-mannosidase DCW1	GH76	28-398
	g7736.t1	gene_05042.t1	putative glycoside hydrolase family 76 protein	GH76	28-379
	g9317.t1	gene_03051.t1	Mannan endo-1,6-alpha-mannosidase DCW1	GH76	28-404
	g11608.t1	gene_00335.t1	Six-hairpin glycosidase-like protein	GH78	398-812
	g14134.t1	gene_15541.t1	putative alpha-l-rhamnosidase protein	GH78	77-650
	g15171.t1	gene_12847.t1	glycoside hydrolase family 78 protein	GH78	382-779
	g4219.t1	gene_03883.t1	Six-hairpin glycosidase	GH78	246-634
	g5527.t1	gene_01551.t1	Six-hairpin glycosidase-like protein	GH78	403-811
	g556.t1	gene_11252.t1	alpha-L-rhamnosidase A precursor	GH78	240-629
	g10997.t1	gene_14390.t1	glycoside hydrolase family 79 protein	GH79	44-426
	g15395.t1	gene_10650.t1	glycoside hydrolase family 79 protein	GH79	57-421
	g1663.t1	gene_12243.t1	glycoside hydrolase family 79 protein	GH79	49-358
	g2926.t1	gene_10016.t1	glycoside hydrolase family 79 protein	GH79	49-508
	g10534.t1	gene_17797.t1	glycoside hydrolase family 92 protein	GH92	278-784
	g12106.t1	gene_16109.t1	glycosyl hydrolase family 92	GH92	259-768
	g8075.t1	gene_04124.t1	glycoside hydrolase family 92 protein	GH92	267-786
	g10478.t1	gene_17733.t1	glycoside hydrolase family 93	GH93	52-357
	g15334.t1	gene_10723.t1	putative glycoside hydrolase family 93 protein	GH93	47-358
	g8019.t1	gene_04786.t1	related to BNR/Asp-box repeat domain protein	GH93	48-353
	g15344.t1	gene_10710.t1	Alpha-fucosidase A	GH95	23-791
	g5822.t1	gene_01837.t1	glycoside hydrolase family 95 protein	GH95	28-775
	g9621.t1	gene_00140.t1	2-hydroxyacylsphingosine 1-beta-galactosyltransferase	GT1	219-532
	g11057.t1	gene_14854.t1	pectate lyase C	PL1_2	71-246
	g11919.t1	gene_16000.t1	polysaccharide lyase family 1 protein	PL1_2	72-243
	g10462.t1	gene_17713.t1	putative pectin lyase A	PL1_4	113-296
	g12037.t1	gene_13775.t1	pectin lyase E	PL1_4	120-303
	g12317.t1	gene_15718.t1	related to bromodomain protein BDF1	PL1_4	114-299
	g13509.t1	gene_17901.t1	pectin lyase	PL1_4	115-299
	g13990.t1	gene_06274.t1	putative pectin lyase C	PL1_4	115-298
	g4231.t1	gene_03873.t1	pectin lyase	PL1_4	207-398
	g4356.t1	gene_00062.t1	pectate lyase	PL1_4	113-302
	g5792.t1	gene_01887.t1	pectin lyase	PL1_4	108-289
	g7471.t1	gene_05360.t1	pectate lyase a	PL1_4	114-298
	g13274.t1	gene_18236.t1	putative pectate lyase B	PL1_7	82-262
	g14189.t1	gene_09002.t1	pectate lyase a	PL1_7	105-285
	g8552.t1	gene_13395.t1	Pectate lyase plyB	PL1_7	82-262
	g9796.t1	gene_02188.t1	polysaccharide lyase family 1 protein	PL1_9	80-259
	g15132.t1	gene_00181.t1	polysaccharide lyase family 11 protein	PL11_2	29-596
	g2698.t1	gene_10270.t1	hypothetical protein UCDDA912_g00961	PL26	23-919
	g11170.t1	gene_14719.t1	pectate lyase	PL3_2	35-223
	g11855.t1	gene_16222.t1	pectate lyase F	PL3_2	32-221
	g13510.t1	gene_17902.t1	pectate lyase	PL3_2	41-231
	g13700.t1	gene_06858.t1	polysaccharide lyase family 3 protein	PL3_2	43-228
	g8230.t1	gene_04349.t1	pectate lyase	PL3_2	83-273
	g9709.t1	gene_02236.t1	putative pectate lyase	PL3_2	107-289
	g10486.t1	gene_17742.t1	rhamnogalacturonan lyase	PL4_1	15-539
	g14211.t1	gene_08981.t1	putative rhamnogalacturonase	PL4_1	21-524
	g7383.t1	gene_05258.t1	polysaccharide lyase family 4 protein	PL4_1	19-517
	g14878.t1	gene_06079.t1	rhamnogalacturonate lyase	PL4_5	34-555
	g6005.t1	gene_08420.t1	Pectate lyase L	PL9_3	20-377
	g9823.t1	gene_02146.t1	pectate lyase L	PL9_3	16-382
	Seq_id of genes present only in D. capsici	Description	CAZymes family HMM	HMM Length
	g7810.t1	Diaporthe citri uncharacterized protein (INS49_012981), partial mRNA	AA1_2	39-375
	g14359.t1	Colletotrichum scovillei endoglucanase (HER10_EVM0004536) mRNA	AA11	16-213
	g15492.t1	Diaporthe citri uncharacterized protein (INS49_008845), partial mRNA	AA12	34-430
	g15241.t1	Diaporthe citri uncharacterized protein (INS49_009137), partial mRNA	AA2	31-240
	g10151.t1	no hits	AA3_2	28-609
	g10334.t1	Didymella exigua CBS 183.55 GMC oxidoreductase (M421DRAFT_423459), mRNA	AA3_2	30-602
	g11333.t1	Diaporthe citri uncharacterized protein (INS49_003875), partial mRNA	AA3_2	44-570
	g11362.t1	Colletotrichum orchidophilum GMC oxidoreductase (CORC01_12116) mRNA	AA3_2	35-608
	g12433.t1	Cercospora beticola Oxygen-dependent choline dehydrogenase (CB0940_04016), mRNA	AA3_2	28-636
	g12799.t1	Diaporthe citri uncharacterized protein (INS49_005906), partial mRNA	AA3_2	31-591
	g13882.t1	no hits	AA3_2	45-576
	g14968.t1	Aspergillus terreus NIH2624 conserved hypothetical protein (ATEG_00487) partial mRNA	AA3_2	46-671
	g354.t1	Diplodia corticola choline dehydrogenase (BKCO1_1000435) mRNA	AA3_2	24-639
	g6047.t1	Diaporthe citri uncharacterized protein (INS49_007343), partial mRNA	AA3_2	24-600
	g7001.t1	Cryphonectria parasitica EP155 putative GMC oxidoreductase (M406DRAFT_347642) mRNA	AA3_2	40-605
	g9398.t1	Fusarium oxysporum NRRL 32931 choline dehydrogenase (FOYG_15985), mRNA	AA3_2	48-672
	g9735.t1	Diaporthe citri uncharacterized protein (INS49_004632), partial mRNA	AA3_2	40-586
	g11268.t1	Diaporthe citri uncharacterized protein (INS49_003808), partial mRNA	AA7	71-241
	g11726.t1	no hits	AA7	78-247
	g11963.t1	Diaporthe citri uncharacterized protein (INS49_009474), partial mRNA	AA7	200-629
	g13688.t1	Diaporthe citri uncharacterized protein (INS49_005657), partial mRNA	AA7	197-633
	g14552.t1	Fusarium vanettenii 77-13-4 uncharacterized protein (NECHADRAFT_87746), partial mRNA	AA7	54-255
	g14647.t1	Diaporthe citri uncharacterized protein (INS49_003545), partial mRNA	AA7	133-306
	g1484.t1	no hits	AA7	61-480
	g15173.t1	Diaporthe citri uncharacterized protein (INS49_009110), partial mRNA	AA7	52-471
	g1561.t1	no hits	AA7	149-576
	g2162.t1	Diaporthe citri uncharacterized protein (INS49_002321), partial mRNA	AA7	68-493
	g3842.t1	Diaporthe citri uncharacterized protein (INS49_010182), partial mRNA	AA7	67-260
	g3932.t1	no hits	AA7	53-260
	g4565.t1	no hits	AA7	49-245
	g4935.t1	Thermothelomyces thermophilus ATCC 42464 FAD linked oxidase-like protein (MYCTH_109870), mRNA	AA7	85-515
	g4937.t1	no hits	AA7	58-484
	g6657.t1	Aspergillus homomorphus CBS 101889 FAD-binding domain-containing protein (BO97DRAFT_130009), mRNA	AA7	123-549
	g8444.t1	no hits	AA7	69-265
	g9986.t1	no hits	AA7	60-262
	g1197.t1	Diaporthe citri uncharacterized protein (INS49_000184), partial mRNA	AA9	9-219
	g14869.t1	Colletotrichum orchidophilum fungal cellulose binding domain-containing protein (CORC01_05279) mRNA	AA9	6-231
	g8903.t1	Gaeumannomyces tritici R3-111a-1 endoglucanase IV mRNA	AA9	5-228
	g8331.t1	Metarhizium robertsii ARSEF 23 extracellular serine-rich protein mRNA	CBM87+CE18	170-385387-752
	g9870.t1	Colletotrichum aenigma putative acetylxylan esterase A (axeA-3) mRNA	CE1	43-236
	g14730.t1	Diaporthe citri uncharacterized protein (INS49_005315), partial mRNA	CE12	28-247
	g14771.t1	no hits	CE15	41-368
	g925.t1	no hits	CE16	34-320
	g12812.t1	Diaporthe citri uncharacterized protein (INS49_013517), partial mRNA	CE3	130-364
	g14670.t1	Diaporthe citri uncharacterized protein (INS49_003754), partial mRNA	CE5	40-248
	g9306.t1	no hits	CE5	44-261
	g2654.t1	no hits	GH1	137-592
	g4568.t1	Bipolaris victoriae FI3 glycoside hydrolase family 10 protein mRNA	GH10	34-353
	g14770.t1	Phanerochaete carnosa HHB-10118-sp glycoside hydrolase family 7 protein (PHACADRAFT_258037), mRNA	GH11	46-209
	g15668.t1	Aspergillus terreus NIH2624 endo-1,4-beta-xylanase B precursor (ATEG_04943) mRNA	GH11	61-223
	g10278.t1	Thermothielavioides terrestris NRRL 8126 glycoside hydrolase family 115 protein (THITE_2117613), mRNA	GH115	44-719
	g14022.t1	Diplodia corticola glycoside hydrolase family 125 protein (BKCO1_3100070) mRNA	GH125	73-506
	g8011.t1	Diaporthe citri uncharacterized protein (INS49_012557), partial mRNA	GH125	72-497
	g14133.t1	Diaporthe citri uncharacterized protein (INS49_010126), partial mRNA	GH131	239-493
	g1739.t1	Diaporthe citri uncharacterized protein (INS49_001978), partial mRNA	GH16_3	34-285
	g5940.t1	Diaporthe citri uncharacterized protein (INS49_007243), partial mRNA	GH18	116-463
	g7491.t1	Diaporthe citri uncharacterized protein (INS49_013204), partial mRNA	GH18	32-285
	g9679.t1	Fusarium vanettenii 77-13-4 uncharacterized protein (NECHADRAFT_51570), partial mRNA	GH18	96-440
	g9957.t1	Diaporthe citri uncharacterized protein (INS49_004425), partial mRNA	GH18	20-419
	g6588.t1	Diaporthe citri uncharacterized protein (INS49_007114), partial mRNA	GH2	28-647
	g2987.t1	Cryphonectria parasitica EP155 family 20 glycoside hydrolase (M406DRAFT_103120), mRNA	GH20	212-555
	g9558.t1	Colletotrichum scovillei exo-rhamnogalacturonase B (HER10_EVM0011840) mRNA	GH28	63-408
	g13009.t1	Colletotrichum higginsianum IMI 349063 alpha-L-fucosidase mRNA	GH29	343-704
	g11525.t1	Diaporthe citri uncharacterized protein (INS49_009413), partial mRNA	GH3	193-443
	g12741.t1	Diaporthe citri uncharacterized protein (INS49_013584), partial mRNA	GH3	108-330
	g6676.t1	Thermothelomyces thermophilus ATCC 42464 glycoside hydrolase family 3 protein (MYCTH_80304) mRNA	GH3	95-317
	g6685.t1	Chrysoporthe sp. MAF-2017a isolate CMW54409 chromosome 4	GH3	88-302
	g14350.t1	Zasmidium cellare ATCC 36951 glycoside hydrolase family 35 protein (M409DRAFT_66948) mRNA	GH35	48-396
	g9685.t1	Diaporthe citri uncharacterized protein (INS49_004678), partial mRNA	GH39	94-527
	g10849.t1	Diaporthe citri uncharacterized protein (INS49_003129), partial mRNA	GH43_14	23-211
	g4862.t1	no hits	GH43_14	23-317
	g5478.t1	Diaporthe citri uncharacterized protein (INS49_002462), partial mRNA	GH43_24	137-367
	g7676.t1	Cryphonectria parasitica EP155 family 43 glycoside hydrolase (M406DRAFT_99348), mRNA	GH43_24	46-173+201-304
	g8053.t1	Diaporthe citri uncharacterized protein (INS49_012519), partial mRNA	GH43_25	46-262
	g10038.t1	Diaporthe citri uncharacterized protein (INS49_002045), partial mRNA	GH43_26	39-370
	g6444.t1	Chrysoporthe sp. MAF-2017a isolate CMW54409 chromosome 4	GH43_30	47-330
	g7029.t1	Diaporthe citri uncharacterized protein (INS49_006178), partial mRNA	GH43_34	27-285
	g11533.t1	Colletotrichum graminicola M1.001 glycosyl hydrolase family 43 mRNA	GH43_36	24-289
	g39.t1	Diaporthe citri uncharacterized protein (INS49_005069), partial mRNA	GH47	51-571
	g11800.t1	Gaeumannomyces tritici R3-111a-1 beta-1,6-galactanase mRNA	GH5_16	31-363
	g4717.t1	Diaporthe citri uncharacterized protein (INS49_015489), partial mRNA	GH5_16	35-373
	g13953.t1	Diaporthe citri uncharacterized protein (INS49_005857), partial mRNA	GH5_23	82-361
	g5908.t1	Diaporthe citri uncharacterized protein (INS49_007216), partial mRNA	GH5_31	57-324
	g1746.t1	Diaporthe citri uncharacterized protein (INS49_001970), partial mRNA	GH5_5	19-326
	g6010.t1	Thermothielavioides terrestris NRRL 8126 glycoside hydrolase family 5 protein (THITE_123205) mRNA	GH5_5	56-360
	g8585.t1	Diaporthe citri uncharacterized protein (INS49_005535), partial mRNA	GH53	22-350
	g2828.t1	Aspergillus felis strain FM324 chromosome 1	GH62	45-329
	g15248.t1	Daldinia childiae Exoglucanase 1 (GL218_08861) mRNA	GH7	19-448
	g6994.t1	Colletotrichum higginsianum IMI 349063 Glucanase mRNA	GH7	25-448
	g5841.t1	no hits	GH71	25-421
	g214.t1	Colletotrichum aenigma Mutanase (Mutanase) mRNA	GH71+CBM24	22-408+450-615
	g9849.t1	Diaporthe citri uncharacterized protein (INS49_000809), partial mRNA	GH71+CBM24	20-400+450-530
	g9529.t1	Phaeoacremonium minimum UCRPA7 putative -beta-glucanosyltransferase gel2 protein mRNA	GH72	18-331
	g1112.t1	Colletotrichum scovillei glycosyl hydrolase family 76 (HER10_EVM0005674), mRNA	GH76	35-403
	g683.t1	Diaporthe citri uncharacterized protein (INS49_000447), partial mRNA	GH76	25-392
	g10600.t1	Phaeoacremonium minimum UCRPA7 putative glycoside hydrolase family 79 protein mRNA	GH79	55-533
	g11014.t1	Cryphonectria parasitica EP155 family 79 glycoside hydrolase (M406DRAFT_68361) mRNA	GH79	51-494
	g7570.t1	Diaporthe citri uncharacterized protein (INS49_012739), partial mRNA	GH79	48-495
	g7672.t1	Diaporthe citri uncharacterized protein (INS49_012845), partial mRNA	GH79	37-464
	g12485.t1	Chrysoporthe sp. MAF-2017a isolate CMW54409 chromosome 10	GH81	181-852
	g14703.t1	Diaporthe citri uncharacterized protein (INS49_003785), partial mRNA	GH92	263-791
	g4869.t1	Zasmidium cellare ATCC 36951 glycoside hydrolase family 92 protein (M409DRAFT_60790) mRNA	GH92	288-830
	g14087.t1	Diaporthe citri uncharacterized protein (INS49_010078), partial mRNA	PL1_9	68-231
	g12630.t1	Fusarium vanettenii 77-13-4 polysaccharide lyase family 3 (NECHADRAFT_62414) mRNA	PL3_2	31-219
	g15369.t1	Thermothielavioides terrestris NRRL 8126 polysaccharide lyase family 4 protein (THITE_34523) mRNA	PL4_3	24-676
	g429.t1	Diaporthe citri uncharacterized protein (INS49_000692), partial mRN	PL4_3	19-439

## Sheet: D. citri
	Seq_id of shared genes	Orthologue in D. caulivora	Description	CAZymes family HMM	HMM Length
	g4769.t1	gene_10286.t1	L-ascorbate oxidase	AA1	47-556
	g13020.t1	gene_05733.t1	multicopper oxidase	AA1_3	54-367
	g13905.t1	gene_02184.t1	multicopper oxidase	AA1_3	48-361
	g6343.t1	gene_16206.t1	putative multicopper oxidase	AA1_3	50-354
	g6973.t1	gene_15324.t1	extracellular dihydrogeodin oxidase/laccase	AA1_3	49-281
	g10075.t1	gene_05372.t1	putative dna-directed rna polymerase protein	AA11	21-219
	g11447.t1	gene_01298.t1	putative chitin- domain 3 protein	AA11	22-220
	g4996.t1	gene_10030.t1	hypothetical protein UCDDA912_g05990	AA11	31-242
	g5337.t1	gene_09283.t1	putative chitin- domain 3 protein	AA11	18-211
	g6981.t1	gene_15333.t1	putative dna-directed rna polymerase	AA11	27-223
	g7813.t1	gene_02475.t1	putative spore coat protein sp96 precursor	AA11	20-219
	g8445.t1	gene_03207.t1	related to spore coat protein SP96 precursor	AA11	19-230
	g5957.t1	gene_08871.t1	soluble quino protein glucose dehydrogenase	AA12	34-431
	g10790.t1	gene_10645.t1	starch binding domain-containing protein	AA13+CBM20	19-250+286-376
	g12483.t1	gene_00204.t1	putative chitin binding protein	AA16	17-185
	g14689.t1	gene_17878.t1	chitin-binding protein	AA16	18-188
	g209.t1	gene_12857.t1	chitin binding protein	AA16	18-181
	g2323.t1	gene_17388.t1	Chitin binding protein	AA16	18-182
	g5008.t1	gene_10010.t1	chitin binding protein	AA16	18-181
	g11611.t1	gene_01126.t1	putative wsc domain containing protein	AA2	61-241
	g1183.t1	gene_11584.t1	heme peroxidase	AA2	64-265
	g13132.t1	gene_05572.t1	Versatile peroxidase VPL1	AA2	108-353
	g13559.t1	gene_14214.t1	heme peroxidase	AA2	69-213
	g14016.t1	gene_02259.t1	WSC domain-containing protein	AA2	58-221
	g2378.t1	gene_17503.t1	heme peroxidase	AA2	36-257
	g2684.t1	gene_17762.t1	Versatile peroxidase VPL2	AA2	97-337
	g2936.t1	gene_13599.t1	peroxidase	AA2	103-343
	g3676.t1	gene_13066.t1	wsc domain-containing protein	AA2	63-249
	g4666.t1	gene_08453.t1	putative transcription factor cys6	AA3	18-360
	g13082.t1	gene_05640.t1	cellobiose dehydrogenase	AA3_1	22-561
	g10189.t1	gene_13230.t1	GMC oxidoreductase	AA3_2	39-624
	g13069.t1	gene_05658.t1	glucose-methanol-choline oxidoreductase	AA3_2	32-606
	g13084.t1	gene_05638.t1	Alcohol oxidase	AA3_2	33-618
	g13267.t1	gene_14495.t1	choline dehydrogenase	AA3_2	36-582
	g14720.t1	gene_04355.t1	choline dehydrogenase	AA3_2	28-615
	g2811.t1	gene_17624.t1	GMC oxidoreductase	AA3_2	24-619
	g4612.t1	gene_08414.t1	GMC oxidoreductase	AA3_2	44-637
	g8962.t1	gene_14594.t1	Dehydrogenase xptC	AA3_2	34-616
	g9951.t1	gene_05225.t1	putative GMC oxidoreductase	AA3_2	50-625
	g9980.t1	gene_05264.t1	GMC oxidoreductase	AA3_2	54-623
	g10062.t1	gene_05358.t1	FAD binding domain-containing protein	AA7	61-269
	g12443.t1	gene_00258.t1	fad-binding domain-containing protein	AA7	72-489
	g12465.t1	gene_18287.t1	putative fad binding domain protein	AA7	77-534
	g12548.t1	gene_00119.t1	FAD-binding domain-containing protein	AA7	125-316
	g1256.t1	gene_11671.t1	ER membrane protein complex subunit 1	AA7	139-343
	g13518.t1	gene_00336.t1	glucooligosaccharide oxidase	AA7	59-513
	g14828.t1	gene_03921.t1	FAD binding domain-containing protein	AA7	59-285
	g3037.t1	gene_13522.t1	berberine-like protein	AA7	74-514
	g5902.t1	gene_08934.t1	FAD binding domain-containing	AA7	59-249
	g592.t1	gene_12715.t1	FAD binding domain-containing protein	AA7	62-501
	g6208.t1	gene_08620.t1	fad-binding domain-containing protein	AA7	56-475
	g6483.t1	gene_16035.t1	FAD binding domain-containing protein	AA7	154-369
	g6513.t1	gene_17648.t1	FAD/FMN-containing isoamyl alcohol oxidase-like protein MreA	AA7	142-324
	g6563.t1	gene_15950.t1	glucooligosaccharide oxidase	AA7	72-314
	g80.t1	gene_16292.t1	Bifunctional solanapyrone synthase	AA7	101-291
	g8001.t1	gene_03077.t1	putative fad binding domain-containing protein	AA7	179-619
	g898.t1	gene_12401.t1	fad binding domain-containing protein	AA7	128-555
	g12936.t1	gene_05855.t1	Cellobiose dehydrogenase	AA8	33-216
	g8936.t1	gene_14628.t1	CBD9-like protein	AA8	25-207
	g4162.t1	gene_07538.t1	Cellobiose dehydrogenase	AA8+AA3_1	31-222+249-796
	g7770.t1	gene_02421.t1	FAD/NAD(P)-binding domain-containing protein	AA8+AA3_1	28-206+236-763
	g10553.t1	gene_16859.t1	carbohydrate-binding module family 1 protein	AA9	6-208
	g11958.t1	gene_01886.t1	glycosyl hydrolase family 61	AA9	13-237
	g12608.t1	gene_00065.t1	putative endo-beta-1,4-glucanase D	AA9	8-217
	g12624.t1	gene_00029.t1	glycoside hydrolase family 61 protein	AA9	110-203
	g12829.t1	gene_06007.t1	glycoside hydrolase family 61 protein	AA9	7-221
	g13303.t1	gene_14453.t1	glycosyl hydrolase family 61	AA9	6-222
	g13505.t1	gene_14279.t1	glycosyl hydrolase family 61-domain-containing protein	AA9	7-231
	g14978.t1	gene_14024.t1	lytic polysaccharide monooxygenase	AA9	9-213
	g160.t1	gene_12610.t1	Polysaccharide monooxygenase Cel61a	AA9	5-233
	g2222.t1	gene_17261.t1	carbohydrate-binding module family 1 protein	AA9	5-222
	g2740.t1	gene_17693.t1	fungal cellulose binding domain-containing protein	AA9	7-212
	g3271.t1	gene_06309.t1	glycoside hydrolase family 61 protein	AA9	17-268
	g3713.t1	gene_07137.t1	glycoside hydrolase family 61 protein	AA9	6-216
	g3902.t1	gene_07838.t1	cellulose-growth-specific protein	AA9	7-227
	g4898.t1	gene_10145.t1	putative glycosyl hydrolase family 61	AA9	7-231
	g6460.t1	gene_16059.t1	lytic polysaccharide monooxygenase	AA9	5-206
	g6715.t1	gene_15763.t1	putative glycoside hydrolase family 61 protein	AA9	10-233
	g7083.t1	gene_15435.t1	family 61 endoglucanase	AA9	7-228
	g722.t1	gene_12960.t1	carbohydrate-binding module family 1 protein	AA9	5-218
	g7486.t1	gene_03581.t1	lytic polysaccharide monooxygenase	AA9	11-234
	g8434.t1	gene_03196.t1	putative glycosyl hydrolase family 61	AA9	9-234
	g8489.t1	gene_03256.t1	glycosyl hydrolase family 61-domain-containing protein	AA9	10-227
	g9271.t1	gene_04302.t1	glycoside hydrolase	AA9	6-223
	g9491.t1	gene_04728.t1	putative glycoside hydrolase family 61 protein	AA9	10-233
	g9557.t1	gene_04650.t1	glycosyl hydrolase family 61	AA9	11-233
	g12803.t1	gene_06038.t1	mannan endo-1,4-beta-mannosidase-like protein	CBM35+GH26	23-138+154-455
	g9696.t1	gene_04918.t1	Expansin-like protein 1	CBM63	202-271
	g5925.t1	gene_08909.t1	non-anchored cell wall protein 1	CBM87+CE18	32-249+250-614
	g14555.t1	gene_05431.t1	carbohydrate esterase family 1 protein	CE1	68-188
	g15049.t1	gene_08577.t1	feruloyl esterase B	CE1	36-192
	g2445.t1	gene_17410.t1	putative acetylxylan esterase A	CE1	36-235
	g8671.t1	gene_03482.t1	carbohydrate esterase family 1 protein	CE1	33-232
	g12491.t1	gene_00194.t1	Rhamnogalacturonan acetylesterase RhgT	CE12	44-232
	g14618.t1	gene_05496.t1	Rhamnogalacturonan acetylesterase	CE12	21-159
	g14680.t1	gene_17892.t1	putative rhamnogalacturonan acetylesterase	CE12	31-244
	g1928.t1	gene_10875.t1	carbohydrate esterase family 15 protein	CE15	44-180+193-337
	g13372.t1	gene_14406.t1	Thermolabile hemolysin	CE16	78-332
	g5874.t1	gene_08963.t1	carbohydrate esterase family 16 protein	CE16	48-335
	g7771.t1	gene_02422.t1	Thermolabile hemolysin	CE16	78-330
	g802.t1	gene_12534.t1	acetyl esterase	CE16	27-329
	g12931.t1	gene_05862.t1	Lipase, GDSL-like protein	CE2	187-424
	g13941.t1	gene_02289.t1	SGNH hydrolase	CE3	47-316
	g6107.t1	gene_08723.t1	GDSL-like Lipase/Acylhydrolase	CE3	63-256
	g6802.t1	gene_15660.t1	carbohydrate esterase family 3 protein	CE3	23-210
	g10741.t1	gene_10706.t1	chitin deacetylase	CE4	40-163
	g12800.t1	gene_06043.t1	putative cutinase	CE5	78-248
	g13074.t1	gene_05651.t1	carbohydrate esterase family 5 protein	CE5	29-233
	g13152.t1	gene_05548.t1	Acetylxylan esterase 2	CE5	49-244
	g1775.t1	gene_10919.t1	cutinase	CE5	71-266
	g2654.t1	gene_17798.t1	cutinase	CE5	31-223
	g2993.t1	gene_13584.t1	cutinase, putative	CE5	42-198
	g5058.t1	gene_09960.t1	acetylxylan esterase 2	CE5	25-222
	g6170.t1	gene_08598.t1	Acetylxylan esterase 2	CE5	27-223
	g6181.t1	gene_13261.t1	Acetylxylan esterase-like protein	CE5	29-214
	g6512.t1	gene_16010.t1	Carbohydrate esterase family 5 protein	CE5	157-338
	g7053.t1	gene_15402.t1	acetylxylan esterase	CE5	35-188
	g7073.t1	gene_15424.t1	cutinase	CE5	118-299
	g7203.t1	gene_15187.t1	cutinase	CE5	53-230
	g8029.t1	gene_03042.t1	putative acetylxylan esterase precursor	CE5	44-261
	g8177.t1	gene_02873.t1	carbohydrate esterase family 5 protein	CE5	30-234
	g13534.t1	gene_14252.t1	Acetylxylan esterase	CE5+CBM24	30-226+246-325
	g13054.t1	gene_05676.t1	putative pectinesterase	CE8	30-315
	g1401.t1	gene_11844.t1	putative pectinesterase family protein	CE8	56-387
	g4732.t1	gene_08518.t1	putative carbohydrate esterase family 8 protein	CE8	28-293
	g7714.t1	gene_03865.t1	pectin methylesterase	CE8	44-326
	g7497.t1	gene_03586.t1	glycoside hydrolase	GH1	122-595
	g9020.t1	gene_04384.t1	glycoside hydrolase superfamily	GH1	145-587
	g1178.t1	gene_11578.t1	Endo-1,4-beta-xylanase D	GH10	21-333
	g14629.t1	gene_05510.t1	glycoside hydrolase family 10 protein	GH10	31-333
	g4628.t1	gene_08419.t1	Endo-1,4-beta-xylanase 1	GH10	23-335
	g5522.t1	gene_09498.t1	glycoside hydrolase family 10 protein	GH10	31-325
	g7904.t1	gene_02036.t1	carbohydrate-binding module family 1 protein	GH10	38-362
	g8490.t1	gene_03257.t1	Endo-1,4-beta-xylanase 1	GH10	20-157+159-306
	g10771.t1	gene_10669.t1	Unsaturated rhamnogalacturonyl hydrolase YteR	GH105	106-409
	g14336.t1	gene_13349.t1	glycoside hydrolase family 105 protein	GH105	57-407
	g9896.t1	gene_05165.t1	Secreted protein	GH106	31-976
	g14182.t1	gene_10414.t1	endo-1,4-beta-xylanase B	GH11	45-215
	g7518.t1	gene_03611.t1	xylanase G1	GH11	43-221
	g8883.t1	gene_14706.t1	glycoside hydrolase family 114 protein	GH114	77-298
	g2426.t1	gene_17436.t1	glycoside hydrolase family 115 protein	GH115	44-719
	g6265.t1	gene_08668.t1	xyloglucan-specific endo-beta-1,4-glucanase A	GH12	111-259
	g7414.t1	gene_14933.t1	Xyloglucan-specific endo-beta-1,4-glucanase A	GH12	99-245
	g9394.t1	gene_04120.t1	concanavalin A-like lectin/glucanase domain-containing protein	GH12	112-254
	g5353.t1	gene_09302.t1	putative duf1237 domain-containing protein	GH125	198-676
	g3711.t1	gene_07133.t1	Alkali-sensitive linkage protein 1	GH128	50-291
	g8264.t1	gene_02769.t1	putative glycoside hydrolase protein	GH128	186-391
	g9266.t1	gene_04297.t1	glycoside hydrolase family 128 protein	GH128	66-290
	g14402.t1	gene_13419.t1	glycoside hydrolase family 13 protein	GH13_1	63-367
	g6775.t1	gene_15694.t1	alpha-amylase 1	GH13_1	59-365
	g987.t1	gene_12309.t1	alpha amylase	GH13_1	60-361
	g6432.t1	gene_16100.t1	acid alpha-amylase	GH13_1+CBM20	70-378+551-639
	g7280.t1	gene_15093.t1	glycoside hydrolase family 13 protein	GH13_1+CBM20	60-363+517-606
	g12977.t1	gene_05797.t1	hypothetical protein UCDDA912_g09201	GH131	27-283
	g2429.t1	gene_17434.t1	carbohydrate-binding module family 1 protein	GH131	25-254
	g4107.t1	gene_07595.t1	putative carbohydrate-binding module family 1 protein	GH131	19-259
	g5040.t1	gene_09978.t1	endoglucanase c	GH131	34-284
	g7170.t1	gene_15540.t1	glycoside hydrolase family 131 protein	GH131	239-493
	g7366.t1	gene_14992.t1	Secreted beta-glucosidase sun1	GH132	139-447
	g966.t1	gene_12324.t1	SUN domain-containing protein	GH132	28-319
	g3597.t1	gene_06990.t1	hypothetical protein BS50DRAFT_502972	GH134	31-137
	g10798.t1	gene_10637.t1	putative cell surface spherulin 4-like protein	GH135	21-216
	g3708.t1	gene_07129.t1	Six-hairpin glycosidase	GH142	38-517
	g14949.t1	gene_06831.t1	putative acetylcarboxylase	GH146	48-615
	g10447.t1	gene_16720.t1	Concanavalin A-like lectin/glucanase	GH16_1	108-350
	g5352.t1	gene_09301.t1	glycoside hydrolase family 16 protein	GH16_1	62-296
	g13289.t1	gene_14473.t1	Galactan endo-beta-1,3-galactanase	GH16_10	48-238
	g3276.t1	gene_06304.t1	glycosyl hydrolase family 16	GH16_18	68-132+129-203
	g5407.t1	gene_09366.t1	putative glycoside hydrolase family 16 protein	GH16_18	69-222
	g6012.t1	gene_08812.t1	putative glycosidase crf1	GH16_18	72-227
	g15040.t1	gene_08568.t1	cell wall glucanase	GH16_19	107-272
	g3537.t1	gene_06920.t1	glycoside hydrolase, family 16	GH16_23	101-290
	g10801.t1	gene_10634.t1	glycosyl hydrolase family 16	GH16_3	32-295
	g1794.t1	gene_10943.t1	glycosyl hydrolase family 16	GH16_3	31-293
	g267.t1	gene_12085.t1	glycosyl hydrolase family 16	GH16_3	30-292
	g9484.t1	gene_04736.t1	putative glycoside hydrolase family 16 protein	GH16_3	32-279
	g10686.t1	gene_10761.t1	putative cell wall glucanase	GH17	157-399
	g11817.t1	gene_01661.t1	GPI-anchored cell wall beta-1,3-endoglucanase EglC	GH17	23-293
	g5436.t1	gene_09402.t1	putative beta-glucosidase btgE	GH17	343-576
	g13775.t1	gene_02010.t1	putative glycosyl hydrolase, family 18	GH18	20-423
	g13791.t1	gene_02035.t1	glycosyl hydrolase family 18	GH18	40-404
	g1824.t1	gene_10977.t1	putative glycoside hydrolase family 18 protein	GH18	24-303
	g5682.t1	gene_09188.t1	Endochitinase 1	GH18	202-550
	g5850.t1	gene_08987.t1	Chitinase 1	GH18	32-366
	g10255.t1	gene_16501.t1	glycoside hydrolase family 2 protein	GH2	38-771
	g13141.t1	gene_05555.t1	Beta-mannosidase A	GH2	28-800
	g4927.t1	gene_10107.t1	putative glycoside hydrolase family 2 protein	GH2	64-493
	g4982.t1	gene_10045.t1	glycoside hydrolase family 2 protein	GH2	30-727
	g5526.t1	gene_09502.t1	Beta-hexosaminidase 2	GH20	212-555
	g739.t1	gene_12601.t1	Alpha-galactosidase D	GH27	124-372
	g8900.t1	gene_14661.t1	putative alpha-galactosidase A	GH27	122-386
	g10243.t1	gene_16487.t1	related to exopolygalacturonase	GH28	85-442
	g10730.t1	gene_10718.t1	endopolygalacturonase 3	GH28	69-397
	g11960.t1	gene_01891.t1	Endopolygalacturonase 1	GH28	38-356
	g12757.t1	gene_06092.t1	glycoside hydrolase family 28 protein	GH28	80-391
	g13068.t1	gene_05659.t1	putative endopolygalacturonase C	GH28	44-369
	g13920.t1	gene_02315.t1	probable endopolygalacturonase	GH28	47-370
	g14681.t1	gene_17893.t1	glycoside hydrolase family 28 protein	GH28	64-371
	g2839.t1	gene_17594.t1	endopolygalacturonase 3	GH28	34-351
	g3696.t1	gene_07113.t1	glycoside hydrolase family 28 protein	GH28	73-384
	g4288.t1	gene_14466.t1	Glycoside hydrolase family 28 protein	GH28	163-471
	g7798.t1	gene_02452.t1	exo-rhamnogalacturonase b	GH28	63-405
	g10112.t1	gene_16367.t1	glycoside hydrolase family 29 protein	GH29	57-400
	g11038.t1	gene_11623.t1	alpha-L-fucosidase 1	GH29	24-355
	g10442.t1	gene_16718.t1	Xylan 1,4-beta-xylosidase	GH3	124-346
	g10537.t1	gene_16843.t1	glycoside hydrolase family 3 protein	GH3	81-295
	g10796.t1	gene_10640.t1	putative beta-glucosidase g	GH3	88-311
	g11918.t1	gene_01821.t1	Beta-glucosidase A	GH3	109-330
	g12722.t1	gene_06132.t1	glycoside hydrolase family 3 protein	GH3	72-333
	g3559.t1	gene_06952.t1	glycoside hydrolase family 30 protein	GH30_3	62-476
	g4968.t1	gene_10063.t1	glycoside hydrolase family 30 protein	GH30_5	22-474
	g1450.t1	gene_11899.t1	putative glycoside hydrolase family 30 protein	GH30_7	19-460
	g1663.t1	gene_11195.t1	glycoside hydrolase family 30 protein	GH30_7	17-469
	g9730.t1	gene_04963.t1	glycosyl hydrolase family 31	GH31	257-826
	g3065.t1	gene_13494.t1	putative glycoside hydrolase family 32 protein	GH32	49-357
	g14611.t1	gene_05492.t1	glycoside hydrolase family 35 protein	GH35	40-359
	g4101.t1	gene_07602.t1	putative beta-galactosidase C	GH35	36-370
	g6548.t1	gene_15973.t1	putative beta-galactosidase b	GH35	50-395
	g7976.t1	gene_03104.t1	putative beta-galactosidase E	GH35	40-372
	g7249.t1	gene_15123.t1	periplasmic trehalase	GH37	55-638
	g4531.t1	gene_08046.t1	glycosyl hydrolase	GH43_14	24-313
	g6052.t1	gene_08770.t1	glycoside hydrolase family 43 protein	GH43_14	27-320
	g953.t1	gene_12340.t1	Non-reducing end alpha-L-arabinofuranosidase BoGH43A	GH43_14	32-316
	g3715.t1	gene_07139.t1	glycoside hydrolase family 43	GH43_21	76-302
	g6711.t1	gene_15767.t1	glycoside hydrolase family 43 protein	GH43_21	89-319
	g9222.t1	gene_04085.t1	glycoside hydrolase family 43	GH43_24	50-289
	g9729.t1	gene_04962.t1	galactan 1,3-beta-galactosidase	GH43_24	46-277
	g9415.t1	gene_04812.t1	carbohydrate-binding module family 35 protein	GH43_25	46-262
	g12081.t1	gene_00964.t1	glycosyl hydrolase	GH43_26	24-310
	g3184.t1	gene_06412.t1	Glycoside hydrolase family 43	GH43_26	22-304
	g11633.t1	gene_01106.t1	glycosyl hydrolase family 43	GH43_30	50-330
	g4310.t1	gene_07485.t1	glycosyl hydrolase family 43	GH43_30	47-330
	g5644.t1	gene_09233.t1	endo-1,4-beta-xylanase D precursor	GH43_34+CBM66	39-331+354-520
	g6540.t1	gene_15990.t1	endo-1,4-beta-xylanase D precursor	GH43_34+CBM66	31-313+329-484
	g9408.t1	gene_04813.t1	glycoside hydrolase family 43 protein	GH43_37	55-276
	g10227.t1	gene_16478.t1	glycosyl hydrolase family 43	GH43_5	38-315
	g10185.t1	gene_16439.t1	Arabinan endo-1,5-alpha-L-arabinosidase A	GH43_6	38-328
	g5979.t1	gene_08844.t1	glycoside hydrolase family 47 protein	GH47	58-529
	g3819.t1	gene_07935.t1	glycoside hydrolase family 5 protein	GH5_11	33-368
	g1078.t1	gene_11465.t1	glycoside hydrolase family 5 protein	GH5_16	61-423
	g5494.t1	gene_09459.t1	glycoside hydrolase family 5 protein	GH5_41	101-323
	g10121.t1	gene_16355.t1	glycoside hydrolase family 5 protein	GH5_5	37-316
	g12207.t1	gene_01080.t1	endoglucanase, putative	GH5_5	31-305
	g1906.t1	gene_11078.t1	glycoside hydrolase family 5 protein	GH5_5	19-326
	g2903.t1	gene_13750.t1	Endoglucanase EG-II	GH5_5	23-316
	g8402.t1	gene_02614.t1	endoglucanase 1	GH5_5	20-325
	g8907.t1	gene_14649.t1	Endoglucanase gh5-1	GH5_5	91-368
	g9108.t1	gene_04483.t1	glycoside hydrolase family 5 protein	GH5_5	37-330
	g1818.t1	gene_10968.t1	glycoside hydrolase family 5 protein	GH5_7	125-396
	g3059.t1	gene_13500.t1	mannan endo-1,4-beta-mannosidase 3	GH5_7	61-363
	g7126.t1	gene_15485.t1	glycoside hydrolase family 5 protein	GH5_7	66-339
	g9913.t1	gene_05184.t1	Mannan endo-1,4-beta-mannosidase B	GH5_7	75-341
	g918.t1	gene_12381.t1	glycoside hydrolase family 51 protein	GH51	210-669
	g8573.t1	gene_03366.t1	glycosyl hydrolase family 53	GH53	31-370
	g6574.t1	gene_15945.t1	putative alpha-L-arabinofuranosidase B	GH54+CBM42	23-336+354-494
	g1781.t1	gene_10928.t1	Glucan 1,3-beta-glucosidase	GH55	16-788
	g3724.t1	gene_07147.t1	glycoside hydrolase family 55 protein	GH55	25-411
	g6448.t1	gene_16082.t1	Glucan 1,3-beta-glucosidase	GH55	19-765
	g11885.t1	gene_01751.t1	glycoside hydrolase family 6 protein	GH6	154-448
	g2829.t1	gene_17599.t1	putative exoglucanase 3 precursor protein	GH6	64-353
	g7954.t1	gene_03129.t1	exoglucanase 3 precursor	GH6	57-349
	g6915.t1	gene_15252.t1	alpha-L-arabinofuranosidase axhA-2	GH62	23-292
	g12246.t1	gene_01211.t1	glycoside hydrolase	GH63	592-804
	g10818.t1	gene_10611.t1	Glucan endo-1,3-beta-glucosidase	GH64	65-240
	g12674.t1	gene_06200.t1	acid trehalase	GH65	378-743
	g11034.t1	gene_14282.t1	Glycosyl hydrolase family 67, C-terminal	GH67	18-687
	g11213.t1	gene_17971.t1	putative 1,4-beta-D-glucan cellobiohydrolase A	GH7	21-447
	g12431.t1	gene_00282.t1	exoglucanase 1	GH7	19-444
	g1952.t1	gene_10846.t1	endoglucanase EG-1	GH7	22-420
	g4909.t1	gene_10134.t1	endoglucanase 7a	GH7	24-403
	g6976.t1	gene_15328.t1	putative 1,4-beta-D-glucan cellobiohydrolase B	GH7	20-450
	g14880.t1	gene_06553.t1	putative alpha-1,3-glucanase/mutanase	GH71	37-257
	g6747.t1	gene_15720.t1	extracellular alpha-1,3-glucanase/mutanase, putative	GH71	21-412
	g10028.t1	gene_05321.t1	1,3-beta-glucanosyltransferase gel1 precursor	GH72	30-329
	g11116.t1	gene_18093.t1	1,3-beta-glucanosyltransferase gel3	GH72	20-334
	g6758.t1	gene_15710.t1	beta-glucanosyltransferase gel2	GH72	20-330
	g7826.t1	gene_02487.t1	1,3-beta-glucanosyltransferase gel2	GH72	18-331
	g9334.t1	gene_04220.t1	putative glycoside hydrolase family 72 protein	GH72	31-329
	g11956.t1	gene_01882.t1	1,3-beta-glucanosyltransferase gel4	GH72 +CBM43	17-331+382-469
	g6119.t1	gene_08702.t1	fungal cellulose binding domain-containing protein	GH74	76-181+208-305
	g6697.t1	gene_15783.t1	glycoside hydrolase family 74 protein	GH74	77-182
	g1174.t1	gene_11572.t1	putative glycoside hydrolase family 76 protein	GH76	24-395
	g1242.t1	gene_11652.t1	glycoside hydrolase family 76 protein	GH76	32-411
	g3582.t1	gene_06977.t1	glycoside hydrolase family 76	GH76	31-414
	g437.t1	gene_11395.t1	glycosyl hydrolase family 76-domain-containing protein	GH76	25-391
	g6297.t1	gene_16259.t1	glycosyl hydrolase family 76	GH76	29-396
	g6615.t1	gene_15882.t1	Mannan endo-1,6-alpha-mannosidase DCW1	GH76	29-407
	g8017.t1	gene_03051.t1	Mannan endo-1,6-alpha-mannosidase DCW1	GH76	28-403
	g11670.t1	gene_01551.t1	Six-hairpin glycosidase-like protein	GH78	404-810
	g2868.t1	gene_13828.t1	glycoside hydrolase family 78 protein	GH78	71-630
	g3632.t1	gene_07029.t1	putative alpha-l-rhamnosidase a	GH78	98-691
	g558.t1	gene_11252.t1	alpha-L-rhamnosidase A precursor	GH78	240-629
	g7171.t1	gene_15541.t1	putative alpha-l-rhamnosidase protein	GH78	77-650
	g7729.t1	gene_03883.t1	Six-hairpin glycosidase	GH78	246-634
	g10786.t1	gene_10650.t1	glycoside hydrolase family 79 protein	GH79	57-421
	g8714.t1	gene_14895.t1	DNA methylase N-6 adenine-specific conserved site	GH79	51-494
	g13177.t1	gene_05523.t1	glycoside hydrolase family 92 protein	GH92	263-774
	g2655.t1	gene_17797.t1	glycoside hydrolase family 92 protein	GH92	278-784
	g6422.t1	gene_16109.t1	glycosyl hydrolase family 92	GH92	259-768
	g14315.t1	gene_13322.t1	glycoside hydrolase family 93 protein	GH93	159-369
	g2706.t1	gene_17733.t1	glycoside hydrolase family 93	GH93	52-357
	g9442.t1	gene_04786.t1	related to BNR/Asp-box repeat domain protein	GH93	48-353
	g10737.t1	gene_10710.t1	Alpha-fucosidase A	GH95	23-790
	g6516.t1	gene_13370.t1	polysaccharide lyase family 1 protein	PL1_10	94-268
	g6528.t1	gene_16000.t1	polysaccharide lyase family 1 protein	PL1_2	72-243
	g8739.t1	gene_14854.t1	pectate lyase C	PL1_2	71-246
	g10064.t1	gene_05360.t1	pectate lyase a	PL1_4	114-298
	g11959.t1	gene_01887.t1	pectin lyase	PL1_4	92-273
	g12600.t1	gene_00062.t1	pectate lyase	PL1_4	113-302
	g14664.t1	gene_17901.t1	pectin lyase	PL1_4	115-299
	g2722.t1	gene_17713.t1	putative pectin lyase A	PL1_4	113-296
	g6430.t1	gene_13775.t1	pectin lyase E	PL1_4	120-303
	g6749.t1	gene_15718.t1	related to bromodomain protein BDF1	PL1_4	114-282
	g7722.t1	gene_03873.t1	pectin lyase	PL1_4	207-398
	g3298.t1	gene_06274.t1	putative pectin lyase C	PL1_4+CE5	115-268+278-383
	g10986.t1	gene_18236.t1	putative pectate lyase B	PL1_7	82-261
	g5835.t1	gene_09002.t1	pectate lyase a	PL1_7	105-285
	g13908.t1	gene_02188.t1	polysaccharide lyase family 1 protein	PL1_9	79-259
	g7128.t1	gene_15487.t1	putative pectate lyase b	PL1_9	68-231
	g4056.t1	gene_07666.t1	six-hairpin glycosidase	PL27	57-361
	g13997.t1	gene_02236.t1	putative pectate lyase	PL3_2	88-270
	g14665.t1	gene_17902.t1	pectate lyase	PL3_2	41-231
	g14929.t1	gene_06858.t1	polysaccharide lyase family 3 protein	PL3_2	43-228
	g6325.t1	gene_16222.t1	pectate lyase F	PL3_2	32-221
	g8873.t1	gene_14719.t1	pectate lyase	PL3_2	35-223
	g9242.t1	gene_04349.t1	pectate lyase	PL3_2	84-274
	g2699.t1	gene_17742.t1	rhamnogalacturonan lyase	PL4_1	15-539
	g674.t1	gene_12623.t1	galactose mutarotase-like protein	PL4_3	19-628
	g12771.t1	gene_06079.t1	rhamnogalacturonate lyase	PL4_5	34-558
	g1316.t1	gene_11743.t1	polysaccharide lyase family 4 protein	PL4_5	38-561
	g13880.t1	gene_02146.t1	pectate lyase L	PL9_3	16-382
	Seq_id of genes present only in D. citri	Description	CAZymes family HMM	HMM Length
	g8232.t1	Thermothielavioides terrestris NRRL 8126 multicopper like protein (THITE_2123164), mRNA	AA1_2	45-380
	g9862.t1	Myceliophthora thermophila ATCC 42464 chromosome 2, complete sequence	AA1_2	39-375
	g13172.t1	Zasmidium cellare ATCC 36951 multicopper oxidase (M409DRAFT_66321) mRNA	AA1_3	54-370
	g6276.t1	Diaporthe citri uncharacterized protein (INS49_009176), partial mRNA	AA2	31-250
	g3605.t1	Diaporthe citri uncharacterized protein (INS49_006230), partial mRNA	AA3	32-624
	g10056.t1	Diaporthe citri uncharacterized protein (INS49_013176), partial mRNA	AA3_2	34-618
	g12216.t1	Diaporthe citri uncharacterized protein (INS49_015658)	AA3_2	44-560
	g12699.t1	Diaporthe citri uncharacterized protein (INS49_003305)	AA3_2	46-671
	g134.t1	Diplodia corticola choline dehydrogenase (BKCO1_1000435) mRNA	AA3_2	24-639
	g13647.t1	Colletotrichum karsti GMC oxidoreductase (CkaCkLH20_10446) mRNA	AA3_2	46-700
	g13973.t1	Diaporthe citri uncharacterized protein (INS49_004503)	AA3_2	45-478
	g348.t1	Colletotrichum karsti uncharacterized protein (CkaCkLH20_00846), partial mRNA	AA3_2	36-658
	g3529.t1	Diaporthe citri uncharacterized protein (INS49_006150), partial mRNA	AA3_2	128-581
	g7943.t1	Colletotrichum higginsianum IMI 349063 Choline dehydrogenase mRNA	AA3_2	48-672
	g1177.t1	Diaporthe citri uncharacterized protein (INS49_001212), partial mRNA	AA7	100-519
	g12947.t1	Diaporthe citri uncharacterized protein (INS49_003564)	AA7	133-314
	g13198.t1	Diaporthe citri uncharacterized protein (INS49_003912)	AA7	71-241
	g14941.t1	Diaporthe citri uncharacterized protein (INS49_005657)	AA7	180-614
	g3084.t1	Diaporthe citri uncharacterized protein (INS49_003222), partial mRNA	AA7	145-347+602-1038
	g3085.t1	Diaporthe citri uncharacterized protein (INS49_003223), partial mRNA	AA7	134-337
	g3629.t1	Aspergillus brunneoviolaceus CBS 621.78 hypothetical protein (BO95DRAFT_454111), partial mRNA	AA7	120-304
	g3688.t1	Aspergillus homomorphus CBS 101889 FAD-binding domain-containing protein (BO97DRAFT_130009), mRNA	AA7	123-549
	g3949.t1	Diaporthe citri uncharacterized protein (INS49_006598), partial mRNA	AA7	130-375
	g4498.t1	Paraphaeosphaeria sporulosa FAD-binding domain-containing protein mRNA	AA7	52-269
	g4540.t1	Diaporthe citri uncharacterized protein (INS49_007208), partial mRNA	AA7	54-236
	g5744.t1	Colletotrichum siamense putative FAD-linked oxidoreductase (CGCS363_v007383) mRNA	AA7	62-265
	g6558.t1	Diaporthe citri uncharacterized protein (INS49_009474), partial mRNA	AA7	199-627
	g6938.t1	Colletotrichum higginsianum IMI 349063 Restculine oxidase mRNA	AA7	184-375
	g7027.t1	Diaporthe citri uncharacterized protein (INS49_009973), partial mRNA	AA7	158-352
	g7028.t1	Diaporthe citri uncharacterized protein (INS49_009974), partial mRNA	AA7	74-478
	g7136.t1	Didymella exigua CBS 183.55 FAD-binding domain-containing protein (M421DRAFT_68715) mRNA	AA7	68-269
	g4942.t1	Chrysoporthe sp. MAF-2017a isolate CMW54409 chromosome 5	AA8 +AA3_1	24-200+425-726
	g9109.t1	Chaetomium atrobrunneum strain CBS 238.71 cellobiose dehydrogenase (cdhIIA) mRNA, complete cds	AA8+AA3_1	30-216+251-801
	g12946.t1	Colletotrichum orchidophilum fungal cellulose binding domain-containing protein (CORC01_05279) mRNA	AA9	6-229
	g182.t1	Phialemoniopsis curvata uncharacterized protein (E0L32_007421), partial mRNA	AA9	9-219
	g4766.t1	Exserohilum turcica Et28A glycoside hydrolase family 61 protein (SETTUDRAFT_154392) mRNA	AA9	8-204
	g8446.t1	Gaeumannomyces tritici R3-111a-1 endoglucanase IV mRNA	AA9	10-232
	g11928.t1	Aspergillus aculeatinus CBS 121060 extracellular serine-rich protein (BO66DRAFT_355919) mRNA	CBM87 +CE18	46-264+265-628
	g9102.t1	Metarhizium robertsii ARSEF 23 extracellular serine-rich protein mRNA	CBM87+CE18	69-284+286-651
	g7903.t1	Diaporthe citri uncharacterized protein (INS49_010906), partial mRNA	CE1	42-242
	g13147.t1	Diaporthe citri uncharacterized protein (INS49_003780)	CE5	40-248
	g7059.t1	Diaporthe citri uncharacterized protein (INS49_010008), partial mRNA	CE8	99-270
	g945.t1	Cryphonectria parasitica EP155 family 1 glycoside hydrolase (M406DRAFT_254036) mRNA	GH1	100-572
	g12391.t1	Bipolaris zeicola 26-R-13 glycoside hydrolase family 10 protein mRNA	GH10	34-353
	g2964.t1	Diaporthe citri uncharacterized protein (INS49_003094), partial mRNA	GH105	62-418
	g675.t1	Diaporthe citri uncharacterized protein (INS49_000693), partial mRNA	GH105	58-373
	g9974.t1	Diaporthe citri uncharacterized protein (INS49_013089), partial mRNA	GH105	40-346
	g13999.t1	Lasiodiplodia theobromae ATPase domain prokaryote protein (LTHEOB_9630) mRNA	GH11	49-216
	g5017.t1	Diaporthe citri uncharacterized protein (INS49_007886), partial mRNA	GH12	159-293
	g6083.t1	Diplodia corticola glycoside hydrolase family 125 protein (BKCO1_3100070) mRNA	GH125	73-522
	g9450.t1	Westerdykella ornata uncharacterized protein (EI97DRAFT_314243), mRNA	GH125	72-497
	g1913.t1	Pyricularia pennisetigena uncharacterized protein (PpBr36_10139), partial mRNA	GH16_3	34-285
	g10084.t1	Diaporthe citri uncharacterized protein (INS49_013204), partial mRNA	GH18	32-285
	g4896.t1	Diaporthe citri uncharacterized protein (INS49_007752), partial mRNA	GH18	60-291
	g8438.t1	Diaporthe citri uncharacterized protein (INS49_011477), partial mRNA	GH18	523-868
	g2339.t1	Phaeoacremonium minimum UCRPA7 putative extracellular exo- protein mRNA	GH28	176-457
	g8887.t1	Uncultured fungus clone cluster95 glycosyl hydrolase family 28 gene cds	GH28	58-379
	g1159.t1	Chrysoporthe sp. MAF-2017a isolate CMW54409 chromosome 1	GH3	87-232
	g13182.t1	Diaporthe citri uncharacterized protein (INS49_003808)	GH3	65-273
	g3055.t1	Cryphonectria parasitica EP155 family 3 glycoside hydrolase (M406DRAFT_42859) mRNA	GH3	88-307
	g3705.t1	Chaetomium atrobrunneum beta-glucosidase (cel3A) mRNA, complete cds	GH3	95-317
	g3714.t1	Colletotrichum orchidophilum glycosyl hydrolase family 3 N terminal domain-containing protein (CORC01_10525) mRNA	GH3	88-302
	g5969.t1	Cryphonectria parasitica EP155 family 3 glycoside hydrolase (M406DRAFT_52804) mRNA	GH3	114-339
	g6497.t1	Zymoseptoria tritici ST99CH_3D1 genome assembly, chromosome: ZT3D1_chr_3	GH3	195-445
	g1490.t1	Cryphonectria parasitica EP155 family 35 glycoside hydrolase (M406DRAFT_337083) mRNA	GH35	47-381
	g6233.t1	Parastagonospora nodorum isolate LDN03-Sn4 chromosome 3, complete sequence	GH43_22	73-289+367-646
	g2372.t1	Diaporthe citri uncharacterized protein (INS49_002462), partial mRNA	GH43_24	137-367
	g1978.t1	Diaporthe citri uncharacterized protein (INS49_002045), partial mRNA	GH43_26	39-370
	g3245.t1	Diaporthe citri uncharacterized protein (INS49_005846), partial mRNA	GH43_29	35-224
	g14386.t1	Diaporthe citri uncharacterized protein (INS49_005007)	GH47	51-551
	g14997.t1	Chrysoporthe sp. MAF-2017a isolate CMW54409 chromosome 8	GH5_16+GH5_16	31-178+177-344
	g3257.t1	Diaporthe citri uncharacterized protein (INS49_005857), partial mRNA	GH5_23	82-361
	g4548.t1	Diaporthe citri uncharacterized protein (INS49_007216), partial mRNA	GH5_31	57-324
	g5428.t1	Bipolaris victoriae FI3 hypothetical protein partial mRNA	GH5_31	55-333
	g4634.t1	Colletotrichum karsti endoglucanase iii (CkaCkLH20_09497) mRNA	GH5_5	55-359
	g14822.t1	Diaporthe citri uncharacterized protein (INS49_005535)	GH53	83-411
	g6442.t1	Diplodia corticola arabinogalactan endo-beta-galactosidase (BKCO1_2300063) mRNA	GH53	23-345
	g4916.t1	Pyrenophora tritici-repentis Pt-1C-BFP alpha-L-arabinofuranosidase precursor, mRNA	GH62	46-240
	g6724.t1	Colletotrichum higginsianum IMI 349063 Acid trehalase mRNA	GH65	420-745
	g12227.t1	Chaetomium luteum glycoside hydrolase family 7 protein mRNA, complete cds	GH7	20-452
	g3522.t1	Cryphonectria parasitica EP155 family 7 glycoside hydrolase (gux1) mRNA	GH7	25-425
	g6284.t1	AF123441Humicola grisea var. thermoidea cellulose 1,4-beta-cellobiosidase (cbh1.2) mRNA cds	GH7	19-448
	g8165.t1	Diaporthe citri uncharacterized protein (INS49_011186), partial mRNA	GH72	17-306
	g11310.t1	Cryphonectria parasitica EP155 family 76 glycoside hydrolase (M406DRAFT_105568), mRNA	GH76	61-377
	g800.t1	Diaporthe citri uncharacterized protein (INS49_000822), partial mRNA	GH76	35-403
	g9787.t1	Thermothelomyces thermophilus ATCC 42464 glycoside hydrolase family 76 protein (MYCTH_78274) mRNA	GH76	28-379
	g6916.t1	Chrysoporthe sp. MAF-2017a isolate CMW54409 chromosome 10	GH81	181-852
	g12074.t1	Cryphonectria parasitica EP155 family 92 glycoside hydrolase (M406DRAFT_67643) mRNA	GH92	288-830
	g9388.t1	Aureobasidium pullulans EXF-150 putative mannosidase (M438DRAFT_335209) mRNA	GH92	267-786
	g10726.t1	Diaporthe citri uncharacterized protein (INS49_013881), partial mRNA	GH93	47-298
	g4840.t1	Colletotrichum scovillei pectate lyase B (HER10_EVM0012920) mRNA	PL1_7	87-267
	g6146.t1	Colletotrichum truncatum pectate lyase (CTRU02_14576) mRNA	PL3_2	32-231
	g9975.t1	Scedosporium apiospermum Rhamnogalacturonate lyase A (SAPIO_CDS4121) mRNA	PL4_1	19-517
	g10763.t1	Chrysoporthe sp. MAF-2017a isolate CMW54409 chromosome 8	PL4_3	25-676

## Sheet: D. destruens
	Seq_id of shared genes	Orthologue in D. caulivora	Description	CAZymes family HMM	HMM Length
	g10421.t1	gene_14479.t1	laccase TilA	AA1	127-515
	g1740.t1	gene_10051.t1	Bilirubin oxidase	AA1	115-520
	g1910.t1	gene_10286.t1	L-ascorbate oxidase	AA1	48-557
	g4589.t1	gene_02807.t1	multicopper oxidase	AA1_2	44-380
	g10832.t1	gene_05528.t1	BChain B, LACCASE-1	AA1_3	54-367
	g2884.t1	gene_16206.t1	putative multicopper oxidase	AA1_3	51-361
	g6003.t1	gene_02184.t1	multicopper oxidase	AA1_3	48-361
	g2271.t1	gene_09283.t1	putative chitin- domain 3 protein	AA11	18-208
	g4398.t1	gene_03207.t1	related to spore coat protein SP96 precursor	AA11	19-228
	g5773.t1	gene_02475.t1	putative spore coat protein sp96 precursor	AA11	20-220
	g7838.t1	gene_01298.t1	putative chitin- domain 3 protein	AA11	22-219
	g9073.t1	gene_05372.t1	putative dna-directed rna polymerase protein	AA11	21-217
	g11467.t1	gene_08871.t1	soluble quino protein glucose dehydrogenase	AA12	34-431
	g10613.t1	gene_00204.t1	putative chitin binding protein	AA16	17-185
	g1978.t1	gene_10010.t1	chitin binding protein	AA16	18-181
	g3629.t1	gene_17878.t1	chitin-binding protein	AA16	18-188
	g10863.t1	gene_05572.t1	Versatile peroxidase VPL1	AA2	111-300
	g11190.t1	gene_08677.t1	putative class II peroxidase	AA2	142-260
	g12053.t1	gene_14214.t1	heme peroxidase	AA2	69-189
	g5069.t1	gene_11584.t1	heme peroxidase	AA2	65-240
	g5897.t1	gene_02259.t1	WSC domain-containing protein	AA2	59-221
	g7939.t1	gene_01126.t1	putative wsc domain containing protein	AA2	61-244
	g8161.t1	gene_17503.t1	heme peroxidase	AA2	34-256
	g9293.t1	gene_17762.t1	Versatile peroxidase VPL2	AA2	98-338
	g9535.t1	gene_13599.t1	peroxidase	AA2	104-344
	g1651.t1	gene_10419.t1	choline dehydrogenase	AA3	19-605
	g10308.t1	gene_14594.t1	Dehydrogenase xptC	AA3_2	34-615
	g10909.t1	gene_05658.t1	glucose-methanol-choline oxidoreductase	AA3_2	33-607
	g12354.t1	gene_06246.t1	Dehydrogenase xptC	AA3_2	32-616
	g13187.t1	gene_13976.t1	glucose-methanol-choline oxidoreductase	AA3_2	39-605
	g1676.t1	gene_10400.t1	alcohol oxidase	AA3_2	55-633
	g1690.t1	gene_10338.t1	GMC oxidoreductase	AA3_2	30-540
	g594.t1	gene_07001.t1	alcohol oxidase	AA3_2	37-660
	g701.t1	gene_07163.t1	Glucose oxidase	AA3_2	25-577
	g7931.t1	gene_01182.t1	GMC oxidoreductase	AA3_2	30-598
	g8997.t1	gene_05264.t1	GMC oxidoreductase	AA3_2	35-609
	g9149.t1	gene_17624.t1	GMC oxidoreductase	AA3_2	24-619
	g12939.t1	gene_12498.t1	galactose oxidase-like protein precursor	AA5_2	126-702
	g6067.t1	gene_02122.t1	kelch domain-containing protein	AA5_2	73-630
	g10158.t1	gene_14795.t1	FAD-linked oxidoreductase ZEB1	AA7	192-400
	g10386.t1	gene_05772.t1	FAD-binding domain-containing protein	AA7	94-518
	g10568.t1	gene_00258.t1	fad-binding domain-containing protein	AA7	80-495
	g10692.t1	gene_00119.t1	FAD-binding domain-containing protein	AA7	126-318
	g11041.t1	gene_13004.t1	FAD binding domain-containing protein	AA7	83-281
	g1117.t1	gene_05378.t1	putative isoamyl alcohol protein	AA7	126-327
	g11341.t1	gene_08742.t1	FAD binding domain-containing protein	AA7	90-527
	g12016.t1	gene_00336.t1	glucooligosaccharide oxidase	AA7	59-274
	g13402.t1	gene_03750.t1	FAD-binding domain-containing protein	AA7	69-273
	g1434.t1	gene_05951.t1	putative FAD-linked oxidoreductase YvdP	AA7	141-333
	g1847.t1	gene_12715.t1	FAD binding domain-containing protein	AA7	62-497
	g2658.t1	gene_09105.t1	FAD-binding domain-containing protein	AA7	57-500
	g2805.t1	gene_08934.t1	FAD binding domain-containing	AA7	58-248
	g2918.t1	gene_06148.t1	FAD-linked oxidoreductase ZEB1	AA7	185-626
	g2970.t1	gene_17648.t1	FAD/FMN-containing isoamyl alcohol oxidase-like protein MreA	AA7	142-359
	g3034.t1	gene_16035.t1	FAD binding domain-containing protein	AA7	154-363
	g3094.t1	gene_15950.t1	glucooligosaccharide oxidase	AA7	72-537
	g3581.t1	gene_16181.t1	FAD-binding domain-containing protein	AA7	136-353
	g4807.t1	gene_03077.t1	putative fad binding domain-containing protein	AA7	169-610
	g4825.t1	gene_12401.t1	fad binding domain-containing protein	AA7	129-556
	g5126.t1	gene_11671.t1	ER membrane protein complex subunit 1	AA7	138-343
	g657.t1	gene_07087.t1	putative isoamyl alcohol oxidase	AA7	121-547
	g6830.t1	gene_03921.t1	FAD binding domain-containing protein	AA7	60-284
	g8647.t1	gene_16292.t1	Bifunctional solanapyrone synthase	AA7	99-309
	g9060.t1	gene_05358.t1	FAD binding domain-containing protein	AA7	61-269
	g9680.t1	gene_13522.t1	berberine-like protein	AA7	73-514
	g11000.t1	gene_05855.t1	Cellobiose dehydrogenase	AA8	33-216
	g1069.t1	gene_07538.t1	Cellobiose dehydrogenase	AA8+AA3_1	31-222+254-801
	g11747.t1	gene_04484.t1	cellobiose dehydrogenase	AA8+AA3_1	29-216250-800
	g1771.t1	gene_10093.t1	Cellobiose dehydrogenase	AA8+AA3_1	24-200+229-748
	g5813.t1	gene_02421.t1	FAD/NAD(P)-binding domain-containing protein	AA8+AA3_1	28-206+238-767
	g10775.t1	gene_00029.t1	glycoside hydrolase family 61 protein	AA9	7-231
	g10786.t1	gene_00065.t1	putative endo-beta-1,4-glucanase D	AA9	8-219
	g11128.t1	gene_06007.t1	glycoside hydrolase family 61 protein	AA9	7-221
	g11874.t1	gene_14453.t1	glycosyl hydrolase family 61	AA9	5-224
	g12006.t1	gene_14279.t1	glycosyl hydrolase family 61-domain-containing protein	AA9	7-232
	g12783.t1	gene_01886.t1	glycosyl hydrolase family 61	AA9	13-237
	g13066.t1	gene_04302.t1	glycoside hydrolase	AA9	6-223
	g13515.t1	gene_12610.t1	Polysaccharide monooxygenase Cel61a	AA9	5-233
	g1809.t1	gene_10145.t1	putative glycosyl hydrolase family 61	AA9	7-231
	g1914.t1	gene_10290.t1	cellulose binding CEL1	AA9	8-204
	g2984.t1	gene_06552.t1	putative endo-beta-1,4-glucanase D	AA9	6-218
	g3004.t1	gene_16059.t1	lytic polysaccharide monooxygenase	AA9	5-206
	g3247.t1	gene_15763.t1	putative glycoside hydrolase family 61 protein	AA9	10-233
	g4359.t1	gene_03256.t1	glycosyl hydrolase family 61-domain-containing protein	AA9	10-227
	g4405.t1	gene_03196.t1	putative glycosyl hydrolase family 61	AA9	9-235
	g53.t1	gene_01913.t1	glycoside hydrolase family 61 protein	AA9	9-260
	g5923.t1	gene_14024.t1	lytic polysaccharide monooxygenase	AA9	9-233
	g6531.t1	gene_12960.t1	carbohydrate-binding module family 1 protein	AA9	4-218
	g682.t1	gene_07137.t1	glycoside hydrolase family 61 protein	AA9	6-216
	g7086.t1	gene_16859.t1	carbohydrate-binding module family 1 protein	AA9	6-208
	g853.t1	gene_07838.t1	cellulose-growth-specific protein	AA9	7-226
	g8570.t1	gene_04728.t1	putative glycoside hydrolase family 61 protein	AA9	10-233
	g8634.t1	gene_04650.t1	glycosyl hydrolase family 61	AA9	14-233
	g9237.t1	gene_17693.t1	fungal cellulose binding domain-containing protein	AA9	6-212
	g9770.t1	gene_15435.t1	family 61 endoglucanase	AA9	8-229
	g11152.t1	gene_06038.t1	mannan endo-1,4-beta-mannosidase-like protein	CBM35+GH26	23-138154-455
	g8753.t1	gene_04918.t1	Expansin-like protein 1	CBM63	186-255
	g127.t1	gene_18189.t1	extracellular serine-rich protein	CBM87+CE18	51-268+269-634
	g2823.t1	gene_08909.t1	non-anchored cell wall protein 1	CBM87+CE18	32-249+250-614
	g6977.t1	gene_01929.t1	Protein ral2	CBM87+CE18	59-277279-644
	g12499.t1	gene_17410.t1	putative acetylxylan esterase A	CE1	36-234
	g13572.t1	gene_08577.t1	feruloyl esterase B	CE1	36-194
	g6044.t1	gene_02085.t1	carbohydrate esterase family 1 protein	CE1	39-228
	g6095.t1	gene_02026.t1	PHB depolymerase family esterase	CE1	37-197
	g8137.t1	gene_17467.t1	putative poly(3-hydroxybutyrate) depolymerase protein	CE1	43-225
	g10622.t1	gene_00194.t1	Rhamnogalacturonan acetylesterase RhgT	CE12	45-232
	g3644.t1	gene_17892.t1	putative rhamnogalacturonan acetylesterase	CE12	31-244
	g13631.t1	gene_10875.t1	carbohydrate esterase family 15 protein	CE15	44-365
	g8921.t1	gene_05142.t1	carbohydrate esterase family 15 protein	CE15	85-400
	g12910.t1	gene_12534.t1	acetyl esterase	CE16	27-329
	g2779.t1	gene_08963.t1	carbohydrate esterase family 16 protein	CE16	47-334
	g5812.t1	gene_02422.t1	Thermolabile hemolysin	CE16	97-355
	g11005.t1	gene_05862.t1	Lipase, GDSL-like protein	CE2	187-419
	g1396.t1	gene_10318.t1	carbohydrate esterase family 2 protein	CE2	129-354
	g11313.t1	gene_08723.t1	GDSL-like Lipase/Acylhydrolase	CE3	65-258
	g3330.t1	gene_15660.t1	carbohydrate esterase family 3 protein	CE3	21-208
	g5961.t1	gene_02289.t1	SGNH hydrolase	CE3	43-315
	g4083.t1	gene_10706.t1	chitin deacetylase	CE4	40-162
	g10905.t1	gene_05651.t1	carbohydrate esterase family 5 protein	CE5	29-233
	g11159.t1	gene_06043.t1	putative cutinase	CE5	78-247
	g11268.t1	gene_08598.t1	Acetylxylan esterase 2	CE5	27-223
	g3052.t1	gene_16010.t1	Carbohydrate esterase family 5 protein	CE5	197-378
	g4644.t1	gene_02873.t1	carbohydrate esterase family 5 protein	CE5	29-234
	g9326.t1	gene_17798.t1	cutinase	CE5	31-223
	g9592.t1	gene_13584.t1	cutinase, putative	CE5	42-213
	g9745.t1	gene_15402.t1	acetylxylan esterase	CE5	35-240
	g9763.t1	gene_15424.t1	cutinase	CE5	125-305
	g9883.t1	gene_15187.t1	cutinase	CE5	51-228
	g12028.t1	gene_14252.t1	Acetylxylan esterase	CE5+CBM24	30-226+255-333
	g10920.t1	gene_05676.t1	putative pectinesterase	CE8	30-311
	g5254.t1	gene_11844.t1	putative pectinesterase family protein	CE8	57-388
	g9750.t1	gene_15409.t1	carbohydrate esterase family 8 [	CE8	33-305
	g2961.t1	gene_16105.t1	glycoside hydrolase family 1 protein	GH1	165-591
	g6593.t1	gene_13067.t1	glycoside hydrolase family 1 protein	GH1	86-543
	g1480.t1	gene_08419.t1	Endo-1,4-beta-xylanase 1	GH10	23-335
	g2516.t1	gene_09498.t1	glycoside hydrolase family 10 protein	GH10	31-325
	g13088.t1	gene_13349.t1	glycoside hydrolase family 105 protein	GH105	58-408
	g4050.t1	gene_10669.t1	Unsaturated rhamnogalacturonyl hydrolase YteR	GH105	142-407
	g9901.t1	gene_15153.t1	glycoside hydrolase family 105 protein	GH105	52-387
	g13471.t1	gene_03611.t1	xylanase G1	GH11	43-221
	g13583.t1	gene_08584.t1	Endo-1,4-beta-xylanase B	GH11	60-228
	g5928.t1	gene_02241.t1	glycoside hydrolase family 11 protein	GH11	49-216
	g10229.t1	gene_14706.t1	glycoside hydrolase family 114 protein	GH114	77-298
	g8119.t1	gene_17436.t1	glycoside hydrolase family 115 protein	GH115	44-719
	g13602.t1	gene_08668.t1	xyloglucan-specific endo-beta-1,4-glucanase A	GH12	111-258
	g1969.t1	gene_09999.t1	Endoglucanase cel12A	GH12	155-289
	g8508.t1	gene_04120.t1	concanavalin A-like lectin/glucanase domain-containing protein	GH12	112-256
	g2281.t1	gene_09302.t1	putative duf1237 domain-containing protein	GH125	170-654
	g13072.t1	gene_04297.t1	glycoside hydrolase family 128 protein	GH128	69-290
	g4558.t1	gene_02769.t1	putative glycoside hydrolase protein	GH128	190-396
	g680.t1	gene_07133.t1	Alkali-sensitive linkage protein 1	GH128	50-291
	g13150.t1	gene_13419.t1	glycoside hydrolase family 13 protein	GH13_1	63-367
	g3311.t1	gene_15694.t1	alpha-amylase 1	GH13_1	59-365
	g2976.t1	gene_16100.t1	acid alpha-amylase	GH13_1+CBM20	84-392+559-650
	g10981.t1	gene_05797.t1	hypothetical protein UCDDA912_g09201	GH131	27-286
	g13373.t1	gene_03120.t1	putative carbohydrate-binding module family 1 protein	GH131	21-261
	g1950.t1	gene_09978.t1	endoglucanase c	GH131	34-284
	g8118.t1	gene_17434.t1	carbohydrate-binding module family 1 protein	GH131	24-258
	g933.t1	gene_07595.t1	putative carbohydrate-binding module family 1 protein	GH131	19-259
	g9857.t1	gene_15540.t1	glycoside hydrolase family 131 protein	GH131	191-445
	g4886.t1	gene_12324.t1	SUN domain-containing protein	GH132	31-319
	g587.t1	gene_06990.t1	hypothetical protein BS50DRAFT_502972	GH134	31-189
	g12493.t1	gene_17420.t1	putative cell surface spherulin 4-like protein	GH135	18-229
	g4028.t1	gene_10637.t1	putative cell surface spherulin 4-like protein	GH135	21-239
	g4440.t1	gene_02628.t1	Spherulation-specific family 4	GH135	90-292
	g677.t1	gene_07129.t1	Six-hairpin glycosidase	GH142	39-517
	g2280.t1	gene_09301.t1	glycoside hydrolase family 16 protein	GH16_1	62-299
	g3722.t1	gene_18001.t1	related to mixed-linked glucanase precursor MLG1	GH16_1	74-316
	g6938.t1	gene_16720.t1	Concanavalin A-like lectin/glucanase	GH16_1	114-356
	g11864.t1	gene_14473.t1	Galactan endo-beta-1,3-galactanase	GH16_10	48-238
	g10857.t1	gene_05563.t1	concanavalin A-like lectin/glucanase	GH16_18	71-234
	g11411.t1	gene_08812.t1	putative glycosidase crf1	GH16_18	72-227
	g45.t1	gene_01904.t1	concanavalin A-like lectin/glucanase domain-containing protein	GH16_18	68-224
	g5671.t1	gene_11062.t1	putative glycoside hydrolase family 16 protein	GH16_18	71-227
	g13563.t1	gene_08568.t1	cell wall glucanase	GH16_19	107-272
	g543.t1	gene_06920.t1	glycoside hydrolase, family 16	GH16_23	108-295
	g4026.t1	gene_10634.t1	glycosyl hydrolase family 16	GH16_3	32-295
	g5591.t1	gene_10943.t1	glycosyl hydrolase family 16	GH16_3	31-293
	g8016.t1	gene_08533.t1	related to endo-1,3-beta-glucanase	GH16_3	66-335
	g8563.t1	gene_04736.t1	putative glycoside hydrolase family 16 protein	GH16_3	32-279
	g12848.t1	gene_01661.t1	GPI-anchored cell wall beta-1,3-endoglucanase EglC	GH17	193-293
	g2358.t1	gene_09402.t1	putative beta-glucosidase btgE	GH17	347-582
	g4124.t1	gene_10761.t1	putative cell wall glucanase	GH17	167-398
	g1800.t1	gene_10131.t1	glycoside hydrolase family 18 protein	GH18	39-275
	g1810.t1	gene_10147.t1	endochitinase CHI3	GH18	61-293
	g2756.t1	gene_08987.t1	Chitinase 1	GH18	33-384
	g5614.t1	gene_10977.t1	putative glycoside hydrolase family 18 protein	GH18	23-304
	g6094.t1	gene_02035.t1	glycosyl hydrolase family 18	GH18	42-405
	g6115.t1	gene_02010.t1	putative glycosyl hydrolase, family 18	GH18	25-425
	g8274.t1	gene_17277.t1	chitin recognition protein	GH18	28-348
	g1785.t1	gene_10107.t1	putative glycoside hydrolase family 2 protein	GH2	64-516
	g7114.t1	gene_16501.t1	glycoside hydrolase family 2 protein	GH2	43-674
	g11920.t1	gene_14398.t1	glycoside hydrolase, catalytic core	GH20	165-501
	g13520.t1	gene_12601.t1	Alpha-galactosidase D	GH27	125-372
	g9833.t1	gene_15510.t1	putative alpha-galactosidase 5 precursor protein	GH27	141-400
	g10225.t1	gene_14681.t1	glycoside hydrolase family 28 protein	GH28	58-384
	g10449.t1	gene_06092.t1	glycoside hydrolase family 28 protein	GH28	80-429
	g10910.t1	gene_05659.t1	putative endopolygalacturonase C	GH28	38-362
	g12782.t1	gene_01891.t1	Endopolygalacturonase 1	GH28	37-356
	g205.t1	gene_06315.t1	rhamnogalacturonase A precursor	GH28	67-368
	g3643.t1	gene_17893.t1	glycoside hydrolase family 28 protein	GH28	64-371
	g3809.t1	gene_14466.t1	Glycoside hydrolase family 28 protein	GH28	164-490
	g4094.t1	gene_10718.t1	endopolygalacturonase 3	GH28	54-383
	g5051.t1	gene_11560.t1	putative exopolygalacturonase B	GH28	73-433
	g5982.t1	gene_02315.t1	probable endopolygalacturonase	GH28	46-366
	g664.t1	gene_07113.t1	glycoside hydrolase family 28 protein	GH28	55-383
	g8183.t1	gene_17536.t1	putative extracellular exo- protein	GH28	66-418
	g9633.t1	gene_11559.t1	Endo-xylogalacturonan hydrolase A	GH28	51-386
	g7159.t1	gene_16457.t1	glycoside hydrolase	GH29	344-704
	g10588.t1	gene_11623.t1	alpha-L-fucosidase 1	GH29+CBM32	29-373+392-501
	g10464.t1	gene_06132.t1	glycoside hydrolase family 3 protein	GH3	72-333
	g10824.t1	gene_05501.t1	glycoside hydrolase family 3 protein	GH3	65-273
	g11455.t1	gene_08856.t1	Periplasmic beta-glucosidase	GH3	114-339
	g5047.t1	gene_11555.t1	glycoside hydrolase family 3 protein	GH3	89-302
	g674.t1	gene_07125.t1	beta-glucosidase 1 precursor protein	GH3	94-316
	g7036.t1	gene_16843.t1	glycoside hydrolase family 3 protein	GH3	87-301
	g9565.t1	gene_13550.t1	putative beta-glucosidase G	GH3	74-293
	g9696.t1	gene_13505.t1	putative beta-glucosidase M	GH3	88-307
	g558.t1	gene_06952.t1	glycoside hydrolase family 30 protein	GH30_3	61-476
	g1749.t1	gene_10063.t1	glycoside hydrolase family 30 protein	GH30_5	22-474
	g5487.t1	gene_11195.t1	glycoside hydrolase family 30 protein	GH30_7	17-469
	g8786.t1	gene_04963.t1	glycosyl hydrolase family 31	GH31	256-825
	g6829.t1	gene_00097.t1	extracellular invertase	GH32	51-421
	g9709.t1	gene_13494.t1	putative glycoside hydrolase family 32 protein	GH32	49-358
	g13364.t1	gene_03104.t1	putative beta-galactosidase E	GH35	52-384
	g3079.t1	gene_15973.t1	putative beta-galactosidase b	GH35	51-396
	g9864.t1	gene_15218.t1	alpha-galactosidase 2	GH36	39-729
	g10805.t1	gene_05497.t1	glycoside hydrolase family 42 protein	GH42	38-428
	g102.t1	gene_02175.t1	Non-reducing end alpha-L-arabinofuranosidase BoGH43A	GH43_14	23-325
	g3251.t1	gene_15767.t1	glycoside hydrolase family 43 protein	GH43_21	91-321
	g684.t1	gene_07139.t1	glycoside hydrolase family 43	GH43_21	77-303
	g11197.t1	gene_08639.t1	Arabinanase/levansucrase/invertase	GH43_22	72-289+367-646
	g12406.t1	gene_04085.t1	glycoside hydrolase family 43	GH43_24	49-289
	g8785.t1	gene_04962.t1	galactan 1,3-beta-galactosidase	GH43_24	46-277
	g8520.t1	gene_04812.t1	carbohydrate-binding module family 35 protein	GH43_25	46-263
	g11990.t1	gene_14303.t1	putative alpha-n-arabinofuranosidase 2	GH43_26	37-291
	g153.t1	gene_06412.t1	Glycoside hydrolase family 43	GH43_26	22-303
	g697.t1	gene_07156.t1	putative glycosyl hydrolase family 43 protein	GH43_29	38-337
	g1210.t1	gene_07485.t1	glycosyl hydrolase family 43	GH43_30	49-332
	g7960.t1	gene_01106.t1	glycosyl hydrolase family 43	GH43_30	51-330
	g9547.t1	gene_13608.t1	glycosyl hydrolase family 43 protein	GH43_36	34-302
	g8519.t1	gene_04813.t1	glycoside hydrolase family 43 protein	GH43_37	78-278
	g6385.t1	gene_16478.t1	glycosyl hydrolase family 43	GH43_5	38-316
	g11445.t1	gene_08844.t1	glycoside hydrolase family 47 protein	GH47	55-526
	g771.t1	gene_07935.t1	glycoside hydrolase family 5 protein	GH5_11	33-368
	g12229.t1	gene_14002.t1	glycoside hydrolase family 5 protein	GH5_16	31-363
	g10250.t1	gene_14649.t1	Endoglucanase gh5-1	GH5_5	91-368
	g12641.t1	gene_01080.t1	endoglucanase, putative	GH5_5	31-305
	g3698.t1	gene_17946.t1	Endoglucanase EG-II	GH5_5	39-326
	g4430.t1	gene_02614.t1	endoglucanase 1	GH5_5	20-325
	g7278.t1	gene_16355.t1	glycoside hydrolase family 5 protein	GH5_5	40-317
	g9524.t1	gene_13750.t1	Endoglucanase EG-II	GH5_5	23-316
	g8950.t1	gene_05184.t1	Mannan endo-1,4-beta-mannosidase B	GH5_7	75-358
	g9699.t1	gene_13500.t1	mannan endo-1,4-beta-mannosidase 3	GH5_7	60-362
	g9807.t1	gene_15485.t1	glycoside hydrolase family 5 protein	GH5_7	66-339
	g4838.t1	gene_12381.t1	glycoside hydrolase family 51 protein	GH51	170-673
	g12322.t1	gene_03929.t1	arabinogalactan endo-1,4-beta-galactosidase	GH53	22-351
	g2980.t1	gene_16091.t1	Glycosyl hydrolase 53	GH53	26-348
	g3117.t1	gene_15945.t1	putative alpha-L-arabinofuranosidase B	GH54+CBM42	23-336+354-493
	g10419.t1	gene_13816.t1	Glucan 1,3-beta-glucosidase	GH55	15-795
	g2989.t1	gene_16082.t1	Glucan 1,3-beta-glucosidase	GH55	19-766
	g5583.t1	gene_10928.t1	Glucan 1,3-beta-glucosidase	GH55	17-789
	g690.t1	gene_07147.t1	glycoside hydrolase family 55 protein	GH55	32-774
	g13385.t1	gene_03129.t1	exoglucanase 3 precursor	GH6	57-349
	g13636.t1	gene_10883.t1	1,4-beta-D-glucan cellobiohydrolase cel6b	GH6	60-352
	g5896.t1	gene_17599.t1	putative exoglucanase 3 precursor protein	GH6	62-352
	g3442.t1	gene_15252.t1	alpha-L-arabinofuranosidase axhA-2	GH62	28-297
	g12591.t1	gene_01211.t1	glycoside hydrolase	GH63	587-804
	g13160.t1	gene_13430.t1	Glucan endo-1,3-beta-glucosidase	GH64	55-454
	g4010.t1	gene_10611.t1	Glucan endo-1,3-beta-glucosidase	GH64	56-430
	g7713.t1	gene_06200.t1	acid trehalase	GH65	378-742
	g10590.t1	gene_14282.t1	Glycosyl hydrolase family 67, C-terminal	GH67	18-690
	g10552.t1	gene_00282.t1	exoglucanase 1	GH7	19-444
	g12612.t1	gene_01194.t1	glycoside hydrolase family 7 protein	GH7	20-452
	g13659.t1	gene_10846.t1	endoglucanase EG-1	GH7	23-421
	g1802.t1	gene_10134.t1	endoglucanase 7a	GH7	25-404
	g2207.t1	gene_09675.t1	putative glycoside hydrolase family 7 protein	GH7	18-449
	g3492.t1	gene_15328.t1	putative 1,4-beta-D-glucan cellobiohydrolase B	GH7	20-450
	g3689.t1	gene_17971.t1	putative 1,4-beta-D-glucan cellobiohydrolase A	GH7	20-446
	g531.t1	gene_06897.t1	putative exoglucanase type C	GH7	26-449
	g3288.t1	gene_15720.t1	extracellular alpha-1,3-glucanase/mutanase, putative	GH71	21-411
	g4983.t1	gene_11469.t1	putative alpha-1,3-glucanase/mutanase	GH71	49-441
	g19.t1	gene_00160.t1	Glucan endo-1,3-alpha-glucosidase agn1	GH71+CBM24	23-408+447-615
	g13009.t1	gene_04220.t1	putative glycoside hydrolase family 72 protein	GH72	31-329
	g3297.t1	gene_15710.t1	beta-glucanosyltransferase gel2	GH72	20-331
	g4655.t1	gene_02885.t1	1,3-beta-glucanosyltransferase gel3	GH72	17-293
	g5765.t1	gene_02487.t1	1,3-beta-glucanosyltransferase gel2	GH72	18-331
	g9035.t1	gene_05321.t1	1,3-beta-glucanosyltransferase gel1 precursor	GH72	30-329
	g12784.t1	gene_01882.t1	1,3-beta-glucanosyltransferase gel4	GH72+CBM43	18-332+383-471
	g3791.t1	gene_18093.t1	1,3-beta-glucanosyltransferase gel3	GH72+CBM43	19-333+390-473
	g13163.t1	gene_08702.t1	fungal cellulose binding domain-containing protein	GH74	74-181
	g3236.t1	gene_15783.t1	glycoside hydrolase family 74 protein	GH74	77-183
	g11168.t1	gene_03268.t1	putative glycosyl hydrolase protein	GH76	48-371
	g12266.t1	gene_16259.t1	glycosyl hydrolase family 76	GH76	29-396
	g4792.t1	gene_03051.t1	Mannan endo-1,6-alpha-mannosidase DCW1	GH76	28-402
	g5057.t1	gene_11572.t1	putative glycoside hydrolase family 76 protein	GH76	23-396
	g5113.t1	gene_11652.t1	glycoside hydrolase family 76 protein	GH76	33-412
	g7447.t1	gene_00767.t1	Mannan endo-1,6-alpha-mannosidase DCW1	GH76	25-398
	g8424.t1	gene_17053.t1	glycoside hydrolase, family 76	GH76	75-508
	g8836.t1	gene_05042.t1	putative glycoside hydrolase family 76 protein	GH76	27-375
	g12018.t1	gene_00335.t1	Six-hairpin glycosidase-like protein	GH78	398-826
	g615.t1	gene_07029.t1	putative alpha-l-rhamnosidase a	GH78	98-694
	g6498.t1	gene_11252.t1	alpha-L-rhamnosidase A precursor	GH78	241-630
	g9858.t1	gene_15541.t1	putative alpha-l-rhamnosidase protein	GH78	77-645
	g10088.t1	gene_14895.t1	DNA methylase N-6 adenine-specific conserved site	GH79	51-494
	g13204.t1	gene_14390.t1	glycoside hydrolase family 79 protein	GH79	44-433
	g1985.t1	gene_10016.t1	glycoside hydrolase family 79 protein	GH79	49-507
	g4036.t1	gene_10650.t1	glycoside hydrolase family 79 protein	GH79	57-422
	g8692.t1	gene_04582.t1	glycoside hydrolase family 79 protein	GH79	49-439
	g13354.t1	gene_03092.t1	glycosyl hydrolase family 81	GH81	70-765
	g3443.t1	gene_15253.t1	putative glycoside hydrolase family 81 protein	GH81	172-853
	g2959.t1	gene_16109.t1	glycosyl hydrolase family 92	GH92	259-768
	g8505.t1	gene_04124.t1	glycoside hydrolase family 92 protein	GH92	266-785
	g13217.t1	gene_13322.t1	glycoside hydrolase family 93 protein	GH93	75-344
	g4097.t1	gene_10723.t1	putative glycoside hydrolase family 93 protein	GH93	47-359
	g7136.t1	gene_04786.t1	related to BNR/Asp-box repeat domain protein	GH93	48-350
	g9267.t1	gene_17733.t1	glycoside hydrolase family 93	GH93	52-357
	g4088.t1	gene_10710.t1	Alpha-fucosidase A	GH95	21-791
	g3200.t1	gene_13370.t1	polysaccharide lyase family 1 protein	PL1_10	94-268
	g10116.t1	gene_14854.t1	pectate lyase C	PL1_2	71-246
	g3065.t1	gene_16000.t1	polysaccharide lyase family 1 protein	PL1_2	71-242
	g10587.t1	gene_13775.t1	pectin lyase E	PL1_4	121-304
	g12771.t1	gene_03873.t1	pectin lyase	PL1_4	207-398
	g3290.t1	gene_15718.t1	related to bromodomain protein BDF1	PL1_4	115-299
	g3649.t1	gene_17901.t1	pectin lyase	PL1_4	118-302
	g9063.t1	gene_05360.t1	pectate lyase a	PL1_4	112-296
	g9256.t1	gene_17713.t1	putative pectin lyase A	PL1_4	101-285
	g117.t1	gene_06378.t1	polysaccharide lyase family 1 protein	PL1_6	160-351
	g1868.t1	gene_10246.t1	pectate lyase a	PL1_7	87-267
	g2742.t1	gene_09002.t1	pectate lyase a	PL1_7	80-260
	g3896.t1	gene_18236.t1	putative pectate lyase B	PL1_7	82-262
	g5999.t1	gene_02188.t1	polysaccharide lyase family 1 protein	PL1_9	79-258
	g9809.t1	gene_15487.t1	putative pectate lyase b	PL1_9	68-248
	g1900.t1	gene_10270.t1	hypothetical protein UCDDA912_g00961	PL26	22-918
	g10239.t1	gene_14719.t1	pectate lyase	PL3_2	35-223
	g249.t1	gene_13672.t1	putative pectate lyase F	PL3_2	32-222
	g308.t1	gene_06858.t1	polysaccharide lyase family 3 protein	PL3_2	43-228
	g3648.t1	gene_17902.t1	pectate lyase	PL3_2	41-231
	g5921.t1	gene_02236.t1	putative pectate lyase	PL3_2	90-272
	g3095.t1	gene_05873.t1	Rhamnogalacturonate lyase A	PL4_1	18-529
	g9274.t1	gene_17742.t1	rhamnogalacturonan lyase	PL4_1	15-534
	g4060.t1	gene_10682.t1	polysaccharide lyase family 4 protein	PL4_3	24-676
	g6707.t1	gene_12623.t1	galactose mutarotase-like protein	PL4_3	20-628
	g6020.t1	gene_02146.t1	pectate lyase L	PL9_3	17-384
	Seq_id of genes present only in D. destruens	Description	CAZymes family HMM	HMM Length
	g11835.t1	Fusarium vanettenii 77-13-4 uncharacterized protein (NECHADRAFT_82322), partial mRNA	AA1	101-520
	g8904.t1	Claviceps purpurea cpmco1 gene for putative multicopperoxidase, exons 1-4	AA1_2	40-376
	g3498.t1	Diaporthe citri uncharacterized protein (INS49_009928), partial mRNA	AA11	16-211
	g13227.t1	Thielavia terrestris NRRL 8126 chromosome 1, complete sequence	AA12	36-429
	g10897.t1	Zasmidium cellare ATCC 36951 GMC oxidoreductase (M409DRAFT_62489) mRNA	AA3_1	29-563
	g10403.t1	Diaporthe citri uncharacterized protein (INS49_003875), partial mRNA	AA3_2	44-570
	g11736.t1	Lasiodiplodia theobromae Choline dehydrogenase (LTHEOB_4733) mRNA	AA3_2	44-697
	g11867.t1	no hits	AA3_2	35-608
	g13398.t1	Colletotrichum aenigma Oxygen-dependent choline dehydrogenase (betA-1) mRNA	AA3_2	46-672
	g1395.t1	Diaporthe citri uncharacterized protein (INS49_006752)	AA3_2	39-611
	g1472.t1	Colletotrichum higginsianum IMI 349063 Choline dehydrogenase mRNA	AA3_2	44-639
	g3401.t1	Diplodia corticola glucose-methanol-choline oxidoreductase (BKCO1_4800023) mRNA	AA3_2	28-636
	g3578.t1	no hits	AA3_2	48-619
	g3810.t1	Aspergillus niger CBS 101883 FAD/NAD(P)-binding domain-containing protein (BO96DRAFT_482551) mRNA	AA3_2	36-669
	g7757.t1	Diaporthe citri uncharacterized protein (INS49_002962), partial mRNA	AA3_2	31-602
	g8487.t1	Cryphonectria parasitica EP155 thioredoxin I (M406DRAFT_334531) mRNA	AA3_2	140-547
	g9652.t1	Diaporthe citri uncharacterized protein (INS49_013067), partial mRNA	AA3_2	47-630
	g12140.t1	no hits	AA7	55-487
	g1861.t1	no hits	AA7	49-245
	g3089.t1	no hits	AA7	195-393
	g316.t1	Diaporthe citri uncharacterized protein (INS49_005657), partia... Diaporthe citri NA 83186 1592 1592 92% 0.0 82.32 1941 XM_043166436.1	AA7	198-633
	g3583.t1	no hits	AA7	141-324
	g5838.t1	Diaporthe helianthi polyketide synthase 21 (PKS21) gene, complete cds	AA7	65-227
	g10280.t1	no hits	AA8	25-208
	g13492.t1	no hits	AA9	7-218
	g4397.t1	Diaporthe citri uncharacterized protein (INS49_011485), partial mRNA	AA9	6-228
	g8287.t1	Hyphopichia pseudoburtonii isolate makgeolli chromosome 3, complete sequence	AA9	5-226
	g1194.t1	Diaporthe citri uncharacterized protein (INS49_006265)	CE1	45-199
	g1719.t1	no hits	CE1	47-219
	g6082.t1	Colletotrichum karsti cytochrome P450 (CkaCkLH20_08208) mRNA	CE1	43-236
	g2031.t1	no hits	CE5	25-122
	g10524.t1	Fusarium proliferatum ET1 Endo-1,4-beta-xylanase A (FPRO_07211) mRNA	GH10	45-357
	g5064.t1	no hits	GH10	21-308
	g13315.t1	no hits	GH106	29-1039
	g1489.t1	no hits	GH106	250-760
	g1654.t1	Alternaria solani isolate NL03003 chromosome 1, complete sequence	GH11	45-198
	g3073.t1	Aureobasidium pullulans EXF-150 xylanase G1 (M438DRAFT_262326) mRNA	GH11	40-209
	g13350.t1	no hits	GH12	239-386
	g11877.t1	Diplodia corticola glycoside hydrolase family 125 protein (BKCO1_3100070) mRNA	GH125	72-505
	g4958.t1	Aureobasidium melanogenum strain TN3-1 chromosome 5	GH125	90-524
	g9950.t1	Pseudocercospora fijiensis CIRAD86 glycoside hydrolase family 13 carbohydrate-binding module family 20 protein (MYCFIDRAFT_46000) mRNA	GH13_1+CBM20	60-363+517-605
	g13641.t1	Fusarium verticillioides 7600 hypothetical protein (FVEG_12840), partial mRNA	GH16_3	34-285
	g7844.t1	Alternaria alternata glycoside hydrolase mRNA	GH18	174-515
	g9481.t1	Colletotrichum scovillei glycosylhydrolase family 18-9 (HER10_EVM0004133) mRNA	GH18	115-466
	g1343.t1	Diaporthe citri uncharacterized protein (INS49_006329)	GH2	40-648
	g11539.t1	Pestalotiopsis fici W106-1 rhamnogalacturonase B mRNA	GH28	67-374
	g4852.t1	no hits	GH28	62-204+211-377
	g5784.t1	Paraphaeosphaeria sporulosa extracellular exo-polygalacturonase-like protein mRNA	GH28	61-407
	g1487.t1	Diplodia corticola glycoside hydrolase family 3 protein (BKCO1_4200031) mRNA	GH3	90-302
	g5995.t1	no hits	GH3	185-436
	g683.t1	Cryphonectria parasitica EP155 family 3 glycoside hydrolase (M406DRAFT_34988) mRNA	GH3	88-302
	g6942.t1	Diaporthe citri uncharacterized protein (INS49_013584), partial mRNA	GH3	126-348
	g7488.t1	Thermothelomyces thermophilus ATCC 42464 glycoside hydrolase family 3 protein (MYCTH_2059579) mRNA	GH3	78-287
	g3072.t1	no hits	GH30_7	21-463
	g10827.t1	no hits	GH32	49-414
	g11103.t1	Diaporthe citri uncharacterized protein (INS49_012332), partial mRNA	GH32	43-390
	g5332.t1	Aspergillus vadensis CBS 113365 hypothetical protein (BO88DRAFT_464334), mRNA	GH35	45-375
	g939.t1	Phaeoacremonium minimum UCRPA7 putative beta- protein mRNA	GH35	36-370
	g11374.t1	Diaporthe citri uncharacterized protein (INS49_008949), partial mRNA	GH43_14	27-320
	g4868.t1	no hits	GH43_14	30-304
	g13200.t1	Diaporthe citri uncharacterized protein (INS49_002462), partial mRNA	GH43_24+CBM32	135-368+425-550
	g11567.t1	Pyricularia grisea uncharacterized protein (PgNI_02512), partial mRNA	GH43_26	21-320
	g13684.t1	no hits	GH43_26	45-365
	g557.t1	Diaporthe citri uncharacterized protein (INS49_006178), partia... Diaporthe citri NA 83186 880 880 98% 0.0 84.03 936 XM_043166952.1	GH43_34	21-303
	g7191.t1	Diaporthe citri uncharacterized protein (INS49_013310), partial mRNA	GH43_6	38-307
	g12611.t1	Zasmidium cellare ATCC 36951 glycoside hydrolase family 5 protein (M409DRAFT_56934) mRNA	GH5_16	75-394
	g1481.t1	no hits	GH5_5	62-366
	g12815.t1	Talaromyces leycettanus strain JCM12802 endoglucanase GH6 mRNA cds	GH6	145-439
	g6584.t1	Colletotrichum higginsianum IMI 349063 Acid trehalase mRNA	GH65	420-765
	g11191.t1	Daldinia childiae Exoglucanase 1 (GL218_08861) mRNA	GH7	19-448
	g5840.t1	Aspergillus steynii IBT 23096 alpha-1,3-glucanase/mutanase (P170DRAFT_457868) mRNA	GH71	37-428
	g12908.t1	Phialemoniopsis curvata uncharacterized protein (E0L32_011380), partial mRNA	GH76	35-400
	g3866.t1	no hits	GH79	44-455
	g4950.t1	no hits	GH79	48-462
	g8781.t1	no hits	GH79	37-482
	g12759.t1	Cryphonectria parasitica EP155 family 92 glycoside hydrolase (M406DRAFT_67643) mRNA	GH92	283-807
	g13170.t1	Dothidotthia symphoricarpi CBS 119687 glycoside hydrolase family 92 protein (P153DRAFT_303395) mRNA	GH92	280-799
	g12174.t1	no hits	GH93	192-325
	g2865.t1	Fusarium tjaetaba pectate lyase (FTJAE_9096) mRNA	PL3_2	32-225
	g11181.t1	Colletotrichum orchidophilum rhamnogalacturonate lyase (CORC01_08404) mRNA	PL4_5	38-562

## Sheet: D. longicolla
	Seq_id of shared genes	Orthologue in D. caulivora	Description	CAZymes family HMM	HMM Length
	g1856.t1	gene_10286.t1	L-ascorbate oxidase	AA1	48-558
	g2779.t1	gene_09809.t1	extracellular dihydrogeodin oxidase/laccase	AA1	102-474
	g59.t1	gene_14479.t1	laccase TilA	AA1	41-558
	g7502.t1	gene_10051.t1	Bilirubin oxidase	AA1	115-520
	g883.t1	gene_02807.t1	multicopper oxidase	AA1_2	45-381
	g5727.t1	gene_16206.t1	putative multicopper oxidase	AA1_3	51-355
	g7431.t1	gene_02184.t1	multicopper oxidase	AA1_3	52-365
	g7718.t1	gene_17511.t1	multicopper oxidase-domain-containing protein	AA1_3	58-382
	g9817.t1	gene_05528.t1	BChain B, LACCASE-1	AA1_3	54-367
	g11595.t1	gene_00953.t1	extracellular protein	AA11	34-214
	g11654.t1	gene_15333.t1	putative dna-directed rna polymerase	AA11	27-222
	g12780.t1	gene_09283.t1	putative chitin- domain 3 protein	AA11	18-210
	g14079.t1	gene_01298.t1	putative chitin- domain 3 protein	AA11	22-220
	g14150.t1	gene_03207.t1	related to spore coat protein SP96 precursor	AA11	19-206
	g2789.t1	gene_02475.t1	putative spore coat protein sp96 precursor	AA11	20-220
	g2509.t1	gene_13334.t1	putative glucose sorbosone dehydrogenase protein	AA12	33-425
	g6602.t1	gene_08871.t1	soluble quino protein glucose dehydrogenase	AA12	34-431
	g11938.t1	gene_10645.t1	starch binding domain-containing protein	AA13+CBM20	19-250+275-366
	g11465.t1	gene_17878.t1	chitin-binding protein	AA16	18-188
	g3263.t1	gene_00204.t1	putative chitin binding protein	AA16	17-185
	g7793.t1	gene_10010.t1	chitin binding protein	AA16	18-181
	g10753.t1	gene_11584.t1	heme peroxidase	AA2	65-241
	g3983.t1	gene_17762.t1	Versatile peroxidase VPL2	AA2	98-338
	g4524.t1	gene_02259.t1	WSC domain-containing protein	AA2	58-221
	g7712.t1	gene_17503.t1	heme peroxidase	AA2	35-256
	g5400.t1	gene_10419.t1	choline dehydrogenase	AA3	22-605
	g11336.t1	gene_05640.t1	cellobiose dehydrogenase	AA3_1	30-561
	g11348.t1	gene_05658.t1	glucose-methanol-choline oxidoreductase	AA3_2	33-607
	g11966.t1	gene_07001.t1	alcohol oxidase	AA3_2	37-660
	g13115.t1	gene_04289.t1	Alcohol oxidase	AA3_2	37-637
	g13387.t1	gene_17624.t1	GMC oxidoreductase	AA3_2	24-619
	g13852.t1	gene_01182.t1	GMC oxidoreductase	AA3_2	27-280+299-527
	g15190.t1	gene_07163.t1	Glucose oxidase	AA3_2	28-582
	g1603.t1	gene_06904.t1	GMC oxidoreductase	AA3_2	40-605
	g1661.t1	gene_08414.t1	GMC oxidoreductase	AA3_2	44-636
	g2452.t1	gene_05264.t1	GMC oxidoreductase	AA3_2	34-608
	g2546.t1	gene_13976.t1	glucose-methanol-choline oxidoreductase	AA3_2	39-605
	g3103.t1	gene_12164.t1	GMC oxidoreductase	AA3_2	35-642
	g4272.t1	gene_06246.t1	Dehydrogenase xptC	AA3_2	32-614
	g5427.t1	gene_10400.t1	alcohol oxidase	AA3_2	56-635
	g5443.t1	gene_10338.t1	GMC oxidoreductase	AA3_2	30-611
	g6249.t1	gene_14594.t1	Dehydrogenase xptC	AA3_2	35-622
	g8803.t1	gene_02211.t1	glucose-methanol-choline oxidoreductase	AA3_2	47-593
	g8239.t1	gene_09047.t1	copper radical oxidase	AA5	488-1000
	g14712.t1	gene_12498.t1	galactose oxidase-like protein precursor	AA5_2	113-702
	g6918.t1	gene_02122.t1	kelch domain-containing protein	AA5_2	169-734
	g10712.t1	gene_00119.t1	FAD-binding domain-containing protein	AA7	126-316
	g10733.t1	gene_06059.t1	FAD binding domain-containing protein	AA7	50-255
	g11374.t1	gene_00258.t1	fad-binding domain-containing protein	AA7	77-494
	g11916.t1	gene_06410.t1	FAD-binding domain-containing protein	AA7	63-262
	g11922.t1	gene_09915.t1	FAD binding domain-containingprotein	AA7	79-280
	g12495.t1	gene_14795.t1	FAD-linked oxidoreductase ZEB1	AA7	191-631
	g12873.t1	gene_12401.t1	fad binding domain-containing protein	AA7	129-556
	g12906.t1	gene_07026.t1	isoamyl alcohol oxidase	AA7	119-581
	g14218.t1	gene_03077.t1	putative fad binding domain-containing protein	AA7	170-371
	g14457.t1	gene_15964.t1	FAD binding domain-containing protein	AA7	195-391
	g14462.t1	gene_15950.t1	glucooligosaccharide oxidase	AA7	73-537
	g14882.t1	gene_05951.t1	putative FAD-linked oxidoreductase YvdP	AA7	141-334
	g15090.t1	gene_05358.t1	FAD binding domain-containing protein	AA7	61-269
	g15149.t1	gene_13522.t1	berberine-like protein	AA7	75-296
	g1934.t1	gene_12715.t1	FAD binding domain-containing protein	AA7	68-501
	g3693.t1	gene_05378.t1	putative isoamyl alcohol protein	AA7	124-317
	g5923.t1	gene_13004.t1	FAD binding domain-containing protein	AA7	83-281
	g5959.t1	gene_18287.t1	putative fad binding domain protein	AA7	77-534
	g6131.t1	gene_08620.t1	fad-binding domain-containing protein	AA7	56-262
	g6562.t1	gene_16035.t1	FAD binding domain-containing protein	AA7	154-593
	g6944.t1	gene_02045.t1	FAD binding domain-containing protein	AA7	69-509
	g7584.t1	gene_03921.t1	FAD binding domain-containing protein	AA7	59-286
	g7866.t1	gene_04425.t1	6-hydroxy-D-nicotine oxidase	AA7	179-383
	g8284.t1	gene_09105.t1	FAD-binding domain-containing protein	AA7	58-274
	g9324.t1	gene_18084.t1	FAD-binding domain-containing protein	AA7	135-562
	g9598.t1	gene_07087.t1	putative isoamyl alcohol oxidase	AA7	121-547
	g5875.t1	gene_05855.t1	Cellobiose dehydrogenase	AA8	32-215
	g6226.t1	gene_14628.t1	CBD9-like protein	AA8	25-207
	g6417.t1	gene_09169.t1	putative integral membrane protein	AA8	29-186
	g7265.t1	gene_10511.t1	cellobiose dehydrogenase	AA8	43-220
	g10119.t1	gene_10093.t1	Cellobiose dehydrogenase	AA8+AA3_1	24-200+227-747
	g12451.t1	gene_04484.t1	cellobiose dehydrogenase	AA8+AA3_1	29-216+250-800
	g2742.t1	gene_02421.t1	FAD/NAD(P)-binding domain-containing protein	AA8+AA3_1	28-206+236-765
	g11848.t1	gene_00029.t1	glycoside hydrolase family 61 protein	AA9	8-209
	g11859.t1	gene_00065.t1	putative endo-beta-1,4-glucanase D	AA9	8-219
	g12666.t1	gene_15435.t1	family 61 endoglucanase	AA9	8-229
	g12696.t1	gene_17261.t1	carbohydrate-binding module family 1 protein	AA9	5-222
	g13051.t1	gene_04302.t1	glycoside hydrolase	AA9	6-223
	g14073.t1	gene_07838.t1	cellulose-growth-specific protein	AA9	7-227
	g14273.t1	gene_16059.t1	lytic polysaccharide monooxygenase	AA9	5-206
	g14476.t1	gene_01886.t1	glycosyl hydrolase family 61	AA9	12-237
	g14691.t1	gene_01913.t1	glycoside hydrolase family 61 protein	AA9	8-260
	g14743.t1	gene_07137.t1	glycoside hydrolase family 61 protein	AA9	5-216
	g1852.t1	gene_10290.t1	cellulose binding CEL1	AA9	8-204
	g1978.t1	gene_10145.t1	putative glycosyl hydrolase family 61	AA9	7-231
	g231.t1	gene_14279.t1	glycosyl hydrolase family 61-domain-containing protein	AA9	7-232
	g3651.t1	gene_06007.t1	glycoside hydrolase family 61 protein	AA9	7-221
	g3919.t1	gene_17693.t1	fungal cellulose binding domain-containing protein	AA9	7-212
	g5606.t1	gene_03256.t1	glycosyl hydrolase family 61-domain-containing protein	AA9	10-227
	g5940.t1	gene_08015.t1	fungal cellulose binding domain-containing protein	AA9	6-226
	g6429.t1	gene_15763.t1	putative glycoside hydrolase family 61 protein	AA9	10-233
	g6681.t1	gene_04650.t1	glycosyl hydrolase family 61	AA9	11-233
	g7893.t1	gene_03196.t1	putative glycosyl hydrolase family 61	AA9	9-234
	g80.t1	gene_14453.t1	glycosyl hydrolase family 61	AA9	6-223
	g8788.t1	gene_14024.t1	lytic polysaccharide monooxygenase	AA9	9-233
	g8981.t1	gene_16859.t1	carbohydrate-binding module family 1 protein	AA9	6-208
	g9239.t1	gene_04728.t1	putative glycoside hydrolase family 61 protein	AA9	10-233
	g3681.t1	gene_06038.t1	mannan endo-1,4-beta-mannosidase-like protein	CBM35+GH26	23-138+154-455
	g11996.t1	gene_04918.t1	Expansin-like protein 1	CBM63	189-259
	g12631.t1	gene_08909.t1	non-anchored cell wall protein 1	CBM87+CE18	32-249+250-614
	g5333.t1	gene_01929.t1	Protein ral2	CBM87+CE18	77-296+298-663
	g7355.t1	gene_18189.t1	extracellular serine-rich protein	CBM87+CE18	50-267+268-632
	g1110.t1	gene_17410.t1	putative acetylxylan esterase A	CE1	36-235
	g5216.t1	gene_02026.t1	PHB depolymerase family esterase	CE1	37-222
	g567.t1	gene_07468.t1	carbohydrate esterase family 1 protein	CE1	45-196
	g7026.t1	gene_03482.t1	carbohydrate esterase family 1 protein	CE1	33-231
	g8502.t1	gene_08577.t1	feruloyl esterase B	CE1	36-199
	g13881.t1	gene_17892.t1	putative rhamnogalacturonan acetylesterase	CE12	31-244
	g3277.t1	gene_00194.t1	Rhamnogalacturonan acetylesterase RhgT	CE12	44-231
	g9791.t1	gene_05496.t1	Rhamnogalacturonan acetylesterase	CE12	30-249
	g14830.t1	gene_10875.t1	carbohydrate esterase family 15 protein	CE15	44-365
	g10564.t1	gene_08963.t1	carbohydrate esterase family 16 protein	CE16	47-334
	g117.t1	gene_14406.t1	Thermolabile hemolysin	CE16	80-334
	g594.t1	gene_12534.t1	acetyl esterase	CE16	27-329
	g688.t1	gene_12920.t1	acetyl esterase	CE16	34-320
	g346.t1	gene_10318.t1	carbohydrate esterase family 2 protein	CE2	129-354
	g5880.t1	gene_05862.t1	Lipase, GDSL-like protein	CE2	187-424
	g1160.t1	gene_15660.t1	carbohydrate esterase family 3 protein	CE3	23-210
	g4564.t1	gene_08723.t1	GDSL-like Lipase/Acylhydrolase	CE3	64-257
	g7390.t1	gene_02289.t1	SGNH hydrolase	CE3	47-282
	g10745.t1	gene_06043.t1	putative cutinase	CE5	78-248
	g10907.t1	gene_06273.t1	putative cutinase	CE5	53-224
	g11344.t1	gene_05651.t1	carbohydrate esterase family 5 protein	CE5	29-233
	g12014.t1	gene_15424.t1	cutinase	CE5	121-301
	g12373.t1	gene_17798.t1	cutinase	CE5	31-223
	g12930.t1	gene_03042.t1	putative acetylxylan esterase precursor	CE5	44-261
	g12981.t1	gene_15402.t1	acetylxylan esterase	CE5	35-240
	g13482.t1	gene_05548.t1	Acetylxylan esterase 2	CE5	50-244
	g14662.t1	gene_13261.t1	Acetylxylan esterase-like protein	CE5	28-238
	g3400.t1	gene_04186.t1	axe1 cleaves acetyl side chain groups acetyl xylan	CE5	33-236
	g4621.t1	gene_08598.t1	Acetylxylan esterase 2	CE5	27-223
	g6541.t1	gene_16010.t1	Carbohydrate esterase family 5 protein	CE5	162-343
	g7192.t1	gene_13584.t1	cutinase, putative	CE5	42-218
	g8202.t1	gene_09960.t1	acetylxylan esterase 2	CE5	25-227
	g938.t1	gene_02873.t1	carbohydrate esterase family 5 protein	CE5	29-234
	g9769.t1	gene_10919.t1	cutinase	CE5	71-245
	g258.t1	gene_14252.t1	Acetylxylan esterase	CE5+CBM24	30-226+248-327
	g11361.t1	gene_05676.t1	putative pectinesterase	CE8	30-311
	g11554.t1	gene_03865.t1	pectin methylesterase	CE8	55-327
	g12024.t1	gene_15409.t1	carbohydrate esterase family 8 [	CE8	32-303
	g1789.t1	gene_08518.t1	putative carbohydrate esterase family 8 protein	CE8	29-293
	g10949.t1	gene_04384.t1	glycoside hydrolase superfamily	GH1	146-586
	g11778.t1	gene_13067.t1	glycoside hydrolase family 1 protein	GH1	115-522
	g8149.t1	gene_16105.t1	glycoside hydrolase family 1 protein	GH1	164-613
	g1672.t1	gene_08419.t1	Endo-1,4-beta-xylanase 1	GH10	23-335
	g5605.t1	gene_03257.t1	Endo-1,4-beta-xylanase 1	GH10	20-332
	g8077.t1	gene_09498.t1	glycoside hydrolase family 10 protein	GH10	31-325
	g11107.t1	gene_13667.t1	Unsaturated rhamnogalacturonyl hydrolase YteR	GH105	69-442
	g1779.t1	gene_08509.t1	putative secreted protein	GH106	29-1045
	g15230.t1	gene_03611.t1	xylanase G1	GH11	43-221
	g8794.t1	gene_02241.t1	glycoside hydrolase family 11 protein	GH11	48-216
	g13505.t1	gene_14706.t1	glycoside hydrolase family 114 protein	GH114	75-296
	g8681.t1	gene_17436.t1	glycoside hydrolase family 115 protein	GH115	44-719
	g10592.t1	gene_04120.t1	concanavalin A-like lectin/glucanase domain-containing protein	GH12	112-255
	g12218.t1	gene_03087.t1	xyloglucan-specific endo-beta-1,4-glucanase A	GH12	228-375
	g13714.t1	gene_14933.t1	Xyloglucan-specific endo-beta-1,4-glucanase A	GH12	99-245
	g7803.t1	gene_09999.t1	Endoglucanase cel12A	GH12	155-289
	g9353.t1	gene_08668.t1	xyloglucan-specific endo-beta-1,4-glucanase A	GH12	111-259
	g11609.t1	gene_11437.t1	Meiotically up-regulated 157 protein	GH125	96-530
	g2427.t1	gene_09302.t1	putative duf1237 domain-containing protein	GH125	203-691
	g83.t1	gene_08738.t1	Glycoside hydrolase family 125 protein	GH125	73-506
	g13057.t1	gene_04297.t1	glycoside hydrolase family 128 protein	GH128	67-290
	g851.t1	gene_02769.t1	putative glycoside hydrolase protein	GH128	188-393
	g9624.t1	gene_07133.t1	Alkali-sensitive linkage protein 1	GH128	50-291
	g1143.t1	gene_15694.t1	alpha-amylase 1	GH13_1	59-365
	g5088.t1	gene_12309.t1	alpha amylase	GH13_1	59-360
	g7099.t1	gene_13419.t1	glycoside hydrolase family 13 protein	GH13_1	63-367
	g8166.t1	gene_16100.t1	acid alpha-amylase	GH13_1+CBM20	70-378+551-642
	g9431.t1	gene_15093.t1	glycoside hydrolase family 13 protein	GH13_1+CBM20	60-363+517-605
	g10235.t1	gene_05797.t1	hypothetical protein UCDDA912_g09201	GH131	27-286
	g14055.t1	gene_15540.t1	glycoside hydrolase family 131 protein	GH131	231-485
	g5280.t1	gene_03120.t1	putative carbohydrate-binding module family 1 protein	GH131	21-261
	g7819.t1	gene_09978.t1	endoglucanase c	GH131	34-284
	g7971.t1	gene_07595.t1	putative carbohydrate-binding module family 1 protein	GH131	19-259
	g8683.t1	gene_17434.t1	carbohydrate-binding module family 1 protein	GH131	24-259
	g5098.t1	gene_12324.t1	SUN domain-containing protein	GH132	29-319
	g8520.t1	gene_14992.t1	Secreted beta-glucosidase sun1	GH132	137-445
	g14990.t1	gene_06990.t1	hypothetical protein BS50DRAFT_502972	GH134	31-189
	g7932.t1	gene_02628.t1	Spherulation-specific family 4	GH135	90-293
	g9621.t1	gene_07129.t1	Six-hairpin glycosidase	GH142	39-517
	g2428.t1	gene_09301.t1	glycoside hydrolase family 16 protein	GH16_1	62-296
	g4052.t1	gene_18001.t1	related to mixed-linked glucanase precursor MLG1	GH16_1	74-316
	g65.t1	gene_14473.t1	Galactan endo-beta-1,3-galactanase	GH16_10	48-238
	g11193.t1	gene_08812.t1	putative glycosidase crf1	GH16_18	72-227
	g14039.t1	gene_11062.t1	putative glycoside hydrolase family 16 protein	GH16_18	71-227
	g14695.t1	gene_01904.t1	concanavalin A-like lectin/glucanase domain-containing protein	GH16_18	68-224
	g2374.t1	gene_09366.t1	putative glycoside hydrolase family 16 protein	GH16_18	69-222
	g8488.t1	gene_08568.t1	cell wall glucanase	GH16_19	107-272
	g11931.t1	gene_10634.t1	glycosyl hydrolase family 16	GH16_3	32-295
	g15016.t1	gene_08533.t1	related to endo-1,3-beta-glucanase	GH16_3	58-327
	g753.t1	gene_12085.t1	glycosyl hydrolase family 16	GH16_3	30-292
	g9246.t1	gene_04736.t1	putative glycoside hydrolase family 16 protein	GH16_3	32-279
	g9784.t1	gene_10943.t1	glycosyl hydrolase family 16	GH16_3	31-293
	g12334.t1	gene_10761.t1	putative cell wall glucanase	GH17	159-398
	g13408.t1	gene_01661.t1	GPI-anchored cell wall beta-1,3-endoglucanase EglC	GH17	193-293
	g2345.t1	gene_09402.t1	putative beta-glucosidase btgE	GH17	340-574
	g9667.t1	gene_13088.t1	GPI-anchored cell wall beta-1,3-endoglucanase EglC	GH17	86-314
	g13572.t1	gene_10131.t1	glycoside hydrolase family 18 protein	GH18	37-310
	g19.t1	gene_14513.t1	glycosyl hydrolase family 18	GH18	69-425
	g1976.t1	gene_10147.t1	endochitinase CHI3	GH18	62-294
	g5192.t1	gene_02010.t1	putative glycosyl hydrolase, family 18	GH18	25-424
	g5213.t1	gene_02035.t1	glycosyl hydrolase family 18	GH18	40-404
	g8092.t1	gene_10977.t1	putative glycoside hydrolase family 18 protein	GH18	24-282
	g9131.t1	gene_17293.t1	Chitinase domain-containing protein 1	GH18	153-458
	g10108.t1	gene_10107.t1	putative glycoside hydrolase family 2 protein	GH2	64-507
	g13503.t1	gene_05376.t1	Beta-galactosidase BoGH2A	GH2	39-828
	g7499.t1	gene_10045.t1	glycoside hydrolase family 2 protein	GH2	29-767
	g8353.t1	gene_16501.t1	glycoside hydrolase family 2 protein	GH2	44-674
	g13327.t1	gene_15510.t1	putative alpha-galactosidase 5 precursor protein	GH27	141-398
	g6207.t1	gene_14661.t1	putative alpha-galactosidase A	GH27	122-386
	g654.t1	gene_12601.t1	Alpha-galactosidase D	GH27	124-371
	g10503.t1	gene_06092.t1	glycoside hydrolase family 28 protein	GH28	76-430
	g10769.t1	gene_11560.t1	putative exopolygalacturonase B	GH28	73-432
	g12852.t1	gene_10718.t1	endopolygalacturonase 3	GH28	71-391
	g13880.t1	gene_17893.t1	glycoside hydrolase family 28 protein	GH28	65-371
	g14475.t1	gene_01891.t1	Endopolygalacturonase 1	GH28	37-356
	g2449.t1	gene_05267.t1	pectin lyase fold/virulence factor	GH28	68-375
	g2766.t1	gene_18229.t1	Alpha-L-rhamnosidase rgxB	GH28	129-430
	g2773.t1	gene_02452.t1	exo-rhamnogalacturonase b	GH28	58-406
	g6024.t1	gene_11559.t1	Endo-xylogalacturonan hydrolase A	GH28	52-387
	g7404.t1	gene_02315.t1	probable endopolygalacturonase	GH28	50-369
	g8345.t1	gene_16487.t1	related to exopolygalacturonase	GH28	84-440
	g9557.t1	gene_14466.t1	Glycoside hydrolase family 28 protein	GH28	165-490
	g14540.t1	gene_11623.t1	alpha-L-fucosidase 1	GH29	29-373
	g12591.t1	gene_13505.t1	putative beta-glucosidase M	GH3	88-307
	g13037.t1	gene_16843.t1	glycoside hydrolase family 3 protein	GH3	86-300
	g14328.t1	gene_03896.t1	putative beta-glucosidase C	GH3	123-369
	g1439.t1	gene_00478.t1	putative beta-glucosidase F	GH3	84-293
	g5300.t1	gene_16718.t1	Xylan 1,4-beta-xylosidase	GH3	102-324
	g6616.t1	gene_08856.t1	Periplasmic beta-glucosidase	GH3	114-339
	g8570.t1	gene_06132.t1	glycoside hydrolase family 3 protein	GH3	72-333
	g9618.t1	gene_07125.t1	beta-glucosidase 1 precursor protein	GH3	94-316
	g9811.t1	gene_05501.t1	glycoside hydrolase family 3 protein	GH3	65-273
	g1627.t1	gene_06952.t1	glycoside hydrolase family 30 protein	GH30_3	61-476
	g7514.t1	gene_10063.t1	glycoside hydrolase family 30 protein	GH30_5	22-474
	g10898.t1	gene_11195.t1	glycoside hydrolase family 30 protein	GH30_7	17-469
	g12120.t1	gene_04963.t1	glycosyl hydrolase family 31	GH31	255-824
	g10497.t1	gene_16761.t1	glycosyl hydrolase family protein	GH32	26-342
	g11438.t1	gene_13494.t1	putative glycoside hydrolase family 32 protein	GH32	49-358
	g7583.t1	gene_00097.t1	extracellular invertase	GH32	51-431
	g5294.t1	gene_03104.t1	putative beta-galactosidase E	GH35	52-384
	g6502.t1	gene_15973.t1	putative beta-galactosidase b	GH35	50-395
	g7965.t1	gene_07602.t1	putative beta-galactosidase C	GH35	36-370
	g9787.t1	gene_05492.t1	glycoside hydrolase family 35 protein	GH35	40-359
	g14048.t1	gene_15218.t1	alpha-galactosidase 2	GH36	40-730
	g9790.t1	gene_05497.t1	glycoside hydrolase family 42 protein	GH42	54-444
	g11603.t1	gene_00962.t1	glycoside hydrolase family 43 protein	GH43_14	21-310
	g5111.t1	gene_12340.t1	Non-reducing end alpha-L-arabinofuranosidase BoGH43A	GH43_14	32-314
	g7601.t1	gene_02175.t1	Non-reducing end alpha-L-arabinofuranosidase BoGH43A	GH43_14	23-325
	g9019.t1	gene_08046.t1	glycosyl hydrolase	GH43_14	24-313
	g14745.t1	gene_07139.t1	glycoside hydrolase family 43	GH43_21	76-302
	g6425.t1	gene_15767.t1	glycoside hydrolase family 43 protein	GH43_21	89-319
	g6165.t1	gene_08639.t1	Arabinanase/levansucrase/invertase	GH43_22	72-289+367-646
	g12118.t1	gene_04962.t1	galactan 1,3-beta-galactosidase	GH43_24	46-277
	g4141.t1	gene_04085.t1	glycoside hydrolase family 43	GH43_24	49-289
	g13164.t1	gene_04812.t1	carbohydrate-binding module family 35 protein	GH43_25	46-262
	g14803.t1	gene_10815.t1	alpha-N-arabinofuranosidase 2	GH43_26	61-390
	g14959.t1	gene_00964.t1	glycosyl hydrolase	GH43_26	24-310
	g213.t1	gene_14303.t1	putative alpha-n-arabinofuranosidase 2	GH43_26	37-292
	g13937.t1	gene_07156.t1	putative glycosyl hydrolase family 43 protein	GH43_29	38-337
	g12518.t1	gene_01106.t1	glycosyl hydrolase family 43	GH43_30	51-331
	g551.t1	gene_07485.t1	glycosyl hydrolase family 43	GH43_30	49-332
	g6515.t1	gene_15990.t1	endo-1,4-beta-xylanase D precursor	GH43_34+CBM66	31-313+331-484
	g5995.t1	gene_13608.t1	glycosyl hydrolase family 43 protein	GH43_36	34-303
	g9401.t1	gene_16478.t1	glycosyl hydrolase family 43	GH43_5	38-316
	g1087.t1	gene_17555.t1	putative arabinan endo-1,5-alpha-L-arabinosidase A	GH43_6	35-327
	g12404.t1	gene_16439.t1	Arabinan endo-1,5-alpha-L-arabinosidase A	GH43_6	38-329
	g6625.t1	gene_08844.t1	glycoside hydrolase family 47 protein	GH47	55-526
	g4903.t1	gene_07935.t1	glycoside hydrolase family 5 protein	GH5_11	33-368
	g15175.t1	gene_14002.t1	glycoside hydrolase family 5 protein	GH5_16	31-363
	g3254.t1	gene_02469.t1	glycoside hydrolase superfamily	GH5_16	40-371
	g2354.t1	gene_09390.t1	glycoside hydrolase family 5 protein	GH5_31	56-177
	g2299.t1	gene_09459.t1	glycoside hydrolase family 5 protein	GH5_41	130-323
	g12452.t1	gene_04483.t1	glycoside hydrolase family 5 protein	GH5_5	37-330
	g14040.t1	gene_11078.t1	glycoside hydrolase family 5 protein	GH5_5	25-256
	g4399.t1	gene_16355.t1	glycoside hydrolase family 5 protein	GH5_5	37-316
	g6200.t1	gene_14649.t1	Endoglucanase gh5-1	GH5_5	91-368
	g7921.t1	gene_02614.t1	endoglucanase 1	GH5_5	20-325
	g972.t1	gene_01080.t1	endoglucanase, putative	GH5_5	31-251
	g10519.t1	gene_15485.t1	glycoside hydrolase family 5 protein	GH5_7	66-339
	g12594.t1	gene_13500.t1	mannan endo-1,4-beta-mannosidase 3	GH5_7	61-363
	g15224.t1	gene_05184.t1	Mannan endo-1,4-beta-mannosidase B	GH5_7	75-358
	g13093.t1	gene_11958.t1	glycoside hydrolase family 51 protein	GH51	171-638
	g8171.t1	gene_16091.t1	Glycosyl hydrolase 53	GH53	25-349
	g14608.t1	gene_07147.t1	glycoside hydrolase family 55 protein	GH55	27-773
	g54.t1	gene_13816.t1	Glucan 1,3-beta-glucosidase	GH55	15-792
	g8180.t1	gene_16082.t1	Glucan 1,3-beta-glucosidase	GH55	19-766
	g14380.t1	gene_10883.t1	1,4-beta-D-glucan cellobiohydrolase cel6b	GH6	56-353
	g4522.t1	gene_17599.t1	putative exoglucanase 3 precursor protein	GH6	62-352
	g5268.t1	gene_03129.t1	exoglucanase 3 precursor	GH6	57-349
	g1276.t1	gene_15252.t1	alpha-L-arabinofuranosidase axhA-2	GH62	28-297
	g12039.t1	gene_10611.t1	Glucan endo-1,3-beta-glucosidase	GH64	61-434
	g2290.t1	gene_01449.t1	acid trehalase	GH65	420-765
	g14542.t1	gene_14282.t1	Glycosyl hydrolase family 67, C-terminal	GH67	18-690
	g11397.t1	gene_00282.t1	exoglucanase 1	GH7	19-444
	g13570.t1	gene_10134.t1	endoglucanase 7a	GH7	24-403
	g14426.t1	gene_10846.t1	endoglucanase EG-1	GH7	29-360
	g1597.t1	gene_06897.t1	putative exoglucanase type C	GH7	26-449
	g4091.t1	gene_17971.t1	putative 1,4-beta-D-glucan cellobiohydrolase A	GH7	20-446
	g6177.t1	gene_08692.t1	glycoside hydrolase family 7 protein	GH7	19-448
	g7225.t1	gene_09675.t1	putative glycoside hydrolase family 7 protein	GH7	18-448
	g1118.t1	gene_15720.t1	extracellular alpha-1,3-glucanase/mutanase, putative	GH71	21-411
	g14923.t1	gene_05614.t1	putative chitinase 10	GH71+CBM24+GH18	22-396+439-605+624-953
	g10169.t1	gene_04220.t1	putative glycoside hydrolase family 72 protein	GH72	31-330
	g10660.t1	gene_05321.t1	1,3-beta-glucanosyltransferase gel1 precursor	GH72	30-329
	g1127.t1	gene_15710.t1	beta-glucanosyltransferase gel2	GH72	19-330
	g12823.t1	gene_18093.t1	1,3-beta-glucanosyltransferase gel3	GH72	19-333
	g2807.t1	gene_02487.t1	1,3-beta-glucanosyltransferase gel2	GH72	18-331
	g949.t1	gene_02885.t1	1,3-beta-glucanosyltransferase gel3	GH72	17-293
	g14477.t1	gene_01882.t1	1,3-beta-glucanosyltransferase gel4	GH72+CBM43	18-332+383-471
	g6437.t1	gene_15783.t1	glycoside hydrolase family 74 protein	GH74	79-184
	g7075.t1	gene_08702.t1	fungal cellulose binding domain-containing protein	GH74	77-181
	g10735.t1	gene_03268.t1	putative glycosyl hydrolase protein	GH76	50-372
	g10763.t1	gene_11572.t1	putative glycoside hydrolase family 76 protein	GH76	23-395
	g1400.t1	gene_00767.t1	Mannan endo-1,6-alpha-mannosidase DCW1	GH76	26-398
	g14503.t1	gene_11652.t1	glycoside hydrolase family 76 protein	GH76	31-411
	g14612.t1	gene_11395.t1	glycosyl hydrolase family 76-domain-containing protein	GH76	23-325
	g597.t1	gene_12536.t1	glycoside hydrolase family 76 protein	GH76	35-401
	g9944.t1	gene_16259.t1	glycosyl hydrolase family 76	GH76	29-396
	g14054.t1	gene_15541.t1	putative alpha-l-rhamnosidase protein	GH78	76-644
	g2110.t1	gene_13828.t1	glycoside hydrolase family 78 protein	GH78	71-630
	g2194.t1	gene_11252.t1	alpha-L-rhamnosidase A precursor	GH78	241-631
	g8441.t1	gene_01551.t1	Six-hairpin glycosidase-like protein	GH78	403-811
	g14340.t1	gene_13950.t1	glycoside hydrolase family 79 protein	GH79	35-513
	g5037.t1	gene_12243.t1	glycoside hydrolase family 79 protein	GH79	47-457
	g6739.t1	gene_14895.t1	DNA methylase N-6 adenine-specific conserved site	GH79	52-495
	g12223.t1	gene_03092.t1	glycosyl hydrolase family 81	GH81	70-765
	g12375.t1	gene_17797.t1	glycoside hydrolase family 92 protein	GH92	278-784
	g8147.t1	gene_16109.t1	glycosyl hydrolase family 92	GH92	259-768
	g9822.t1	gene_05523.t1	glycoside hydrolase family 92 protein	GH92	262-772
	g12848.t1	gene_10723.t1	putative glycoside hydrolase family 93 protein	GH93	47-359
	g2520.t1	gene_13322.t1	glycoside hydrolase family 93 protein	GH93	163-371
	g3951.t1	gene_17733.t1	glycoside hydrolase family 93	GH93	52-357
	g8325.t1	gene_04786.t1	related to BNR/Asp-box repeat domain protein	GH93	48-350
	g4016.t1	gene_18042.t1	glycosyltransferase family 25 protein	GT25	130-377
	g6472.t1	gene_13370.t1	polysaccharide lyase family 1 protein	PL1_10	91-265
	g6771.t1	gene_14854.t1	pectate lyase C	PL1_2	71-246
	g10908.t1	gene_06274.t1	putative pectin lyase C	PL1_4	115-298
	g1120.t1	gene_15718.t1	related to bromodomain protein BDF1	PL1_4	115-299
	g11862.t1	gene_00062.t1	pectate lyase	PL1_4	113-302
	g13641.t1	gene_17901.t1	pectin lyase	PL1_4	115-299
	g14539.t1	gene_13775.t1	pectin lyase E	PL1_4	120-302
	g15092.t1	gene_05360.t1	pectate lyase a	PL1_4	112-295
	g3937.t1	gene_17713.t1	putative pectin lyase A	PL1_4	113-296
	g7367.t1	gene_06378.t1	polysaccharide lyase family 1 protein	PL1_6	158-351
	g2982.t1	gene_09002.t1	pectate lyase a	PL1_7	82-262
	g6085.t1	gene_18236.t1	putative pectate lyase B	PL1_7	82-262
	g10521.t1	gene_15487.t1	putative pectate lyase b	PL1_9	68-248
	g7428.t1	gene_02188.t1	polysaccharide lyase family 1 protein	PL1_9	79-259
	g1871.t1	gene_10270.t1	hypothetical protein UCDDA912_g00961	PL26	22-917
	g3597.t1	gene_07666.t1	six-hairpin glycosidase	PL27	57-693
	g10817.t1	gene_06858.t1	polysaccharide lyase family 3 protein	PL3_2	43-228
	g13024.t1	gene_16830.t1	putative pectate lyase F	PL3_2	31-219
	g13516.t1	gene_14719.t1	pectate lyase	PL3_2	35-223
	g13642.t1	gene_17902.t1	pectate lyase	PL3_2	41-231
	g13733.t1	gene_04349.t1	pectate lyase	PL3_2	85-275
	g5706.t1	gene_16222.t1	pectate lyase F	PL3_2	32-225
	g5825.t1	gene_13672.t1	putative pectate lyase F	PL3_2	32-222
	g8784.t1	gene_02236.t1	putative pectate lyase	PL3_2	104-285
	g15188.t1	gene_05873.t1	Rhamnogalacturonate lyase A	PL4_1	19-529
	g3959.t1	gene_17742.t1	rhamnogalacturonan lyase	PL4_1	15-534
	g10390.t1	gene_10682.t1	polysaccharide lyase family 4 protein	PL4_3	24-676
	g9700.t1	gene_12623.t1	galactose mutarotase-like protein	PL4_3	19-628
	g2609.t1	gene_11743.t1	polysaccharide lyase family 4 protein	PL4_5	40-563
	g13754.t1	gene_02146.t1	pectate lyase L	PL9_3	17-383
	g3465.t1	gene_08420.t1	Pectate lyase L	PL9_3	20-377
	Seq_id of genes present only in D. longicolla	Description	CAZymes family HMM	HMM Length
	g3546.t1	Diaporthe citri uncharacterized protein (INS49_012981), partial mRNA	AA1_2	40-376
	g10964.t1	Phomopsis liquidambari strain B3 laccase (lac) mRNA, complete cds	AA1_3	54-367
	g14847.t1	Pseudogymnoascus verrucosus hypothetical protein mRNA	AA11	21-220
	g7484.t1	no hits	AA11	38-229
	g6180.t1	no hits	AA2	31-250
	g4336.t1	no hits	AA3	30-536
	g11759.t1	Lasiodiplodia theobromae Choline dehydrogenase (LTHEOB_4733) mRNA	AA3_2	24-639
	g1238.t1	Lasiodiplodia theobromae Choline dehydrogenase protein (LTHEOB_4150) mRNA	AA3_2	28-636
	g12543.t1	no hits	AA3_2	58-632
	g13989.t1	Colletotrichum karsti GMC oxidoreductase (CkaCkLH20_10446) mRNA	AA3_2	44-698
	g14633.t1	Pseudomassariella vexata thioredoxin I (BCR38DRAFT_424148), mRNA	AA3_2	28-602
	g3355.t1	Diaporthe citri uncharacterized protein (INS49_005906), partial mRNA	AA3_2	31-591
	g347.t1	Colletotrichum siamense Dehydrogenase xptC (xptC-0) mRNA	AA3_2	39-619
	g35.t1	Diaporthe citri uncharacterized protein (INS49_003875), partial mRNA	AA3_2	44-570
	g363.t1	no hits	AA3_2	29-390
	g5252.t1	Fusarium oxysporum NRRL 32931 choline dehydrogenase (FOYG_15985), mRNA	AA3_2	46-672
	g5387.t1	Diaporthe citri uncharacterized protein (INS49_003287), partial mRNA	AA3_2	39-662
	g69.t1	Colletotrichum truncatum GMC oxidoreductase (CTRU02_12140) mRNA	AA3_2	35-608
	g7419.t1	Aspergillus sclerotioniger CBS 115572 GMC oxidoreductase (BO94DRAFT_491859) mRNA	AA3_2	47-629
	g9555.t1	Colletotrichum aenigma Oxygen-dependent choline dehydrogenase (betA-5) mRNA	AA3_2	36-669
	g10846.t1	no hits	AA7	126-338
	g1733.t1	Diaporthe citri uncharacterized protein (INS49_015681), partial mRNA	AA7	125-401
	g1918.t1	no hits	AA7	50-244
	g2274.t1	no hits	AA7	54-256
	g3869.t1	Colletotrichum siamense Bifunctional solanapyrone synthase (CGCS363_v006001)	AA7	54-487
	g5248.t1	Didymella exigua CBS 183.55 FAD-binding domain-containing protein (M421DRAFT_68715) mRNA	AA7	69-272
	g5352.t1	no hits	AA7	73-486
	g5758.t1	Sporothrix brasiliensis 5110 restculine oxidase precursor (SPBR_05659) mRNA	AA7	183-375
	g6169.t1	no hits	AA7	111-555
	g6260.t1	Diaporthe citri uncharacterized protein (INS49_003808), partial mRNA	AA7	71-263
	g8160.t1	Diaporthe citri uncharacterized protein (INS49_009428), partial mRNA	AA7	142-319
	g9927.t1	no hits	AA7	86-305
	g7301.t1	no hits	AA8	31-188
	g3738.t1	Termitomyces clypeatus clone pCDH_2523TC cellobiose dehydrogenase mRNA, complete cds	AA8+AA3_1	40-231+264-811
	g12527.t1	no hits	AA9	26-152
	g13350.t1	Colletotrichum scovillei fungal cellulose binding domain-containing protein (HER10_EVM0003089) mRNA	AA9	6-232
	g659.t1	Diaporthe citri uncharacterized protein (INS49_000162), partial mRNA	AA9	5-220
	g678.t1	Diaporthe citri uncharacterized protein (INS49_000184), partial mRNA	AA9	7-204
	g6940.t1	Colletotrichum higginsianum IMI 349063 PHB depolymerase family esterase mRNA	CBM1	333-361
	g7821.t1	Diaporthe citri uncharacterized protein (INS49_012190), partial mRNA	CBM87+CE18	161-376+378-743
	g7475.t1	Diaporthe citri uncharacterized protein (INS49_015918), partial mRNA	CE1	45-228
	g14227.t1	no hits	CE12	26-236
	g1949.t1	no hits	CE15	36-357
	g12818.t1	no hits	CE3	118-352
	g4318.t1	no hits	CE3	349-535
	g15023.t1	Diaporthe citri uncharacterized protein (INS49_013897), partial mRNA	CE4	40-163
	g8636.t1	Colletotrichum orchidophilum cutinase (CORC01_09608) mRNA	CE5	53-230
	g2682.t1	Aspergillus clavatus NRRL 1 hypothetical protein (ACLA_059970), partial mRNA	CE8	57-374
	g6118.t1	Diaporthe citri uncharacterized protein (INS49_010460), partial mRNA	GH1	115-588
	g5345.t1	Aspergillus chevalieri M1 DNA, chromosome 2, nearly complete sequence	GH10	32-326
	g9473.t1	Bipolaris victoriae FI3 glycoside hydrolase family 10 protein mRNA	GH10	34-353
	g5839.t1	no hits	GH105	65-404
	g9697.t1	Diaporthe citri uncharacterized protein (INS49_000693), partial mRNA	GH105	57-373
	g12814.t1	no hits	GH106	26-1005
	g14585.t1		GH11	82-219
	g6511.t1	Aureobasidium pullulans EXF-150 xylanase G1 (M438DRAFT_262326) mRNA	GH11	40-208
	g2782.t1	Thermothielavioides terrestris NRRL 8126 glycoside hydrolase family 115 protein (THITE_2117613), mRNA	GH115	169-524
	g6161.t1	no hits	GH131	29-290
	g11140.t1	Diaporthe citri uncharacterized protein (INS49_003745), partial mRNA	GH16_18	72-234
	g14045.t1	no hits	GH16_3	34-285
	g14405.t1	Pseudomassariella vexata glycosyl hydrolases family 18-domain-containing protein (BCR38DRAFT_335149) mRNA	GH18	203-554
	g3584.t1	no hits	GH18	195-546
	g412.t1	no hits	GH2	36-647
	g8073.t1	Pseudomassariella vexata glycoside hydrolase superfamily (BCR38DRAFT_339402) mRNA	GH20	212-555
	g11349.t1	no hits	GH28	38-362
	g14203.t1	Aspergillus ibericus CBS 121593 polygalacturonase-4 precursor (PG-IV) (BO80DRAFT_417960), mRNA	GH28	58-231
	g5125.t1	Diaporthe citri uncharacterized protein (INS49_000964), partial mRNA	GH28	62-352
	g7736.t1	Sporothrix brasiliensis 5110 extracellular exo-polygalacturonase (SPBR_02773) mRNA	GH28	65-418
	g9607.t1	Diaporthe citri uncharacterized protein (INS49_006330), partial mRNA	GH28	62-364
	g8308.t1	Diaporthe citri uncharacterized protein (INS49_013328), partial mRNA	GH29	344-704
	g10773.t1	Chrysoporthe sp. MAF-2017a isolate CMW54409 chromosome 1	GH3	87-232
	g13694.t1	Colletotrichum fructicola putative beta-glucosidase D (CGMCC3_g14440) mRNA	GH3	124-283
	g14744.t1	Pyrenophora teres f. teres isolate W1-1 genome assembly, chromosome: 3	GH3	88-302
	g7155.t1	Phialophora sp. PD17 avenacinase-like gene sequence	GH3	69-289
	g7423.t1	Diaporthe citri uncharacterized protein (INS49_009413), partial mRNA	GH3	193-443
	g7634.t1	no hits	GH30_7	21-469
	g12567.t1	Colletotrichum truncatum duf1688 domain-containing protein (CTRU02_15667) mRNA	GH31	219-771
	g9814.t1	no hits	GH32	49-413
	g13091.t1	Diaporthe citri uncharacterized protein (INS49_001535), partial mRNA	GH35	45-378
	g4172.t1	Dissoconium aciculare CBS 342.82 glycoside hydrolase family 35 protein (K489DRAFT_321945) mRNA	GH35	49-380
	g2534.t1	Diaporthe citri uncharacterized protein (INS49_002462), partial mRNA	GH43_24	137-368
	g10047.t1	no hits	GH43_26	21-320
	g4945.t1	Diaporthe citri uncharacterized protein (INS49_005777), partial mRNA	GH43_26	20-301
	g1626.t1	Diaporthe citri uncharacterized protein (INS49_006178), partial mRNA	GH43_34	21-303
	g6373.t1	Diaporthe citri uncharacterized protein (INS49_008520), partial mRNA	GH43_34+CBM66	37-328+346-517
	g321.t1	Colletotrichum graminicola M1.001 glycosyl hydrolase family 43 mRNA	GH43_36	24-289
	g11633.t1	Colletotrichum higginsianum IMI 349063 Beta-1,6-galactanase mRNA	GH5_16	61-423
	g4313.t1	Diaporthe citri uncharacterized protein (INS49_005857), partial mRNA	GH5_23	82-361
	g1676.t1	Diaporthe citri uncharacterized protein (INS49_003605), partial mRNA	GH5_5	62-347
	g5957.t1	Colletotrichum karsti endoglucanase iii (CkaCkLH20_09497) mRNA	GH5_5	23-316
	g4969.t1	Aspergillus heteromorphus CBS 117.55 pectin lyase-like protein (BO70DRAFT_322443) mRNA	GH55	110-716
	g4814.t1	Cryphonectria parasitica EP155 family 65 glycoside hydrolase (M406DRAFT_51944) mRNA	GH65	1082-1446
	g994.t1	Colletotrichum siamense putative exoglucanase type C (GUXC) mRNA	GH7	20-452
	g12937.t1	Geosmithia morbida mannan endo-1,6-alpha-mannosidase (GMORB2_2883) mRNA	GH76	28-403
	g13976.t1	no hits	GH76	28-407
	g3477.t1	Colletotrichum fructicola Mannan endo-1,6-alpha-mannosidase (CGMCC3_g4139) mRNA	GH76	90-371
	g9052.t1	Aspergillus ibericus CBS 121593 glycosyl hydrolase (BO80DRAFT_92840), mRNA	GH76	75-507
	g12114.t1	Diaporthe citri uncharacterized protein (INS49_012845), partial mRNA	GH79	37-464
	g6113.t1	no hits	GH79	56-278
	g10589.t1	Diaporthe citri uncharacterized protein (INS49_012491), partial mRNA	GH92	266-804
	g11597.t1	Cryphonectria parasitica EP155 family 92 glycoside hydrolase (M406DRAFT_67643) mRNA	GH92	283-807
	g2559.t1	Cucurbitaria berberidis CBS 394.84 glycoside hydrolase family 92 protein (K460DRAFT_400335) mRNA	GH92	280-794
	g5304.t1	Colletotrichum scovillei glycosyl hydrolase family 92 (HER10_EVM0007227), mRNA	GH92	252-752
	g10586.t1	no hits	GH93	577-822
	g12168.t1	no hits	GH95	28-775
	g11559.t1	no hits	PL1_4	271-356
	g1913.t1	Aspergillus fumigatus Af293 pectate lyase A (AFUA_2G00760) mRNA	PL1_7	71-251
	g10041.t1	no hits	PL3_2	93-283
	g3011.t1	Colletotrichum karsti rhamnogalacturonase b (CkaCkLH20_02241) mRNA	PL4_1	17-520
	g10718.t1	Diaporthe citri uncharacterized protein (INS49_003361), partial mRNA	PL4_5	35-557

## Sheet: D. phragmitis
	Seq_id of shared genes	Orthologue in D. caulivora	Description	CAZymes family HMM	HMM Length
	g12821.t1	gene_07489.t1	multicopper oxidase	AA1	127-326+382-663
	g2379.t1	gene_10286.t1	L-ascorbate oxidase	AA1	47-557
	g2606.t1	gene_10051.t1	Bilirubin oxidase	AA1	115-520
	g390.t1	gene_12935.t1	multicopper oxidase	AA1	52-254+311-596
	g5596.t1	gene_02807.t1	multicopper oxidase	AA1_2	44-379
	g10403.t1	gene_09809.t1	extracellular dihydrogeodin oxidase/laccase	AA1_3	51-354
	g10979.t1	gene_05528.t1	BChain B, LACCASE-1	AA1_3	54-365
	g11143.t1	gene_05733.t1	multicopper oxidase	AA1_3	54-367
	g15296.t1	gene_17511.t1	multicopper oxidase-domain-containing protein	AA1_3	56-378
	g4378.t1	gene_15324.t1	extracellular dihydrogeodin oxidase/laccase	AA1_3	49-352
	g4934.t1	gene_16206.t1	putative multicopper oxidase	AA1_3	50-354
	g6302.t1	gene_02184.t1	multicopper oxidase	AA1_3	48-361
	g12037.t1	gene_01298.t1	putative chitin- domain 3 protein	AA11	22-220
	g2625.t1	gene_10030.t1	hypothetical protein UCDDA912_g05990	AA11	31-242
	g3028.t1	gene_09283.t1	putative chitin- domain 3 protein	AA11	18-211
	g5390.t1	gene_03207.t1	related to spore coat protein SP96 precursor	AA11	19-230
	g6011.t1	gene_02475.t1	putative spore coat protein sp96 precursor	AA11	20-219
	g7851.t1	gene_05372.t1	putative dna-directed rna polymerase protein	AA11	21-219
	g3904.t1	gene_08871.t1	soluble quino protein glucose dehydrogenase	AA12	34-420
	g9381.t1	gene_10645.t1	starch binding domain-containing protein	AA13+CBM20	19-250+286-376
	g12527.t1	gene_00204.t1	putative chitin binding protein	AA16	17-185
	g13629.t1	gene_17878.t1	chitin-binding protein	AA16	18-188
	g2080.t1	gene_17388.t1	Chitin binding protein	AA16	18-182
	g2641.t1	gene_10010.t1	chitin binding protein	AA16	18-181
	g892.t1	gene_12857.t1		AA16	18-181
	g10789.t1	gene_17762.t1	Versatile peroxidase VPL2	AA2	97-337
	g11019.t1	gene_05572.t1	Versatile peroxidase VPL1	AA2	108-353
	g13765.t1	gene_01126.t1	putative wsc domain containing protein	AA2	61-241
	g1509.t1	gene_11584.t1	heme peroxidase	AA2	64-264
	g15290.t1	gene_17503.t1	heme peroxidase	AA2	36-257
	g3672.t1	gene_08677.t1	putative class II peroxidase	AA2	31-250
	g6183.t1	gene_02259.t1	WSC domain-containing protein	AA2	59-221
	g7546.t1	gene_13066.t1	wsc domain-containing protein	AA2	63-249
	g2260.t1	gene_10419.t1	choline dehydrogenase	AA3	21-606
	g11200.t1	gene_05640.t1	cellobiose dehydrogenase	AA3_1	22-561
	g8422.t1	gene_04118.t1	cellobiose dehydrogenase	AA3_1	28-559
	g10016.t1	gene_14594.t1	Dehydrogenase xptC	AA3_2	34-616
	g10919.t1	gene_17624.t1	GMC oxidoreductase	AA3_2	24-619
	g11186.t1	gene_05658.t1	glucose-methanol-choline oxidoreductase	AA3_2	32-606
	g11202.t1	gene_05638.t1	Alcohol oxidase	AA3_2	33-618
	g13667.t1	gene_04355.t1	choline dehydrogenase	AA3_2	28-615
	g6404.t1	gene_13976.t1	glucose-methanol-choline oxidoreductase	AA3_2	39-605
	g7110.t1	gene_07001.t1	alcohol oxidase	AA3_2	37-660
	g755.t1	gene_12164.t1	GMC oxidoreductase	AA3_2	36-654
	g7755.t1	gene_05264.t1	GMC oxidoreductase	AA3_2	34-606
	g5333.t1	gene_03263.t1	Alcohol oxidase	AA3_3	436-1024
	g3585.t1	gene_09047.t1	copper radical oxidase	AA5	488-1001
	g1069.t1	gene_12498.t1	galactose oxidase-like protein precursor	AA5_2	154-702
	g6385.t1	gene_02122.t1	kelch domain-containing protein	AA5_2	140-734
	g10166.t1	gene_14795.t1	FAD-linked oxidoreductase ZEB1	AA7	190-398
	g10359.t1	gene_13522.t1	berberine-like protein	AA7	74-297
	g11114.t1	gene_06410.t1	FAD-binding domain-containing protein	AA7	65-263
	g12481.t1	gene_00258.t1	fad-binding domain-containing protein	AA7	70-483
	g12506.t1	gene_18287.t1	putative fad binding domain protein	AA7	77-534
	g1432.t1	gene_11671.t1	ER membrane protein complex subunit 1	AA7	139-343
	g14719.t1	gene_03921.t1	FAD binding domain-containing protein	AA7	59-285
	g15306.t1	gene_17200.t1	FAD-binding domain-containing protein	AA7	58-483
	g15423.t1	gene_07707.t1	6-hydroxy-D-nicotine oxidase	AA7	139-566
	g15518.t1	gene_04425.t1	6-hydroxy-D-nicotine oxidase	AA7	178-375
	g3631.t1	gene_09105.t1	FAD-binding domain-containing protein	AA7	58-499
	g3850.t1	gene_08934.t1	FAD binding domain-containing	AA7	60-249
	g4033.t1	gene_08742.t1	FAD binding domain-containing protein	AA7	91-300
	g4108.t1	gene_03750.t1	FAD-binding domain-containing protein	AA7	68-270
	g4889.t1	gene_17648.t1	FAD/FMN-containing isoamyl alcohol oxidase-like protein MreA	AA7	142-327
	g4921.t1	gene_16035.t1	FAD binding domain-containing protein	AA7	155-594
	g508.t1	gene_12715.t1	FAD binding domain-containing protein	AA7	64-501
	g7085.t1	gene_07026.t1	isoamyl alcohol oxidase	AA7	124-583
	g7534.t1	gene_07087.t1	putative isoamyl alcohol oxidase	AA7	123-549
	g7837.t1	gene_05358.t1	FAD binding domain-containing protein	AA7	61-269
	g7857.t1	gene_05378.t1	putative isoamyl alcohol protein	AA7	132-320
	g10039.t1	gene_14628.t1	CBD9-like protein	AA8	25-207
	g11397.t1	gene_05855.t1	Cellobiose dehydrogenase	AA8	33-216
	g2178.t1	gene_10511.t1	cellobiose dehydrogenase	AA8	43-220
	g12966.t1	gene_07538.t1	Cellobiose dehydrogenase	AA8+AA3_1	31-222+249-796
	g2568.t1	gene_10093.t1	Cellobiose dehydrogenase	AA8+AA3_1	24-200+227-747
	g6053.t1	gene_02421.t1	FAD/NAD(P)-binding domain-containing protein	AA8+AA3_1	28-206+236-761
	g10850.t1	gene_17693.t1	fungal cellulose binding domain-containing protein	AA9	7-212
	g11286.t1	gene_06007.t1	glycoside hydrolase family 61 protein	AA9	7-221
	g1167.t1	gene_12610.t1	Polysaccharide monooxygenase Cel61a	AA9	5-233
	g12660.t1	gene_00065.t1	putative endo-beta-1,4-glucanase D	AA9	8-217
	g12691.t1	gene_00029.t1	glycoside hydrolase family 61 protein	AA9	10-233
	g14129.t1	gene_01886.t1	glycosyl hydrolase family 61	AA9	12-237
	g14185.t1	gene_03581.t1	lytic polysaccharide monooxygenase	AA9	11-234
	g14992.t1	gene_17261.t1	carbohydrate-binding module family 1 protein	AA9	5-222
	g2315.t1	gene_08015.t1	fungal cellulose binding domain-containing protein	AA9	8-229
	g2376.t1	gene_10290.t1	cellulose binding CEL1	AA9	8-204
	g2524.t1	gene_10145.t1	putative glycosyl hydrolase family 61	AA9	7-163
	g367.t1	gene_12960.t1	carbohydrate-binding module family 1 protein	AA9	5-218
	g4274.t1	gene_15435.t1	family 61 endoglucanase	AA9	7-228
	g4643.t1	gene_15763.t1	putative glycoside hydrolase family 61 protein	AA9	10-233
	g4859.t1	gene_16059.t1	lytic polysaccharide monooxygenase	AA9	5-206
	g5339.t1	gene_03256.t1	glycosyl hydrolase family 61-domain-containing protein	AA9	10-227
	g5398.t1	gene_03196.t1	putative glycosyl hydrolase family 61	AA9	9-234
	g6583.t1	gene_06309.t1	glycoside hydrolase family 61 protein	AA9	17-269
	g7321.t1	gene_07838.t1	cellulose-growth-specific protein	AA9	7-227
	g7507.t1	gene_07137.t1	glycoside hydrolase family 61 protein	AA9	6-216
	g8257.t1	gene_04650.t1	glycosyl hydrolase family 61	AA9	11-233
	g8325.t1	gene_04728.t1	putative glycoside hydrolase family 61 protein	AA9	10-233
	g8549.t1	gene_04302.t1	glycoside hydrolase	AA9	6-223
	g9142.t1	gene_16859.t1	carbohydrate-binding module family 1 protein	AA9	6-208
	g8006.t1	gene_04918.t1	Expansin-like protein 1	CBM63	199-268
	g14472.t1	gene_01929.t1	Protein ral2	CBM87+CE18	53-272+275-639
	g3869.t1	gene_08909.t1	non-anchored cell wall protein 1	CBM87+CE18	32-249+250-614
	g12842.t1	gene_07468.t1	carbohydrate esterase family 1 protein	CE1	44-189
	g15226.t1	gene_17410.t1	putative acetylxylan esterase A	CE1	36-237
	g15607.t1	gene_08577.t1	feruloyl esterase B	CE1	36-189
	g5145.t1	gene_03482.t1	carbohydrate esterase family 1 protein	CE1	33-225
	g6355.t1	gene_02085.t1	carbohydrate esterase family 1 protein	CE1	39-231
	g6438.t1	gene_02026.t1	PHB depolymerase family esterase	CE1	37-235
	g12537.t1	gene_00194.t1	Rhamnogalacturonan acetylesterase RhgT	CE12	44-231
	g13620.t1	gene_17892.t1	putative rhamnogalacturonan acetylesterase	CE12	31-244
	g15058.t1	gene_10875.t1	carbohydrate esterase family 15 protein	CE15	44-365
	g8188.t1	gene_05142.t1	carbohydrate esterase family 15 protein	CE15	87-402
	g1098.t1	gene_12534.t1	acetyl esterase	CE16	27-329
	g4242.t1	gene_08963.t1	carbohydrate esterase family 16 protein	CE16	47-335
	g6054.t1	gene_02422.t1	Thermolabile hemolysin	CE16	97-355
	g8435.t1	gene_04133.t1	lysophospholipase A	CE16	43-345
	g11392.t1	gene_05862.t1	Lipase, GDSL-like protein	CE2	187-423
	g4058.t1	gene_08723.t1	GDSL-like Lipase/Acylhydrolase	CE3	62-255
	g4554.t1	gene_15660.t1	carbohydrate esterase family 3 protein	CE3	23-210
	g9328.t1	gene_10706.t1	chitin deacetylase	CE4	40-163
	g10421.t1	gene_13584.t1	cutinase, putative	CE5	42-218
	g10757.t1	gene_17798.t1	cutinase	CE5	31-223
	g10999.t1	gene_05548.t1	Acetylxylan esterase 2	CE5	47-241
	g11192.t1	gene_05651.t1	carbohydrate esterase family 5 protein	CE5	29-233
	g11256.t1	gene_06043.t1	putative cutinase	CE5	78-248
	g1868.t1	gene_10919.t1	cutinase	CE5	71-245
	g2861.t1	gene_09960.t1	acetylxylan esterase 2	CE5	25-225
	g3781.t1	gene_08598.t1	Acetylxylan esterase 2	CE5	27-223
	g4179.t1	gene_15187.t1	cutinase	CE5	53-230
	g4284.t1	gene_15424.t1	cutinase	CE5	118-299
	g4304.t1	gene_15402.t1	acetylxylan esterase	CE5	35-240
	g4890.t1	gene_16010.t1	Carbohydrate esterase family 5 protein	CE5	152-333
	g5648.t1	gene_02873.t1	carbohydrate esterase family 5 protein	CE5	30-234
	g6557.t1	gene_06273.t1	putative cutinase	CE5	51-222
	g9104.t1	gene_04186.t1		CE5	33-237
	g11172.t1	gene_05676.t1	putative pectinesterase	CE8	30-315
	g1291.t1	gene_11844.t1	putative pectinesterase family protein	CE8	56-387
	g13140.t1	gene_08518.t1	putative carbohydrate esterase family 8 protein	CE8	29-293
	g14429.t1	gene_03865.t1	pectin methylesterase	CE8	52-326
	g4298.t1	gene_15409.t1	carbohydrate esterase family 8 [	CE8	30-303
	g14195.t1	gene_03586.t1	glycoside hydrolase	GH1	122-595
	g15485.t1	gene_04384.t1	glycoside hydrolase superfamily	GH1	146-590
	g327.t1	gene_13067.t1	glycoside hydrolase family 1 protein	GH1	115-525
	g4820.t1	gene_16105.t1	glycoside hydrolase family 1 protein	GH1	166-613
	g10958.t1	gene_05510.t1	glycoside hydrolase family 10 protein	GH10	31-333
	g1514.t1	gene_11578.t1	Endo-1,4-beta-xylanase D	GH10	21-333
	g15341.t1	gene_08419.t1	Endo-1,4-beta-xylanase 1	GH10	23-335
	g5338.t1	gene_03257.t1	Endo-1,4-beta-xylanase 1	GH10	20-332
	g904.t1	gene_12869.t1		GH10	27-343
	g9363.t1	gene_10669.t1	Unsaturated rhamnogalacturonyl hydrolase YteR	GH105	107-410
	g14220.t1	gene_03611.t1	xylanase G1	GH11	43-221
	g2264.t1	gene_10414.t1	endo-1,4-beta-xylanase B	GH11	45-215
	g10089.t1	gene_14706.t1	glycoside hydrolase family 114 protein	GH114	77-298
	g15249.t1	gene_17436.t1	glycoside hydrolase family 115 protein	GH115	44-719
	g2650.t1	gene_09999.t1	Endoglucanase cel12A	GH12	159-293
	g3361.t1	gene_14933.t1	Xyloglucan-specific endo-beta-1,4-glucanase A	GH12	99-245
	g3681.t1	gene_08668.t1	xyloglucan-specific endo-beta-1,4-glucanase A	GH12	111-259
	g5833.t1	gene_03087.t1	xyloglucan-specific endo-beta-1,4-glucanase A	GH12	252-399
	g3013.t1	gene_09302.t1	putative duf1237 domain-containing protein	GH125	198-678
	g4036.t1	gene_08738.t1	Glycoside hydrolase family 125 protein	GH125	74-507
	g5563.t1	gene_02769.t1	putative glycoside hydrolase protein	GH128	190-393
	g7688.t1	gene_05446.t1	Alkali-sensitive linkage protein 1	GH128	42-249
	g8553.t1	gene_04297.t1	glycoside hydrolase family 128 protein	GH128	66-290
	g1709.t1	gene_12309.t1	alpha amylase	GH13_1	60-361
	g21.t1	gene_13419.t1	glycoside hydrolase family 13 protein	GH13_1	63-367
	g4578.t1	gene_15694.t1	alpha-amylase 1	GH13_1	59-365
	g3498.t1	gene_15093.t1	glycoside hydrolase family 13 protein	GH13_1+CBM20	60-363+517-606
	g4824.t1	gene_16100.t1	acid alpha-amylase	GH13_1+CBM20	70-378+551-639
	g11092.t1	gene_05797.t1	hypothetical protein UCDDA912_g09201	GH131	27-283
	g13028.t1	gene_07595.t1	putative carbohydrate-binding module family 1 protein	GH131	19-259
	g15246.t1	gene_17434.t1	carbohydrate-binding module family 1 protein	GH131	25-254
	g2672.t1	gene_09978.t1	endoglucanase c	GH131	34-284
	g4147.t1	gene_15540.t1	glycoside hydrolase family 131 protein	GH131	233-487
	g3411.t1	gene_14992.t1	Secreted beta-glucosidase sun1	GH132	137-448
	g919.t1	gene_12324.t1	SUN domain-containing protein	GH132	28-319
	g7121.t1	gene_06990.t1	hypothetical protein BS50DRAFT_502972	GH134	31-189
	g15232.t1	gene_17420.t1	putative cell surface spherulin 4-like protein	GH135	19-229
	g9388.t1	gene_10637.t1	putative cell surface spherulin 4-like protein	GH135	21-216
	g7512.t1	gene_07129.t1	Six-hairpin glycosidase	GH142	38-517
	g7051.t1	gene_06831.t1	putative acetylcarboxylase	GH146	48-615
	g7219.t1	gene_00264.t1	DUF1680-domain-containing protein	GH146	41-556
	g3014.t1	gene_09301.t1	glycoside hydrolase family 16 protein	GH16_1	62-296
	g11026.t1	gene_05563.t1	concanavalin A-like lectin/glucanase	GH16_18	70-231
	g2956.t1	gene_09366.t1	putative glycoside hydrolase family 16 protein	GH16_18	69-222
	g3961.t1	gene_08812.t1	putative glycosidase crf1	GH16_18	72-227
	g6578.t1	gene_06304.t1	glycosyl hydrolase family 16	GH16_18	68-224
	g15597.t1	gene_08568.t1	cell wall glucanase	GH16_19	107-272
	g15571.t1	gene_08533.t1	related to endo-1,3-beta-glucanase	GH16_3	63-332
	g1847.t1	gene_10943.t1	glycosyl hydrolase family 16	GH16_3	31-293
	g828.t1	gene_12085.t1	glycosyl hydrolase family 16	GH16_3	30-292
	g8333.t1	gene_04736.t1	putative glycoside hydrolase family 16 protein	GH16_3	32-279
	g9392.t1	gene_10634.t1	glycosyl hydrolase family 16	GH16_3	32-295
	g13973.t1	gene_01661.t1	GPI-anchored cell wall beta-1,3-endoglucanase EglC	GH17	23-294
	g2928.t1	gene_09402.t1	putative beta-glucosidase btgE	GH17	344-577
	g9275.t1	gene_10761.t1	putative cell wall glucanase	GH17	158-400
	g12222.t1	gene_01819.t1	glycoside hydrolase family 18 protein	GH18	132-472
	g1816.t1	gene_10977.t1	putative glycoside hydrolase family 18 protein	GH18	24-288
	g2521.t1	gene_10147.t1	endochitinase CHI3	GH18	59-294
	g2536.t1	gene_10131.t1	glycoside hydrolase family 18 protein	GH18	37-309
	g3292.t1	gene_09188.t1	Endochitinase 1	GH18	195-546
	g4217.t1	gene_08987.t1	Chitinase 1	GH18	32-385
	g6437.t1	gene_02035.t1	glycosyl hydrolase family 18	GH18	40-404
	g6463.t1	gene_02010.t1	putative glycosyl hydrolase, family 18	GH18	20-419
	g2552.t1	gene_10107.t1	putative glycoside hydrolase family 2 protein	GH2	63-493
	g2611.t1	gene_10045.t1	glycoside hydrolase family 2 protein	GH2	31-731
	g8813.t1	gene_16501.t1	glycoside hydrolase family 2 protein	GH2	39-758
	g1160.t1	gene_12601.t1	Alpha-galactosidase D	GH27	124-372
	g4127.t1	gene_15510.t1	putative alpha-galactosidase 5 precursor protein	GH27	142-400
	g10079.t1	gene_14681.t1	glycoside hydrolase family 28 protein	GH28	58-379
	g11185.t1	gene_05659.t1	putative endopolygalacturonase C	GH28	44-368
	g11441.t1	gene_06092.t1	glycoside hydrolase family 28 protein	GH28	81-428
	g12846.t1	gene_14466.t1	Glycoside hydrolase family 28 protein	GH28	163-489
	g13621.t1	gene_17893.t1	glycoside hydrolase family 28 protein	GH28	63-371
	g14131.t1	gene_01891.t1	Endopolygalacturonase 1	GH28	38-356
	g1531.t1	gene_11560.t1	putative exopolygalacturonase B	GH28	73-434
	g2066.t1	gene_17536.t1	putative extracellular exo- protein	GH28	66-418
	g6077.t1	gene_02452.t1	exo-rhamnogalacturonase b	GH28	63-405
	g6288.t1	gene_02315.t1	probable endopolygalacturonase	GH28	47-370
	g6732.t1	gene_06315.t1	rhamnogalacturonase A precursor	GH28	68-368
	g7524.t1	gene_07113.t1	glycoside hydrolase family 28 protein	GH28	73-384
	g7758.t1	gene_05267.t1	pectin lyase fold/virulence factor	GH28	69-376
	g9318.t1	gene_10718.t1	endopolygalacturonase 3	GH28	69-397
	g13342.t1	gene_11623.t1	alpha-L-fucosidase 1	GH29	32-372
	g8641.t1	gene_16367.t1		GH29	57-358
	g10339.t1	gene_13505.t1	putative beta-glucosidase M	GH3	88-307
	g10969.t1	gene_05501.t1	glycoside hydrolase family 3 protein	GH3	65-273
	g11483.t1	gene_06132.t1	glycoside hydrolase family 3 protein	GH3	72-333
	g11812.t1	gene_00478.t1	putative beta-glucosidase F	GH3	85-294
	g14086.t1	gene_01821.t1	Beta-glucosidase A	GH3	109-330
	g1535.t1	gene_11555.t1	glycoside hydrolase family 3 protein	GH3	87-302
	g1571.t1	gene_11520.t1	putative beta-glucosidase d	GH3	85-320
	g3917.t1	gene_08856.t1	Periplasmic beta-glucosidase	GH3	114-339
	g9110.t1	gene_16843.t1	glycoside hydrolase family 3 protein	GH3	81-295
	g7161.t1	gene_06952.t1	glycoside hydrolase family 30 protein	GH30_3	61-476
	g2594.t1	gene_10063.t1	glycoside hydrolase family 30 protein	GH30_5	22-474
	g1981.t1	gene_11195.t1	glycoside hydrolase family 30 protein	GH30_7	17-469
	g8042.t1	gene_04963.t1	glycosyl hydrolase family 31	GH31	257-826
	g10327.t1	gene_13494.t1	putative glycoside hydrolase family 32 protein	GH32	49-358
	g10943.t1	gene_05492.t1	glycoside hydrolase family 35 protein	GH35	40-359
	g13034.t1	gene_07602.t1	putative beta-galactosidase C	GH35	36-370
	g4974.t1	gene_15973.t1	putative beta-galactosidase b	GH35	49-394
	g5848.t1	gene_03104.t1	putative beta-galactosidase E	GH35	52-384
	g3526.t1	gene_15123.t1	periplasmic trehalase	GH37	55-634
	g10947.t1	gene_05497.t1	glycoside hydrolase family 42 protein	GH42	54-444
	g10419.t1	gene_02175.t1	Non-reducing end alpha-L-arabinofuranosidase BoGH43A	GH43_14	23-325
	g15440.t1	gene_08046.t1	glycosyl hydrolase	GH43_14	24-313
	g933.t1	gene_12340.t1	Non-reducing end alpha-L-arabinofuranosidase BoGH43A	GH43_14	32-316
	g4647.t1	gene_15767.t1	glycoside hydrolase family 43 protein	GH43_21	89-319
	g7505.t1	gene_07139.t1	glycoside hydrolase family 43	GH43_21	76-302
	g3712.t1	gene_08639.t1	Arabinanase/levansucrase/invertase	GH43_22	73-289
	g14518.t1	gene_04085.t1	glycoside hydrolase family 43	GH43_24	49-289
	g8407.t1	gene_04812.t1	carbohydrate-binding module family 35 protein	GH43_25	46-262
	g11583.t1	gene_00964.t1	glycosyl hydrolase	GH43_26	24-310
	g6672.t1	gene_06412.t1	Glycoside hydrolase family 43	GH43_26	22-304
	g7491.t1	gene_07156.t1	putative glycosyl hydrolase family 43 protein	GH43_29	615-915
	g12823.t1	gene_07485.t1	glycosyl hydrolase family 43	GH43_30	47-330
	g13789.t1	gene_01106.t1	glycosyl hydrolase family 43	GH43_30	50-330
	g4983.t1	gene_15990.t1	endo-1,4-beta-xylanase D precursor	GH43_34+CBM66	32-314+330-485
	g3255.t1	gene_09233.t1	endo-1,4-beta-xylanase D precursor	GH43_34+CBM66	39-331+354-517
	g10502.t1	gene_13608.t1	glycosyl hydrolase family 43 protein	GH43_36	34-303
	g8412.t1	gene_04813.t1	glycoside hydrolase family 43 protein	GH43_37	59-280
	g8771.t1	gene_16478.t1	glycosyl hydrolase family 43	GH43_5	38-315
	g15205.t1	gene_17555.t1	putative arabinan endo-1,5-alpha-L-arabinosidase A	GH43_6	35-327
	g8715.t1	gene_16439.t1	Arabinan endo-1,5-alpha-L-arabinosidase A	GH43_6	36-326
	g886.t1	gene_12845.t1		GH43_6	31-320
	g3928.t1	gene_08844.t1	glycoside hydrolase family 47 protein	GH47	58-529
	g14435.t1	gene_03857.t1	glycoside hydrolase	GH49	28-603
	g7405.t1	gene_07935.t1	glycoside hydrolase family 5 protein	GH5_11	33-368
	g1619.t1	gene_11465.t1	glycoside hydrolase family 5 protein	GH5_16	61-423
	g2880.t1	gene_09459.t1	glycoside hydrolase family 5 protein	GH5_41	101-324
	g10057.t1	gene_14649.t1	Endoglucanase gh5-1	GH5_5	91-368
	g10538.t1	gene_13750.t1	Endoglucanase EG-II	GH5_5	23-316
	g12268.t1	gene_01080.t1	endoglucanase, putative	GH5_5	31-305
	g15566.t1	gene_04483.t1	glycoside hydrolase family 5 protein	GH5_5	37-330
	g1736.t1	gene_11068.t1	PI-PLC X domain-containing protein 1	GH5_5	19-326
	g5428.t1	gene_02614.t1	endoglucanase 1	GH5_5	20-325
	g8650.t1	gene_16355.t1	glycoside hydrolase family 5 protein	GH5_5	37-316
	g10334.t1	gene_13500.t1	mannan endo-1,4-beta-mannosidase 3	GH5_7	61-363
	g4100.t1	gene_15485.t1	glycoside hydrolase family 5 protein	GH5_7	66-339
	g7930.t1	gene_05184.t1	Mannan endo-1,4-beta-mannosidase B	GH5_7	76-358
	g1206.t1	gene_11958.t1	glycoside hydrolase family 51 protein	GH51	184-446
	g4829.t1	gene_16091.t1	Glycosyl hydrolase 53	GH53	25-349
	g4949.t1	gene_15945.t1	putative alpha-L-arabinofuranosidase B	GH54+CBM42	23-336+354-494
	g1860.t1	gene_10928.t1	Glucan 1,3-beta-glucosidase	GH55	16-788
	g4835.t1	gene_16082.t1	Glucan 1,3-beta-glucosidase	GH55	19-765
	g7497.t1	gene_07147.t1	glycoside hydrolase family 55 protein	GH55	25-772
	g10938.t1	gene_17599.t1	putative exoglucanase 3 precursor protein	GH6	64-353
	g14045.t1	gene_01751.t1	glycoside hydrolase family 6 protein	GH6	154-448
	g15066.t1	gene_10883.t1	1,4-beta-D-glucan cellobiohydrolase cel6b	GH6	56-353
	g5875.t1	gene_03129.t1	exoglucanase 3 precursor	GH6	57-349
	g4434.t1	gene_15252.t1	alpha-L-arabinofuranosidase axhA-2	GH62	23-292
	g9409.t1	gene_10611.t1	Glucan endo-1,3-beta-glucosidase	GH64	65-452
	g11540.t1	gene_06200.t1	acid trehalase	GH65	378-743
	g13344.t1	gene_14282.t1	Glycosyl hydrolase family 67, C-terminal	GH67	18-691
	g12284.t1	gene_01194.t1	glycoside hydrolase family 7 protein	GH7	20-452
	g12469.t1	gene_00282.t1	exoglucanase 1	GH7	19-444
	g13525.t1	gene_17971.t1	putative 1,4-beta-D-glucan cellobiohydrolase A	GH7	21-447
	g15627.t1	gene_10846.t1	endoglucanase EG-1	GH7	22-420
	g2534.t1	gene_10134.t1	endoglucanase 7a	GH7	24-403
	g3086.t1	gene_09675.t1	putative glycoside hydrolase family 7 protein	GH7	18-449
	g3665.t1	gene_08692.t1	glycoside hydrolase family 7 protein	GH7	19-448
	g4375.t1	gene_15328.t1	putative 1,4-beta-D-glucan cellobiohydrolase B	GH7	20-450
	g4605.t1	gene_15720.t1	extracellular alpha-1,3-glucanase/mutanase, putative	GH71	21-412
	g10263.t1	gene_00160.t1	Glucan endo-1,3-alpha-glucosidase agn1	GH71+CBM24	23-408+449-612
	g13489.t1	gene_18093.t1	1,3-beta-glucanosyltransferase gel3	GH72	20-334
	g4592.t1	gene_15710.t1	beta-glucanosyltransferase gel2	GH72	20-330
	g7804.t1	gene_05321.t1	1,3-beta-glucanosyltransferase gel1 precursor	GH72	30-329
	g8480.t1	gene_04220.t1	putative glycoside hydrolase family 72 protein	GH72	31-329
	g14127.t1	gene_01882.t1	1,3-beta-glucanosyltransferase gel4	GH72+CBM43	18-332+383-470
	g11772.t1	gene_00767.t1	Mannan endo-1,6-alpha-mannosidase DCW1	GH76	28-398
	g1447.t1	gene_11652.t1	glycoside hydrolase family 76 protein	GH76	32-411
	g1519.t1	gene_11572.t1	putative glycoside hydrolase family 76 protein	GH76	24-395
	g4787.t1	gene_15882.t1	Mannan endo-1,6-alpha-mannosidase DCW1	GH76	29-407
	g5091.t1	gene_16259.t1	glycosyl hydrolase family 76	GH76	29-396
	g5804.t1	gene_03051.t1	Mannan endo-1,6-alpha-mannosidase DCW1	GH76	28-404
	g6149.t1	gene_03268.t1	putative glycosyl hydrolase protein	GH76	51-369
	g13828.t1	gene_01551.t1	Six-hairpin glycosidase-like protein	GH78	403-811
	g4148.t1	gene_15541.t1	putative alpha-l-rhamnosidase protein	GH78	77-650
	g545.t1	gene_11252.t1	alpha-L-rhamnosidase A precursor	GH78	240-629
	g7082.t1	gene_07029.t1	putative alpha-l-rhamnosidase a	GH78	102-694
	g10275.t1	gene_14390.t1	glycoside hydrolase family 79 protein	GH79	44-426
	g1653.t1	gene_12243.t1	glycoside hydrolase family 79 protein	GH79	49-357
	g2634.t1	gene_10016.t1	glycoside hydrolase family 79 protein	GH79	49-508
	g7939.t1	gene_04582.t1	glycoside hydrolase family 79 protein	GH79	48-501
	g9376.t1	gene_10650.t1	glycoside hydrolase family 79 protein	GH79	57-421
	g4433.t1	gene_15253.t1	putative glycoside hydrolase family 81 protein	GH81	181-852
	g10758.t1	gene_17797.t1	glycoside hydrolase family 92 protein	GH92	278-784
	g4308.t1	gene_15398.t1	glycoside hydrolase family 92 protein	GH92	335-865
	g4818.t1	gene_16109.t1	glycosyl hydrolase family 92	GH92	259-768
	g10812.t1	gene_17733.t1	glycoside hydrolase family 93	GH93	52-357
	g112.t1	gene_13322.t1	glycoside hydrolase family 93 protein	GH93	158-368
	g8374.t1	gene_04786.t1	related to BNR/Asp-box repeat domain protein	GH93	48-353
	g9314.t1	gene_10723.t1	putative glycoside hydrolase family 93 protein	GH93	47-358
	g14099.t1	gene_01837.t1	glycoside hydrolase family 95 protein	GH95	28-775
	g9324.t1	gene_10710.t1	Alpha-fucosidase A	GH95	23-780
	g10215.t1	gene_14854.t1	pectate lyase C	PL1_2	71-246
	g10828.t1	gene_17713.t1	putative pectin lyase A	PL1_4	113-296
	g12652.t1	gene_00062.t1	pectate lyase	PL1_4	113-302
	g13500.t1	gene_17901.t1	pectin lyase	PL1_4	115-299
	g14130.t1	gene_01887.t1	pectin lyase	PL1_4	108-289
	g14421.t1	gene_03873.t1	pectin lyase	PL1_4	207-398
	g4603.t1	gene_15718.t1	related to bromodomain protein BDF1	PL1_4	114-299
	g4886.t1	gene_13775.t1	pectin lyase E	PL1_4	120-303
	g6558.t1	gene_06274.t1	putative pectin lyase C	PL1_4	115-298
	g7839.t1	gene_05360.t1	pectate lyase a	PL1_4	114-298
	g6638.t1	gene_06378.t1	polysaccharide lyase family 1 protein	PL1_6	160-382
	g13389.t1	gene_18236.t1	putative pectate lyase B	PL1_7	82-262
	g2458.t1	gene_10246.t1	pectate lyase a	PL1_7	87-267
	g4202.t1	gene_09002.t1	pectate lyase a	PL1_7	105-285
	g6299.t1	gene_02188.t1	polysaccharide lyase family 1 protein	PL1_9	80-259
	g3784.t1	gene_00181.t1	polysaccharide lyase family 11 protein	PL11_2	29-596
	g2406.t1	gene_10270.t1	hypothetical protein UCDDA912_g00961	PL26	23-919
	g10100.t1	gene_14719.t1	pectate lyase	PL3_2	35-223
	g13499.t1	gene_17902.t1	pectate lyase	PL3_2	41-231
	g5067.t1	gene_16222.t1	pectate lyase F	PL3_2	32-221
	g6212.t1	gene_02236.t1	putative pectate lyase	PL3_2	106-288
	g6839.t1	gene_06858.t1	polysaccharide lyase family 3 protein	PL3_2	43-228
	g8581.t1	gene_04349.t1	pectate lyase	PL3_2	83-273
	g10804.t1	gene_17742.t1	rhamnogalacturonan lyase	PL4_1	16-539
	g7750.t1	gene_05258.t1	polysaccharide lyase family 4 protein	PL4_1	19-517
	g421.t1	gene_12623.t1	galactose mutarotase-like protein	PL4_3	19-628
	g9350.t1	gene_10682.t1	polysaccharide lyase family 4 protein	PL4_3	24-676
	g11418.t1	gene_06079.t1	rhamnogalacturonate lyase	PL4_5	34-557
	g15340.t1	gene_08420.t1	Pectate lyase L	PL9_3	20-377
	g6325.t1	gene_02146.t1	pectate lyase L	PL9_3	16-382
	Seq_id of genes present only in D. phragmitis	Description	CAZymes family HMM	HMM Length
	g8171.t1	Diaporthe citri uncharacterized protein (INS49_012981), partial mRNA	AA1_2	39-375
	g8393.t1	Baudoinia panamericana UAMH 10762 carbohydrate-binding module family 20 protein (BAUCODRAFT_75770) mRNA	AA1_3	99-300
	g4370.t1	Diaporthe citri uncharacterized protein (INS49_009928), partial mRNA	AA11	16-213
	g105.t1	Chaetomium thermophilum var. thermophilum DSM 1495 hypothetical protein (CTHT_0050410), partial mRNA	AA12	34-426
	g10510.t1	no hits	AA3_2	56-614
	g11507.t1	Chrysoporthe sp. MAF-2017a isolate CMW54409 chromosome 8	AA3_2	46-671
	g13216.t1	Diaporthe citri uncharacterized protein (INS49_007343), partial mRNA	AA3_2	24-605
	g13748.t1	Diaporthe citri uncharacterized protein (INS49_014793), partial mRNA	AA3_2	28-342
	g14308.t1	Diaporthe citri uncharacterized protein (INS49_010569), partial mRNA	AA3_2	219-567
	g15122.t1	no hits	AA3_2	28-609
	g15300.t1	Didymella exigua CBS 183.55 GMC oxidoreductase (M421DRAFT_423459), mRNA	AA3_2	30-602
	g2331.t1	Diaporthe citri uncharacterized protein (INS49_004919), partial mRNA	AA3_2	34-614
	g345.t1	Diplodia corticola choline dehydrogenase (BKCO1_1000435) mRNA	AA3_2	24-639
	g4485.t1	Cercospora beticola Oxygen-dependent choline dehydrogenase (CB0940_04016), mRNA	AA3_2	28-636
	g5888.t1	Fusarium oxysporum NRRL 32931 choline dehydrogenase (FOYG_15985), mRNA	AA3_2	48-672
	g6238.t1	Diaporthe citri uncharacterized protein (INS49_004632), partial mRNA	AA3_2	40-586
	g6664.t1	no hits	AA3_2	45-628
	g7193.t1	Diaporthe citri uncharacterized protein (INS49_006150), partial mRNA	AA3_2	40-605
	g7736.t1	Diaporthe citri uncharacterized protein (INS49_013077), partial mRNA	AA3_2	31-576
	g8967.t1	Diaporthe citri uncharacterized protein (INS49_005906), partial mRNA	AA3_2	32-592
	g10003.t1	Diaporthe citri uncharacterized protein (INS49_003808), partial mRNA	AA7	71-241
	g11028.t1	Diaporthe citri uncharacterized protein (INS49_003545), partial mRNA	AA7	133-310
	g11115.t1	Fusarium vanettenii 77-13-4 uncharacterized protein (NECHADRAFT_87746), partial mRNA	AA7	54-255
	g11661.t1	Thermothelomyces thermophilus ATCC 42464 FAD linked oxidase-like protein (MYCTH_109870), mRNA	AA7	85-515
	g12432.t1	no hits	AA7	49-242
	g13557.t1	Diaporthe citri uncharacterized protein (INS49_014363), partial mRNA	AA7	116-327
	g14575.t1	no hits	AA7	69-264
	g1473.t1	no hits	AA7	60-488
	g15011.t1	Diaporthe citri uncharacterized protein (INS49_002320), partial mRNA	AA7	68-493
	g15096.t1	Diaporthe citri uncharacterized protein (INS49_001584), partial mRNA	AA7	64-514
	g15396.t1	Diaporthe citri uncharacterized protein (INS49_007240), partial mRNA	AA7	129-577
	g1550.t1	Fusarium oxysporum NRRL 32931 uncharacterized protein (FOYG_06019), partial mRNA	AA7	149-576
	g3553.t1	Diaporthe citri uncharacterized protein (INS49_010182), partial mRNA	AA7	67-260
	g3642.t1	Diaporthe citri uncharacterized protein (INS49_008622), partial mRNA	AA7	53-260
	g3765.t1	Diaporthe citri uncharacterized protein (INS49_009110), partial mRNA	AA7	52-471
	g4964.t1	Diaporthe citri uncharacterized protein (INS49_009474), partial mRNA	AA7	200-631
	g5821.t1	Aspergillus clavatus NRRL 1 FAD binding domain protein (ACLA_035090) mRNA	AA7	182-385
	g6850.t1	Diaporthe citri uncharacterized protein (INS49_005657), partial mRNA	AA7	197-633
	g7221.t1	Paraphaeosphaeria sporulosa FAD-binding domain-containing protein mRNA	AA7	56-263
	g14479.t1	Thermothielavioides terrestris NRRL 8126 carbohydrate-binding module family 1 protein (THITE_59724) mRNA	AA8+AA3_1	30-216+250-801
	g11408.t1	Colletotrichum orchidophilum fungal cellulose binding domain-containing protein (CORC01_05279) mRNA	AA9	6-231
	g5389.t1	Diaporthe citri uncharacterized protein (INS49_011485), partial mRNA	AA9	9-232
	g11260.t1	Diaporthe citri uncharacterized protein (INS49_003398), partial mRNA	CBM35+GH26	23-138+154-441
	g14095.t1	Aspergillus aculeatinus CBS 121060 extracellular serine-rich protein (BO66DRAFT_355919) mRNA	CBM87+CE18	47-265+266-629
	g15556.t1	Metarhizium robertsii ARSEF 23 extracellular serine-rich protein mRNA	CBM87+CE18	169-384+386-751
	g6419.t1	Colletotrichum aenigma putative acetylxylan esterase A (axeA-3) mRNA	CE1	42-235
	g7908.t1	Thermothelomyces thermophilus ATCC 42464 carbohydrate esterase family 1 protein (MYCTH_80233) mRNA	CE1	54-238
	g10948.t1	Diaporthe citri uncharacterized protein (INS49_005315), partial mRNA	CE12	28-247
	g11311.t1	no hits	CE15	41-368
	g906.t1	Diaporthe citri uncharacterized protein (INS49_000198), partial mRNA	CE16	34-320
	g6271.t1	Diaporthe citri uncharacterized protein (INS49_004598), partial mRNA	CE3	42-312
	g8953.t1	Diaporthe citri uncharacterized protein (INS49_013517), partial mRNA	CE3	126-360
	g11005.t1	Diaporthe citri uncharacterized protein (INS49_003754), partial mRNA	CE5	40-246
	g5794.t1	Diaporthe citri uncharacterized protein (INS49_011042), partial mRNA	CE5	44-261
	g2365.t1	Colletotrichum aenigma Beta-glucosidase 1A (BGL1A-1) mRNA	GH1	137-592
	g12429.t1	Bipolaris victoriae FI3 glycoside hydrolase family 10 protein mRNA	GH10	34-353
	g2694.t1	Neurospora crassa OR74A endo-1,4-beta-xylanase (gh10-1) mRNA	GH10	31-325
	g10458.t1	Cryphonectria parasitica EP155 family 105 glycoside hydrolase (M406DRAFT_62995) mRNA	GH105	66-420
	g89.t1	Dothidotthia symphoricarpi CBS 119687 glycoside hydrolase family 105 protein (P153DRAFT_311315), mRNA	GH105	57-407
	g11310.t1	Phanerochaete carnosa HHB-10118-sp glycoside hydrolase family 7 protein (PHACADRAFT_258037), mRNA	GH11	46-209
	g15617.t1	Neurospora crassa OR74A endo-1,4-beta-xylanase 2 (gh11-2), mRNA	GH11	61-229
	g6206.t1	Lasiodiplodia theobromae ATPase domain prokaryote protein (LTHEOB_9630) mRNA	GH11	49-216
	g8366.t1	Diaporthe citri uncharacterized protein (INS49_012557), partial mRNA	GH125+GT25	72-497+950-1188
	g7883.t1	Diaporthe citri uncharacterized protein (INS49_007536), partial mRNA	GH128	48-280
	g8608.t1	no hits	GH135	453-685
	g13555.t1	Diaporthe citri uncharacterized protein (INS49_014364), partial mRNA	GH16_1	74-317
	g9025.t1	Diaporthe citri uncharacterized protein (INS49_013589), partial mRNA	GH16_1	108-350
	g1729.t1	Diaporthe citri uncharacterized protein (INS49_001978), partial mRNA	GH16_3	34-285
	g15394.t1	Diaporthe citri uncharacterized protein (INS49_007243), partial mRNA	GH18	116-463
	g6181.t1	Pyricularia oryzae 70-15 chitinase (MGG_04534), mRNA	GH18	141-485
	g7859.t1	Diaporthe citri uncharacterized protein (INS49_013204), partial mRNA	GH18	32-341
	g7604.t1	Diaporthe citri uncharacterized protein (INS49_007114), partial mRNA	GH2	36-685
	g2698.t1	Cryphonectria parasitica EP155 family 20 glycoside hydrolase (M406DRAFT_103120), mRNA	GH20	212-555
	g8786.t1	Colletotrichum higginsianum IMI 349063 Exopolygalacturonase mRNA	GH28	84-442
	g5890.t1	Cryphonectria parasitica EP155 family 29 glycoside hydrolase (M406DRAFT_68042) mRNA	GH29	332-702
	g8741.t1	Colletotrichum higginsianum IMI 349063 alpha-L-fucosidase mRNA	GH29	344-705
	g10385.t1	Colletotrichum fructicola putative beta-glucosidase G (CGMCC3_g16949) mRNA	GH3	68-288
	g7506.t1	Chrysoporthe sp. MAF-2017a isolate CMW54409 chromosome 4	GH3	88-302
	g7515.t1	Chaetomium atrobrunneum beta-glucosidase (cel3A) mRNA, complete cds	GH3	95-317
	g8906.t1	PCU16259Pichia capsulata beta-glucosidase (bgln) gene, complete cds	GH3	191-314
	g9023.t1	Cryphonectria parasitica EP155 family 3 glycoside hydrolase (M406DRAFT_68817) mRNA	GH3	124-346
	g9386.t1	Colletotrichum higginsianum IMI 349063 glycosyl hydrolase family 3 N terminal domain-containing protein mRNA	GH3	88-311
	g1209.t1	Diaporthe citri uncharacterized protein (INS49_001535), partial mRNA	GH35	47-381
	g4360.t1	Marssonina brunnea f. sp. 'multigermtubi' MB_m1 putative beta-galactosidase A (MBM_00850), mRNA	GH35	48-396
	g6187.t1	Diaporthe citri uncharacterized protein (INS49_004678), partial mRNA	GH39	94-527
	g11585.t1	no hits	GH43_14	23-317
	g13796.t1	Diaporthe citri uncharacterized protein (INS49_002462), partial mRNA	GH43_24	139-369
	g8041.t1	Diaporthe citri uncharacterized protein (INS49_012848), partial mRNA	GH43_24	46-173+201-304
	g15653.t1	Diaporthe citri uncharacterized protein (INS49_002045), partial mRNA	GH43_26	39-370
	g7163.t1	Diaporthe citri uncharacterized protein (INS49_006178), partial mRNA	GH43_34	27-309
	g38.t1	Diaporthe citri uncharacterized protein (INS49_005069), partial mRNA	GH47	51-571
	g12285.t1	Diaporthe citri uncharacterized protein (INS49_015489), partial mRNA	GH5_16	35-373
	g6597.t1	Colletotrichum fructicola uncharacterized protein (CGMCC3_g4368), partial mRNA	GH5_23	54-327
	g15335.t1	Diaporthe citri uncharacterized protein (INS49_007305), partial mRNA	GH5_5	56-360
	g1821.t1	Colletotrichum aenigma putative quercetin 2,3-dioxygenase (CGCA056_v012179) mRNA	GH5_7	125-396
	g14713.t1	Diaporthe citri uncharacterized protein (INS49_005535), partial mRNA	GH53	22-350
	g5254.t1	Diaporthe citri uncharacterized protein (INS49_011619), partial mRNA	GH53	31-372
	g2540.t1	Parastagonospora nodorum isolate Sn2000 chromosome 5 sequence	GH62	46-329
	g12299.t1	Cryphonectria parasitica EP155 family 63 glycoside hydrolase (M406DRAFT_59942) mRNA	GH63	592-804
	g7200.t1	Colletotrichum siamense putative exoglucanase type C (GUXC) mRNA	GH7	26-449
	g219.t1	Colletotrichum graminicola M1.001 glycosyl hydrolase family 71 mRNA	GH71+CBM24	22-408+450-615
	g2299.t1	no hits	GH71+CBM24	22-407+448-523
	g6348.t1	Diaporthe citri uncharacterized protein (INS49_000809), partial mRNA	GH71+CBM24	20-400+450-530
	g5660.t1	Diaporthe citri uncharacterized protein (INS49_011186), partial mRNA	GH72	16-306
	g4072.t1	Colletotrichum higginsianum IMI 349063 Fungal cellulose binding domain-containing protein mRNA	GH74	226-323
	g4665.t1	Scedosporium apiospermum Xyloglucanase (SAPIO_CDS9079) mRNA	GH74	77-182
	g7835.t1	Diaporthe citri uncharacterized protein (INS49_013180), partial mRNA	GH74	67-180
	g1100.t1	Colletotrichum scovillei glycosyl hydrolase family 76 (HER10_EVM0005674), mRNA	GH76	35-403
	g671.t1	Diaporthe citri uncharacterized protein (INS49_000447), partial mRNA	GH76	25-392
	g7135.t1	Colletotrichum higginsianum IMI 349063 Glycoside hydrolase family 76 mRNA	GH76	31-416
	g8099.t1	Colletotrichum aenigma Mannan endo-1,6-alpha-mannosidase DCW1 (DCW1-1) mRNA	GH76	28-379
	g10257.t1	Cryphonectria parasitica EP155 family 79 glycoside hydrolase (M406DRAFT_68361) mRNA	GH79	51-494
	g10713.t1	Colletotrichum orchidophilum beta-glucuronidase (CORC01_14072) mRNA	GH79	55-533
	g10974.t1	Diaporthe citri uncharacterized protein (INS49_003785), partial mRNA	GH92	263-791
	g11591.t1	Zasmidium cellare ATCC 36951 glycoside hydrolase family 92 protein (M409DRAFT_60790) mRNA	GH92	288-830
	g8428.t1	Talaromyces rugulosus uncharacterized protein (TRUGW13939_06567), partial mRNA	GH92	267-786
	g4887.t1	Colletotrichum higginsianum IMI 349063 Pectate lyase mRNA	PL1_10	94-268
	g5004.t1	Diaporthe citri uncharacterized protein (INS49_009443), partial mRNA	PL1_2	72-243
	g4102.t1	Diaporthe citri uncharacterized protein (INS49_010078), partial mRNA	PL1_9	68-231

## Sheet: Shared in all Diaporthe species
	Seq_id of genes in common	Description	Enzyme Names	CAZymes family HMM	HMM Length	Substrate
	gene_10286.t1	L-ascorbate oxidase	Oxidoreductases	AA1	47-556	***
	gene_02184.t1	multicopper oxidase	Oxidoreductases	AA1_3	48-361	***
	gene_16206.t1	putative multicopper oxidase	Acting on diphenols and related substances as donors; Oxidoreductases; Acting on diphenols and related substances as donors; Laccase	AA1_3	49-359	***
	gene_01298.t1	putative chitin- domain 3 protein	*	AA11	22-219	***
	gene_02475.t1	putative spore coat protein sp96 precursor	*	AA11	20-219	***
	gene_03207.t1	related to spore coat protein SP96 precursor	*	AA11	19-218	***
	gene_09283.t1	putative chitin- domain 3 protein	*	AA11	18-209	***
	gene_00204.t1	Rhamnogalacturonan acetylesterase RhgT	Hydrolases	AA16	17-185	***
	gene_10010.t1	chitin binding protein	*	AA16	18-181	***
	gene_17878.t1	chitin-binding protein	*	AA16	18-188	***
	gene_11584.t1	heme peroxidase	Acting on a peroxide as acceptor; Oxidoreductases; Acting on a peroxide as acceptor	AA2	64-239	***
	gene_17503.t1	heme peroxidase	Acting on a peroxide as acceptor; Oxidoreductases; Acting on a peroxide as acceptor	AA2	26-248	***
	gene_17762.t1	Versatile peroxidase VPL2	Acting on a peroxide as acceptor; Oxidoreductases; Acting on a peroxide as acceptor	AA2	99-337	***
	gene_05658.t1	glucose-methanol-choline oxidoreductase	Oxidoreductases	AA3_2	33-607	Cellulose
	gene_14594.t1	Dehydrogenase xptC	Acting on the CH-OH group of donors; Oxidoreductases	AA3_2	34-616	Cellulose
	gene_17624.t1	GMC oxidoreductase	Acting on the CH-OH group of donors; Oxidoreductases	AA3_2	24-619	Cellulose
	gene_00258.t1	putative chitin binding protein	*	AA7	101-502	***
	gene_03921.t1	FAD binding domain-containing protein	Oxidoreductases	AA7	60-499	***
	gene_05358.t1	FAD binding domain-containing protein	Oxidoreductases	AA7	61-269	***
	gene_12715.t1	FAD binding domain-containing protein	Oxidoreductases	AA7	64-501	***
	gene_13522.t1	berberine-like protein	Oxidoreductases	AA7	74-297	***
	gene_05855.t1	Cellobiose dehydrogenase	*	AA8	32-218	***
	gene_02421.t1	FAD/NAD(P)-binding domain-containing protein	Acting on the CH-OH group of donors; Oxidoreductases	AA8+AA3_1	28-206+236-761	***
	gene_00029.t1	glycoside hydrolase family 61 protein	*	AA9	9-232	***
	gene_00065.t1	putative endo-beta-1,4-glucanase D	Glycosylases; Hydrolases	AA9	8-219	***
	gene_01886.t1	glycosyl hydrolase family 61	Hydrolases	AA9	13-237	***
	gene_03196.t1	putative glycosyl hydrolase family 61	Hydrolases	AA9	9-234	***
	gene_03256.t1	glycosyl hydrolase family 61-domain-containing protein	Hydrolases	AA9	9-227	***
	gene_04302.t1	glycoside hydrolase	Hydrolases	AA9	6-223	***
	gene_04650.t1	glycosyl hydrolase family 61	Hydrolases	AA9	11-233	***
	gene_04728.t1	putative glycoside hydrolase family 61 protein	*	AA9	10-233	***
	gene_06007.t1	glycoside hydrolase family 61 protein	Oxidoreductases; Hydrolases	AA9	7-221	***
	gene_07137.t1	glycoside hydrolase family 61 protein	Glycosylases; Oxidoreductases; Hydrolases; Glycosylases; Cellulase	AA9	6-216	***
	gene_07838.t1	cellulose-growth-specific protein	Hydrolases	AA9	7-227	***
	gene_10145.t1	putative glycosyl hydrolase family 61	Hydrolases	AA9	7-231	***
	gene_15435.t1	family 61 endoglucanase	Oxidoreductases; Hydrolases	AA9	8-227	***
	gene_15763.t1	putative glycoside hydrolase family 61 protein	Hydrolases	AA9	10-233	***
	gene_16059.t1	lytic polysaccharide monooxygenase	Oxidoreductases; Hydrolases	AA9	5-206	***
	gene_16859.t1	carbohydrate-binding module family 1 protein	*	AA9	6-207	***
	gene_17693.t1	fungal cellulose binding domain-containing protein	Hydrolases	AA9	7-212	***
	gene_04918.t1	Expansin-like protein 1	*	CBM63	191-260	***
	gene_08909.t1	non-anchored cell wall protein 1	*	CBM87+CE18	33-250+251-615	***
	gene_08577.t1	feruloyl esterase B	Acting on ester bonds; Hydrolases; Acting on ester bonds; Carboxylesterase	CE1	36-189	***
	gene_17410.t1	putative acetylxylan esterase A	Acting on ester bonds; Hydrolases; Acting on ester bonds; Carboxylesterase	CE1	36-237	***
	gene_00194.t1			CE12	44-231	***
	gene_17892.t1	putative rhamnogalacturonan acetylesterase	*	CE12	31-244	***
	gene_10875.t1	carbohydrate esterase family 15 protein	*	CE15	44-365	***
	gene_08963.t1	carbohydrate esterase family 16 protein	Acting on ester bonds; Hydrolases	CE16	48-335	***
	gene_12534.t1	acetyl esterase	Acting on ester bonds; Hydrolases	CE16	27-345	***
	gene_05862.t1	Lipase, GDSL-like protein	Acting on ester bonds; Hydrolases; Acting on ester bonds; Carboxylesterase	CE2	187-427	***
	gene_08723.t1	GDSL-like Lipase/Acylhydrolase	Hydrolases	CE3	63-256	***
	gene_15660.t1	carbohydrate esterase family 3 protein	Acting on ester bonds; Hydrolases; Lysophospholipase; Acting on ester bonds; Carboxylesterase	CE3	23-209	***
	gene_02873.t1	carbohydrate esterase family 5 protein	Acting on ester bonds; Hydrolases; Cutinase; Acting on ester bonds; Carboxylesterase	CE5	30-232	***
	gene_05651.t1	carbohydrate esterase family 5 protein	Glycosylases; Hydrolases	CE5	29-233	***
	gene_06043.t1	putative cutinase	Acting on ester bonds; Hydrolases; Cutinase; Acting on ester bonds; Carboxylesterase	CE5	78-248	***
	gene_08598.t1	Acetylxylan esterase 2	Hydrolases	CE5	27-223	***
	gene_13584.t1	cutinase, putative	Acting on ester bonds; Hydrolases; Acting on ester bonds; Carboxylesterase	CE5	42-218	***
	gene_15402.t1	acetylxylan esterase	Hydrolases	CE5	35-240	***
	gene_15424.t1	cutinase	Hydrolases	CE5	207-329	***
	gene_16010.t1	Carbohydrate esterase family 5 protein	Hydrolases	CE5	162-343	***
	gene_05676.t1	putative pectinesterase	Acting on ester bonds; Pectinesterase; Hydrolases; Acting on ester bonds; Carboxylesterase	CE8	30-315	***
	gene_03611.t1	putative glycosyltransferase family 1 protein	Glycosyltransferases; Transferases	GH11	43-221	Hemicellulose (xylan)
	gene_14706.t1	glycoside hydrolase family 114 protein	Glycosylases; Hydrolases; Alpha-galactosidase; Glycosylases	GH114	65-286	Polysaccharides
	gene_08668.t1	xyloglucan-specific endo-beta-1,4-glucanase A	Glycosylases; Hydrolases; Glycosylases; Cellulase	GH12	111-259	Cellulose, Hemicellulose (xyloglucan)
	gene_02769.t1	putative glycoside hydrolase protein	*	GH128	184-389	Polysaccharides
	gene_04297.t1	glycoside hydrolase family 128 protein	Hydrolases	GH128	64-287	Polysaccharides
	gene_13419.t1	glycoside hydrolase family 13 protein	Glycosylases; Hydrolases; Alpha-amylase; Glycosylases	GH13_1	63-367	Polysaccharides
	gene_16100.t1	acid alpha-amylase	Glycosylases; Hydrolases; Alpha-amylase; Glycosylases	GH13_1+CBM20	70-364+538-615	***
	gene_05797.t1	hypothetical protein UCDDA912_g09201	*	GH131	27-286	Cellulose / Hemicelulose
	gene_07595.t1	putative carbohydrate-binding module family 1 protein	Hydrolases	GH131	19-259	Cellulose / Hemicelulose
	gene_09978.t1	endoglucanase c	*	GH131	34-284	Cellulose / Hemicelulose
	gene_17434.t1	carbohydrate-binding module family 1 protein	*	GH131	24-253	Cellulose / Hemicelulose
	gene_12324.t1	SUN domain-containing protein	*	GH132	30-319	not know
	gene_06990.t1	hypothetical protein BS50DRAFT_502972	*	GH134	31-189	not know
	gene_07129.t1	Six-hairpin glycosidase	Glycosylases; Hydrolases; Alpha,alpha-trehalase; Glycosylases	GH142	38-518	not know
	gene_09301.t1	glycoside hydrolase family 16 protein	Glycosylases; Hydrolases; Glycosylases	GH16_1	62-296	Hemicellulose
	gene_08812.t1	putative glycosidase crf1	Glycosylases; Glycosyltransferases; Transferases; Hydrolases; Glycosylases	GH16_18	72-227	Hemicellulose
	gene_08568.t1	cell wall glucanase	Glycosylases; Hydrolases; Glycosylases	GH16_19	107-272	Hemicellulose
	gene_04736.t1	putative glycoside hydrolase family 16 protein	Glycosylases; Hydrolases; Glycosylases	GH16_3	32-279	Hemicellulose
	gene_10943.t1	glycosyl hydrolase family 16	Glycosylases; Hydrolases; Glycosylases	GH16_3	31-293	Hemicellulose
	gene_01661.t1	GPI-anchored cell wall beta-1,3-endoglucanase EglC	Glycosylases; Hydrolases; Glycosylases	GH17	71-293	Polysaccharides
	gene_10761.t1	putative cell wall glucanase	Glycosylases; Hydrolases; Glycosylases	GH17	158-400	Polysaccharides
	gene_02035.t1	glycosyl hydrolase family 18	Glycosylases; Hydrolases; Chitinase; Glycosylases	GH18	38-403	Polysaccharides
	gene_10977.t1	putative glycoside hydrolase family 18 protein	Glycosylases; Hydrolases; Glycosylases	GH18	24-288	Polysaccharides
	gene_10107.t1	putative glycoside hydrolase family 2 protein	Glycosylases; Hydrolases; Glycosylases	GH2	64-493	Hemicellulose (xylan, xyloglucan, galactomannan), Pectin (rhamnogalacturonan I)
	gene_16501.t1	glycoside hydrolase family 2 protein	Glycosylases; Hydrolases; Glycosylases	GH2	47-716	Hemicellulose (xylan, xyloglucan, galactomannan), Pectin (rhamnogalacturonan I)
	gene_12601.t1	Alpha-galactosidase D	*	GH27	124-372	***
	gene_01891.t1	Endopolygalacturonase 1	Glycosylases; Hydrolases; Endo-polygalacturonase; Glycosylases	GH28	38-356	Pectin (homogalacturonan, rhamnogalacturonan I)
	gene_02315.t1	probable endopolygalacturonase	Glycosylases; Hydrolases; Endo-polygalacturonase; Glycosylases	GH28	50-369	Pectin (homogalacturonan, rhamnogalacturonan I)
	gene_06092.t1	glycoside hydrolase family 28 protein	Glycosylases; Hydrolases; Endo-polygalacturonase; Glycosylases	GH28	79-415	Pectin (homogalacturonan, rhamnogalacturonan I)
	gene_10718.t1	endopolygalacturonase 3	Glycosylases; Hydrolases; Endo-polygalacturonase; Glycosylases	GH28	69-397	Pectin (homogalacturonan, rhamnogalacturonan I)
	gene_14466.t1	Glycoside hydrolase family 28 protein	Glycosylases; Hydrolases; Endo-polygalacturonase; Glycosylases	GH28	163-489	Pectin (homogalacturonan, rhamnogalacturonan I)
	gene_17893.t1	glycoside hydrolase family 28 protein	Glycosylases; Hydrolases; Endo-polygalacturonase; Glycosylases	GH28	62-371	Pectin (homogalacturonan, rhamnogalacturonan I)
	gene_11623.t1	alpha-L-fucosidase 1	Glycosylases; Alpha-L-fucosidase; Hydrolases; Glycosylases	GH29	38-376	Oligosaccharides
	gene_06132.t1	glycoside hydrolase family 3 protein	Glycosylases; Hydrolases; Glycosylases	GH3	72-333	Cellulose, Hemicellulose (xylan, xyloglucan), Pectin
	gene_16843.t1	glycoside hydrolase family 3 protein	Glycosylases; Beta-glucosidase; Hydrolases; Glycosylases	GH3	86-300	Cellulose, Hemicellulose (xylan, xyloglucan), Pectin
	gene_06952.t1	glycoside hydrolase family 30 protein	Glycosylases; Hydrolases; Glucosylceramidase; Glycosylases	GH30_3	61-476	Polysaccharides
	gene_10063.t1	glycoside hydrolase family 30 protein	Glycosylases; Hydrolases; Glycosylases	GH30_5	22-474	Polysaccharides
	gene_11195.t1	glycoside hydrolase family 30 protein	Glycosylases; Hydrolases; Glucosylceramidase; Glycosylases	GH30_7	17-470	Polysaccharides
	gene_04963.t1	glycosyl hydrolase family 31	Glycosylases; Alpha-glucosidase; Beta-glucosidase; Hydrolases; Glycosylases	GH31	256-825	Hemicellulose (xyloglucan)
	gene_13494.t1	putative glycoside hydrolase family 32 protein	Glycosylases; Hydrolases; Glycosylases	GH32	49-357	Sucrose
	gene_03104.t1	putative beta-galactosidase E	Glycosylases; Hydrolases; Beta-galactosidase; Glycosylases	GH35	52-384	Hemicellulose (xylan, xyloglucan, galactomannan)
	gene_15973.t1	putative beta-galactosidase b	Glycosylases; Hydrolases; Beta-galactosidase; Glycosylases	GH35	50-395	Hemicellulose (xylan, xyloglucan, galactomannan)
	gene_07139.t1	glycoside hydrolase family 43	Hydrolases	GH43_21	76-303	Hemicellulose (xylan), Pectin (rhamnogalacturonan I)
	gene_15767.t1	glycoside hydrolase family 43 protein	Hydrolases	GH43_21	90-320	Hemicellulose (xylan), Pectin (rhamnogalacturonan I)
	gene_04085.t1	glycoside hydrolase family 43	Glycosylases; Hydrolases; Glycosylases	GH43_24	49-289	Hemicellulose (xylan), Pectin (rhamnogalacturonan I)
	gene_01106.t1	glycosyl hydrolase family 43	Glycosylases; Hydrolases; Glycosylases	GH43_30	49-329	Hemicellulose (xylan), Pectin (rhamnogalacturonan I)
	gene_16478.t1	glycosyl hydrolase family 43	Glycosylases; Hydrolases; Arabinan endo-1,5-alpha-L-arabinosidase; Glycosylases	GH43_5	38-315	Hemicellulose (xylan), Pectin (rhamnogalacturonan I)
	gene_08844.t1	glycoside hydrolase family 47 protein	Glycosylases; Mannosyl-oligosaccharide 1,2-alpha-mannosidase; Hydrolases; Alpha-mannosidase; Glycosylases	GH47	58-529	Oligosaccharides
	gene_07935.t1	glycoside hydrolase family 5 protein	Glycosylases; Hydrolases; Glycosylases	GH5_11	33-368	Cellulose, Hemicellulose (galactomannan), Pectin (rhamnogalacturonan I)
	gene_01080.t1	endoglucanase, putative	Glycosylases; Hydrolases; Glycosylases	GH5_5	31-305	Cellulose, Hemicellulose (galactomannan), Pectin (rhamnogalacturonan I)
	gene_02614.t1	endoglucanase 1	Glycosylases; Hydrolases; Glycosylases; Cellulase	GH5_5	20-325	Cellulose, Hemicellulose (galactomannan), Pectin (rhamnogalacturonan I)
	gene_14649.t1	Endoglucanase gh5-1	Glycosylases; Hydrolases; Glycosylases; Cellulase	GH5_5	91-368	Cellulose, Hemicellulose (galactomannan), Pectin (rhamnogalacturonan I)
	gene_16355.t1	glycoside hydrolase family 5 protein	Glycosylases; Hydrolases; Glycosylases	GH5_5	37-304	Cellulose, Hemicellulose (galactomannan), Pectin (rhamnogalacturonan I)
	gene_05184.t1	Mannan endo-1,4-beta-mannosidase B	Glycosylases; Hydrolases; Glycosylases	GH5_7	75-358	Cellulose, Hemicellulose (galactomannan), Pectin (rhamnogalacturonan I)
	gene_13500.t1	mannan endo-1,4-beta-mannosidase 3	Glycosylases; Hydrolases; Glycosylases	GH5_7	61-375	Cellulose, Hemicellulose (galactomannan), Pectin (rhamnogalacturonan I)
	gene_15485.t1	glycoside hydrolase family 5 protein	Glycosylases; Hydrolases; Glycosylases	GH5_7	66-339	Cellulose, Hemicellulose (galactomannan), Pectin (rhamnogalacturonan I)
	gene_07147.t1	glycoside hydrolase family 55 protein	Hydrolases; Lyases	GH55	25-772	Polysaccharides
	gene_16082.t1	Glucan 1,3-beta-glucosidase	Hydrolases; Lyases	GH55	19-766	Polysaccharides
	gene_03129.t1	exoglucanase 3 precursor	Glycosylases; Hydrolases; Glycosylases	GH6	57-349	Cellulose
	gene_17599.t1	putative exoglucanase 3 precursor protein	Glycosylases; Hydrolases; Glycosylases	GH6	62-351	Cellulose
	gene_15252.t1	alpha-L-arabinofuranosidase axhA-2	Glycosylases; Hydrolases; Non-reducing end alpha-L-arabinofuranosidase; Glycosylases	GH62	23-292	Polysaccharides
	gene_10611.t1	Glucan endo-1,3-beta-glucosidase	*	GH64	66-238	Polysaccharides
	gene_14282.t1	Glycosyl hydrolase family 67, C-terminal	Alpha-glucuronidase; Glycosylases; Hydrolases; Glycosylases	GH67	337-605	Polysaccharides
	gene_00282.t1	exoglucanase 1	Glycosylases; Hydrolases; Glycosylases	GH7	19-444	Cellulose
	gene_10134.t1	endoglucanase 7a	Glycosylases; Cellulose 1,4-beta-cellobiosidase (non-reducing end); Hydrolases; Glycosylases	GH7	24-403	Cellulose
	gene_10846.t1	endoglucanase EG-1	Glycosylases; Hydrolases; Glycosylases	GH7	22-420	Cellulose
	gene_17971.t1	putative 1,4-beta-D-glucan cellobiohydrolase A	Glycosylases; Cellulose 1,4-beta-cellobiosidase (non-reducing end); Hydrolases; Glycosylases	GH7	21-447	Cellulose
	gene_15720.t1	extracellular alpha-1,3-glucanase/mutanase, putative	Glycosylases; Hydrolases	GH71	21-412	Polysaccharides
	gene_04220.t1	putative glycoside hydrolase family 72 protein	Transferases; Hydrolases	GH72	31-330	Polysaccharides
	gene_05321.t1	1,3-beta-glucanosyltransferase gel1 precursor	Transferases	GH72	30-329	Polysaccharides
	gene_15710.t1	beta-glucanosyltransferase gel2	Transferases	GH72	19-330	Polysaccharides
	gene_18093.t1	1,3-beta-glucanosyltransferase gel3	Transferases	GH72	19-334	Polysaccharides
	gene_01882.t1	1,3-beta-glucanosyltransferase gel4	Transferases; Hydrolases	GH72+CBM43	18-332+383-470	Polysaccharides
	gene_11572.t1	putative glycoside hydrolase family 76 protein	Glycosylases; Mannan endo-1,6-alpha-mannosidase; Hydrolases; Alpha-mannosidase; Glycosylases	GH76	24-394	Oligosaccharides
	gene_11652.t1	glycoside hydrolase family 76 protein	Glycosylases; Mannan endo-1,6-alpha-mannosidase; Hydrolases; Alpha-mannosidase; Glycosylases	GH76	34-310	Oligosaccharides
	gene_16259.t1	glycosyl hydrolase family 76	Glycosylases; Mannan endo-1,6-alpha-mannosidase; Hydrolases; Alpha-mannosidase; Glycosylases	GH76	29-397	Oligosaccharides
	gene_11252.t1	alpha-L-rhamnosidase A precursor	*	GH78	240-629	Pectin
	gene_15541.t1	putative alpha-l-rhamnosidase protein	Glycosylases; Hydrolases	GH78	77-639	Pectin
	gene_16109.t1	glycosyl hydrolase family 92	Hydrolases	GH92	259-768	Oligosaccharides Mannosyl-oligosaccharide
	gene_17733.t1	glycoside hydrolase family 93	Hydrolases	GH93	52-357	Pectin (rhamnogalacturonan I)
	gene_14854.t1	pectate lyase C	Lyases	PL1_2	71-246	***
	gene_05360.t1	pectate lyase a	Carbon-oxygen lyases; Pectin lyase; Lyases; Carbon-oxygen lyases	PL1_4	114-298	***
	gene_13775.t1	pectin lyase E	Lyases	PL1_4	120-303	***
	gene_15718.t1	related to bromodomain protein BDF1	Lyases	PL1_4	115-299	***
	gene_17713.t1	putative pectin lyase A	Lyases	PL1_4	113-296	***
	gene_17901.t1	pectin lyase	Lyases	PL1_4	139-323	***
	gene_09002.t1	pectate lyase a	Lyases	PL1_7	80-260	***
	gene_18236.t1	putative pectate lyase B	Lyases	PL1_7	82-262	***
	gene_02188.t1	polysaccharide lyase family 1 protein	Lyases	PL1_9	79-258	***
	gene_02236.t1	putative pectate lyase	Lyases	PL3_2	122-307	***
	gene_06858.t1	polysaccharide lyase family 3 protein	Carbon-oxygen lyases; Pectate lyase; Lyases; Carbon-oxygen lyases	PL3_2	43-228	***
	gene_14719.t1	pectate lyase	Carbon-oxygen lyases; Pectate lyase; Lyases; Carbon-oxygen lyases	PL3_2	35-223	***
	gene_17902.t1	pectate lyase	Carbon-oxygen lyases; Pectate lyase; Lyases; Carbon-oxygen lyases	PL3_2	41-231	***
	gene_17742.t1	rhamnogalacturonan lyase	Rhamnogalacturonan endolyase; Carbon-oxygen lyases; Lyases; Carbon-oxygen lyases	PL4_1	15-543	***
	gene_02146.t1	pectate lyase L	Lyases	PL9_3	16-382	***
