# Supplementary material for: Comparative genomics of plant pathogenic Diaporthe species and transcriptomics of Diaporthe caulivora during host infection reveal insights into pathogenic strategies of the genus
Source: BMC Genomics. 2022 Mar 3;23:175. doi: 10.1186/s12864-022-08413-y (PMC8896106; doi:10.1186/s12864-022-08413-y)
Supplement: Supplementary file 9 — Additional file 9. Summary of D. caulivora genes encoding predicted secreted proteins and effector candidates with functionally characterized homologs in Pathogen-Host Interaction database (PHI-base). [file 12864_2022_8413_MOESM9_ESM.xlsx]

## Sheet: PHI-base
	Additional File 9. Summary of D. caulivora genes encoding predicted secreted proteins and effector candidates with functionally characterized homologs in Pathogen-Host Interaction database (PHI-base).
	D. caulivora Gene_id of non effectors	Description	Phi-base*	Gene name	UniProt Accession	evalue	Pathogen species	mutant phenotype	% identity	alignment length	mismatches
	gene_00020.t1	putative FAD-binding oxidoreductase	PHI:3347	sol5	D7UQ40	1.3e-76	Alternaria_solani	unaffected_pathogenicity	34.879	453	276
	gene_00029.t1	glycoside hydrolase family 61 protein	PHI:1581	GzOB021	I1RPX8	8.12e-89	Fusarium_graminearum	unaffected_pathogenicity	49.421	259	129
	gene_00041.t1	Minor extracellular protease vpr	PHI:8858	VdSSEP1_(VDAG-08100)	G2XD68	1.77e-85	Verticillium_dahliae	reduced_virulence	32.713	752	399
	gene_00062.t1	pectate lyase	PHI:4618	PcPL15	A0A0D3LX64	1.14e-82	Phytophthora_capsici	increased_virulence_(hypervirulence)__reduced_virulence	39.247	372	195
	gene_00065.t1	putative endo-beta-1,4-glucanase D	PHI:3216	MoCDIP4	G4MVX4	4.67e-30	Magnaporthe_oryzae	effector_(plant_avirulence_determinant)	38.028	284	144
	gene_00080.t1	FMN-dependent alpha-hydroxy acid dehydrogenase	PHI:8646	FgLDHL2_(FGSG_16220)	A0A0E0S4Y7	5.14e-21	Fusarium_graminearum	reduced_virulence	42.202	109	60
	gene_00097.t1	extracellular invertase	PHI:7281	PsINV	A0A192GP70	1.59e-48	Puccinia_striiformis	reduced_virulence	27.386	723	383
	gene_00119.t1	FAD-binding domain-containing protein	PHI:716	ZEB1	Q2VLJ1	5.5e-109	Fusarium_graminearum	unaffected_pathogenicity	35.651	561	338
	gene_00120.t1	RmlC-like cupin	PHI:7703	VEDA_05193	A0A290WGZ0	8.84e-77	Verticillium_dahliae	reduced_virulence__unaffected_pathogenicity	37.046	413	211
	gene_00258.t1	fad-binding domain-containing protein	PHI:3347	Sol5	D7UQ40	8.29e-18	Alternaria_solani	unaffected_pathogenicity	23.765	425	292
	gene_00282.t1	exoglucanase 1	PHI:566	cel2	Q9C1F9	6.9e-66	Bipolaris_zeicola	unaffected_pathogenicity	33.553	456	246
	gene_00284.t1	fasciclin domain-containing protein	PHI:4231	MoFLP1	G5EHM3	8.3e-08	Magnaporthe_oryzae	reduced_virulence	24.848	330	192
	gene_00291.t1	putative sterigmatocystin biosynthesis peroxidase stcC	PHI:5188	MoHPX1	G4N3U4	3.79e-41	Magnaporthe_oryzae	reduced_virulence	40.084	237	132
	gene_00306.t1	Protein SnodProt1	PHI:2118__PHI:5540	MgSM1__MSP1	G4MKI0	3.24e-63	Magnaporthe_oryzae	effector_(plant_avirulence_determinant)__increased_virulence_(hypervirulence)	71.324	136	38
	gene_00310.t1	Cytochrome b2	PHI:8646	FgLDHL2_(FGSG_16220)	A0A0E0S4Y7	2.1e-49	Fusarium_graminearum	reduced_virulence	29.843	382	222
	gene_00336.t1	glucooligosaccharide oxidase	PHI:716	ZEB1	Q2VLJ1	6.17e-14	Fusarium_graminearum	unaffected_pathogenicity	28.022	182	124
	gene_00360.t1	glycoside hydrolase family 18 protein	PHI:7320	GH18	G4MQW5	2.91e-15	Magnaporthe_oryzae	unaffected_pathogenicity	26.214	309	191
	gene_00369.t1	FAD-binding domain-containing protein	PHI:1046	CTB5	A0ST43	1.69e-15	Cercospora_nicotianae	reduced_virulence	33.108	148	92
	gene_00430.t1	putative carboxylesterase	PHI:2032	VTL1	G4NGA7	6.53e-22	Magnaporthe_oryzae	unaffected_pathogenicity	25.678	479	290
	gene_00476.t1	Mono- and diacylglycerol lipase	PHI:432__PHI:4212__PHI:4242	FGL1__Fgl1	Q6WER3	8.49e-98	Fusarium_graminearum	reduced_virulence	46.988	332	168
	gene_00478.t1	putative beta-glucosidase F	PHI:24	Avenacinase	Q00903	4.63e-139	Gaeumannomyces_graminis	unaffected_pathogenicity__loss_of_pathogenicity	35.981	856	417
	gene_00540.t1	carboxylesterase family protein	PHI:6121	FGSG_03243	I1RHI8	3.66e-41	Fusarium_graminearum	reduced_virulence	31.894	417	221
	gene_00854.t1	tat pathway signal sequence domain-containing protein	PHI:3137	TolB	P50601	9.28e-07	Pseudomonas_aeruginosa	reduced_virulence	25.763	295	169
	gene_00868.t1	alpha/beta-hydrolase	PHI:7257	Rs-scp-1	A0A068B0X0	2.39e-20	Radopholus_similis	reduced_virulence	22.963	540	278
	gene_00896.t1	acetylcholinesterase precursor	PHI:2032	VTL1	G4NGA7	1.59e-19	Magnaporthe_oryzae	unaffected_pathogenicity	36.979	192	103
	gene_00915.t1	intracellular hyphae protein 1	PHI:5495__PHI:5543__PHI:5576	Ecp6	B3VBK9	2.9e-37	Passalora_fulva__Fusarium_oxysporum	effector_(plant_avirulence_determinant)	40	195	108
	gene_00941.t1	Six-bladed beta-propeller TolB-like protein	PHI:4197	LHC1	Q5KAG0	2.77e-10	Cryptococcus_neoformans	reduced_virulence	22.917	336	230
	gene_00985.t1	oxalate decarboxylase	PHI:4509	Ss-odc2	A7EZM9	0	Sclerotinia_sclerotiorum	reduced_virulence	63.168	505	177
	gene_00990.t1	putative tyrosinase	PHI:1087	FGSG_04510	I1RKU0	1.3e-29	Fusarium_graminearum	unaffected_pathogenicity	30.448	335	185
	gene_01017.t1	putative tyrosinase central domain protein	PHI:1087	FGSG_04510	I1RKU0	1.27e-32	Fusarium_graminearum	unaffected_pathogenicity	30.409	342	183
	gene_01080.t1	endoglucanase, putative	PHI:547	CEL5A	Q6IVV6	9.8e-126	Botrytis_cinerea	unaffected_pathogenicity	58.553	304	120
	gene_01085.t1	cell wall protein	PHI:10885	BbCwp_(BBA_03493)	J5JS08	6.62e-31	Beauveria_bassiana	reduced_virulence	41	200	112
	gene_01089.t1	choline dehydrogenase	PHI:7705	VEDA_05195	A0A290WHP2	3.76e-107	Verticillium_dahliae	reduced_virulence__unaffected_pathogenicity	55.068	296	112
	gene_01126.t1	putative wsc domain containing protein	PHI:5186	MoAPX2	G4MZ98	0	Magnaporthe_oryzae	reduced_virulence	52.671	805	344
	gene_01182.t1	GMC oxidoreductase	PHI:9126	bab2_0277	Q2YIV2	3.43e-68	Brucella_abortus	reduced_virulence	32.258	589	330
	gene_01194.t1	glycoside hydrolase family 7 protein	PHI:566	cel2	Q9C1F9	2.5e-80	Bipolaris_zeicola	unaffected_pathogenicity	37.31	461	226
	gene_01234.t1	histidine acid phosphatase	PHI:6123__PHI:5715	FGSG_03366__ScOrtholog_PHO12	I1RHV1	1.5e-171	Fusarium_graminearum	reduced_virulence__unaffected_pathogenicity	47.368	513	233
	gene_01306.t1	keratin-associated protein 5-4	PHI:6391	CDA2	A0A151V4F3	1.82e-17	Magnaporthe_oryzae	unaffected_pathogenicity	40.936	171	83
	gene_01413.t1	putative lipase 2	PHI:6121	FGSG_03243	I1RHI8	2.81e-46	Fusarium_graminearum	reduced_virulence	29.609	537	299
	gene_01426.t1	carboxylesterase family protein-like protein	PHI:2032	VTL1	G4NGA7	1.59e-47	Magnaporthe_oryzae	unaffected_pathogenicity	28.543	494	318
	gene_01449.t1	acid trehalase	PHI:10882__PHI:11137	Ath1_(CAGL0K05137g)	Q6FMU4	6.15e-67	Candida_glabrata	reduced_virulence__unaffected_pathogenicity	28.255	768	447
	gene_01466.t1	FAD linked oxidase, N-terminal	PHI:716	ZEB1	Q2VLJ1	1.87e-136	Fusarium_graminearum	unaffected_pathogenicity	39.107	560	307
	gene_01492.t1	related to TGF beta induced protein ig-h3 precursor	PHI:4231	MoFLP1	G5EHM3	1.5e-86	Magnaporthe_oryzae	reduced_virulence	50.175	285	142
	gene_01582.t1	putative tyrosinase central domain protein	PHI:1087	FGSG_04510	I1RKU0	2.29e-21	Fusarium_graminearum	unaffected_pathogenicity	27.356	329	180
	gene_01661.t1	GPI-anchored cell wall beta-1,3-endoglucanase EglC	PHI:2896	BEC1005	N1JK84	8.38e-34	Blumeria_graminis	reduced_virulence	31.013	316	187
	gene_01676.t1	putative extracellular serine-threonine rich protein	PHI:3985	FGSG_08844_(Sc_gpi7)	I1RX03	6.99e-08	Fusarium_graminearum	unaffected_pathogenicity	34.228	149	58
	gene_01819.t1	glycoside hydrolase family 18 protein	PHI:144	CHT42	O59928	1.05e-26	Trichoderma_virens	reduced_virulence	32.248	307	173
	gene_01820.t1	LysM domain-containing protein	PHI:6832	Vd5LysM	G2X444	8.3e-50	Verticillium_dahliae	effector_(plant_avirulence_determinant)	32.553	470	254
	gene_01821.t1	Beta-glucosidase A	PHI:191	TOM1	Q99324	5.96e-164	Septoria_lycopersici	unaffected_pathogenicity	39.838	866	398
	gene_01823.t1	putative a chain endothiapepsin	PHI:9546	BbepnL-1_(BBA_07766)	J4UIJ0	4.71e-70	Beauveria_bassiana	reduced_virulence	41.896	327	157
	gene_01866.t1	putative cfem domain-containing protein	PHI:1093	FGSG_02077	I1REI8	1.01e-09	Fusarium_graminearum	reduced_virulence	43.284	67	35
	gene_01882.t1	1,3-beta-glucanosyltransferase gel4	PHI:522__PHI:2808	GAS1__Gas1	Q2KN79	0	Fusarium_oxysporum	reduced_virulence	55.619	525	227
	gene_01886.t1	glycosyl hydrolase family 61	PHI:1581	GzOB021	I1RPX8	4.3e-66	Fusarium_graminearum	unaffected_pathogenicity	45.339	236	121
	gene_01887.t1	pectin lyase	PHI:3226	pnl1	T2C7K6	3.25e-83	Penicillium_digitatum	reduced_virulence	44.51	337	173
	gene_01891.t1	Endopolygalacturonase 1	PHI:7283	Pg1	I1S2L3	6.66e-169	Fusarium_graminearum	reduced_virulence__unaffected_pathogenicity	68.611	360	108
	gene_01913.t1	glycoside hydrolase family 61 protein	PHI:1581	GzOB021	I1RPX8	1.48e-61	Fusarium_graminearum	unaffected_pathogenicity	40.076	262	125
	gene_01967.t1	intracellular hyphae protein 1	PHI:2404	SLP_1	G4N906	6.78e-36	Magnaporthe_oryzae	effector_(plant_avirulence_determinant)	50.376	133	60
	gene_02026.t1	PHB depolymerase family esterase	PHI:2451	FAEB1	I1S3N8	4.12e-84	Fusarium_graminearum	unaffected_pathogenicity	43.878	294	162
	gene_02035.t1	glycosyl hydrolase family 18	PHI:7320	GH18	G4MQW5	3.53e-168	Magnaporthe_oryzae	unaffected_pathogenicity	59.95	397	149
	gene_02045.t1	FAD binding domain-containing protein	PHI:1046	CTB5	A0ST43	1.23e-46	Cercospora_nicotianae	reduced_virulence	29.375	480	291
	gene_02055.t1	putative acetylxylan esterase A	PHI:2451	FAEB1	I1S3N8	1.38e-67	Fusarium_graminearum	unaffected_pathogenicity	40.066	302	172
	gene_02085.t1	carbohydrate esterase family 1 protein	PHI:2451	FAEB1	I1S3N8	1.94e-108	Fusarium_graminearum	unaffected_pathogenicity	55.743	296	126
	gene_02122.t1	kelch domain-containing protein	PHI:352	GLO1	Q7Z868	4.08e-09	Ustilago_maydis	loss_of_pathogenicity	22.262	557	278
	gene_02136.t1	endonuclease exonuclease phosphatase family protein	PHI:6473	Rv0888	P9WKQ1	2.9e-39	Mycolicibacterium_smegmatis	reduced_virulence	34.843	287	158
	gene_02175.t1	Non-reducing end alpha-L-arabinofuranosidase BoGH43A	PHI:9236	CdPpiB_(CD630_00330)	Q18CB9	1.45e-37	Clostridioides_difficile	increased_virulence_(hypervirulence)	32.209	326	172
	gene_02184.t1	multicopper oxidase	PHI:552	BcLCC2	Q96WM9	1.76e-174	Botrytis_cinerea	unaffected_pathogenicity	45.407	577	293
	gene_02188.t1	polysaccharide lyase family 1 protein	PHI:222	PELB	O59939	1.96e-65	Colletotrichum_gloeosporioides	reduced_virulence	44.656	262	141
	gene_02236.t1	putative pectate lyase	PHI:179	PELA	Q04701	1.75e-95	Fusarium_solani	reduced_virulence	58.772	228	93
	gene_02269.t1	Neutral protease 2-like protein	PHI:201__PHI:5537__PHI:5568	AVR-Pita_(AVR2-YAMO)__AVR-Pita	Q9C478	7.05e-08	Magnaporthe_oryzae	effector_(plant_avirulence_determinant)	25.581	172	115
	gene_02272.t1	PA domain-containing protein	PHI:6276	SspA-1	A4VXV9	2.16e-16	Streptococcus_suis	reduced_virulence	26.682	431	237
	gene_02275.t1	3-phytase A	PHI:3236	Aph1	J9VHR6	0	Cryptococcus_neoformans	reduced_virulence	65.625	544	180
	gene_02291.t1	Alpha-L-rhamnosidase rgxB	PHI:181	PGX1	Q96VZ3	5.44e-48	Fusarium_oxysporum	unaffected_pathogenicity	30.633	395	244
	gene_02315.t1	probable endopolygalacturonase	PHI:2817	Aapg1	Q9C4A0	1.79e-153	Alternaria_alternata	unaffected_pathogenicity	64.756	349	120
	gene_02319.t1	alkaline serine protease Alp1	PHI:5893	FGSG_10525	I1S1C5	1.79e-129	Fusarium_graminearum	unaffected_pathogenicity	55.707	368	154
	gene_02346.t1	putative gas1-like protein	PHI:256	GAS1	Q96TN6	2.61e-11	Magnaporthe_oryzae	reduced_virulence	30.732	205	106
	gene_02421.t1	FAD/NAD(P)-binding domain-containing protein	PHI:9126	bab2_0277	Q2YIV2	1.29e-24	Brucella_abortus	reduced_virulence	25.997	577	318
	gene_02422.t1	Thermolabile hemolysin	PHI:569	XYL3	O59937	1.91e-12	Fusarium_oxysporum	unaffected_pathogenicity	39.604	101	57
	gene_02430.t1	FAD-binding domain-containing protein	PHI:716	ZEB1	Q2VLJ1	4.45e-77	Fusarium_graminearum	unaffected_pathogenicity	32.965	543	262
	gene_02452.t1	exo-rhamnogalacturonase b	PHI:115	PGX1	Q00359	1.33e-39	Bipolaris_zeicola	unaffected_pathogenicity	29.803	406	263
	gene_02471.t1	amino acid transporter	PHI:1087	FGSG_04510	I1RKU0	2.23e-37	Fusarium_graminearum	unaffected_pathogenicity	31.138	334	174
	gene_02486.t1	hypothetical protein UCDDA912_g07247	PHI:2807	Ss-Sl2	A7EKS0	1.29e-15	Sclerotinia_sclerotiorum	unaffected_pathogenicity	33.929	168	92
	gene_02614.t1	endoglucanase 1	PHI:547	CEL5A	Q6IVV6	9.93e-48	Botrytis_cinerea	unaffected_pathogenicity	36.102	313	164
	gene_02627.t1	putative acid phosphatase	PHI:6124__PHI:5750	FGSG_07678__ScOrtholog_GIC1	I1RU06	1.14e-156	Fusarium_graminearum	reduced_virulence	59.626	374	136
	gene_02787.t1	CFEM domain-containing protein	PHI:4015	CfmA	Q4WLB9	3.75e-08	Aspergillus_fumigatus	unaffected_pathogenicity	34.722	72	43
	gene_02800.t1	putative het-c protein	PHI:11241	MoMca2_(MGG_13530)	G4N7P4	6.16e-06	Magnaporthe_oryzae	reduced_virulence	45.833	72	24
	gene_02807.t1	multicopper oxidase	PHI:2920__PHI:9074	FET3-1__Fet3-1	E3QRA4	0	Colletotrichum_graminicola	reduced_virulence	69.269	602	182
	gene_02885.t1	1,3-beta-glucanosyltransferase gel3	PHI:6715	Gel5	G4NAB0	1.53e-178	Magnaporthe_oryzae	unaffected_pathogenicity	56.808	426	177
	gene_02951.t1	aspartic peptidase domain-containing protein	PHI:697	Ugt51E1	Q8NJS2	3.03e-30	Leptosphaeria_maculans	unaffected_pathogenicity	29.56	318	205
	gene_02988.t1	ring finger domain protein	PHI:2401	CaRING1	G0T3B3	6.9e-09	Xanthomonas_campestris__Pseudomonas_syringae__Hyaloperonospora_arabidopsidis	increased_virulence_(hypervirulence)__reduced_virulence	54.545	44	18
	gene_03082.t1	aspartic peptidase domain-containing protein	PHI:3973	ASP	L2G011	2.98e-27	Colletotrichum_gloeosporioides	reduced_virulence	27.966	354	219
	gene_03087.t1	xyloglucan-specific endo-beta-1,4-glucanase A	PHI:2978	MoCel12A	G4N5V2	1.08e-06	Magnaporthe_oryzae	unaffected_pathogenicity	24.473	237	139
	gene_03104.t1	putative beta-galactosidase E	PHI:4076	BgaC	A4VTH6	7.69e-31	Streptococcus_suis	unaffected_pathogenicity	27.865	384	237
	gene_03120.t1	putative carbohydrate-binding module family 1 protein	PHI:7557	PITG_16135	D0NSZ3	2.62e-07	Phytophthora_infestans	reduced_virulence	25.581	258	150
	gene_03196.t1	putative glycosyl hydrolase family 61	PHI:1575	GzOB015	I1RIQ3	9.91e-70	Fusarium_graminearum	unaffected_pathogenicity	50.435	230	104
	gene_03206.t1	acid protease	PHI:7929	Cgyps5	Q6FVH8	6.93e-08	Candida_glabrata	reduced_virulence__unaffected_pathogenicity	22.901	262	169
	gene_03219.t1	subtilisin-like serine protease-like protein PR1A	PHI:5897	FGSG_02976	I1RGU8	9.34e-52	Fusarium_graminearum	unaffected_pathogenicity	34.492	374	182
	gene_03226.t1	putative secreted lipase	PHI:541	LIP1	Q5XTQ4	0	Botrytis_cinerea	unaffected_pathogenicity	58.07	570	229
	gene_03256.t1	glycosyl hydrolase family 61-domain-containing protein	PHI:3378	Plegl1	G9JLA8	6e-70	Pseudopyrenochaeta_lycopersici	unaffected_pathogenicity	50	222	102
	gene_03257.t1	Endo-1,4-beta-xylanase 1	PHI:2206	endo-1_4-beta-xylanase_precursor_[GH10_family]	G4NBN8	1.95e-118	Magnaporthe_oryzae	reduced_virulence	55.625	320	141
	gene_03264.t1	secreted aspartic proteinase	PHI:6786__PHI:6792__PHI:6807__PHI:6814	sap4	Q5A8N2	3.97e-23	Candida_albicans	unaffected_pathogenicity__reduced_virulence	27.968	379	217
	gene_03336.t1	amino acid transporter	PHI:1087	FGSG_04510	I1RKU0	1.72e-36	Fusarium_graminearum	unaffected_pathogenicity	28.443	334	183
	gene_03417.t1	cholinesterase precursor	PHI:9144	FgAP2s_(FGSG_02015)	I1REC8	8.93e-52	Fusarium_graminearum	reduced_virulence	31.301	492	263
	gene_03419.t1	putative carboxylesterase family protein	PHI:6121	FGSG_03243	I1RHI8	1.77e-52	Fusarium_graminearum	reduced_virulence	30.827	532	295
	gene_03482.t1	carbohydrate esterase family 1 protein	PHI:2451	FAEB1	I1S3N8	2.91e-70	Fusarium_graminearum	unaffected_pathogenicity	40.404	297	163
	gene_03581.t1	lytic polysaccharide monooxygenase	PHI:3216	MoCDIP4	G4MVX4	5.23e-39	Magnaporthe_oryzae	effector_(plant_avirulence_determinant)	38.362	232	120
	gene_03586.t1	glycoside hydrolase	PHI:6501	BglA3	A0A0H2ZQ21	6.93e-42	Streptococcus_pneumoniae	reduced_virulence	27.686	484	309
	gene_03638.t1	putative 5nucleotidase	PHI:7020	cpdB	P08331	6.17e-14	Escherichia_coli	reduced_virulence	23.023	569	337
	gene_03688.t1	FAD-binding domain-containing protein	PHI:1046	CTB5	A0ST43	5.18e-30	Cercospora_nicotianae	reduced_virulence	31.985	272	168
	gene_03750.t1	FAD-binding domain-containing protein	PHI:716	ZEB1	Q2VLJ1	6.6e-10	Fusarium_graminearum	unaffected_pathogenicity	31.034	174	107
	gene_03771.t1	Aspartic proteinase yapsin-3	PHI:7925	Cgyps1	Q6FJR5	3.87e-08	Candida_glabrata	reduced_virulence__unaffected_pathogenicity	29.091	220	132
	gene_03772.t1	Tripeptidyl-peptidase sed2	PHI:5903	FGSG_12142	I1S5M1	6.32e-101	Fusarium_graminearum	unaffected_pathogenicity	35.009	577	351
	gene_03775.t1	putative cas1 appressorium specific protein	PHI:256	GAS1	Q96TN6	1.2e-24	Magnaporthe_oryzae	reduced_virulence	31.783	258	131
	gene_03822.t1	amino acid transporter	PHI:1087	FGSG_04510	I1RKU0	4.45e-28	Fusarium_graminearum	unaffected_pathogenicity	27.492	331	193
	gene_03865.t1	pectin methylesterase	PHI:278__PHI:1028	BCPME1__bcpme1	Q9C2Y1	1.46e-84	Botrytis_cinerea	unaffected_pathogenicity__reduced_virulence	45.217	345	161
	gene_03873.t1	pectin lyase	PHI:3226	Pnl1	T2C7K6	5.6e-67	Penicillium_digitatum	reduced_virulence	39.935	308	168
	gene_03899.t1	FAD binding domain-containing protein	PHI:3347	sol5	D7UQ40	1.65e-07	Alternaria_solani	unaffected_pathogenicity	26.374	182	102
	gene_03921.t1	FAD binding domain-containing protein	PHI:3347	sol5	D7UQ40	1.65e-07	Alternaria_solani	unaffected_pathogenicity	26.374	182	102
	gene_03942.t1	FAD binding domain protein	PHI:716	ZEB1	Q2VLJ1	2.42e-86	Fusarium_graminearum	unaffected_pathogenicity	32.598	589	329
	gene_03962.t1	putative tripeptidyl-peptidase 1 precursor	PHI:5902	FGSG_10343	I1S0V3	2.37e-104	Fusarium_graminearum	unaffected_pathogenicity	32.653	637	377
	gene_03975.t1	secreted aspartic proteinase precursor	PHI:9546	BbepnL-1_(BBA_07766)	J4UIJ0	3.78e-56	Beauveria_bassiana	reduced_virulence	45.57	237	117
	gene_03979.t1	putative vacuolar triacylglycerol lipase	PHI:2032	VTL1	G4NGA7	0	Magnaporthe_oryzae	unaffected_pathogenicity	59.615	520	205
	gene_04037.t1	glutamyl-tRNA(Gln) amidotransferase	PHI:5068	MCC	I1S2C4	8.33e-08	Fusarium_graminearum	reduced_virulence	30.573	157	97
	gene_04070.t1	hypothetical protein DHEL01_v206675	PHI:2807	Ss-Sl2	A7EKS0	3.88e-24	Sclerotinia_sclerotiorum	unaffected_pathogenicity	32.941	255	130
	gene_04097.t1	Tyrosinase-like protein orsC	PHI:1087	FGSG_04510	I1RKU0	2.29e-16	Fusarium_graminearum	unaffected_pathogenicity	28.47	281	159
	gene_04120.t1	concanavalin A-like lectin/glucanase domain-containing protein	PHI:6868	PsXEG1	G4ZHR2	1.51e-13	Phytophthora_sojae	effector_(plant_avirulence_determinant)	30.806	211	129
	gene_04133.t1	lysophospholipase A	PHI:4010	Plp	Q4ZHV5	1.16e-08	Vibrio_anguillarum	unaffected_pathogenicity	22.593	270	162
	gene_04139.t1	Alpha/Beta hydrolase protein	PHI:2032	VTL1	G4NGA7	5.81e-28	Magnaporthe_oryzae	unaffected_pathogenicity	27.251	411	227
	gene_04164.t1	MAS3 protein	PHI:256	GAS1	Q96TN6	1.01e-45	Magnaporthe_oryzae	reduced_virulence	40.773	233	116
	gene_04181.t1	Ribonuclease T2-like	PHI:811	MGG_10510	G4MS40	8.12e-46	Magnaporthe_oryzae	reduced_virulence	33.657	309	162
	gene_04209.t1	NPP1 domain-containing protein	PHI:2342	BeNEP2	Q0E7H7	3.4e-118	Botrytis_elliptica	unaffected_pathogenicity	66.667	237	77
	gene_04220.t1	putative glycoside hydrolase family 72 protein	PHI:6711	Gel1	G4MV25	4.9e-166	Magnaporthe_oryzae	unaffected_pathogenicity__loss_of_pathogenicity	52.655	452	205
	gene_04289.t1	Alcohol oxidase	PHI:9126	bab2_0277	Q2YIV2	2.49e-33	Brucella_abortus	reduced_virulence	26.4	625	335
	gene_04351.t1	Alpha/Beta hydrolase protein	PHI:7257	Rs-scp-1	A0A068B0X0	1.98e-11	Radopholus_similis	reduced_virulence	31.061	132	76
	gene_04425.t1	6-hydroxy-D-nicotine oxidase	PHI:716	ZEB1	Q2VLJ1	6.28e-117	Fusarium_graminearum	unaffected_pathogenicity	36.494	559	325
	gene_04438.t1	Carboxypeptidase cpdS	PHI:7257	Rs-scp-1	A0A068B0X0	1.3e-20	Radopholus_similis	reduced_virulence	33.121	157	101
	gene_04483.t1	glycoside hydrolase family 5 protein	PHI:547	CEL5A	Q6IVV6	1.37e-32	Botrytis_cinerea	unaffected_pathogenicity	27.508	309	199
	gene_04484.t1	cellobiose dehydrogenase	PHI:9126	bab2_0277	Q2YIV2	4.15e-18	Brucella_abortus	reduced_virulence	24.691	567	357
	gene_04527.t1	putative secreted lipase	PHI:541	LIP1	Q5XTQ4	0	Botrytis_cinerea	unaffected_pathogenicity	52.397	584	252
	gene_04535.t1	hypothetical protein UCDDA912_g00413	PHI:7664	LysM1	A0A0A2ILW0	1.39e-14	Penicillium_expansum	effector_(plant_avirulence_determinant)	30.342	234	140
	gene_04592.t1	putative cfem domain-containing protein	PHI:3214	MoCDIP2	G4MML4	1.91e-11	Magnaporthe_oryzae	unaffected_pathogenicity	30.702	114	76
	gene_04650.t1	glycosyl hydrolase family 61	PHI:1581	GzOB021	I1RPX8	1.48e-60	Fusarium_graminearum	unaffected_pathogenicity	45.726	234	118
	gene_04709.t1	Arginase/deacetylase	PHI:9150	speB	P60651	3.62e-51	Escherichia_coli	reduced_virulence__unaffected_pathogenicity	36.392	316	160
	gene_04728.t1	putative glycoside hydrolase family 61 protein	PHI:1575	GzOB015	I1RIQ3	5.96e-74	Fusarium_graminearum	unaffected_pathogenicity	51.982	227	101
	gene_04756.t1	GPI-anchored CFEM domain protein A	PHI:4015	CfmA	Q4WLB9	3.63e-07	Aspergillus_fumigatus	unaffected_pathogenicity	47.17	53	24
	gene_04777.t1	amino acid transporter	PHI:1087	FGSG_04510	I1RKU0	7.74e-35	Fusarium_graminearum	unaffected_pathogenicity	27.95	322	186
	gene_04837.t1	amino acid transporter	PHI:1087	FGSG_04510	I1RKU0	1.57e-38	Fusarium_graminearum	unaffected_pathogenicity	28.875	329	181
	gene_04963.t1	glycosyl hydrolase family 31	PHI:6739	MoGls2	G4ML12	2.21e-44	Magnaporthe_oryzae	reduced_virulence	34.333	300	191
	gene_05035.t1	Mono- and diacylglycerol lipase	PHI:432__PHI:4212__PHI:4242	FGL1__Fgl1	Q6WER3	3.72e-75	Fusarium_graminearum	reduced_virulence	41.414	297	155
	gene_05060.t1	Serine-type carboxypeptidase F	PHI:7257	Rs-scp-1	A0A068B0X0	1.32e-23	Radopholus_similis	reduced_virulence	25.934	455	261
	gene_05074.t1	hypothetical protein VMCG_06496	PHI:1087	FGSG_04510	I1RKU0	8.21e-31	Fusarium_graminearum	unaffected_pathogenicity	28.895	353	183
	gene_05121.t1	iron transport multicopper oxidase FET3	PHI:2921__PHI:9075	FET3-2__Fet3-2	E3Q7G1	1.35e-151	Colletotrichum_graminicola	reduced_virulence	43.643	527	280
	gene_05217.t1	cholinesterase	PHI:9144	FgAP2s_(FGSG_02015)	I1REC8	7.57e-51	Fusarium_graminearum	reduced_virulence	32.675	456	241
	gene_05225.t1	putative GMC oxidoreductase	PHI:9126	bab2_0277	Q2YIV2	1.79e-20	Brucella_abortus	reduced_virulence	36.301	146	90
	gene_05267.t1	pectin lyase fold/virulence factor	PHI:115	PGX1	Q00359	3.1e-13	Bipolaris_zeicola	unaffected_pathogenicity	22.01	418	274
	gene_05321.t1	1,3-beta-glucanosyltransferase gel1 precursor	PHI:6711	Gel1	G4MV25	2.44e-129	Magnaporthe_oryzae	unaffected_pathogenicity__loss_of_pathogenicity	43.681	451	235
	gene_05325.t1	subtilisin-like protein	PHI:5900	FGSG_11472	I1S3S6	1.91e-112	Fusarium_graminearum	unaffected_pathogenicity	32.35	881	524
	gene_05347.t1	putative polyamine oxidase 4	PHI:2227	pao	D4III8	1.92e-15	Ustilago_maydis	reduced_virulence__loss_of_pathogenicity	25.312	320	194
	gene_05355.t1	putative sterigmatocystin biosynthesis peroxidase stcC	PHI:5188	MoHPX1	G4N3U4	1.06e-47	Magnaporthe_oryzae	reduced_virulence	40.092	217	123
	gene_05358.t1	FAD binding domain-containing protein	PHI:716	ZEB1	Q2VLJ1	1.1e-15	Fusarium_graminearum	unaffected_pathogenicity	32.941	170	106
	gene_05360.t1	pectate lyase a	PHI:3226	pnl1	T2C7K6	1.09e-128	Penicillium_digitatum	reduced_virulence	52.877	365	168
	gene_05376.t1	Beta-galactosidase BoGH2A	PHI:6268__PHI:9897	lacZ	P00722	2.03e-20	Escherichia_coli	reduced_virulence__unaffected_pathogenicity	27.612	402	258
	gene_05378.t1	putative isoamyl alcohol protein	PHI:716	ZEB1	Q2VLJ1	1.18e-55	Fusarium_graminearum	unaffected_pathogenicity	28.547	585	344
	gene_05392.t1	Alkaline phosphatase D	PHI:6122__PHI:5741	FGSG_06610__ScOrtholog_YKL153W	I1RR94	0	Fusarium_graminearum	reduced_virulence	62.783	618	215
	gene_05395.t1	putative cell surface protein	PHI:257	GAS2	Q9P470	6.91e-95	Magnaporthe_oryzae	reduced_virulence	52.805	303	119
	gene_05411.t1	Lipase 4	PHI:9144	FgAP2s_(FGSG_02015)	I1REC8	3.35e-105	Fusarium_graminearum	reduced_virulence	39.165	503	271
	gene_05416.t1	carbohydrate esterase family 3 protein	PHI:8606	BcXyl1	A0A384JRT5	4.67e-27	Botrytis_cinerea	reduced_virulence	37.297	185	109
	gene_05426.t1	Necrosis inducing protein	PHI:2342	BeNEP2	Q0E7H7	1.43e-90	Botrytis_elliptica	unaffected_pathogenicity	56.303	238	97
	gene_05431.t1	carbohydrate esterase family 1 protein	PHI:2451	FAEB1	I1S3N8	1.63e-74	Fusarium_graminearum	unaffected_pathogenicity	44.444	279	148
	gene_05441.t1	SCP-like extracellular protein	PHI:7651	FgPR-IL-4	I1RHQ1	4e-47	Fusarium_graminearum	reduced_virulence	53.125	160	67
	gene_05457.t1	carboxylesterase family protein	PHI:2032	VTL1	G4NGA7	7.83e-14	Magnaporthe_oryzae	unaffected_pathogenicity	34.091	176	88
	gene_05492.t1	glycoside hydrolase family 35 protein	PHI:4076	BgaC	A4VTH6	3.23e-70	Streptococcus_suis	unaffected_pathogenicity	30.718	599	340
	gene_05501.t1	glycoside hydrolase family 3 protein	PHI:191	TOM1	Q99324	0	Septoria_lycopersici	unaffected_pathogenicity	41.569	765	363
	gene_05510.t1	glycoside hydrolase family 10 protein	PHI:2206	endo-1_4-beta-xylanase_precursor_[GH10_family]	G4NBN8	1.9e-69	Magnaporthe_oryzae	reduced_virulence	41.27	315	168
	gene_05528.t1	BChain B, LACCASE-1	PHI:552	BcLCC2	Q96WM9	7.76e-127	Botrytis_cinerea	unaffected_pathogenicity	39.167	600	326
	gene_05532.t1	alkaline protease 1	PHI:5898	FGSG_03315	I1RHQ4	1.18e-97	Fusarium_graminearum	unaffected_pathogenicity	44.03	402	199
	gene_05556.t1	gamma-glutamyltransferase 1	PHI:2411	Ss-ggt1	A7F946	1.39e-147	Sclerotinia_sclerotiorum	reduced_virulence	59.29	366	140
	gene_05599.t1	fungalysin metallopeptidase	PHI:4972	MEP3	Q6WIH3	0	Trichophyton_mentagrophytes	unaffected_pathogenicity	57.453	644	247
	gene_05614.t1	putative chitinase 10	PHI:144	CHT42	O59928	3.2e-26	Trichoderma_virens	reduced_virulence	27.761	335	195
	gene_05615.t1	LysM domain-containing protein	PHI:6832	Vd5LysM	G2X444	2.72e-18	Verticillium_dahliae	effector_(plant_avirulence_determinant)	29.642	307	185
	gene_05638.t1	Alcohol oxidase	PHI:9126	bab2_0277	Q2YIV2	2.95e-46	Brucella_abortus	reduced_virulence	28.073	602	349
	gene_05640.t1	cellobiose dehydrogenase	PHI:9126	bab2_0277	Q2YIV2	1.38e-16	Brucella_abortus	reduced_virulence	28.425	292	168
	gene_05658.t1	glucose-methanol-choline oxidoreductase	PHI:9126	bab2_0277	Q2YIV2	5.44e-58	Brucella_abortus	reduced_virulence	30.172	580	338
	gene_05659.t1	putative endopolygalacturonase C	PHI:3	PGN1	P26215	8.4e-113	Bipolaris_zeicola	unaffected_pathogenicity	47.849	372	177
	gene_05676.t1	putative pectinesterase	PHI:278__PHI:1028	BCPME1__bcpme1	Q9C2Y1	2.76e-89	Botrytis_cinerea	unaffected_pathogenicity__reduced_virulence	46.45	338	167
	gene_05681.t1	glycosyl hydrolase family 10	PHI:2807	Ss-Sl2	A7EKS0	4.82e-29	Sclerotinia_sclerotiorum	unaffected_pathogenicity	32.404	287	152
	gene_05692.t1	lipase 1	PHI:6120	FGSG_03846	I1RJ45	2.24e-157	Fusarium_graminearum	reduced_virulence	56.934	411	155
	gene_05728.t1	peptidase m23b	PHI:6834	Vd2LysM	G2X4U8	7.03e-10	Verticillium_dahliae	effector_(plant_avirulence_determinant)	43.939	66	33
	gene_05733.t1	multicopper oxidase	PHI:552	BcLCC2	Q96WM9	0	Botrytis_cinerea	unaffected_pathogenicity	59.691	583	216
	gene_05750.t1	putative glucan endo-1,3-beta-glucosidase eglC	PHI:10433	BcEG_(Bcin09g00200)	A0A384JRK6	5.9e-85	Botrytis_cinerea	unaffected_pathogenicity__reduced_virulence	43.766	393	183
	gene_05775.t1	FAD-binding domain-containing protein	PHI:716	ZEB1	Q2VLJ1	5.71e-13	Fusarium_graminearum	unaffected_pathogenicity	33.714	175	101
	gene_05810.t1	putative tyrosinase	PHI:1087	FGSG_04510	I1RKU0	1.34e-31	Fusarium_graminearum	unaffected_pathogenicity	29.739	306	184
	gene_05955.t1	alpha/beta-hydrolase	PHI:9144	FgAP2s_(FGSG_02015)	I1REC8	3.84e-86	Fusarium_graminearum	reduced_virulence	37.931	522	255
	gene_06007.t1	glycoside hydrolase family 61 protein	PHI:1581	GzOB021	I1RPX8	3.8e-28	Fusarium_graminearum	unaffected_pathogenicity	30.242	248	157
	gene_06016.t1	hypothetical protein DL771_007967	PHI:1087	FGSG_04510	I1RKU0	7.1e-53	Fusarium_graminearum	unaffected_pathogenicity	36.624	314	176
	gene_06038.t1	mannan endo-1,4-beta-mannosidase-like protein	PHI:2388	Chi2	Q4U4T0	6.98e-10	Metarhizium_anisopliae	increased_virulence_(hypervirulence)__reduced_virulence	63.889	36	13
	gene_06043.t1	putative cutinase	PHI:407	PBC1	Q9Y7G8	2.18e-63	Pyrenopeziza_brassicae	loss_of_pathogenicity	51.955	179	82
	gene_06059.t1	FAD binding domain-containing protein	PHI:716	ZEB1	Q2VLJ1	5.83e-18	Fusarium_graminearum	unaffected_pathogenicity	32.927	246	151
	gene_06092.t1	glycoside hydrolase family 28 protein	PHI:115	PGX1	Q00359	5.84e-119	Bipolaris_zeicola	unaffected_pathogenicity	46.189	433	213
	gene_06120.t1	Bicupin, oxalate decarboxylase/oxidase	PHI:4508	Ss-odc1	A7EU07	1.26e-81	Sclerotinia_sclerotiorum	unaffected_pathogenicity	37.5	384	230
	gene_06131.t1	cell surface protein	PHI:256	GAS1	Q96TN6	1.85e-17	Magnaporthe_oryzae	reduced_virulence	29.167	240	138
	gene_06132.t1	glycoside hydrolase family 3 protein	PHI:191	TOM1	Q99324	2.74e-24	Septoria_lycopersici	unaffected_pathogenicity	25.605	703	362
	gene_06200.t1	acid trehalase	PHI:3076__PHI:5349	CpATC1__Atc1	G8BDA6	8.62e-131	Candida_parapsilosis	reduced_virulence	31.921	1015	550
	gene_06206.t1	Amidase 1	PHI:5068	MCC	I1S2C4	3.25e-07	Fusarium_graminearum	reduced_virulence	31.333	150	95
	gene_06228.t1	putative lysophospholipase	PHI:105__PHI:7565	PLB1__Plb1	Q9UWF6	2.4e-90	Candida_albicans	reduced_virulence	33.966	580	311
	gene_06230.t1	alpha/beta-hydrolase	PHI:2032	VTL1	G4NGA7	2.83e-74	Magnaporthe_oryzae	unaffected_pathogenicity	30.838	561	322
	gene_06240.t1	putative mas3 protein	PHI:256	GAS1	Q96TN6	5.5e-94	Magnaporthe_oryzae	reduced_virulence	58.3	247	87
	gene_06260.t1	Extracellular metalloprotease	PHI:479	MEP1	C5P3X6	3.79e-91	Coccidioides_posadasii	reduced_virulence	51.625	277	117
	gene_06273.t1	putative cutinase	PHI:407	PBC1	Q9Y7G8	5.48e-48	Pyrenopeziza_brassicae	loss_of_pathogenicity	47.436	156	82
	gene_06274.t1	putative pectin lyase C	PHI:3226	pnl1	T2C7K6	2.43e-93	Penicillium_digitatum	reduced_virulence	43.979	382	195
	gene_06288.t1	putative lipase 2	PHI:6121	FGSG_03243	I1RHI8	1.57e-55	Fusarium_graminearum	reduced_virulence	31.298	524	302
	gene_06309.t1	glycoside hydrolase family 61 protein	PHI:1581	GzOB021	I1RPX8	2.62e-62	Fusarium_graminearum	unaffected_pathogenicity	39.223	283	129
	gene_06315.t1	rhamnogalacturonase A precursor	PHI:115	PGX1	Q00359	2.55e-10	Bipolaris_zeicola	unaffected_pathogenicity	22.977	383	225
	gene_06336.t1	intracellular hyphae protein 1	PHI:2404	SLP_1	G4N906	1.52e-60	Magnaporthe_oryzae	effector_(plant_avirulence_determinant)	58.96	173	60
	gene_06369.t1	putative Tripeptidyl-peptidase sed2	PHI:5901	FGSG_03072	I1RH33	1.06e-133	Fusarium_graminearum	unaffected_pathogenicity	37.54	618	349
	gene_06378.t1	polysaccharide lyase family 1 protein	PHI:6855	PelE	P0C1A5	2.07e-22	Dickeya_dadantii	reduced_virulence	30.493	223	138
	gene_06406.t1	acid protease	PHI:127	SAP6	P43095	5.56e-12	Candida_albicans	reduced_virulence	30.286	175	104
	gene_06410.t1	FAD-binding domain-containing protein	PHI:716	ZEB1	Q2VLJ1	1.68e-39	Fusarium_graminearum	unaffected_pathogenicity	27.536	483	283
	gene_06551.t1	Amino acid transporter	PHI:1087	FGSG_04510	I1RKU0	8.27e-06	Fusarium_graminearum	unaffected_pathogenicity	24.786	117	62
	gene_06552.t1	putative endo-beta-1,4-glucanase D	PHI:3216	MoCDIP4	G4MVX4	6.45e-33	Magnaporthe_oryzae	effector_(plant_avirulence_determinant)	39.631	217	108
	gene_06566.t1	Carboxylesterase 5A	PHI:9144	FgAP2s_(FGSG_02015)	I1REC8	5.47e-40	Fusarium_graminearum	reduced_virulence	34.857	350	200
	gene_06687.t1	Carboxylesterase type B	PHI:2032	VTL1	G4NGA7	2.98e-84	Magnaporthe_oryzae	unaffected_pathogenicity	34.921	504	287
	gene_06688.t1	Minor extracellular protease vpr	PHI:8858	VdSSEP1_(VDAG-08100)	G2XD68	0	Verticillium_dahliae	reduced_virulence	42.461	902	433
	gene_06815.t1	acid protease	PHI:697	ugt51E1	Q8NJS2	9.35e-09	Leptosphaeria_maculans	unaffected_pathogenicity	26.337	243	149
	gene_06897.t1	putative exoglucanase type C	PHI:566	cel2	Q9C1F9	6.47e-86	Bipolaris_zeicola	unaffected_pathogenicity	37.472	451	232
	gene_06904.t1	GMC oxidoreductase	PHI:9126	bab2_0277	Q2YIV2	1.59e-49	Brucella_abortus	reduced_virulence	28.07	570	340
	gene_06946.t1	putative aspartic-type endopeptidase OPSB	PHI:6788__PHI:6794__PHI:6809__PHI:6816	sap6	Q5AC08	8.17e-61	Candida_albicans	unaffected_pathogenicity__reduced_virulence	35.038	391	219
	gene_06966.t1	S-2-hydroxy-acid oxidase	PHI:8646	FgLDHL2_(FGSG_16220)	A0A0E0S4Y7	6.38e-54	Fusarium_graminearum	reduced_virulence	32.394	355	209
	gene_06971.t1	Major allergen Asp f 2	PHI:2897__PHI:9472	BEC1019	A0A059UDR8	2.54e-80	Blumeria_graminis__Gaeumannomyces_graminis	reduced_virulence__effector_(plant_avirulence_determinant)	42.54	315	168
	gene_06984.t1	tyrosinase central domain-containing protein	PHI:1087	FGSG_04510	I1RKU0	2.05e-29	Fusarium_graminearum	unaffected_pathogenicity	29.448	326	193
	gene_07001.t1	alcohol oxidase	PHI:9126	bab2_0277	Q2YIV2	1.29e-18	Brucella_abortus	reduced_virulence	24.487	633	358
	gene_07026.t1	isoamyl alcohol oxidase	PHI:716	ZEB1	Q2VLJ1	2.15e-75	Fusarium_graminearum	unaffected_pathogenicity	30.579	605	361
	gene_07036.t1	NADH dehydrogenase	PHI:6471	Trr2	J4USC3	2.89e-14	Beauveria_bassiana	reduced_virulence	27.217	327	197
	gene_07044.t1	enoyl-CoA hydratase	PHI:7979	dspI	Q9I5I4	2.31e-16	Pseudomonas_aeruginosa	reduced_virulence	28.022	182	122
	gene_07101.t1	amidase signature enzyme	PHI:4171	iaaH-1	P06618	1.83e-10	Pseudomonas_savastanoi	reduced_virulence	30.769	195	116
	gene_07112.t1	phosphodiesterase/alkaline phosphatase D precursor	PHI:6122__PHI:5741	FGSG_06610__ScOrtholog_YKL153W	I1RR94	0	Fusarium_graminearum	reduced_virulence	56.158	609	244
	gene_07113.t1	glycoside hydrolase family 28 protein	PHI:115	PGX1	Q00359	2.64e-60	Bipolaris_zeicola	unaffected_pathogenicity	35.219	389	223
	gene_07119.t1	aspartic proteinase	PHI:9546	BbepnL-1_(BBA_07766)	J4UIJ0	8.87e-56	Beauveria_bassiana	reduced_virulence	39.628	323	160
	gene_07137.t1	glycoside hydrolase family 61 protein	PHI:3378	Plegl1	G9JLA8	1.32e-121	Pseudopyrenochaeta_lycopersici	unaffected_pathogenicity	74.026	231	58
	gene_07193.t1	Killer toxin subunits alpha/beta 2	PHI:7666	LysM3	A0A0A2JY92	1.56e-28	Penicillium_expansum	effector_(plant_avirulence_determinant)	44.355	124	69
	gene_07218.t1	glycoside hydrolase	PHI:6268__PHI:9897	lacZ	P00722	4.11e-14	Escherichia_coli	reduced_virulence__unaffected_pathogenicity	24.269	342	229
	gene_07327.t1	GPI anchored serine-rich protein	PHI:3985	FGSG_08844_(Sc_gpi7)	I1RX03	1.22e-09	Fusarium_graminearum	unaffected_pathogenicity	43.636	110	56
	gene_07468.t1	carbohydrate esterase family 1 protein	PHI:2452	FAED1	I1S2N6	6.07e-14	Fusarium_graminearum	unaffected_pathogenicity	26.636	214	127
	gene_07489.t1	multicopper oxidase	PHI:2700	Lac2	J7MF98	0	Colletotrichum_orbiculare	reduced_virulence	43.333	600	310
	gene_07538.t1	Cellobiose dehydrogenase	PHI:9126	bab2_0277	Q2YIV2	2.85e-13	Brucella_abortus	reduced_virulence	24.932	369	232
	gene_07602.t1	putative beta-galactosidase C	PHI:4076	BgaC	A4VTH6	2.78e-21	Streptococcus_suis	unaffected_pathogenicity	27.795	331	199
	gene_07679.t1	putative mitochondrial precursor protein	PHI:9150	speB	P60651	9.36e-46	Escherichia_coli	reduced_virulence__unaffected_pathogenicity	38.676	287	129
	gene_07707.t1	6-hydroxy-D-nicotine oxidase	PHI:716	ZEB1	Q2VLJ1	8.12e-117	Fusarium_graminearum	unaffected_pathogenicity	38.681	561	317
	gene_07838.t1	cellulose-growth-specific protein	PHI:1581	GzOB021	I1RPX8	2.9e-36	Fusarium_graminearum	unaffected_pathogenicity	35.135	259	157
	gene_07855.t1	Minor extracellular protease vpr	PHI:5899	FGSG_06572	I1RR60	0	Fusarium_graminearum	unaffected_pathogenicity	50.987	861	404
	gene_07856.t1	putative carboxylesterase family protein	PHI:6121	FGSG_03243	I1RHI8	1.04e-102	Fusarium_graminearum	reduced_virulence	36.767	563	310
	gene_07926.t1	carboxypeptidase Y-like protein A	PHI:7257	Rs-scp-1	A0A068B0X0	1.15e-38	Radopholus_similis	reduced_virulence	26.889	450	246
	gene_07972.t1	putative leucine aminopeptidase 2	PHI:7312	ScpA	P15926	1.92e-08	Streptococcus_pyogenes	unaffected_pathogenicity	43.038	79	41
	gene_07990.t1	Subtilisin-like protease 2	PHI:5892	FGSG_09382	A0A1C3YLW9	2.42e-28	Fusarium_graminearum	unaffected_pathogenicity	34.386	285	144
	gene_08015.t1	fungal cellulose binding domain-containing protein	PHI:3216	MoCDIP4	G4MVX4	1.28e-22	Magnaporthe_oryzae	effector_(plant_avirulence_determinant)	30.734	218	101
	gene_08046.t1	glycosyl hydrolase	PHI:9236	CdPpiB_(CD630_00330)	Q18CB9	3.39e-16	Clostridioides_difficile	increased_virulence_(hypervirulence)	21.925	561	305
	gene_08416.t1	eukaryotic aspartyl protease	PHI:6785__PHI:6791__PHI:6813	sap3	P0CY29	1.85e-43	Candida_albicans	reduced_virulence__unaffected_pathogenicity	36.415	357	192
	gene_08446.t1	gpi anchored protein	PHI:9961	Bim1_(CNAG_02775)	J9VHN6	7.88e-07	Cryptococcus_neoformans	reduced_virulence	25	148	93
	gene_08474.t1	predicted protein [	PHI:4197	LHC1	Q5KAG0	6.58e-175	Cryptococcus_neoformans	reduced_virulence	62.4	375	141
	gene_08491.t1	Amino acid transporter	PHI:1087	FGSG_04510	I1RKU0	4.49e-31	Fusarium_graminearum	unaffected_pathogenicity	28.354	328	182
	gene_08577.t1	feruloyl esterase B	PHI:2451	FAEB1	I1S3N8	6.67e-65	Fusarium_graminearum	unaffected_pathogenicity	41.135	282	159
	gene_08584.t1	Endo-1,4-beta-xylanase B	PHI:2214	endo-1_4-beta-xylanase_I_[GH10_family]	G4NA54	2.93e-91	Magnaporthe_oryzae	reduced_virulence	57.377	244	88
	gene_08620.t1	fad-binding domain-containing protein	PHI:3347	sol5	D7UQ40	4.43e-30	Alternaria_solani	unaffected_pathogenicity	34.694	245	155
	gene_08625.t1	minor extracellular protease vpr	PHI:5900	FGSG_11472	I1S3S6	0	Fusarium_graminearum	unaffected_pathogenicity	47.856	863	423
	gene_08638.t1	eukaryotic aspartyl protease	PHI:9546	BbepnL-1_(BBA_07766)	J4UIJ0	7.57e-43	Beauveria_bassiana	reduced_virulence	32.5	320	194
	gene_08646.t1	Di-copper centre-containing protein	PHI:1087	FGSG_04510	I1RKU0	3.01e-31	Fusarium_graminearum	unaffected_pathogenicity	30.449	312	182
	gene_08668.t1	xyloglucan-specific endo-beta-1,4-glucanase A	PHI:6868	PsXEG1	G4ZHR2	5.56e-70	Phytophthora_sojae	effector_(plant_avirulence_determinant)	52.036	221	102
	gene_08692.t1	glycoside hydrolase family 7 protein	PHI:566	cel2	Q9C1F9	5.49e-66	Bipolaris_zeicola	unaffected_pathogenicity	33.917	457	239
	gene_08723.t1	GDSL-like Lipase/Acylhydrolase	PHI:8606	BcXyl1	A0A384JRT5	5.9e-33	Botrytis_cinerea	reduced_virulence	38.424	203	122
	gene_08724.t1	extracellular dipeptidyl-peptidase Dpp4	PHI:4103	DPPIV	B2RKU3	4.11e-92	Porphyromonas_gingivalis	reduced_virulence	33.582	670	395
	gene_08738.t1	Glycoside hydrolase family 125 protein	PHI:785	MGG_04128	G4NIS9	4.4e-139	Magnaporthe_oryzae	reduced_virulence	42.197	519	262
	gene_08742.t1	FAD binding domain-containing protein	PHI:3347	sol5	D7UQ40	1.53e-54	Alternaria_solani	unaffected_pathogenicity	30.787	432	284
	gene_08757.t1	alkaline serine protease Alp1	PHI:5898	FGSG_03315	I1RHQ4	1.02e-89	Fusarium_graminearum	unaffected_pathogenicity	42.623	427	200
	gene_08770.t1	glycoside hydrolase family 43 protein	PHI:9236	CdPpiB_(CD630_00330)	Q18CB9	3.87e-40	Clostridioides_difficile	increased_virulence_(hypervirulence)	32.635	334	181
	gene_08844.t1	glycoside hydrolase family 47 protein	PHI:2488	Man1	G4ND25	0	Magnaporthe_oryzae	unaffected_pathogenicity	60.819	513	180
	gene_08856.t1	Periplasmic beta-glucosidase	PHI:191	TOM1	Q99324	3.42e-40	Septoria_lycopersici	unaffected_pathogenicity	25.581	731	409
	gene_08871.t1	soluble quino protein glucose dehydrogenase	PHI:4717	PA2414	Q9I167	1.96e-10	Pseudomonas_aeruginosa	reduced_virulence	23.488	430	238
	gene_08932.t1	covalently-linked cell wall protein	PHI:2597	Pir32	Q59PW0	1.09e-25	Candida_albicans	increased_virulence_(hypervirulence)	54.255	94	42
	gene_08934.t1	FAD binding domain-containing	PHI:1046	CTB5	A0ST43	6.2e-54	Cercospora_nicotianae	reduced_virulence	28.875	471	302
	gene_08963.t1	carbohydrate esterase family 16 protein	PHI:4010	Plp	Q4ZHV5	1.31e-10	Vibrio_anguillarum	unaffected_pathogenicity	25.67	261	156
	gene_08968.t1	putative scp-like extracellular protein	PHI:7650	FgPR-IL-3	I1RH65	3.33e-13	Fusarium_graminearum	unaffected_pathogenicity	33.775	151	89
	gene_09002.t1	pectate lyase a	PHI:222	PELB	O59939	2.76e-108	Colletotrichum_gloeosporioides	reduced_virulence	63.118	263	95
	gene_09047.t1	copper radical oxidase	PHI:5393	GLX	X0J8P9	0	Fusarium_oxysporum	reduced_virulence	42.985	891	462
	gene_09115.t1	putative FAD-linked oxidoreductase	PHI:3347	sol5	D7UQ40	4.45e-41	Alternaria_solani	unaffected_pathogenicity	41.951	205	117
	gene_09165.t1	extracellular matrix protein	PHI:350	EMP1	Q6T7C1	2.97e-28	Magnaporthe_oryzae	reduced_virulence	42.453	212	105
	gene_09188.t1	Endochitinase 1	PHI:144	CHT42	O59928	1.22e-143	Trichoderma_virens	reduced_virulence	53.299	394	181
	gene_09248.t1	cytosolic Cu/Zn superoxide dismutase	PHI:383__PHI:8749	SOD5__sod5	Q5AD07	5.96e-24	Candida_albicans	loss_of_pathogenicity__reduced_virulence	39.416	137	77
	gene_09301.t1	glycoside hydrolase family 16 protein	PHI:6265	Eng1	C0NFK7	2.68e-73	Histoplasma_capsulatum	reduced_virulence	44.371	302	156
	gene_09418.t1	putative feruloyl esterase A	PHI:432__PHI:4212__PHI:4242	FGL1__Fgl1	Q6WER3	3.39e-17	Fusarium_graminearum	reduced_virulence	26.837	313	171
	gene_09450.t1	putative lipase 2	PHI:6121	FGSG_03243	I1RHI8	8.77e-121	Fusarium_graminearum	reduced_virulence	39.415	581	290
	gene_09498.t1	glycoside hydrolase family 10 protein	PHI:2204	endo-1_4-beta-xylanase_[GH10_family]	G4MTF8	8.47e-153	Magnaporthe_oryzae	reduced_virulence	63.964	333	98
	gene_09502.t1	Beta-hexosaminidase 2	PHI:4987	HEX1	P43077	9.88e-66	Candida_albicans	reduced_virulence	32.972	461	274
	gene_09578.t1	carboxylesteras-like protein	PHI:2032	VTL1	G4NGA7	2.18e-41	Magnaporthe_oryzae	unaffected_pathogenicity	27.737	548	305
	gene_09627.t1	LysM domain-containing protein	PHI:7376	Blys2	J4URT3	1.18e-38	Beauveria_bassiana	effector_(plant_avirulence_determinant)	31.132	318	168
	gene_09646.t1	GDSL-like Lipase/Acylhydrolase	PHI:4010	Plp	Q4ZHV5	1.88e-15	Vibrio_anguillarum	unaffected_pathogenicity	29.412	306	162
	gene_09675.t1	putative glycoside hydrolase family 7 protein	PHI:566	cel2	Q9C1F9	2.34e-88	Bipolaris_zeicola	unaffected_pathogenicity	40.305	459	213
	gene_09795.t1	Tyrosinase-like protein orsC	PHI:1087	FGSG_04510	I1RKU0	2.15e-29	Fusarium_graminearum	unaffected_pathogenicity	30.357	336	183
	gene_09861.t1	chloroperoxidase-like protein	PHI:5188	MoHPX1	G4N3U4	1.48e-39	Magnaporthe_oryzae	reduced_virulence	39.904	208	119
	gene_09868.t1	subtilisin-like protein	PHI:5901	FGSG_03072	I1RH33	4.31e-66	Fusarium_graminearum	unaffected_pathogenicity	31.437	668	339
	gene_09903.t1	Alcohol oxidase	PHI:9126	bab2_0277	Q2YIV2	3.35e-22	Brucella_abortus	reduced_virulence	32.377	244	107
	gene_09960.t1	acetylxylan esterase 2	PHI:407	PBC1	Q9Y7G8	1.39e-06	Pyrenopeziza_brassicae	loss_of_pathogenicity	31.183	93	57
	gene_09999.t1	Endoglucanase cel12A	PHI:4980	XEG1	G5A0G9	5.37e-15	Phytophthora_sojae	effector_(plant_avirulence_determinant)	25.2	250	152
	gene_10044.t1	feruloyl esterase A	PHI:432__PHI:4212__PHI:4242	FGL1__Fgl1	Q6WER3	2.17e-26	Fusarium_graminearum	reduced_virulence	30	230	140
	gene_10051.t1	Bilirubin oxidase	PHI:552	BcLCC2	Q96WM9	4.3e-06	Botrytis_cinerea	unaffected_pathogenicity	24.165	509	293
	gene_10093.t1	Cellobiose dehydrogenase	PHI:9126	bab2_0277	Q2YIV2	5.24e-26	Brucella_abortus	reduced_virulence	26.408	568	323
	gene_10107.t1	putative glycoside hydrolase family 2 protein	PHI:10917	BgaA	Q8DQP4	8.75e-08	Streptococcus_pneumoniae	reduced_virulence	24.375	320	191
	gene_10134.t1	endoglucanase 7a	PHI:566	cel2	Q9C1F9	4.44e-117	Bipolaris_zeicola	unaffected_pathogenicity	47.073	427	196
	gene_10145.t1	putative glycosyl hydrolase family 61	PHI:1581	GzOB021	I1RPX8	6.53e-63	Fusarium_graminearum	unaffected_pathogenicity	41.87	246	132
	gene_10153.t1	putative pepsin a1	PHI:697	Ugt51E1	Q8NJS2	3.75e-16	Leptosphaeria_maculans	unaffected_pathogenicity	28.15	373	203
	gene_10246.t1	pectate lyase a	PHI:222	PELB	O59939	2.71e-121	Colletotrichum_gloeosporioides	reduced_virulence	66.557	305	96
	gene_10286.t1	L-ascorbate oxidase	PHI:2920__PHI:9074	FET3-1__fet3-1	E3QRA4	4.3e-34	Colletotrichum_graminicola	reduced_virulence	26.945	527	304
	gene_10338.t1	GMC oxidoreductase	PHI:3865	GOX2	A3RH09	2.62e-30	Penicillium_expansum	reduced_virulence	26.384	614	370
	gene_10400.t1	alcohol oxidase	PHI:10949	GOX	A0A1R3RM75	1.19e-66	Aspergillus_carbonarius	reduced_virulence	31.765	595	359
	gene_10414.t1	endo-1,4-beta-xylanase B	PHI:572	XYL2	Q00350	2.84e-68	Bipolaris_zeicola	unaffected_pathogenicity	49.145	234	102
	gene_10419.t1	choline dehydrogenase	PHI:9126	bab2_0277	Q2YIV2	6.59e-24	Brucella_abortus	reduced_virulence	25.289	605	350
	gene_10550.t1	Neutral protease 2-like protein	PHI:201__PHI:5537__PHI:5568	AVR-Pita_(AVR2-YAMO)__AVR-Pita	Q9C478	7e-17	Magnaporthe_oryzae	effector_(plant_avirulence_determinant)	28.641	206	123
	gene_10583.t1	putative ricin b lectin	PHI:3213	MoCDIP1	G4N8Y3	5.81e-150	Magnaporthe_oryzae	effector_(plant_avirulence_determinant)	64.326	356	123
	gene_10640.t1	putative beta-glucosidase g	PHI:24	Avenacinase	Q00903	0	Gaeumannomyces_graminis	unaffected_pathogenicity__loss_of_pathogenicity	56.147	789	311
	gene_10645.t1	starch binding domain-containing protein	PHI:2138	SGA1	G4NCF7	3.36e-32	Magnaporthe_oryzae	unaffected_pathogenicity__loss_of_pathogenicity	57.944	107	45
	gene_10678.t1	carboxypeptidase cpdS	PHI:7257	Rs-scp-1	A0A068B0X0	6.44e-19	Radopholus_similis	reduced_virulence	31.579	171	103
	gene_10697.t1	endonuclease/exonuclease/phosphatase	PHI:9098	spnA	A0A455ZLU4	3.87e-66	Streptococcus_pyogenes	reduced_virulence	30.151	597	367
	gene_10718.t1	endopolygalacturonase 3	PHI:4879	pg1	A0A0C4DHY2	1.37e-159	Fusarium_oxysporum	unaffected_pathogenicity__reduced_virulence	65.507	345	115
	gene_10735.t1	NPP1-domain-containing protein	PHI:2442	MgNLP	F9XQ56	1.19e-68	Zymoseptoria_tritici	unaffected_pathogenicity	47.727	220	104
	gene_10761.t1	putative cell wall glucanase	PHI:816	MGG_04582	G4MRS8	9.01e-37	Magnaporthe_oryzae	reduced_virulence	33.333	267	159
	gene_10827.t1	serine protease	PHI:5892	FGSG_09382	A0A1C3YLW9	2.39e-151	Fusarium_graminearum	unaffected_pathogenicity	60.622	386	150
	gene_10846.t1	endoglucanase EG-1	PHI:566	cel2	Q9C1F9	2.63e-146	Bipolaris_zeicola	unaffected_pathogenicity	52.083	432	190
	gene_10902.t1	subtilisin Carlsberg	PHI:5899	FGSG_06572	I1RR60	0	Fusarium_graminearum	unaffected_pathogenicity	38.692	902	479
	gene_10919.t1	cutinase	PHI:2383	MfCUT1	Q2VF46	4.17e-51	Monilinia_fructicola	increased_virulence_(hypervirulence)	51.176	170	78
	gene_10977.t1	putative glycoside hydrolase family 18 protein	PHI:2388	Chi2	Q4U4T0	5.87e-37	Metarhizium_anisopliae	increased_virulence_(hypervirulence)__reduced_virulence	33.898	354	185
	gene_11078.t1	glycoside hydrolase family 5 protein	PHI:547	CEL5A	Q6IVV6	1.1e-38	Botrytis_cinerea	unaffected_pathogenicity	32.331	266	156
	gene_11087.t1	Carboxypeptidase S1	PHI:7257	Rs-scp-1	A0A068B0X0	9.64e-31	Radopholus_similis	reduced_virulence	25.287	435	230
	gene_11146.t1	aspartic peptidase domain-containing protein	PHI:9401	RI_SAPP2_(CPAR2_102580)	G8B6Y8	8.1e-45	Candida_parapsilosis	unaffected_pathogenicity__reduced_virulence	33.75	400	214
	gene_11176.t1	necrosis- and ethylene-inducing protein	PHI:2341	BeNEP1	Q0E7H5	2.92e-89	Botrytis_elliptica	unaffected_pathogenicity	54.583	240	105
	gene_11218.t1	putative extracellular serine-threonine rich protein	PHI:3985	FGSG_08844_(Sc_gpi7)	I1RX03	1.27e-06	Fusarium_graminearum	unaffected_pathogenicity	59.574	47	15
	gene_11327.t1	Signaling mucin MSB2	PHI:2284__PHI:3438	Msb2	J9N257	1.81e-82	Fusarium_oxysporum	reduced_virulence__loss_of_pathogenicity__unaffected_pathogenicity	46.286	350	153
	gene_11468.t1	carboxylesterase family protein	PHI:6121	FGSG_03243	I1RHI8	7.9e-43	Fusarium_graminearum	reduced_virulence	34.771	371	200
	gene_11520.t1	putative beta-glucosidase d	PHI:191	TOM1	Q99324	3.87e-138	Septoria_lycopersici	unaffected_pathogenicity	34.325	807	413
	gene_11554.t1	Palmitoyl-protein thioesterase 1	PHI:4989	Ppt1	W6ZBM1	5.62e-107	Bipolaris_oryzae	reduced_virulence	50.485	309	137
	gene_11555.t1	glycoside hydrolase family 3 protein	PHI:24	Avenacinase	Q00903	0	Gaeumannomyces_graminis	unaffected_pathogenicity__loss_of_pathogenicity	44.186	817	380
	gene_11559.t1	Endo-xylogalacturonan hydrolase A	PHI:115	PGX1	Q00359	6.03e-54	Bipolaris_zeicola	unaffected_pathogenicity	34.451	328	197
	gene_11560.t1	putative exopolygalacturonase B	PHI:4880	pgx6	A0A0C4DHY4	0	Fusarium_oxysporum	unaffected_pathogenicity__reduced_virulence	67.241	464	139
	gene_11575.t1	hypothetical protein UCDDA912_g01076	PHI:3985	FGSG_08844_(Sc_gpi7)	I1RX03	3.79e-07	Fusarium_graminearum	unaffected_pathogenicity	50.725	69	31
	gene_11576.t1	necrosis- and ethylene-inducing protein	PHI:2341	BeNEP1	Q0E7H5	3.15e-54	Botrytis_elliptica	unaffected_pathogenicity	41.892	222	101
	gene_11577.t1	putative fad-dependent oxygenase	PHI:3347	sol5	D7UQ40	1.23e-12	Alternaria_solani	unaffected_pathogenicity	30.435	184	108
	gene_11578.t1	Endo-1,4-beta-xylanase D	PHI:2206	endo-1_4-beta-xylanase_precursor_[GH10_family]	G4NBN8	1.06e-130	Magnaporthe_oryzae	reduced_virulence	57.453	322	137
	gene_11584.t1	heme peroxidase	PHI:5186	MoAPX2	G4MZ98	0	Magnaporthe_oryzae	reduced_virulence	50.657	533	251
	gene_11620.t1	putative oxidase protein	PHI:5188	MoHPX1	G4N3U4	1.23e-06	Magnaporthe_oryzae	reduced_virulence	43.137	51	24
	gene_11647.t1	putative extracellular lipase	PHI:541	LIP1	Q5XTQ4	0	Botrytis_cinerea	unaffected_pathogenicity	48.718	585	243
	gene_11671.t1	ER membrane protein complex subunit 1	PHI:716	ZEB1	Q2VLJ1	0	Fusarium_graminearum	unaffected_pathogenicity	52.93	546	254
	gene_11746.t1	Fasciclin-domain-containing protein	PHI:4231	MoFLP1	G5EHM3	9.28e-56	Magnaporthe_oryzae	reduced_virulence	37.5	312	160
	gene_11844.t1	putative pectinesterase family protein	PHI:540__PHI:1029	BCPME2__bcpme2	Q8X116	1.65e-11	Botrytis_cinerea	unaffected_pathogenicity	27.374	179	122
	gene_11961.t1	extracellular metalloprotease	PHI:479	MEP1	C5P3X6	1.21e-45	Coccidioides_posadasii	reduced_virulence	38.589	241	124
	gene_11976.t1	acid protease	PHI:9400	RI_SAPP1_(CPAR2_102410)	G8B6X1	3.97e-50	Candida_parapsilosis	unaffected_pathogenicity__reduced_virulence	34.009	444	207
	gene_12060.t1	adhesin protein Mad1	PHI:3985	FGSG_08844_(Sc_gpi7)	I1RX03	5.24e-45	Fusarium_graminearum	unaffected_pathogenicity	34.857	350	199
	gene_12105.t1	CFEM domain-containing protein	PHI:4017	CfmC	Q4WNE1	4.51e-09	Aspergillus_fumigatus	unaffected_pathogenicity	33.884	121	64
	gene_12135.t1	acid protease	PHI:697	ugt51E1	Q8NJS2	3.08e-28	Leptosphaeria_maculans	unaffected_pathogenicity	29.213	356	204
	gene_12252.t1	putative mas3 protein	PHI:256	GAS1	Q96TN6	1.15e-101	Magnaporthe_oryzae	reduced_virulence	59.302	258	92
	gene_12309.t1	alpha amylase	PHI:9246	malS	Q8Z2C1	2.6e-25	Salmonella_enterica	reduced_virulence	28.086	324	138
	gene_12340.t1	Non-reducing end alpha-L-arabinofuranosidase BoGH43A	PHI:9236	CdPpiB_(CD630_00330)	Q18CB9	1.75e-33	Clostridioides_difficile	increased_virulence_(hypervirulence)	26.281	449	276
	gene_12359.t1	Putative galacturan 1,4-alpha-galacturonidase C	PHI:115	PGX1	Q00359	1.02e-11	Bipolaris_zeicola	unaffected_pathogenicity	41.304	92	42
	gene_12401.t1	fad binding domain-containing protein	PHI:716	ZEB1	Q2VLJ1	0	Fusarium_graminearum	unaffected_pathogenicity	47.177	549	278
	gene_12408.t1	Cathepsin E	PHI:697	ugt51E1	Q8NJS2	1.41e-13	Leptosphaeria_maculans	unaffected_pathogenicity	26.316	247	134
	gene_12498.t1	galactose oxidase-like protein precursor	PHI:5393	GLX	X0J8P9	3.24e-12	Fusarium_oxysporum	reduced_virulence	25.108	462	272
	gene_12516.t1	ribonuclease T2	PHI:811	MGG_10510	G4MS40	8.4e-135	Magnaporthe_oryzae	reduced_virulence	62.081	298	107
	gene_12544.t1	putative carboxylesterase type b protein	PHI:9144	FgAP2s_(FGSG_02015)	I1REC8	1.16e-47	Fusarium_graminearum	reduced_virulence	30.443	519	295
	gene_12587.t1	complex I intermediate-associated protein 30	PHI:6644	CIA30	J4KNV2	9.7e-32	Beauveria_bassiana	increased_virulence_(hypervirulence)	37.5	200	102
	gene_12598.t1	25 kDa protein elicitor	PHI:2342	BeNEP2	Q0E7H7	4.24e-42	Botrytis_elliptica	unaffected_pathogenicity	37.849	251	135
	gene_12610.t1	Polysaccharide monooxygenase Cel61a	PHI:1575	GzOB015	I1RIQ3	5.03e-33	Fusarium_graminearum	unaffected_pathogenicity	44.97	169	87
	gene_12627.t1	minor extracellular protease vpr	PHI:8858	VdSSEP1_(VDAG-08100)	G2XD68	0	Verticillium_dahliae	reduced_virulence	39.913	922	452
	gene_12715.t1	FAD binding domain-containing protein	PHI:1046	CTB5	A0ST43	4.37e-43	Cercospora_nicotianae	reduced_virulence	26.596	470	312
	gene_12811.t1	endo-beta-1,6-glucanase	PHI:323	VFGLU1	Q7ZA48	2.79e-57	Lecanicillium_fungicola	reduced_virulence	32.319	427	207
	gene_12872.t1	FAD binding domain-containing protein	PHI:3347	sol5	D7UQ40	3.25e-08	Alternaria_solani	unaffected_pathogenicity	25.434	173	115
	gene_12904.t1	endoglucanase II	PHI:3378	Plegl1	G9JLA8	9.56e-28	Pseudopyrenochaeta_lycopersici	unaffected_pathogenicity	42.331	163	74
	gene_12920.t1	acetyl esterase	PHI:7466	VvPlpA	E8VX91	3.83e-06	Vibrio_vulnificus	reduced_virulence	21.222	311	186
	gene_12960.t1	carbohydrate-binding module family 1 protein	PHI:3216	MoCDIP4	G4MVX4	1.34e-30	Magnaporthe_oryzae	effector_(plant_avirulence_determinant)	31.597	288	147
	gene_12966.t1	hypothetical protein UCDDA912_g08487	PHI:10749	CLU5d_(GLRG_04689)	E3QFA7	7.91e-14	Colletotrichum_graminicola	reduced_virulence	54.839	62	28
	gene_12974.t1	carbohydrate esterase family 1 protein	PHI:2452	FAED1	I1S2N6	6.12e-48	Fusarium_graminearum	unaffected_pathogenicity	41.629	221	109
	gene_13007.t1	MFP1 protein	PHI:4231	MoFLP1	G5EHM3	7.28e-37	Magnaporthe_oryzae	reduced_virulence	32.095	296	186
	gene_13067.t1	glycoside hydrolase family 1 protein	PHI:10370	BcBGL6_(BCIN_10g02650)	A0A384JUP3	7.8e-69	Botrytis_cinerea	reduced_virulence	32.041	490	277
	gene_13070.t1	putative beta-lactamase family	PHI:6506	clbP	Q0P7K6	2.18e-07	Escherichia_coli	reduced_virulence	23.596	267	144
	gene_13150.t1	pectin lyase-like protein	PHI:3226	Pnl1	T2C7K6	1.54e-56	Penicillium_digitatum	reduced_virulence	38.261	345	191
	gene_13269.t1	alpha/beta-hydrolase	PHI:2032	VTL1	G4NGA7	2.21e-35	Magnaporthe_oryzae	unaffected_pathogenicity	28.785	469	272
	gene_13312.t1	probable lysophospholipase precursor	PHI:3600	plb1	Q8TG07	1.31e-78	Candida_glabrata	unaffected_pathogenicity	31.1	582	344
	gene_13334.t1	putative glucose sorbosone dehydrogenase protein	PHI:4717	PA2414	Q9I167	1.05e-08	Pseudomonas_aeruginosa	reduced_virulence	21.564	422	242
	gene_13363.t1	penicillin-binding protein	PHI:4692	pbpX	Q8Y9I8	6.99e-11	Listeria_monocytogenes	reduced_virulence	25.789	190	117
	gene_13366.t1	WSC-domain-containing protein	PHI:5393	GLX	A0A016PTV5	7.63e-12	Fusarium_graminearum	reduced_virulence	38.571	70	43
	gene_13370.t1	polysaccharide lyase family 1 protein	PHI:222	PELB	O59939	7.57e-42	Colletotrichum_gloeosporioides	reduced_virulence	36.641	262	144
	gene_13379.t1	acid protease	PHI:6785__PHI:6791__PHI:6813	sap3	P0CY29	3.56e-35	Candida_albicans	reduced_virulence__unaffected_pathogenicity	31.926	379	222
	gene_13419.t1	glycoside hydrolase family 13 protein	PHI:9246	malS	Q8Z2C1	7.11e-24	Salmonella_enterica	reduced_virulence	28.767	292	132
	gene_13466.t1	alkaline proteinase	PHI:5898	FGSG_03315	I1RHQ4	3.24e-139	Fusarium_graminearum	unaffected_pathogenicity	56.522	391	148
	gene_13494.t1	putative glycoside hydrolase family 32 protein	PHI:7281	PsINV	A0A192GP70	1.18e-07	Puccinia_striiformis	reduced_virulence	28.916	166	94
	gene_13505.t1	putative beta-glucosidase M	PHI:24	Avenacinase	Q00903	0	Gaeumannomyces_graminis	unaffected_pathogenicity__loss_of_pathogenicity	43.69	840	386
	gene_13522.t1	berberine-like protein	PHI:3347	sol5	D7UQ40	2.35e-11	Alternaria_solani	unaffected_pathogenicity	31.548	168	95
	gene_13575.t1	putative subtilisin-like serine protease pr1c	PHI:5899	FGSG_06572	I1RR60	0	Fusarium_graminearum	unaffected_pathogenicity	42.582	883	451
	gene_13584.t1	cutinase, putative	PHI:2849	cutA	Q99174	3.97e-44	Fusarium_solani	unaffected_pathogenicity	41.395	215	116
	gene_13608.t1	glycosyl hydrolase family 43 protein	PHI:9236	CdPpiB_(CD630_00330)	Q18CB9	2.15e-08	Clostridioides_difficile	increased_virulence_(hypervirulence)	19.268	519	342
	gene_13639.t1	Versicolorin B synthase	PHI:9126	bab2_0277	Q2YIV2	2.05e-46	Brucella_abortus	reduced_virulence	27.517	596	353
	gene_13694.t1	Tripeptidyl-peptidase sed2	PHI:5901	FGSG_03072	I1RH33	5.15e-126	Fusarium_graminearum	unaffected_pathogenicity	39.897	584	305
	gene_13700.t1	Tyrosinase-like protein orsC	PHI:1087	FGSG_04510	I1RKU0	3.38e-28	Fusarium_graminearum	unaffected_pathogenicity	27.964	329	193
	gene_13722.t1	putative gas1-like protein	PHI:256	GAS1	Q96TN6	1.47e-27	Magnaporthe_oryzae	reduced_virulence	35.102	245	141
	gene_13746.t1	GMC oxidoreductase	PHI:10364	BCIN_03g01540	A0A384JBE1	8.43e-143	Botrytis_cinerea	reduced_virulence	43.239	599	306
	gene_13750.t1	Endoglucanase EG-II	PHI:547	CEL5A	Q6IVV6	3.52e-36	Botrytis_cinerea	unaffected_pathogenicity	29.73	259	170
	gene_13753.t1	aspartic proteinase	PHI:9400	RI_SAPP1_(CPAR2_102410)	G8B6X1	4.76e-43	Candida_parapsilosis	unaffected_pathogenicity__reduced_virulence	33.611	360	199
	gene_13775.t1	pectin lyase E	PHI:3226	pnl1	T2C7K6	1.77e-85	Penicillium_digitatum	reduced_virulence	43.646	362	190
	gene_13817.t1	soluble quino protein glucose dehydrogenase	PHI:4717	PA2414	Q9I167	4.1e-07	Pseudomonas_aeruginosa	reduced_virulence	35.185	108	56
	gene_13892.t1	alkaline serine protease Alp1	PHI:5898	FGSG_03315	I1RHQ4	8.41e-96	Fusarium_graminearum	unaffected_pathogenicity	46.015	389	186
	gene_13936.t1	arginase family protein	PHI:9150	speB	P60651	3.08e-47	Escherichia_coli	reduced_virulence__unaffected_pathogenicity	36.972	284	148
	gene_14006.t1	amine oxidase catalytic domain-containing protein	PHI:2171	Peroxisomal_copper_amine_oxidase	G4NJD1	1.68e-06	Magnaporthe_oryzae	reduced_virulence	19.847	262	184
	gene_14024.t1	lytic polysaccharide monooxygenase	PHI:1575	GzOB015	I1RIQ3	1.99e-59	Fusarium_graminearum	unaffected_pathogenicity	47.162	229	110
	gene_14102.t1	Para-nitrobenzyl esterase	PHI:9144	FgAP2s_(FGSG_02015)	I1REC8	1.77e-30	Fusarium_graminearum	reduced_virulence	26.653	484	271
	gene_14197.t1	hypothetical protein VSDG_07681	PHI:3214	MoCDIP2	G4MML4	1.22e-07	Magnaporthe_oryzae	unaffected_pathogenicity	27.957	93	65
	gene_14214.t1	heme peroxidase	PHI:5186	MoAPX2	G4MZ98	5.03e-60	Magnaporthe_oryzae	reduced_virulence	39.506	324	178
	gene_14252.t1	Acetylxylan esterase	PHI:407	PBC1	Q9Y7G8	4.86e-07	Pyrenopeziza_brassicae	loss_of_pathogenicity	27.778	126	74
	gene_14279.t1	glycosyl hydrolase family 61-domain-containing protein	PHI:3378	Plegl1	G9JLA8	4.84e-19	Pseudopyrenochaeta_lycopersici	unaffected_pathogenicity	31.863	204	114
	gene_14322.t1	alpha/beta-hydrolase	PHI:9144	FgAP2s_(FGSG_02015)	I1REC8	3.22e-52	Fusarium_graminearum	reduced_virulence	31.452	496	275
	gene_14357.t1	putative fungistatic metabolite	PHI:5186	MoAPX2	G4MZ98	5.65e-27	Magnaporthe_oryzae	reduced_virulence	32.71	214	118
	gene_14359.t1	carboxypeptidase S1	PHI:7257	Rs-scp-1	A0A068B0X0	7.55e-22	Radopholus_similis	reduced_virulence	30.317	221	104
	gene_14399.t1	Cell wall mannoprotein 1	PHI:10885	BbCwp_(BBA_03493)	J5JS08	5.78e-14	Beauveria_bassiana	reduced_virulence	36.313	179	107
	gene_14406.t1	Thermolabile hemolysin	PHI:4010	Plp	Q4ZHV5	6.07e-06	Vibrio_anguillarum	unaffected_pathogenicity	24.296	284	171
	gene_14452.t1	Serine carboxypeptidase	PHI:7257	Rs-scp-1	A0A068B0X0	1.24e-19	Radopholus_similis	reduced_virulence	22.202	554	293
	gene_14453.t1	glycosyl hydrolase family 61	PHI:3378	Plegl1	G9JLA8	8.39e-30	Pseudopyrenochaeta_lycopersici	unaffected_pathogenicity	38.053	226	122
	gene_14467.t1	GPI-anchored cell wall beta-1,3-endoglucanase EglC	PHI:10433	BcEG_(Bcin09g00200)	A0A384JRK6	2.63e-88	Botrytis_cinerea	unaffected_pathogenicity__reduced_virulence	50	292	138
	gene_14479.t1	laccase TilA	PHI:2700	lac2	J7MF98	2.79e-85	Colletotrichum_orbiculare	reduced_virulence	31.518	606	365
	gene_14487.t1	histidine acid phosphatase	PHI:6125__PHI:5716	FGSG_03402__ScOrtholog_PHO11	I1RHY5	0	Fusarium_graminearum	unaffected_pathogenicity	63.656	454	156
	gene_14495.t1	choline dehydrogenase	PHI:9126	bab2_0277	Q2YIV2	5.49e-67	Brucella_abortus	reduced_virulence	33.221	593	323
	gene_14513.t1	glycosyl hydrolase family 18	PHI:144	CHT42	O59928	3.35e-118	Trichoderma_virens	reduced_virulence	46.269	402	198
	gene_14526.t1	pepsinogen c	PHI:697	ugt51E1	Q8NJS2	6.41e-18	Leptosphaeria_maculans	unaffected_pathogenicity	27.485	342	203
	gene_14537.t1	Minor extracellular protease vpr	PHI:8858	VdSSEP1_(VDAG-08100)	G2XD68	4.85e-34	Verticillium_dahliae	reduced_virulence	27.647	510	276
	gene_14581.t1	putative wsc domain containing protein	PHI:5393	GLX	A0A0E0SJJ3	1.06e-06	Fusarium_graminearum	reduced_virulence	34.444	90	53
	gene_14584.t1	putative mac1 interacting protein 1	PHI:3214	MoCDIP2	G4MML4	2.47e-31	Magnaporthe_oryzae	unaffected_pathogenicity	45.946	148	69
	gene_14594.t1	Dehydrogenase xptC	PHI:9126	bab2_0277	Q2YIV2	5.53e-63	Brucella_abortus	reduced_virulence	29.711	589	348
	gene_14649.t1	Endoglucanase gh5-1	PHI:547	CEL5A	Q6IVV6	2.22e-123	Botrytis_cinerea	unaffected_pathogenicity	56.436	303	127
	gene_14651.t1	scp-like extracellular protein	PHI:7651	FgPR-IL-4	I1RHQ1	7.98e-42	Fusarium_graminearum	reduced_virulence	42.18	211	101
	gene_14678.t1	Fasciclin-domain-containing protein	PHI:4231	MoFLP1	G5EHM3	3.92e-46	Magnaporthe_oryzae	reduced_virulence	38.235	306	168
	gene_14681.t1	glycoside hydrolase family 28 protein	PHI:2817	Aapg1	Q9C4A0	2.55e-161	Alternaria_alternata	unaffected_pathogenicity	70.857	350	98
	gene_14687.t1	aminopeptidase Y	PHI:7312	ScpA	P15926	4.35e-06	Streptococcus_pyogenes	unaffected_pathogenicity	47.917	48	24
	gene_14795.t1	FAD-linked oxidoreductase ZEB1	PHI:716	ZEB1	Q2VLJ1	8.44e-99	Fusarium_graminearum	unaffected_pathogenicity	35.13	575	327
	gene_14817.t1	chloroperoxidase-like protein	PHI:5188	MoHPX1	G4N3U4	1.53e-44	Magnaporthe_oryzae	reduced_virulence	41.15	226	119
	gene_14820.t1	Subtilisin DY	PHI:5900	FGSG_11472	I1S3S6	6.28e-96	Fusarium_graminearum	unaffected_pathogenicity	48.974	341	158
	gene_14864.t1	amine oxidase	PHI:1503	GzHMG035	I1S828	9.29e-29	Fusarium_graminearum	unaffected_pathogenicity	29.339	242	150
	gene_14933.t1	Xyloglucan-specific endo-beta-1,4-glucanase A	PHI:6868	PsXEG1	G4ZHR2	1.56e-73	Phytophthora_sojae	effector_(plant_avirulence_determinant)	53.846	208	93
	gene_15123.t1	periplasmic trehalase	PHI:7228	tre1	Q8J0H8	0	Magnaporthe_oryzae	unaffected_pathogenicity	53.651	671	297
	gene_15187.t1	cutinase	PHI:2849	cutA	Q99174	1.44e-72	Fusarium_solani	unaffected_pathogenicity	51.073	233	103
	gene_15202.t1	superoxide dismutase	PHI:383__PHI:8749	SOD5__sod5	Q5AD07	2.36e-25	Candida_albicans	loss_of_pathogenicity__reduced_virulence	36.957	138	81
	gene_15303.t1	Neutral protease 2-like protein	PHI:2830	AVR-Pita1JB	C1KJG7	1.31e-10	Magnaporthe_oryzae	effector_(plant_avirulence_determinant)	25	188	130
	gene_15314.t1	necrosis-and ethylene-inducing protein-like protein 1 precursor	PHI:2442	MgNLP	F9XQ56	6.38e-91	Zymoseptoria_tritici	unaffected_pathogenicity	58.986	217	85
	gene_15316.t1	Cuticle-degrading protease	PHI:9534	pr1A_(MAA_05675)	E9F076	1.31e-105	Metarhizium_robertsii	unaffected_pathogenicity__reduced_virulence	44.472	407	165
	gene_15324.t1	extracellular dihydrogeodin oxidase/laccase	PHI:552	BcLCC2	Q96WM9	2.35e-169	Botrytis_cinerea	unaffected_pathogenicity	45.695	604	274
	gene_15328.t1	putative 1,4-beta-D-glucan cellobiohydrolase B	PHI:566	cel2	Q9C1F9	4.27e-85	Bipolaris_zeicola	unaffected_pathogenicity	38.293	457	226
	gene_15336.t1	parallel beta-helix repeat protein	PHI:3213	MoCDIP1	G4N8Y3	0	Magnaporthe_oryzae	effector_(plant_avirulence_determinant)	79.437	355	72
	gene_15399.t1	RmlC-like cupin domain-containing protein	PHI:7703	VEDA_05193	A0A290WGZ0	2.05e-89	Verticillium_dahliae	reduced_virulence__unaffected_pathogenicity	40.789	380	213
	gene_15402.t1	acetylxylan esterase	PHI:3216	MoCDIP4	G4MVX4	1.03e-09	Magnaporthe_oryzae	effector_(plant_avirulence_determinant)	67.647	34	11
	gene_15409.t1	carbohydrate esterase family 8 [	PHI:278__PHI:1028	BCPME1__bcpme1	Q9C2Y1	1.02e-90	Botrytis_cinerea	unaffected_pathogenicity__reduced_virulence	46.991	349	159
	gene_15424.t1	cutinase	PHI:2383	MfCUT1	Q2VF46	4.65e-24	Monilinia_fructicola	increased_virulence_(hypervirulence)	43.902	123	56
	gene_15435.t1	family 61 endoglucanase	PHI:1581	GzOB021	I1RPX8	5.79e-25	Fusarium_graminearum	unaffected_pathogenicity	33.5	200	116
	gene_15459.t1	putative sterigmatocystin biosynthesis peroxidase stcC	PHI:5188	MoHPX1	G4N3U4	7.2e-37	Magnaporthe_oryzae	reduced_virulence	39.815	216	116
	gene_15487.t1	putative pectate lyase b	PHI:2476	CcpelA	G8AA67	8.63e-61	Colletotrichum_coccodes	reduced_virulence__increased_virulence_(hypervirulence)	43.902	287	135
	gene_15501.t1	carboxypeptidase S1	PHI:7257	Rs-scp-1	A0A068B0X0	1.32e-30	Radopholus_similis	reduced_virulence	24.249	466	263
	gene_15508.t1	Extracellular metalloprotease	PHI:479	MEP1	C5P3X6	2.41e-61	Coccidioides_posadasii	reduced_virulence	41.367	278	143
	gene_15513.t1	Minor extracellular protease vpr	PHI:5899	FGSG_06572	I1RR60	0	Fusarium_graminearum	unaffected_pathogenicity	39.438	890	499
	gene_15615.t1	Tripeptidyl-peptidase sed2	PHI:5902	FGSG_10343	I1S0V3	2.07e-108	Fusarium_graminearum	unaffected_pathogenicity	35.68	625	352
	gene_15660.t1	carbohydrate esterase family 3 protein	PHI:8606	BcXyl1	A0A384JRT5	4.08e-11	Botrytis_cinerea	reduced_virulence	28.205	195	120
	gene_15710.t1	beta-glucanosyltransferase gel2	PHI:434	GEL2	P0C954	7.62e-165	Aspergillus_fumigatus	reduced_virulence	53.571	420	192
	gene_15718.t1	related to bromodomain protein BDF1	PHI:3226	pnl1	T2C7K6	3.13e-68	Penicillium_digitatum	reduced_virulence	40.06	332	189
	gene_15747.t1	tripeptidyl peptidase-like protein	PHI:5902	FGSG_10343	I1S0V3	1.26e-97	Fusarium_graminearum	unaffected_pathogenicity	33.223	602	341
	gene_15761.t1	Extracellular membrane protein, CFEM domain protein	PHI:1093	FGSG_02077	I1REI8	1.34e-17	Fusarium_graminearum	reduced_virulence	47.368	76	40
	gene_15763.t1	putative glycoside hydrolase family 61 protein	PHI:1581	GzOB021	I1RPX8	1.99e-87	Fusarium_graminearum	unaffected_pathogenicity	52.5	240	112
	gene_15783.t1	glycoside hydrolase family 74 protein	PHI:2043	XYL-6	Q8NJ73	2.34e-06	Magnaporthe_oryzae	unaffected_pathogenicity	56.25	32	14
	gene_15816.t1	amidase	PHI:4171	iaaH-1	P06618	9.54e-20	Pseudomonas_savastanoi	reduced_virulence	27.424	361	223
	gene_15845.t1	aliphatic nitrilase-like protein	PHI:143	CHT	P32964	1.15e-31	Microdochium_sorghi	unaffected_pathogenicity	31.739	230	127
	gene_15864.t1	Thioredoxin-like protein	PHI:2644	Thioredoxin_1	P0AA28	1.99e-16	Salmonella_enterica	reduced_virulence	38.889	72	42
	gene_15883.t1	Alpha/Beta hydrolase protein	PHI:7257	Rs-scp-1	A0A068B0X0	3.47e-20	Radopholus_similis	reduced_virulence	23.529	510	270
	gene_15899.t1	cytochrome b2	PHI:8646	FgLDHL2_(FGSG_16220)	A0A0E0S4Y7	1.59e-55	Fusarium_graminearum	reduced_virulence	29.275	386	224
	gene_15950.t1	glucooligosaccharide oxidase	PHI:3347	sol5	D7UQ40	8.67e-12	Alternaria_solani	unaffected_pathogenicity	29.435	248	151
	gene_15964.t1	FAD binding domain-containing protein	PHI:716	ZEB1	Q2VLJ1	3.66e-105	Fusarium_graminearum	unaffected_pathogenicity	35.145	552	325
	gene_15966.t1	Bicupin, oxalate decarboxylase/oxidase	PHI:4509	Ss-odc2	A7EZM9	2.72e-99	Sclerotinia_sclerotiorum	reduced_virulence	43.646	362	192
	gene_15973.t1	putative beta-galactosidase b	PHI:4076	BgaC	A4VTH6	1.07e-27	Streptococcus_suis	unaffected_pathogenicity	28.49	351	203
	gene_16010.t1	Carbohydrate esterase family 5 protein	PHI:2383	MfCUT1	Q2VF46	2.32e-29	Monilinia_fructicola	increased_virulence_(hypervirulence)	41.111	180	92
	gene_16059.t1	lytic polysaccharide monooxygenase	PHI:3216	MoCDIP4	G4MVX4	3.52e-25	Magnaporthe_oryzae	effector_(plant_avirulence_determinant)	34.3	207	123
	gene_16074.t1	glutamyl-trna subunit a	PHI:4171	iaaH-1	P06618	6.3e-09	Pseudomonas_savastanoi	reduced_virulence	33.742	163	100
	gene_16100.t1	acid alpha-amylase	PHI:9246	malS	Q8Z2C1	3.16e-19	Salmonella_enterica	reduced_virulence	24.837	306	158
	gene_16105.t1	glycoside hydrolase family 1 protein	PHI:6501	BglA3	A0A0H2ZQ21	1.54e-33	Streptococcus_pneumoniae	reduced_virulence	28.302	477	269
	gene_16158.t1	Putative lipase precursor	PHI:541	LIP1	Q5XTQ4	1.51e-21	Botrytis_cinerea	unaffected_pathogenicity	23.775	551	299
	gene_16181.t1	FAD-binding domain-containing protein	PHI:716	ZEB1	Q2VLJ1	2.91e-156	Fusarium_graminearum	unaffected_pathogenicity	41.003	578	320
	gene_16206.t1	putative multicopper oxidase	PHI:552	BcLCC2	Q96WM9	0	Botrytis_cinerea	unaffected_pathogenicity	47.443	567	273
	gene_16245.t1	putative amidase	PHI:5068	MCC	I1S2C4	9.62e-18	Fusarium_graminearum	reduced_virulence	35.349	215	130
	gene_16279.t1	pectate lyase	PHI:179	PELA	Q04701	4.79e-98	Fusarium_solani	reduced_virulence	59.829	234	90
	gene_16355.t1	glycoside hydrolase family 5 protein	PHI:547	CEL5A	Q6IVV6	5.41e-109	Botrytis_cinerea	unaffected_pathogenicity	51.803	305	126
	gene_16396.t1	pathogenesis related protein	PHI:1132__PHI:2276__PHI:5371	AvrLm4-7__avrLm4	B9ZUL0	2.83e-06	Leptosphaeria_maculans	effector_(plant_avirulence_determinant)	30	100	61
	gene_16500.t1	Aspartic protease	PHI:68	SAP1	P0CY26	6.94e-29	Candida_albicans	reduced_virulence	29.769	346	208
	gene_16501.t1	glycoside hydrolase family 2 protein	PHI:6268__PHI:9897	lacZ	P00722	4.53e-20	Escherichia_coli	reduced_virulence__unaffected_pathogenicity	25.388	516	305
	gene_16664.t1	putative carboxypeptidase 2	PHI:7257	Rs-scp-1	A0A068B0X0	1.35e-20	Radopholus_similis	reduced_virulence	21.896	443	253
	gene_16718.t1	Xylan 1,4-beta-xylosidase	PHI:191	TOM1	Q99324	8.17e-19	Septoria_lycopersici	unaffected_pathogenicity	28.512	242	136
	gene_16720.t1	Concanavalin A-like lectin/glucanase	PHI:6265	Eng1	C0NFK7	1.43e-45	Histoplasma_capsulatum	reduced_virulence	34.828	290	160
	gene_16761.t1	glycosyl hydrolase family protein	PHI:7281	PsINV	A0A192GP70	3.31e-11	Puccinia_striiformis	reduced_virulence	33.526	173	85
	gene_16802.t1	Carboxy-cis,cis-muconate cyclase	PHI:2590__PHI:2611	CMLE	H9C592	1.96e-47	Fusarium_oxysporum	loss_of_pathogenicity	30.548	347	223
	gene_16843.t1	glycoside hydrolase family 3 protein	PHI:24	Avenacinase	Q00903	0	Gaeumannomyces_graminis	unaffected_pathogenicity__loss_of_pathogenicity	42.839	803	385
	gene_16853.t1	related to chloroperoxidase	PHI:5188	MoHPX1	G4N3U4	2.61e-61	Magnaporthe_oryzae	reduced_virulence	45.957	235	119
	gene_16859.t1	carbohydrate-binding module family 1 protein	PHI:3378	Plegl1	G9JLA8	1.88e-25	Pseudopyrenochaeta_lycopersici	unaffected_pathogenicity	35.193	233	129
	gene_17200.t1	FAD-binding domain-containing protein	PHI:1046	CTB5	A0ST43	2.47e-08	Cercospora_nicotianae	reduced_virulence	23.168	423	247
	gene_17262.t1	tripeptidyl-peptidase sed4	PHI:5903	FGSG_12142	I1S5M1	1.62e-123	Fusarium_graminearum	unaffected_pathogenicity	38.935	601	343
	gene_17277.t1	chitin recognition protein	PHI:2388	Chi2	Q4U4T0	8.07e-33	Metarhizium_anisopliae	increased_virulence_(hypervirulence)__reduced_virulence	29.683	347	191
	gene_17311.t1	bacteriodes thetaiotaomicron symbiotic chitinase, putative	PHI:6538	ChiB	Q8YAL3	4.89e-26	Listeria_monocytogenes	reduced_virulence	24.59	427	248
	gene_17313.t1	LysM domain-containing protein	PHI:6832	Vd5LysM	G2X444	2.46e-19	Verticillium_dahliae	effector_(plant_avirulence_determinant)	25.962	312	187
	gene_17314.t1	LysM domain-containing protein	PHI:7376	Blys2	J4URT3	2.5e-127	Beauveria_bassiana	effector_(plant_avirulence_determinant)	47.552	429	168
	gene_17344.t1	putative sterigmatocystin biosynthesis peroxidase stcC	PHI:5188	MoHPX1	G4N3U4	1.3e-37	Magnaporthe_oryzae	reduced_virulence	39.516	248	138
	gene_17410.t1	putative acetylxylan esterase A	PHI:2451	FAEB1	I1S3N8	1.2e-73	Fusarium_graminearum	unaffected_pathogenicity	41.946	298	158
	gene_17434.t1	carbohydrate-binding module family 1 protein	PHI:7555	PITG_01131	D0MSJ4	3.89e-12	Phytophthora_infestans	reduced_virulence	27.66	282	167
	gene_17467.t1	putative poly(3-hydroxybutyrate) depolymerase protein	PHI:2452	FAED1	I1S2N6	1.33e-07	Fusarium_graminearum	unaffected_pathogenicity	24.038	208	129
	gene_17488.t1	hypothetical protein [Snodgrassella alvi]	PHI:4668	bpaC	Q63UH1	6.53e-12	Burkholderia_pseudomallei	reduced_virulence	33.921	227	137
	gene_17503.t1	heme peroxidase	PHI:5187	MoCCP1	A4QVH4	6.79e-08	Magnaporthe_oryzae	reduced_virulence	27.742	155	93
	gene_17511.t1	multicopper oxidase-domain-containing protein	PHI:552	BcLCC2	Q96WM9	2.71e-177	Botrytis_cinerea	unaffected_pathogenicity	46.404	584	287
	gene_17537.t1	Exopolygalacturonase X	PHI:115	PGX1	Q00359	1.46e-35	Bipolaris_zeicola	unaffected_pathogenicity	41.753	194	84
	gene_17588.t1	Versicolorin B synthase	PHI:9126	bab2_0277	Q2YIV2	8.57e-21	Brucella_abortus	reduced_virulence	28.253	269	135
	gene_17600.t1	metalloprotease MEP1	PHI:479	MEP1	C5P3X6	7.24e-51	Coccidioides_posadasii	reduced_virulence	40.928	237	120
	gene_17621.t1	Lysophospholipase	PHI:3600	plb1	Q8TG07	9.37e-169	Candida_glabrata	unaffected_pathogenicity	45.101	592	302
	gene_17624.t1	GMC oxidoreductase	PHI:9126	bab2_0277	Q2YIV2	6.02e-60	Brucella_abortus	reduced_virulence	30.486	597	341
	gene_17648.t1	FAD/FMN-containing isoamyl alcohol oxidase-like protein MreA	PHI:716	ZEB1	Q2VLJ1	1.27e-88	Fusarium_graminearum	unaffected_pathogenicity	32.082	586	341
	gene_17672.t1	aspartic peptidase domain-containing protein	PHI:7928	Cgyps4	Q6FVH9	9.51e-22	Candida_glabrata	reduced_virulence__unaffected_pathogenicity	24.174	484	271
	gene_17679.t1	secreted aspartic proteinase precursor	PHI:9546	BbepnL-1_(BBA_07766)	J4UIJ0	4.11e-67	Beauveria_bassiana	reduced_virulence	38.617	347	191
	gene_17693.t1	fungal cellulose binding domain-containing protein	PHI:3216	MoCDIP4	G4MVX4	2.53e-28	Magnaporthe_oryzae	effector_(plant_avirulence_determinant)	34.722	216	123
	gene_17713.t1	putative pectin lyase A	PHI:3226	pnl1	T2C7K6	4.65e-128	Penicillium_digitatum	reduced_virulence	57.057	333	142
	gene_17762.t1	Versatile peroxidase VPL2	PHI:5186	MoAPX2	G4MZ98	1.38e-09	Magnaporthe_oryzae	reduced_virulence	29.31	174	101
	gene_17776.t1	carboxylesterase estA	PHI:2032	VTL1	G4NGA7	1.32e-126	Magnaporthe_oryzae	unaffected_pathogenicity	42.188	512	262
	gene_17787.t1	aspartic-type endopeptidase (OpsB)	PHI:6785__PHI:6791__PHI:6813	sap3	P0CY29	1.61e-32	Candida_albicans	reduced_virulence__unaffected_pathogenicity	27.979	386	219
	gene_17788.t1	triacylglycerol lipase V precursor	PHI:9144	FgAP2s_(FGSG_02015)	I1REC8	4.29e-85	Fusarium_graminearum	reduced_virulence	40.043	467	235
	gene_17819.t1	extracellular elastinolytic metalloproteinase	PHI:4973	MEP4	Q6WIH1	6.86e-160	Trichophyton_mentagrophytes	reduced_virulence	42.349	647	337
	gene_17870.t1	Lipase 3	PHI:541	LIP1	Q5XTQ4	1.28e-86	Botrytis_cinerea	unaffected_pathogenicity	34.622	595	324
	gene_17893.t1	glycoside hydrolase family 28 protein	PHI:4880	pgx6	A0A0C4DHY4	3.41e-11	Fusarium_oxysporum	unaffected_pathogenicity__reduced_virulence	23.348	227	154
	gene_17901.t1	pectin lyase	PHI:3226	pnl1	T2C7K6	5.47e-122	Penicillium_digitatum	reduced_virulence	50.376	399	169
	gene_17902.t1	pectate lyase	PHI:179	PELA	Q04701	7.25e-59	Fusarium_solani	reduced_virulence	49.545	220	100
	gene_17914.t1	protein precursor	PHI:2450	ToxB	Q8J0U6	3.03e-07	Pyrenophora_tritici-repentis	reduced_virulence	35.556	90	49
	gene_18001.t1	related to mixed-linked glucanase precursor MLG1	PHI:6265	Eng1	C0NFK7	1.36e-53	Histoplasma_capsulatum	reduced_virulence	37.113	291	164
	gene_18027.t1	Allergen Pen n 13	PHI:5894	FGSG_10595	I1S1J0	3.59e-16	Fusarium_graminearum	unaffected_pathogenicity	30.677	251	153
	gene_18048.t1	Glycosyl hydrolase family 3 N terminal domain-containing protein	PHI:191	TOM1	Q99324	0	Septoria_lycopersici	unaffected_pathogenicity	64.865	777	203
	gene_18084.t1	FAD-binding domain-containing protein	PHI:716	ZEB1	Q2VLJ1	2.74e-111	Fusarium_graminearum	unaffected_pathogenicity	37.608	577	324
	gene_18093.t1	1,3-beta-glucanosyltransferase	PHI:6713	gel3	G4MWC3	0	Magnaporthe_oryzae	unaffected_pathogenicity__loss_of_pathogenicity	64.957	468	158
	gene_18236.t1	putative pectate lyase B	PHI:2476	CcpelA	G8AA67	1.53e-110	Colletotrichum_coccodes	reduced_virulence__increased_virulence_(hypervirulence)	59.386	293	117
	gene_18266.t1	Di-copper centre-containing protein	PHI:1087	FGSG_04510	I1RKU0	4.95e-30	Fusarium_graminearum	unaffected_pathogenicity	29.467	319	193
	gene_18287.t1	putative fad binding domain protein	PHI:1046	CTB5	A0ST43	3.33e-16	Cercospora_nicotianae	reduced_virulence	30.811	185	112
	* Accession number of top hits in PHI-base by BLASTP
	D. caulivora Gene_id of effectors	Description	Phi-base*	Gene name	UniProt Accession	evalue	Pathogen species	mutant phenotype	% identity	alignment length	mismatches
	gene_00298.t1	putative sterigmatocystin biosynthesis peroxidase stcC	PHI:5188	MoHPX1	G4N3U4	3.39e-42	Magnaporthe_oryzae	reduced_virulence	39.749	239	137
	gene_02241.t1	glycoside hydrolase family 11 protein	PHI:573	XYL3	Q00351	6.48e-93	Bipolaris_zeicola	unaffected_pathogenicity	59.375	224	85
	gene_03611.t1	xylanase G1	PHI:546	XYN11A	Q2LMP0	1.55e-76	Botrytis_cinerea	reduced_virulence	59.33	209	79
	gene_04302.t1	glycoside hydrolase	PHI:3378	Plegl1	G9JLA8	1.13e-26	Pseudopyrenochaeta_lycopersici	unaffected_pathogenicity	33.628	226	133
	gene_04349.t1	pectate lyase	PHI:179	PELA	Q04701	1.85e-65	Fusarium_solani	reduced_virulence	47.345	226	112
	gene_06825.t1	carbohydrate-binding module family 50 protein	PHI:7381	Blys8	J4KL74	4.7e-46	Beauveria_bassiana	unaffected_pathogenicity	40.467	257	135
	gene_06858.t1	polysaccharide lyase family 3 protein	PHI:179	PELA	Q04701	1.61e-63	Fusarium_solani	reduced_virulence	48.858	219	106
	gene_10290.t1	cellulose binding CEL1	PHI:3216	MoCDIP4	G4MVX4	2.85e-36	Magnaporthe_oryzae	effector_(plant_avirulence_determinant)	43.396	212	101
	gene_10706.t1	chitin deacetylase	PHI:3972	CDA	L2FHG9	4.47e-40	Colletotrichum_gloeosporioides	unaffected_pathogenicity	37.209	215	121
	gene_11072.t1	intracellular hyphae protein 1	PHI:2404	SLP_1	G4N906	8.74e-33	Magnaporthe_oryzae	effector_(plant_avirulence_determinant)	48.507	134	63
	gene_13672.t1	putative pectate lyase F	PHI:180	PELD	Q00845	9.91e-67	Fusarium_solani	reduced_virulence	52.273	220	95
	gene_14719.t1	pectate lyase	PHI:179	PELA	Q04701	3.28e-81	Fusarium_solani	reduced_virulence	53.138	239	106
	gene_15441.t1	intracellular hyphae protein 1	PHI:2404	SLP_1	G4N906	1.55e-32	Magnaporthe_oryzae	effector_(plant_avirulence_determinant)	43.046	151	82
	gene_15884.t1	fungal hydrophobin	PHI:458	MHP1	O94196	3.53e-16	Magnaporthe_oryzae	reduced_virulence	37.719	114	55
	gene_16222.t1	pectate lyase F	PHI:180	PELD	Q00845	3.55e-93	Fusarium_solani	reduced_virulence	60	235	84
	gene_17261.t1	carbohydrate-binding module family 1 protein	PHI:3216	MoCDIP4	G4MVX4	2.79e-36	Magnaporthe_oryzae	effector_(plant_avirulence_determinant)	35.179	307	152
	gene_17971.t1	putative 1,4-beta-D-glucan cellobiohydrolase A	PHI:566	cel2	Q9C1F9	4.45e-83	Bipolaris_zeicola	unaffected_pathogenicity	37.086	453	226
	* Accession number of top hits in PHI-base by BLASTP
