# Supplementary material for: Comparative genomics of plant pathogenic Diaporthe species and transcriptomics of Diaporthe caulivora during host infection reveal insights into pathogenic strategies of the genus
Source: BMC Genomics. 2022 Mar 3;23:175. doi: 10.1186/s12864-022-08413-y (PMC8896106; doi:10.1186/s12864-022-08413-y)
Supplement: Supplementary file 10 — Additional file 10. Effectors candidates in Diaporthe secretomes shared with one or more Diaporthe species or present only in one species. [file 12864_2022_8413_MOESM10_ESM.xlsx]

## Sheet: D. caulivora
	Additional File 10: Effectors candidates in Diaporthe secretomes shared with one or more Diaporthe species or present only in one species.
	Seq_id of shared genes	Description	EffectorP v3.0 location	EffectorP v3.0 Probability
	gene_00298.t1	putative sterigmatocystin biosynthesis peroxidase stcC	Apoplastic	0.821
	gene_00848.t1	putative secreted protein	Apoplastic	0.91
	gene_00902.t1	hypothetical protein DHEL01_v201894	Apoplastic	0.832
	gene_01047.t1	hypothetical protein DHEL01_v205906	Apoplastic	0.949
	gene_01189.t1	peptidase A4 family protein	Apoplastic	0.845
	gene_01596.t1	hypothetical protein UCDDA912_g10552	Apoplastic	0.937
	gene_01625.t1	hypothetical protein UCDDA912_g09501	Apoplastic	0.888
	gene_01905.t1	putative proline-rich antigen	Apoplastic	0.813
	gene_02098.t1	hypothetical protein DHEL01_v211173	Apoplastic	0.86
	gene_02171.t1	hypothetical protein UCDDA912_g06859	Apoplastic	0.806
	gene_02183.t1	putative cytochrome p450	Apoplastic	0.827
	gene_02241.t1	glycoside hydrolase family 11 protein	Apoplastic	0.815
	gene_02294.t1	hypothetical protein UCDDA912_g08144	Cytoplasmic	0.801
	gene_02385.t1	hypothetical protein UCDDA912_g07526	Apoplastic	0.884
	gene_02806.t1	hypothetical protein UCDDA912_g01923	Apoplastic	0.905
	gene_03094.t1	hypothetical protein UCDDA912_g08758	Apoplastic	0.827
	gene_03609.t1	hypothetical protein UCDDA912_g08211	Apoplastic	0.977
	gene_03611.t1	xylanase G1	Apoplastic	0.96
	gene_03716.t1	hypothetical protein IE81DRAFT_238318	Apoplastic	0.945
	gene_03836.t1	hypothetical protein UCDDA912_g08268	Apoplastic	0.93
	gene_03858.t1	hypothetical protein DL98DRAFT_3619	Apoplastic	0.87
	gene_04100.t1	putative glutamine-serine-proline rich	Apoplastic	0.889
	gene_04114.t1	hypothetical protein VP1G_06239	Apoplastic	0.871
	gene_04186.t1	axe1 cleaves acetyl side chain groups acetyl xylan	Apoplastic	0.863
	gene_04302.t1	glycoside hydrolase	Apoplastic	0.863
	gene_04349.t1	pectate lyase	Apoplastic	0.808
	gene_04352.t1	hypothetical protein P154DRAFT_381873, partial	Apoplastic	0.85
	gene_04576.t1	hypothetical protein DHEL01_v212810	Apoplastic	0.934
	gene_04686.t1	hypothetical protein VM1G_09196	Apoplastic	0.891
	gene_04691.t1	uncharacterized protein INS49_012633 [Diaporthe citri]	Apoplastic	0.896
	gene_04778.t1	hypothetical protein UCDDA912_g07651	Apoplastic	0.885
	gene_05507.t1	hypothetical protein DHEL01_v209281	Apoplastic	0.874
	gene_05740.t1	hypothetical protein CB0940_12230	Apoplastic	0.882
	gene_05824.t1	hypothetical protein BD289DRAFT_235137	Cytoplasmic	0.851
	gene_06025.t1	hypothetical protein DHEL01_v209697	Apoplastic	0.843
	gene_06135.t1	putative bys1 domain protein	Apoplastic	0.883
	gene_06289.t1	hypothetical protein DHEL01_v210009	Apoplastic	0.885
	gene_06327.t1	hypothetical protein UCDDA912_g03362	Apoplastic	0.81
	gene_06387.t1	hypothetical protein UCDDA912_g03346	Cytoplasmic	0.846
	gene_06858.t1	polysaccharide lyase family 3 protein	Apoplastic	0.884
	gene_06939.t1	hypothetical protein KVR01_013245 [Diaporthe batatas]	Cytoplasmic	0.823
	gene_06990.t1	hypothetical protein BS50DRAFT_502972	Apoplastic	0.889
	gene_07000.t1	peptidase S41 family protein	Apoplastic	0.927
	gene_07118.t1	hypothetical protein UCDDA912_g07538	Apoplastic	0.963
	gene_07261.t1	uncharacterized protein K452DRAFT_322868	Apoplastic	0.948
	gene_08029.t1	predicted protein	Apoplastic	0.893
	gene_08401.t1	hypothetical protein DHEL01_v202110	Apoplastic	0.877
	gene_08817.t1	hypothetical protein UCDDA912_g05111	Apoplastic	0.87
	gene_08905.t1	Poly(rC)-binding protein 4	Apoplastic	0.877
	gene_09133.t1	hypothetical protein UCDDA912_g07081	Apoplastic	0.813
	gene_09417.t1	hypothetical protein VMCG_01052	Apoplastic	0.837
	gene_10197.t1	hypothetical protein UCDDA912_g04702	Apoplastic	0.992
	gene_10290.t1	cellulose binding CEL1	Apoplastic	0.914
	gene_10411.t1	predicted protein	Apoplastic	0.845
	gene_10612.t1	predicted protein [	Apoplastic	0.854
	gene_10706.t1	chitin deacetylase	Apoplastic	0.827
	gene_11906.t1	hypothetical protein VP1G_11210	Apoplastic	0.815
	gene_11926.t1	secreted protein	Apoplastic	0.839
	gene_12095.t1	hypothetical protein BDV29DRAFT_153040	Apoplastic	0.99
	gene_12384.t1	putative carbohydrate-binding module family 1 protein	Apoplastic	0.834
	gene_13296.t1	small secreted protein	Cytoplasmic	0.832
	gene_13422.t1	biotrophy-associated secreted protein 2	Apoplastic	0.89
	gene_13450.t1	hypothetical protein UCDDA912_g02500	Apoplastic	0.823
	gene_13467.t1	hypothetical protein DPV78_006810	Apoplastic	0.833
	gene_13472.t1	hypothetical protein UCDDA912_g02490	Apoplastic	0.837
	gene_13514.t1	hypothetical protein UCDDA912_g00193	Apoplastic	0.878
	gene_13651.t1	hypothetical protein VPNG_03508	Apoplastic	0.88
	gene_13672.t1	putative pectate lyase F	Apoplastic	0.923
	gene_14083.t1	hypothetical protein PpBr36_04026	Apoplastic	0.88
	gene_14124.t1	hypothetical protein CFIO01_13625	Apoplastic	0.963
	gene_14199.t1	glycoside hydrolase family 45 protein	Apoplastic	0.959
	gene_14304.t1	signal peptide-containing protein	Apoplastic	0.956
	gene_14317.t1	putative alpha-N-acetylglucosaminidase	Apoplastic	0.893
	gene_14328.t1	putative glutamine-serine-proline rich	Apoplastic	0.924
	gene_14459.t1	putative aldehyde dehydrogenase	Apoplastic	0.978
	gene_14593.t1	hypothetical protein UCDDA912_g06500	Apoplastic	0.805
	gene_14719.t1	pectate lyase	Apoplastic	0.933
	gene_15441.t1	intracellular hyphae protein 1	Apoplastic	0.824
	gene_15818.t1	Cell wall glyco protein	Cytoplasmic	0.821
	gene_15884.t1	fungal hydrophobin	Apoplastic	0.921
	gene_15971.t1	hypothetical protein DHEL01_v204239	Apoplastic	0.854
	gene_16032.t1	hypothetical protein DL98DRAFT_590336	Apoplastic	0.852
	gene_16083.t1	hypothetical protein UCDDA912_g09646	Apoplastic	0.844
	gene_16222.t1	pectate lyase F	Apoplastic	0.805
	gene_16550.t1	hypothetical protein DHEL01_v212839	Apoplastic	0.915
	gene_16594.t1	hypothetical protein UCDDA912_g04844	Cytoplasmic	0.868
	gene_16684.t1	unnamed protein product	Apoplastic	0.839
	gene_17150.t1	uncharacterized protein INS49_002203 [Diaporthe citri]	Apoplastic	0.84
	gene_17261.t1	carbohydrate-binding module family 1 protein	Apoplastic	0.823
	gene_17324.t1	Protein CAP22	Apoplastic	0.937
	gene_17379.t1	hypothetical protein UCDDA912_g05007	Apoplastic	0.827
	gene_17587.t1	hypothetical protein DHEL01_v204906	Apoplastic	0.867
	gene_17838.t1	hypothetical protein [Sandaracinus sp.]	Cytoplasmic	0.898
	gene_17840.t1	hypothetical protein GQ607_009148	Apoplastic	0.82
	gene_17971.t1	putative 1,4-beta-D-glucan cellobiohydrolase A	Apoplastic	0.831
	Seq_id of genes present only in D. caulivora	Description	EffectorP v3.0 location	EffectorP v3.0 Probability
	gene_00397.t1	hypothetical protein SNOG_08606	Apoplastic	0.806
	gene_00937.t1	putative secreted protein	Apoplastic	0.934
	gene_01434.t1	hypothetical protein CNYM01_12331	Apoplastic	0.935
	gene_01462.t1	hypothetical protein UCRNP2_6738	Apoplastic	0.895
	gene_01679.t1	putative antigenic cell wall	Cytoplasmic	0.846
	gene_01780.t1	predicted protein	Apoplastic	0.85
	gene_01806.t1	hypothetical protein RirG_039110	Cytoplasmic	0.86
	gene_01971.t1	no hit	Apoplastic	0.827
	gene_02158.t1	no hit	Apoplastic	0.824
	gene_02440.t1	hypothetical protein CDV31_005483	Cytoplasmic	0.856
	gene_02980.t1	hypothetical protein VM1G_09394	Apoplastic	0.847
	gene_03352.t1	no hit	Apoplastic	0.924
	gene_03872.t1	hypothetical protein UCDDA912_g00245	Apoplastic	0.825
	gene_04001.t1	hypothetical protein SAMD00023353_1401580	Apoplastic	0.836
	gene_04357.t1	Allergen Asp f 7	Apoplastic	0.859
	gene_05257.t1	polysaccharide lyase family 4 protein	Apoplastic	0.803
	gene_05761.t1	hypothetical protein CSIM01_13334	Apoplastic	0.908
	gene_06736.t1	no hit	Apoplastic	0.831
	gene_06825.t1	carbohydrate-binding module family 50 protein	Apoplastic	0.92
	gene_07251.t1	hypothetical protein VM1G_00345	Apoplastic	0.926
	gene_08392.t1	hypothetical protein K458DRAFT_415220	Apoplastic	0.865
	gene_08508.t1	Fungal specific transcription factor domain family protein	Apoplastic	0.804
	gene_09707.t1	hypothetical protein F66182_6057 [Fusarium sp. NRRL 66182]	Apoplastic	0.805
	gene_10233.t1	hypothetical protein DHEL01_v207941	Apoplastic	0.822
	gene_10582.t1	hypothetical protein UCDDA912_g03788	Apoplastic	0.882
	gene_10674.t1	hypothetical protein UCDDA912_g08887	Cytoplasmic	0.893
	gene_11072.t1	intracellular hyphae protein 1	Apoplastic	0.808
	gene_11150.t1	putative ribosomal protein s17 protein	Cytoplasmic	0.809
	gene_11953.t1	putative neurofilament medium polypeptide protein	Apoplastic	0.82
	gene_13093.t1	uncharacterized protein INS49_007305 [Diaporthe citri]	Cytoplasmic	0.847
	gene_14945.t1	putative wd40 repeat-like protein	Apoplastic	0.813
	gene_15271.t1	uncharacterized protein INS49_009875 [Diaporthe citri]	Apoplastic	0.986
	gene_16419.t1	hypothetical protein UCDDA912_g02095	Apoplastic	0.846
	gene_16792.t1	hypothetical protein CTRI78_v010294	Apoplastic	0.88
	gene_17286.t1	hypothetical protein UCDDA912_g09332	Cytoplasmic	0.807
	gene_18148.t1	HET-domain-containing protein	Apoplastic	0.919
	gene_18293.t1	hypothetical protein DHEL01_v212381	Apoplastic	0.825
	gene_18351.t1	hypothetical protein DHEL01_v201501	Apoplastic	0.913

## Sheet: D. capsici
	Seq_id of shared genes	Orthologue in D. caulivora	Description	EffectorP v3.0 location	EffectorP v3.0 Probability
	g10034.t1	gene_00298.t1	putative sterigmatocystin biosynthesis peroxidase stcC	Apoplastic	0.801
	g10324.t1	gene_17502.t1	no hit	Apoplastic	0.865
	g10333.t1	gene_17587.t1	hypothetical protein DHEL01_v204906	Apoplastic	0.857
	g10789.t1	gene_13651.t1	hypothetical protein VPNG_03508	Apoplastic	0.893
	g10917.t1	gene_13514.t1	hypothetical protein UCDDA912_g00193	Apoplastic	0.847
	g10977.t1	gene_13472.t1	hypothetical protein UCDDA912_g02490	Apoplastic	0.867
	g10982.t1	gene_13467.t1	hypothetical protein DPV78_006810	Apoplastic	0.878
	g10994.t1	gene_13450.t1	hypothetical protein UCDDA912_g02500	Apoplastic	0.887
	g11170.t1	gene_14719.t1	pectate lyase	Apoplastic	0.93
	g11254.t1	gene_14593.t1	hypothetical protein UCDDA912_g06500	Apoplastic	0.844
	g11365.t1	gene_14459.t1	putative aldehyde dehydrogenase	Apoplastic	0.948
	g11513.t1	gene_14304.t1	signal peptide-containing protein	Apoplastic	0.932
	g11855.t1	gene_16222.t1	pectate lyase F	Apoplastic	0.869
	g12007.t1	gene_16032.t1	hypothetical protein DL98DRAFT_590336	Apoplastic	0.859
	g12045.t1	gene_14124.t1	hypothetical protein CFIO01_13625	Apoplastic	0.997
	g12064.t1	gene_16059.t1	lytic polysaccharide monooxygenase	Apoplastic	0.85
	g12087.t1	gene_16083.t1	hypothetical protein UCDDA912_g09646	Apoplastic	0.878
	g12211.t1	gene_15818.t1	Cell wall glyco protein	Cytoplasmic	0.885
	g1231.t1	gene_11926.t1	secreted protein	Apoplastic	0.834
	g1249.t1	gene_11906.t1	hypothetical protein VP1G_11210	Apoplastic	0.91
	g12637.t1	gene_04186.t1	axe1 cleaves acetyl side chain groups acetyl xylan	Apoplastic	0.946
	g12877.t1	gene_16594.t1	hypothetical protein UCDDA912_g04844	Cytoplasmic	0.868
	g12911.t1	gene_16550.t1	hypothetical protein DHEL01_v212839	Apoplastic	0.872
	g12960.t1	gene_05702.t1	hypothetical protein C8034_v009030	Apoplastic	0.917
	g13027.t1	gene_14199.t1	glycoside hydrolase family 45 protein	Apoplastic	0.889
	g13205.t1	gene_14317.t1	putative alpha-N-acetylglucosaminidase	Apoplastic	0.828
	g13480.t1	gene_17971.t1	putative 1,4-beta-D-glucan cellobiohydrolase A	Apoplastic	0.859
	g13496.t1	gene_17916.t1	hypothetical protein GGTG_10399	Cytoplasmic	0.962
	g13510.t1	gene_17902.t1	pectate lyase	Apoplastic	0.812
	g13556.t1	gene_17838.t1	hypothetical protein [Sandaracinus sp.]	Cytoplasmic	0.823
	g13563.t1	gene_17840.t1	hypothetical protein GQ607_009148	Apoplastic	0.808
	g13613.t1	gene_17892.t1	putative rhamnogalacturonan acetylesterase	Apoplastic	0.833
	g13700.t1	gene_06858.t1	polysaccharide lyase family 3 protein	Apoplastic	0.947
	g13839.t1	gene_01189.t1	peptidase A4 family protein	Apoplastic	0.839
	g13901.t1	gene_06387.t1	hypothetical protein UCDDA912_g03346	Cytoplasmic	0.815
	g13926.t1	gene_06327.t1	hypothetical protein UCDDA912_g03362	Apoplastic	0.942
	g13968.t1	gene_06306.t1	putative proline-rich antigen	Apoplastic	0.981
	g13979.t1	gene_06289.t1	hypothetical protein DHEL01_v210009	Apoplastic	0.923
	g14225.t1	gene_08968.t1	putative scp-like extracellular protein	Apoplastic	0.812
	g14257.t1	gene_15441.t1	intracellular hyphae protein 1	Apoplastic	0.875
	g14716.t1	gene_05507.t1	hypothetical protein DHEL01_v209281	Apoplastic	0.875
	g14737.t1	gene_06024.t1	hypothetical protein UCDDA912_g02343	Apoplastic	0.831
	g14947.t1	gene_06135.t1	putative bys1 domain protein	Apoplastic	0.806
	g15045.t1	gene_08905.t1	Poly(rC)-binding protein 4	Cytoplasmic	0.955
	g15343.t1	gene_10711.t1	hypothetical protein UCDDA912_g06886	Apoplastic	0.807
	g15348.t1	gene_10706.t1	chitin deacetylase	Apoplastic	0.887
	g15544.t1	gene_08817.t1	hypothetical protein UCDDA912_g05111	Apoplastic	0.87
	g2.t1	gene_01933.t1	uncharacterized protein CGMCC3_g16000	Apoplastic	0.903
	g2131.t1	gene_17324.t1	Protein CAP22	Apoplastic	0.868
	g2181.t1	gene_17261.t1	carbohydrate-binding module family 1 protein	Apoplastic	0.805
	g2263.t1	gene_17150.t1	uncharacterized protein INS49_002203 [Diaporthe citri]	Apoplastic	0.844
	g2566.t1	gene_10411.t1	predicted protein	Apoplastic	0.878
	g2622.t1	gene_03713.t1	hypothetical protein E8E14_002473	Apoplastic	0.912
	g2666.t1	gene_10290.t1	cellulose binding CEL1	Apoplastic	0.803
	g2764.t1	gene_10197.t1	hypothetical protein UCDDA912_g04702	Apoplastic	0.957
	g2837.t1	gene_10109.t1	hypothetical protein UCDDA912_g02155	Apoplastic	0.873
	g3024.t1	gene_09766.t1	uncharacterized protein INS49_008056 [Diaporthe citri]	Apoplastic	0.83
	g303.t1	gene_10525.t1	uncharacterized protein INS49_000102 [Diaporthe citri]	Apoplastic	0.95
	g3203.t1	gene_09417.t1	hypothetical protein VMCG_01052	Apoplastic	0.978
	g4028.t1	gene_03611.t1	xylanase G1	Apoplastic	0.927
	g4279.t1	gene_03836.t1	hypothetical protein UCDDA912_g08268	Apoplastic	0.902
	g4281.t1	gene_03840.t1	predicted protein	Apoplastic	0.802
	g4304.t1	gene_00007.t1	hypothetical protein DHEL01_v204250	Apoplastic	0.863
	g4476.t1	gene_00204.t1	putative chitin binding protein	Apoplastic	0.821
	g4606.t1	gene_00390.t1	EGF-like region, conserved site	Apoplastic	0.828
	g4745.t1	gene_01068.t1	Long chronological lifespan protein 2	Cytoplasmic	0.97
	g4766.t1	gene_01047.t1	hypothetical protein DHEL01_v205906	Apoplastic	0.903
	g4972.t1	gene_00848.t1	putative secreted protein	Apoplastic	0.945
	g5579.t1	gene_01572.t1	hypothetical protein UCDDA912_g00279	Apoplastic	0.829
	g5608.t1	gene_01597.t1	hypothetical protein VPNG_02651	Apoplastic	0.905
	g5631.t1	gene_01625.t1	hypothetical protein UCDDA912_g09501	Apoplastic	0.87
	g5761.t1	gene_16684.t1	unnamed protein product	Apoplastic	0.864
	g5763.t1	gene_01795.t1	hypothetical protein UCDDA912_g07513	Cytoplasmic	0.935
	g6135.t1	gene_08029.t1	predicted protein	Apoplastic	0.932
	g6308.t1	gene_07532.t1	hypothetical protein UCDDA912_g04063	Apoplastic	0.841
	g6446.t1	gene_00386.t1	hypothetical protein PspLS_10745	Apoplastic	0.846
	g6537.t1	gene_07261.t1	uncharacterized protein K452DRAFT_322868	Apoplastic	0.997
	g6672.t1	gene_07118.t1	hypothetical protein UCDDA912_g07538	Apoplastic	0.962
	g7034.t1	gene_06955.t1	hypothetical protein UCDDA912_g08460	Cytoplasmic	0.93
	g7076.t1	gene_07000.t1	peptidase S41 family protein	Apoplastic	0.927
	g7574.t1	gene_04576.t1	hypothetical protein DHEL01_v212810	Apoplastic	0.852
	g7934.t1	gene_04691.t1	uncharacterized protein INS49_012633 [Diaporthe citri]	Cytoplasmic	0.864
	g8012.t1	gene_04793.t1	hypothetical protein UCDDA912_g07644	Apoplastic	0.814
	g8028.t1	gene_04778.t1	hypothetical protein UCDDA912_g07651	Apoplastic	0.876
	g8230.t1	gene_04349.t1	pectate lyase	Apoplastic	0.877
	g8232.t1	gene_04352.t1	hypothetical protein P154DRAFT_381873, partial	Apoplastic	0.949
	g8255.t1	gene_04374.t1	hypothetical protein DHEL01_v200621	Apoplastic	0.956
	g8367.t1	gene_04081.t1	putative mannose binding	Apoplastic	0.912
	g8392.t1	gene_04100.t1	putative glutamine-serine-proline rich	Apoplastic	0.922
	g8594.t1	gene_14083.t1	hypothetical protein PpBr36_04026	Apoplastic	0.819
	g8891.t1	gene_03220.t1	hypothetical protein VP1G_06211	Apoplastic	0.872
	g8943.t1	gene_02615.t1	hypothetical protein UCDDA912_g01960	Apoplastic	0.883
	g9105.t1	gene_02806.t1	hypothetical protein UCDDA912_g01923	Apoplastic	0.966
	g9158.t1	gene_02873.t1	carbohydrate esterase family 5 protein	Apoplastic	0.804
	g9581.t1	gene_02424.t1	putative small secreted protein	Apoplastic	0.809
	g9615.t1	gene_02385.t1	hypothetical protein UCDDA912_g07526	Apoplastic	0.951
	g9660.t1	gene_02346.t1	putative gas1-like protein	Apoplastic	0.818
	g9703.t1	gene_02241.t1	glycoside hydrolase family 11 protein	Apoplastic	0.833
	Seq_id of genes only present in D. capsici	Description	EffectorP v3.0 location	EffectorP v3.0 Probability
	g10593.t1	no hits	Apoplastic	0.926
	g11588.t1	no hits	Apoplastic	0.941
	g11975.t1	Diaporthe citri uncharacterized protein (INS49_009483), partial mRNA	Apoplastic	0.859
	g12014.t1	Diaporthe citri uncharacterized protein (INS49_009409), partial mRNA	Apoplastic	0.881
	g12015.t1	Diaporthe citri uncharacterized protein (INS49_009410), partial mRNA	Apoplastic	0.826
	g12630.t1	Fusarium vanettenii 77-13-4 polysaccharide lyase family 3 (NECHADRAFT_62414) mRNA	Apoplastic	0.938
	g12831.t1	no hits	Apoplastic	0.889
	g13093.t1	no hits	Apoplastic	0.864
	g13840.t1	Diaporthe citri uncharacterized protein (INS49_005740), partial mRNA	Apoplastic	0.928
	g14742.t1	Diaporthe citri uncharacterized protein (INS49_003422), partial mRNA	Cytoplasmic	0.816
	g15664.t1	no hits	Cytoplasmic	0.921
	g15675.t1	no hits	Apoplastic	0.988
	g1805.t1	no hits	Cytoplasmic	0.915
	g186.t1	Diaporthe citri uncharacterized protein (INS49_007555), partial mRNA	Apoplastic	0.959
	g2483.t1	Diaporthe citri uncharacterized protein (INS49_004787), partial mRNA	Apoplastic	0.805
	g2736.t1	Diaporthe citri uncharacterized protein (INS49_007674), partial mRNA	Apoplastic	0.862
	g3761.t1	Diaporthe citri uncharacterized protein (INS49_010263), partial mRNA	Apoplastic	0.96
	g4775.t1	Diaporthe citri uncharacterized protein (INS49_015420), partial mRNA	Apoplastic	0.844
	g4817.t1	Diaporthe citri uncharacterized protein (INS49_015383), partial mRNA	Apoplastic	0.9
	g4915.t1	Diaporthe citri uncharacterized protein (INS49_014627), partial mRNA	Apoplastic	0.883
	g4939.t1	no hits	Apoplastic	0.822
	g5436.t1	Diaporthe citri uncharacterized protein (INS49_014773), partial mRNA	Apoplastic	0.86
	g5483.t1	no hits	Apoplastic	0.892
	g5810.t1	no hits	Apoplastic	0.859
	g6031.t1	Diaporthe citri uncharacterized protein (INS49_008957), partial mRNA	Apoplastic	0.863

## Sheet: D. citri
	Seq_id of shared genes	Orthologue in D. caulivora	Description	EffectorP v3.0 location	EffectorP v3.0 Probability
	g100.t1	gene_10525.t1	uncharacterized protein INS49_000102 [Diaporthe citri]	Apoplastic	0.921
	g10373.t1	gene_02331.t1	hypothetical protein DHEL01_v203709	Apoplastic	0.8
	g10614.t1	gene_16930.t1	ribosomal protein s17	Cytoplasmic	0.824
	g10741.t1	gene_10706.t1	chitin deacetylase	Apoplastic	0.818
	g10818.t1	gene_10611.t1	Glucan endo-1,3-beta-glucosidase	Apoplastic	0.822
	g11213.t1	gene_17971.t1	putative 1,4-beta-D-glucan cellobiohydrolase A	Apoplastic	0.814
	g11383.t1	gene_00848.t1	putative secreted protein	Apoplastic	0.854
	g11428.t1	gene_00902.t1	hypothetical protein DHEL01_v201894	Apoplastic	0.886
	g1145.t1	gene_11540.t1	hypothetical protein DHEL01_v201246	Apoplastic	0.873
	g11539.t1	gene_14199.t1	glycoside hydrolase family 45 protein	Apoplastic	0.89
	g11719.t1	gene_01572.t1	hypothetical protein UCDDA912_g00279	Apoplastic	0.833
	g11746.t1	gene_01597.t1	hypothetical protein VPNG_02651	Apoplastic	0.89
	g11905.t1	gene_16684.t1	unnamed protein product	Apoplastic	0.877
	g11907.t1	gene_01795.t1	hypothetical protein UCDDA912_g07513	Cytoplasmic	0.87
	g12189.t1	gene_01068.t1	Long chronological lifespan protein 2	Cytoplasmic	0.97
	g12581.t1	gene_14328.t1	putative glutamine-serine-proline rich	Apoplastic	0.902
	g12585.t1	gene_00079.t1	putative GPI anchored cell wall protein	Apoplastic	0.82
	g12624.t1	gene_00029.t1	glycoside hydrolase family 61 protein	Apoplastic	0.815
	g12628.t1	gene_00025.t1	uncharacterized protein INS49_015903 [Diaporthe citri]	Apoplastic	0.822
	g12720.t1	gene_06135.t1	putative bys1 domain protein	Apoplastic	0.851
	g12818.t1	gene_06025.t1	hypothetical protein DHEL01_v209697	Apoplastic	0.925
	g13189.t1	gene_05507.t1	hypothetical protein DHEL01_v209281	Apoplastic	0.941
	g13298.t1	gene_14459.t1	putative aldehyde dehydrogenase	Apoplastic	0.881
	g13473.t1	gene_14304.t1	signal peptide-containing protein	Apoplastic	0.829
	g13714.t1	gene_00291.t1	putative sterigmatocystin biosynthesis peroxidase stcC	Apoplastic	0.819
	g13716.t1	gene_01932.t1	cholera enterotoxin subunit A2	Apoplastic	0.835
	g13740.t1	gene_01967.t1	intracellular hyphae protein 1	Apoplastic	0.809
	g13904.t1	gene_02183.t1	putative cytochrome p450	Apoplastic	0.901
	g13954.t1	gene_02276.t1	Helicase required for RNAi-mediated heterochromatin assembly 1	Apoplastic	0.845
	g1400.t1	gene_11843.t1	hypothetical protein DHEL01_v208130	Apoplastic	0.87
	g14193.t1	gene_10411.t1	predicted protein	Apoplastic	0.86
	g14205.t1	gene_16165.t1	uncharacterized protein INS49_004881 [Diaporthe citri]	Apoplastic	0.887
	g14248.t1	gene_03713.t1	hypothetical protein E8E14_002473	Apoplastic	0.887
	g1458.t1	gene_11906.t1	hypothetical protein VP1G_11210	Apoplastic	0.872
	g14665.t1	gene_17902.t1	pectate lyase	Apoplastic	0.815
	g14680.t1	gene_17892.t1	putative rhamnogalacturonan acetylesterase	Apoplastic	0.873
	g14728.t1	gene_17838.t1	hypothetical protein [Sandaracinus sp.]	Cytoplasmic	0.832
	g1477.t1	gene_11926.t1	secreted protein	Apoplastic	0.837
	g14929.t1	gene_06858.t1	polysaccharide lyase family 3 protein	Apoplastic	0.923
	g1769.t1	gene_10911.t1	glycoside hydrolase	Apoplastic	0.87
	g2131.t1	gene_17150.t1	uncharacterized protein INS49_002203 [Diaporthe citri]	Apoplastic	0.859
	g2275.t1	gene_17324.t1	Protein CAP22	Apoplastic	0.903
	g2317.t1	gene_17379.t1	hypothetical protein UCDDA912_g05007	Apoplastic	0.804
	g2323.t1	gene_17388.t1	Chitin binding protein	Apoplastic	0.829
	g2678.t1	gene_12095.t1	hypothetical protein BDV29DRAFT_153040	Apoplastic	0.889
	g2847.t1	gene_17587.t1	hypothetical protein DHEL01_v204906	Apoplastic	0.873
	g2911.t1	gene_13651.t1	hypothetical protein VPNG_03508	Apoplastic	0.819
	g2949.t1	gene_13279.t1	hypothetical protein DHEL01_v207332	Apoplastic	0.806
	g5180.t1	gene_09766.t1	uncharacterized protein INS49_008056 [Diaporthe citri]	Apoplastic	0.864
	g5450.t1	gene_09417.t1	hypothetical protein VMCG_01052	Apoplastic	0.975
	g5869.t1	gene_08968.t1	putative scp-like extracellular protein	Apoplastic	0.829
	g6007.t1	gene_08817.t1	hypothetical protein UCDDA912_g05111	Apoplastic	0.942
	g6062.t1	gene_08756.t1	putative carbohydrate-binding module family 1 protein	Apoplastic	0.875
	g6181.t1	gene_13261.t1	Acetylxylan esterase-like protein	Apoplastic	0.84
	g6325.t1	gene_16222.t1	pectate lyase F	Apoplastic	0.869
	g6447.t1	gene_16083.t1	hypothetical protein UCDDA912_g09646	Apoplastic	0.819
	g6460.t1	gene_16059.t1	lytic polysaccharide monooxygenase	Apoplastic	0.854
	g6523.t1	gene_14124.t1	hypothetical protein CFIO01_13625	Apoplastic	0.963
	g7306.t1	gene_15063.t1	putative glutamine-serine-proline rich	Cytoplasmic	0.947
	g7516.t1	gene_03609.t1	hypothetical protein UCDDA912_g08211	Apoplastic	0.846
	g7518.t1	gene_03611.t1	xylanase G1	Apoplastic	0.933
	g7585.t1	gene_03716.t1	hypothetical protein IE81DRAFT_238318	Apoplastic	0.957
	g7673.t1	gene_03840.t1	predicted protein	Apoplastic	0.823
	g7677.t1	gene_03836.t1	hypothetical protein UCDDA912_g08268	Apoplastic	0.97
	g7726.t1	gene_03878.t1	hypothetical protein UCDDA912_g08211	Cytoplasmic	0.802
	g8177.t1	gene_02873.t1	carbohydrate esterase family 5 protein	Apoplastic	0.821
	g8233.t1	gene_02806.t1	hypothetical protein UCDDA912_g01923	Apoplastic	0.965
	g8401.t1	gene_02615.t1	hypothetical protein UCDDA912_g01960	Apoplastic	0.824
	g8873.t1	gene_14719.t1	pectate lyase	Apoplastic	0.922
	g9018.t1	gene_04374.t1	hypothetical protein DHEL01_v200621	Apoplastic	0.941
	g9215.t1	gene_04100.t1	putative glutamine-serine-proline rich	Apoplastic	0.963
	g9240.t1	gene_04352.t1	hypothetical protein P154DRAFT_381873, partial	Apoplastic	0.975
	g9242.t1	gene_04349.t1	pectate lyase	Apoplastic	0.887
	g9271.t1	gene_04302.t1	glycoside hydrolase	Apoplastic	0.813
	g9371.t1	gene_04166.t1	putative riboflavin-aldehyde forming enzyme protein	Apoplastic	0.817
	g9403.t1	gene_04114.t1	hypothetical protein VP1G_06239	Apoplastic	0.892
	g9434.t1	gene_04778.t1	hypothetical protein UCDDA912_g07651	Apoplastic	0.88
	g9629.t1	gene_04576.t1	hypothetical protein DHEL01_v212810	Apoplastic	0.828
	Seq_id of genes present only in D. citri	Description	EffectorP v3.0 location	EffectorP v3.0 Probability
	g10407.t1	Diaporthe citri uncharacterized protein (INS49_013547), partial mRNA	Apoplastic	0.813
	g10511.t1	Diaporthe citri uncharacterized protein (INS49_013660), partial mRNA	Apoplastic	0.893
	g10882.t1	Diaporthe citri uncharacterized protein (INS49_014057), partial mRNA	Cytoplasmic	0.856
	g11412.t1	no hits	Apoplastic	0.833
	g11567.t1	Diaporthe citri uncharacterized protein (INS49_014773), partial mRNA	Apoplastic	0.92
	g12824.t1	Diaporthe citri uncharacterized protein (INS49_003492)	Cytoplasmic	0.852
	g13712.t1	Diaporthe citri uncharacterized protein (INS49_004355)	Apoplastic	0.804
	g14020.t1	Diaporthe citri uncharacterized protein (INS49_004685)	Apoplastic	0.834
	g14144.t1	Diaporthe citri uncharacterized protein (INS49_004787)	Apoplastic	0.892
	g14204.t1	Diaporthe citri uncharacterized protein (INS49_004813)	Apoplastic	0.847
	g15079.t1	Diaporthe citri uncharacterized protein (INS49_007555)	Apoplastic	0.958
	g1849.t1	Diaporthe citri uncharacterized protein (INS49_001913), partial mRNA	Cytoplasmic	0.843
	g2190.t1	Diaporthe citri uncharacterized protein (INS49_002264), partial mRNA	Apoplastic	0.816
	g6044.t1	Diaporthe citri uncharacterized protein (INS49_008941), partial mRNA	Cytoplasmic	0.951
	g6045.t1	Diaporthe citri uncharacterized protein (INS49_008942), partial mRNA	Apoplastic	0.807
	g6058.t1	Diaporthe citri uncharacterized protein (INS49_008957), partial mRNA	Apoplastic	0.893
	g6146.t1	Colletotrichum truncatum pectate lyase (CTRU02_14576) mRNA	Apoplastic	0.923
	g6436.t1	Diaporthe citri uncharacterized protein (INS49_009350), partial mRNA	Apoplastic	0.895
	g6494.t1	Diaporthe citri uncharacterized protein (INS49_009410), partial mRNA	Apoplastic	0.839
	g6567.t1	Diaporthe citri uncharacterized protein (INS49_009483), partial mRNA	Apoplastic	0.876
	g6661.t1	Diaporthe citri uncharacterized protein (INS49_009589), partial mRNA	Apoplastic	0.896
	g7812.t1	Colletotrichum karsti uncharacterized protein (CkaCkLH20_10239), partial mRNA	Apoplastic	0.839
	g7825.t1	Diaporthe citri uncharacterized protein (INS49_010823), partial mRNA	Apoplastic	0.878
	g7980.t1	Diaporthe citri uncharacterized protein (INS49_010990), partial mRNA	Apoplastic	0.931
	g7983.t1	Diaporthe citri uncharacterized protein (INS49_010994), partial mRNA	Apoplastic	0.806
	g8798.t1	Diaporthe citri uncharacterized protein (INS49_011855), partial mRNA	Cytoplasmic	0.803
	g8963.t1	Diaporthe citri uncharacterized protein (INS49_012033), partial mRNA	Apoplastic	0.898
	g8985.t1	Diaporthe citri uncharacterized protein (INS49_012059), partial mRNA	Apoplastic	0.912

## Sheet: D. destruens
	Seq_id of shared genes	Orthologue in D. caulivora	Description	EffectorP v3.0 location	EffectorP v3.0 Probability
	g10239.t1	gene_14719.t1	pectate lyase	Apoplastic	0.96
	g10465.t1	gene_06135.t1	putative bys1 domain protein	Apoplastic	0.941
	g10722.t1	gene_05702.t1	hypothetical protein C8034_v009030	Apoplastic	0.839
	g10817.t1	gene_05507.t1	hypothetical protein DHEL01_v209281	Apoplastic	0.934
	g10978.t1	gene_05794.t1	hypothetical protein UCDDA912_g09202	Apoplastic	0.918
	g11256.t1	gene_08609.t1	predicted protein	Apoplastic	0.845
	g11365.t1	gene_08756.t1	putative carbohydrate-binding module family 1 protein	Apoplastic	0.825
	g11416.t1	gene_08817.t1	hypothetical protein UCDDA912_g05111	Apoplastic	0.81
	g11515.t1	gene_13296.t1	small secreted protein	Apoplastic	0.905
	g11844.t1	gene_04352.t1	hypothetical protein P154DRAFT_381873, partial	Apoplastic	0.826
	g11870.t1	gene_14459.t1	putative aldehyde dehydrogenase	Apoplastic	0.898
	g11952.t1	gene_18291.t1	hypothetical protein UCDDA912_g02864	Cytoplasmic	0.862
	g11989.t1	gene_14304.t1	signal peptide-containing protein	Apoplastic	0.926
	g12359.t1	gene_04043.t1	hypothetical protein UCDDA912_g10398	Apoplastic	0.814
	g12424.t1	gene_14328.t1	putative glutamine-serine-proline rich	Apoplastic	0.892
	g13002.t1	gene_04209.t1	NPP1 domain-containing protein	Apoplastic	0.845
	g13066.t1	gene_04302.t1	glycoside hydrolase	Apoplastic	0.881
	g13152.t1	gene_13422.t1	biotrophy-associated secreted protein 2	Apoplastic	0.815
	g13356.t1	gene_03094.t1	hypothetical protein UCDDA912_g08758	Apoplastic	0.831
	g13471.t1	gene_03611.t1	xylanase G1	Apoplastic	0.966
	g1694.t1	gene_06939.t1	hypothetical protein KVR01_013245 [Diaporthe batatas]	Cytoplasmic	0.808
	g1783.t1	gene_10109.t1	hypothetical protein UCDDA912_g02155	Apoplastic	0.843
	g1855.t1	gene_10197.t1	hypothetical protein UCDDA912_g04702	Apoplastic	0.88
	g1914.t1	gene_10290.t1	cellulose binding CEL1	Apoplastic	0.883
	g2372.t1	gene_09417.t1	hypothetical protein VMCG_01052	Apoplastic	0.915
	g249.t1	gene_13672.t1	putative pectate lyase F	Apoplastic	0.921
	g2826.t1	gene_08905.t1	Poly(rC)-binding protein 4	Apoplastic	0.957
	g2988.t1	gene_08590.t1	hypothetical protein UCDDA912_g09646	Apoplastic	0.844
	g3004.t1	gene_16059.t1	lytic polysaccharide monooxygenase	Apoplastic	0.849
	g308.t1	gene_06858.t1	polysaccharide lyase family 3 protein	Apoplastic	0.898
	g3083.t1	gene_15971.t1	hypothetical protein DHEL01_v204239	Apoplastic	0.856
	g3138.t1	gene_15896.t1	hypothetical protein DHEL01_v207632	Apoplastic	0.817
	g3330.t1	gene_15660.t1	carbohydrate esterase family 3 protein	Apoplastic	0.819
	g3492.t1	gene_15328.t1	putative 1,4-beta-D-glucan cellobiohydrolase B	Apoplastic	0.801
	g3689.t1	gene_17971.t1	putative 1,4-beta-D-glucan cellobiohydrolase A	Apoplastic	0.823
	g4011.t1	gene_10612.t1	predicted protein [	Apoplastic	0.881
	g4083.t1	gene_10706.t1	chitin deacetylase	Apoplastic	0.929
	g4390.t1	gene_03220.t1	hypothetical protein VP1G_06211	Apoplastic	0.819
	g4431.t1	gene_02615.t1	hypothetical protein UCDDA912_g01960	Apoplastic	0.892
	g4644.t1	gene_02873.t1	carbohydrate esterase family 5 protein	Apoplastic	0.864
	g561.t1	gene_06955.t1	hypothetical protein UCDDA912_g08460	Cytoplasmic	0.905
	g5841.t1	gene_02385.t1	hypothetical protein UCDDA912_g07526	Apoplastic	0.859
	g587.t1	gene_06990.t1	hypothetical protein BS50DRAFT_502972	Apoplastic	0.861
	g5921.t1	gene_02236.t1	putative pectate lyase	Apoplastic	0.819
	g5928.t1	gene_02241.t1	glycoside hydrolase family 11 protein	Apoplastic	0.913
	g593.t1	gene_07000.t1	peptidase S41 family protein	Apoplastic	0.893
	g5972.t1	gene_02294.t1	hypothetical protein UCDDA912_g08144	Cytoplasmic	0.862
	g6013.t1	gene_02171.t1	hypothetical protein UCDDA912_g06859	Apoplastic	0.836
	g6055.t1	gene_02098.t1	hypothetical protein DHEL01_v211173	Apoplastic	0.926
	g6130.t1	gene_01967.t1	intracellular hyphae protein 1	Apoplastic	0.941
	g6748.t1	gene_16930.t1	ribosomal protein s17	Cytoplasmic	0.817
	g6926.t1	gene_14124.t1	hypothetical protein CFIO01_13625	Apoplastic	0.929
	g7196.t1	gene_13279.t1	hypothetical protein DHEL01_v207332	Apoplastic	0.806
	g8044.t1	gene_01572.t1	hypothetical protein UCDDA912_g00279	Apoplastic	0.807
	g8236.t1	gene_17324.t1	Protein CAP22	Apoplastic	0.856
	g8534.t1	gene_04793.t1	hypothetical protein UCDDA912_g07644	Apoplastic	0.815
	g9237.t1	gene_17693.t1	fungal cellulose binding domain-containing protein	Apoplastic	0.82
	g9283.t1	gene_03858.t1	hypothetical protein DL98DRAFT_3619	Apoplastic	0.91
	g9685.t1	gene_13514.t1	hypothetical protein UCDDA912_g00193	Apoplastic	0.965
	g9723.t1	gene_13472.t1	hypothetical protein UCDDA912_g02490	Apoplastic	0.964
	g9738.t1	gene_13450.t1	hypothetical protein UCDDA912_g02500	Apoplastic	0.908
	g9774.t1	gene_15441.t1	intracellular hyphae protein 1	Apoplastic	0.868
	g9970.t1	gene_15061.t1	predicted protein	Apoplastic	0.801
	Seq_id of genes present only in D. destruens	Description	EffectorP v3.0 location	EffectorP v3.0 Probability
	g10296.t1	no hits	Cytoplasmic	0.84
	g10802.t1	no hits	Apoplastic	0.829
	g11139.t1	no hits	Apoplastic	0.889
	g12151.t1	no hits	Cytoplasmic	0.802
	g13038.t1	no hits	Cytoplasmic	0.809
	g13316.t1	no hits	Cytoplasmic	0.858
	g13396.t1	no hits	Apoplastic	0.872
	g183.t1	no hits	Apoplastic	0.868
	g2031.t1	no hits	Apoplastic	0.818
	g2865.t1	Fusarium tjaetaba pectate lyase (FTJAE_9096) mRNA	Apoplastic	0.836
	g288.t1	no hits	Cytoplasmic	0.93
	g2971.t1	no hits	Apoplastic	0.846
	g3298.t1	no hits	Apoplastic	0.891
	g3404.t1	no hits	Apoplastic	0.84
	g3778.t1	Diaporthe citri uncharacterized protein (INS49_014309), partial mRNA	Apoplastic	0.845
	g5342.t1	no hits	Apoplastic	0.812
	g5346.t1	no hits	Cytoplasmic	0.866
	g5401.t1	no hits	Cytoplasmic	0.91
	g6124.t1	no hits	Apoplastic	0.905
	g7218.t1	no hits	Cytoplasmic	0.83
	g7512.t1	Diaporthe citri uncharacterized protein (INS49_014440), partial mRNA	Apoplastic	0.815
	g9613.t1	no hits	Cytoplasmic	0.855

## Sheet: D. long
	Seq_id of shared genes	Orthologue in D. caulivora	Description	EffectorP v3.0 location	EffectorP v3.0 Probability
	g10106.t1	gene_10109.t1	hypothetical protein UCDDA912_g02155	Apoplastic	0.821
	g10318.t1	gene_17840.t1	hypothetical protein GQ607_009148	Apoplastic	0.819
	g10359.t1	gene_13467.t1	hypothetical protein DPV78_006810	Apoplastic	0.926
	g10604.t1	gene_05740.t1	hypothetical protein CB0940_12230	Apoplastic	0.85
	g10817.t1	gene_06858.t1	polysaccharide lyase family 3 protein	Apoplastic	0.902
	g10825.t1	gene_16594.t1	hypothetical protein UCDDA912_g04844	Cytoplasmic	0.835
	g10872.t1	gene_08756.t1	putative carbohydrate-binding module family 1 protein	Apoplastic	0.856
	g11002.t1	gene_08401.t1	hypothetical protein DHEL01_v202110	Apoplastic	0.916
	g11165.t1	gene_01068.t1	Long chronological lifespan protein 2	Cytoplasmic	0.971
	g11198.t1	gene_08817.t1	hypothetical protein UCDDA912_g05111	Apoplastic	0.895
	g11344.t1	gene_05651.t1	carbohydrate esterase family 5 protein	Apoplastic	0.81
	g11410.t1	gene_13450.t1	hypothetical protein UCDDA912_g02500	Apoplastic	0.916
	g11419.t1	gene_13472.t1	hypothetical protein UCDDA912_g02490	Apoplastic	0.895
	g11817.t1	gene_03927.t1	predicted protein	Apoplastic	0.829
	g11904.t1	gene_16930.t1	ribosomal protein s17	Cytoplasmic	0.809
	g11938.t1	gene_10645.t1	starch binding domain-containing protein	Apoplastic	0.803
	g12040.t1	gene_10612.t1	predicted protein [	Apoplastic	0.98
	g12389.t1	gene_13279.t1	hypothetical protein DHEL01_v207332	Apoplastic	0.845
	g12470.t1	gene_02092.t1	aspergillopepsin, putative	Apoplastic	0.828
	g12572.t1	gene_13514.t1	hypothetical protein UCDDA912_g00193	Apoplastic	0.879
	g12634.t1	gene_08905.t1	Poly(rC)-binding protein 4	Apoplastic	0.866
	g12857.t1	gene_12384.t1	putative carbohydrate-binding module family 1 protein	Apoplastic	0.837
	g13024.t1	gene_16830.t1	putative pectate lyase F	Apoplastic	0.94
	g13051.t1	gene_04302.t1	glycoside hydrolase	Apoplastic	0.906
	g13160.t1	gene_14317.t1	putative alpha-N-acetylglucosaminidase	Apoplastic	0.843
	g13175.t1	gene_04778.t1	hypothetical protein UCDDA912_g07651	Apoplastic	0.857
	g13179.t1	gene_04793.t1	hypothetical protein UCDDA912_g07644	Apoplastic	0.831
	g13238.t1	gene_13366.t1	WSC-domain-containing protein	Cytoplasmic	0.818
	g13453.t1	gene_03836.t1	hypothetical protein UCDDA912_g08268	Apoplastic	0.93
	g13482.t1	gene_05548.t1	Acetylxylan esterase 2	Apoplastic	0.81
	g13516.t1	gene_14719.t1	pectate lyase	Apoplastic	0.959
	g13731.t1	gene_04352.t1	hypothetical protein P154DRAFT_381873, partial	Apoplastic	0.825
	g13733.t1	gene_04349.t1	pectate lyase	Apoplastic	0.849
	g13778.t1	gene_05824.t1	hypothetical protein BD289DRAFT_235137	Cytoplasmic	0.838
	g13788.t1	gene_18102.t1	cell wall protein PhiA	Apoplastic	0.821
	g13889.t1	gene_11926.t1	secreted protein	Apoplastic	0.836
	g14213.t1	gene_03609.t1	hypothetical protein UCDDA912_g08211	Apoplastic	0.823
	g14273.t1	gene_16059.t1	lytic polysaccharide monooxygenase	Apoplastic	0.825
	g14694.t1	gene_01905.t1	putative proline-rich antigen	Apoplastic	0.812
	g14794.t1	gene_14124.t1	hypothetical protein CFIO01_13625	Apoplastic	0.93
	g14884.t1	gene_08055.t1	hypothetical protein CFIO01_06405	Apoplastic	0.817
	g14894.t1	gene_00079.t1	putative GPI anchored cell wall protein	Apoplastic	0.844
	g14919.t1	gene_01625.t1	hypothetical protein UCDDA912_g09501	Apoplastic	0.892
	g14990.t1	gene_06990.t1	hypothetical protein BS50DRAFT_502972	Apoplastic	0.861
	g15230.t1	gene_03611.t1	xylanase G1	Apoplastic	0.961
	g161.t1	gene_09133.t1	hypothetical protein UCDDA912_g07081	Apoplastic	0.852
	g1630.t1	gene_06955.t1	hypothetical protein UCDDA912_g08460	Cytoplasmic	0.875
	g1852.t1	gene_10290.t1	cellulose binding CEL1	Apoplastic	0.911
	g212.t1	gene_14304.t1	signal peptide-containing protein	Apoplastic	0.869
	g3130.t1	gene_17072.t1	cdp-alcohol phosphatidyltransferase protein	Apoplastic	0.806
	g3241.t1	gene_08029.t1	predicted protein	Apoplastic	0.95
	g3968.t1	gene_03858.t1	hypothetical protein DL98DRAFT_3619	Apoplastic	0.919
	g4091.t1	gene_17971.t1	putative 1,4-beta-D-glucan cellobiohydrolase A	Apoplastic	0.84
	g4149.t1	gene_14328.t1	putative glutamine-serine-proline rich	Apoplastic	0.818
	g4253.t1	gene_04043.t1	hypothetical protein UCDDA912_g10398	Apoplastic	0.822
	g443.t1	gene_07261.t1	uncharacterized protein K452DRAFT_322868	Apoplastic	0.97
	g4464.t1	gene_02385.t1	hypothetical protein UCDDA912_g07526	Apoplastic	0.827
	g4501.t1	gene_02346.t1	putative gas1-like protein	Apoplastic	0.823
	g5451.t1	gene_01189.t1	peptidase A4 family protein	Apoplastic	0.829
	g5706.t1	gene_16222.t1	pectate lyase F	Apoplastic	0.869
	g5733.t1	gene_14199.t1	glycoside hydrolase family 45 protein	Apoplastic	0.922
	g5825.t1	gene_13672.t1	putative pectate lyase F	Apoplastic	0.923
	g5936.t1	gene_02367.t1	no hit	Apoplastic	0.821
	g5940.t1	gene_08015.t1	fungal cellulose binding domain-containing protein	Apoplastic	0.815
	g6473.t1	gene_15818.t1	Cell wall glyco protein	Cytoplasmic	0.818
	g6554.t1	gene_16032.t1	hypothetical protein DL98DRAFT_590336	Cytoplasmic	0.864
	g6904.t1	gene_02098.t1	hypothetical protein DHEL01_v211173	Apoplastic	0.872
	g72.t1	gene_14459.t1	putative aldehyde dehydrogenase	Apoplastic	0.946
	g7363.t1	gene_06387.t1	hypothetical protein UCDDA912_g03346	Cytoplasmic	0.84
	g7394.t1	gene_02294.t1	hypothetical protein UCDDA912_g08144	Cytoplasmic	0.84
	g7609.t1	gene_06327.t1	hypothetical protein UCDDA912_g03362	Apoplastic	0.865
	g7775.t1	gene_17379.t1	hypothetical protein UCDDA912_g05007	Apoplastic	0.823
	g7905.t1	gene_14004.t1	no hit	Cytoplasmic	0.866
	g8179.t1	gene_08590.t1	hypothetical protein UCDDA912_g09646	Apoplastic	0.892
	g8352.t1	gene_00386.t1	hypothetical protein PspLS_10745	Apoplastic	0.892
	g8572.t1	gene_06135.t1	putative bys1 domain protein	Apoplastic	0.856
	g8794.t1	gene_02241.t1	glycoside hydrolase family 11 protein	Apoplastic	0.935
	g9104.t1	gene_17324.t1	Protein CAP22	Apoplastic	0.874
	g9269.t1	gene_10525.t1	uncharacterized protein INS49_000102 [Diaporthe citri]	Apoplastic	0.813
	g938.t1	gene_02873.t1	carbohydrate esterase family 5 protein	Apoplastic	0.885
	g9407.t1	gene_15061.t1	predicted protein	Apoplastic	0.803
	g9614.t1	gene_07118.t1	hypothetical protein UCDDA912_g07538	Apoplastic	0.905
	g9713.t1	gene_12095.t1	hypothetical protein BDV29DRAFT_153040	Apoplastic	0.88
	g9724.t1	gene_15884.t1	fungal hydrophobin	Apoplastic	0.804
	g9761.t1	gene_10911.t1	glycoside hydrolase	Apoplastic	0.853
	g9804.t1	gene_05507.t1	hypothetical protein DHEL01_v209281	Apoplastic	0.934
	g9984.t1	gene_01596.t1	hypothetical protein UCDDA912_g10552	Apoplastic	0.941
	Seq_id of genes present only in D. longicolla	Description	EffectorP v3.0 location	EffectorP v3.0 Probability
	g10140.t1	no hits	Cytoplasmic	0.826
	g10456.t1	no hits	Apoplastic	0.959
	g11017.t1	no hits	Apoplastic	0.867
	g11081.t1	Diaporthe citri uncharacterized protein (INS49_009409), partial mRNA	Cytoplasmic	0.872
	g11083.t1	no hits	Apoplastic	0.844
	g11258.t1	no hits	Cytoplasmic	0.869
	g11432.t1	no hits	Apoplastic	0.895
	g12300.t1	no hits	Apoplastic	0.875
	g12412.t1	no hits	Apoplastic	0.803
	g12707.t1	no hits	Apoplastic	0.911
	g1926.t1	no hits	Apoplastic	0.922
	g3273.t1	no hits	Apoplastic	0.844
	g3288.t1	Diaporthe citri uncharacterized protein (INS49_004813), partial mRNA	Apoplastic	0.855
	g3301.t1	no hits	Apoplastic	0.954
	g3662.t1	no hits	Apoplastic	0.875
	g4113.t1	no hits	Cytoplasmic	0.864
	g4412.t1	no hits	Apoplastic	0.834
	g4943.t1	no hits	Cytoplasmic	0.806
	g4979.t1	no hits	Apoplastic	0.96
	g4981.t1	no hits	Apoplastic	0.897
	g5370.t1	no hits	Apoplastic	0.814
	g5398.t1	no hits	Cytoplasmic	0.877
	g5469.t1	no hits	Apoplastic	0.892
	g6830.t1	Diaporthe citri uncharacterized protein (INS49_014966), partial mRNA	Apoplastic	0.826
	g7077.t1	no hits	Cytoplasmic	0.858
	g8508.t1	no hits	Cytoplasmic	0.885
	g8791.t1	no hits	Apoplastic	0.92
	g8913.t1	no hits	Apoplastic	0.975
	g9235.t1	no hits	Apoplastic	0.913
	g9584.t1	no hits	Apoplastic	0.886
	g9716.t1	no hits	Apoplastic	0.89

## Sheet: D. phrag
	Seq_id of shared genes	Orthologue in D. caulivora	Description	EffectorP v3.0 location	EffectorP v3.0 Probability
	g10015.t1	gene_14593.t1	hypothetical protein UCDDA912_g06500	Apoplastic	0.86
	g10100.t1	gene_14719.t1	pectate lyase	Apoplastic	0.93
	g10278.t1	gene_13450.t1	hypothetical protein UCDDA912_g02500	Apoplastic	0.887
	g10295.t1	gene_13472.t1	hypothetical protein UCDDA912_g02490	Apoplastic	0.867
	g10354.t1	gene_13514.t1	hypothetical protein UCDDA912_g00193	Apoplastic	0.878
	g10480.t1	gene_13651.t1	hypothetical protein VPNG_03508	Apoplastic	0.862
	g10961.t1	gene_05507.t1	hypothetical protein DHEL01_v209281	Apoplastic	0.875
	g10999.t1	gene_05548.t1	Acetylxylan esterase 2	Apoplastic	0.801
	g11.t1	gene_13422.t1	biotrophy-associated secreted protein 2	Apoplastic	0.815
	g11274.t1	gene_06025.t1	hypothetical protein DHEL01_v209697	Apoplastic	0.87
	g11639.t1	gene_00902.t1	hypothetical protein DHEL01_v201894	Apoplastic	0.829
	g11697.t1	gene_00848.t1	putative secreted protein	Apoplastic	0.946
	g1223.t1	gene_11926.t1	secreted protein	Apoplastic	0.832
	g12258.t1	gene_01068.t1	Long chronological lifespan protein 2	Cytoplasmic	0.97
	g1237.t1	gene_11906.t1	hypothetical protein VP1G_11210	Apoplastic	0.886
	g12636.t1	gene_14328.t1	putative glutamine-serine-proline rich	Apoplastic	0.873
	g12706.t1	gene_00007.t1	hypothetical protein DHEL01_v204250	Apoplastic	0.863
	g12733.t1	gene_07261.t1	uncharacterized protein K452DRAFT_322868	Apoplastic	0.992
	g12960.t1	gene_07532.t1	hypothetical protein UCDDA912_g04063	Apoplastic	0.829
	g13132.t1	gene_08029.t1	predicted protein	Apoplastic	0.932
	g13468.t1	gene_14317.t1	putative alpha-N-acetylglucosaminidase	Apoplastic	0.844
	g13511.t1	gene_17916.t1	hypothetical protein GGTG_10399	Apoplastic	0.839
	g13525.t1	gene_17971.t1	putative 1,4-beta-D-glucan cellobiohydrolase A	Apoplastic	0.858
	g13620.t1	gene_17892.t1	putative rhamnogalacturonan acetylesterase	Apoplastic	0.862
	g13931.t1	gene_01625.t1	hypothetical protein UCDDA912_g09501	Apoplastic	0.87
	g14063.t1	gene_16684.t1	unnamed protein product	Apoplastic	0.857
	g14065.t1	gene_01795.t1	hypothetical protein UCDDA912_g07513	Cytoplasmic	0.935
	g14220.t1	gene_03611.t1	xylanase G1	Apoplastic	0.93
	g14468.t1	gene_03836.t1	hypothetical protein UCDDA912_g08268	Apoplastic	0.9
	g14471.t1	gene_03840.t1	predicted protein	Apoplastic	0.881
	g14499.t1	gene_04081.t1	putative mannose binding	Apoplastic	0.911
	g14912.t1	gene_17150.t1	uncharacterized protein INS49_002203 [Diaporthe citri]	Apoplastic	0.844
	g14992.t1	gene_17261.t1	carbohydrate-binding module family 1 protein	Apoplastic	0.805
	g15289.t1	gene_17502.t1	no hit	Apoplastic	0.865
	g15299.t1	gene_17587.t1	hypothetical protein DHEL01_v204906	Apoplastic	0.857
	g1877.t1	gene_10911.t1	glycoside hydrolase	Apoplastic	0.807
	g2123.t1	gene_17324.t1	Protein CAP22	Apoplastic	0.866
	g2277.t1	gene_10411.t1	predicted protein	Apoplastic	0.814
	g2291.t1	gene_16165.t1	uncharacterized protein INS49_004881 [Diaporthe citri]	Apoplastic	0.808
	g2334.t1	gene_03713.t1	hypothetical protein E8E14_002473	Apoplastic	0.887
	g2376.t1	gene_10290.t1	cellulose binding CEL1	Apoplastic	0.837
	g2472.t1	gene_10197.t1	hypothetical protein UCDDA912_g04702	Apoplastic	0.957
	g2550.t1	gene_10109.t1	hypothetical protein UCDDA912_g02155	Apoplastic	0.828
	g2738.t1	gene_09766.t1	uncharacterized protein INS49_008056 [Diaporthe citri]	Apoplastic	0.863
	g2913.t1	gene_09417.t1	hypothetical protein VMCG_01052	Apoplastic	0.947
	g295.t1	gene_10525.t1	uncharacterized protein INS49_000102 [Diaporthe citri]	Apoplastic	0.955
	g3472.t1	gene_15063.t1	putative glutamine-serine-proline rich	Apoplastic	0.96
	g3956.t1	gene_08817.t1	hypothetical protein UCDDA912_g05111	Apoplastic	0.87
	g3963.t1	gene_08811.t1	hypothetical protein DHEL01_v205651	Cytoplasmic	0.804
	g3972.t1	gene_08802.t1	putative 1,4-beta-D-glucan cellobiohydrolase C	Apoplastic	0.816
	g4017.t1	gene_08756.t1	putative carbohydrate-binding module family 1 protein	Apoplastic	0.83
	g4268.t1	gene_15441.t1	intracellular hyphae protein 1	Apoplastic	0.903
	g4399.t1	gene_15296.t1	hypothetical protein UCDDA912_g02205	Cytoplasmic	0.804
	g4712.t1	gene_15818.t1	Cell wall glyco protein	Cytoplasmic	0.885
	g4834.t1	gene_16083.t1	hypothetical protein UCDDA912_g09646	Apoplastic	0.875
	g4859.t1	gene_16059.t1	lytic polysaccharide monooxygenase	Apoplastic	0.85
	g4878.t1	gene_14124.t1	hypothetical protein CFIO01_13625	Apoplastic	0.997
	g4917.t1	gene_16032.t1	hypothetical protein DL98DRAFT_590336	Cytoplasmic	0.83
	g4970.t1	gene_15971.t1	hypothetical protein DHEL01_v204239	Apoplastic	0.852
	g5067.t1	gene_16222.t1	pectate lyase F	Apoplastic	0.869
	g5429.t1	gene_02615.t1	hypothetical protein UCDDA912_g01960	Cytoplasmic	0.856
	g5595.t1	gene_02806.t1	hypothetical protein UCDDA912_g01923	Apoplastic	0.938
	g5646.t1	gene_02871.t1	putative extracellular serine-rich protein	Apoplastic	0.815
	g6056.t1	gene_02424.t1	putative small secreted protein	Apoplastic	0.817
	g6086.t1	gene_02385.t1	hypothetical protein UCDDA912_g07526	Apoplastic	0.851
	g6500.t1	gene_01967.t1	intracellular hyphae protein 1	Apoplastic	0.814
	g6569.t1	gene_06289.t1	hypothetical protein DHEL01_v210009	Apoplastic	0.922
	g6580.t1	gene_06306.t1	putative proline-rich antigen	Apoplastic	0.981
	g6622.t1	gene_06327.t1	hypothetical protein UCDDA912_g03362	Apoplastic	0.877
	g6645.t1	gene_06387.t1	hypothetical protein UCDDA912_g03346	Cytoplasmic	0.818
	g6706.t1	gene_01189.t1	peptidase A4 family protein	Apoplastic	0.839
	g6839.t1	gene_06858.t1	polysaccharide lyase family 3 protein	Apoplastic	0.946
	g7111.t1	gene_07000.t1	peptidase S41 family protein	Apoplastic	0.927
	g7121.t1	gene_06990.t1	hypothetical protein BS50DRAFT_502972	Apoplastic	0.864
	g7158.t1	gene_06955.t1	hypothetical protein UCDDA912_g08460	Cytoplasmic	0.936
	g7519.t1	gene_07118.t1	hypothetical protein UCDDA912_g07538	Apoplastic	0.962
	g7944.t1	gene_04576.t1	hypothetical protein DHEL01_v212810	Apoplastic	0.885
	g8288.t1	gene_04686.t1	hypothetical protein VM1G_09196	Apoplastic	0.816
	g8383.t1	gene_04778.t1	no hit	Apoplastic	0.885
	g8416.t1	gene_04114.t1	no hit	Apoplastic	0.925
	g8581.t1	gene_04349.t1	pectate lyase	Apoplastic	0.843
	g8583.t1	gene_04352.t1	hypothetical protein P154DRAFT_381873, partial	Apoplastic	0.901
	g8606.t1	gene_04374.t1	hypothetical protein DHEL01_v200621	Apoplastic	0.892
	g8758.t1	gene_14199.t1	glycoside hydrolase family 45 protein	Apoplastic	0.829
	g8815.t1	gene_05702.t1	hypothetical protein C8034_v009030	Apoplastic	0.921
	g8860.t1	gene_16550.t1	hypothetical protein DHEL01_v212839	Apoplastic	0.883
	g8893.t1	gene_16594.t1	no hit	Cytoplasmic	0.868
	g9104.t1	gene_04186.t1	no hit	Apoplastic	0.836
	g9323.t1	gene_10711.t1	hypothetical protein UCDDA912_g06886	Apoplastic	0.809
	g9328.t1	gene_10706.t1	chitin deacetylase	Apoplastic	0.887
	Seq_id of genes present only in D. phragmitis	Description	EffectorP v3.0 location	EffectorP v3.0 Probability
	g10290.t1	no hits	Apoplastic	0.882
	g11273.t1	no hits	Apoplastic	0.942
	g11281.t1	Diaporthe citri uncharacterized protein (INS49_003422), partial mRNA	Cytoplasmic	0.82
	g11665.t1	no hits	Apoplastic	0.855
	g12192.t1	Diaporthe citri uncharacterized protein (INS49_015383), partial mRNA	Apoplastic	0.9
	g12232.t1	Diaporthe citri uncharacterized protein (INS49_015420), partial mRNA	Apoplastic	0.86
	g12637.t1	no hits	Cytoplasmic	0.911
	g13230.t1	Diaporthe citri uncharacterized protein (INS49_008957), partial mRNA	Apoplastic	0.834
	g13596.t1	Diaporthe citri uncharacterized protein (INS49_014320), partial mRNA	Apoplastic	0.985
	g13739.t1	Diaporthe citri uncharacterized protein (INS49_014773), partial mRNA	Apoplastic	0.86
	g14110.t1	no hits	Apoplastic	0.859
	g14526.t1	no hits	Cytoplasmic	0.886
	g15420.t1	Diaporthe citri uncharacterized protein (INS49_007215), partial mRNA	Apoplastic	0.881
	g15613.t1	no hits	Cytoplasmic	0.921
	g1791.t1	Diaporthe citri uncharacterized protein (INS49_001913), partial mRNA	Cytoplasmic	0.877
	g192.t1	Diaporthe citri uncharacterized protein (INS49_007555), partial mRNA	Apoplastic	0.959
	g2198.t1	Diaporthe citri uncharacterized protein (INS49_004787), partial mRNA	Apoplastic	0.833
	g2807.t1	no hits	Apoplastic	0.841
	g3872.t1	Diaporthe citri uncharacterized protein (INS49_008817), partial mRNA	Cytoplasmic	0.955
	g4322.t1	no hits	Cytoplasmic	0.913
	g4908.t1	Diaporthe citri uncharacterized protein (INS49_009410), partial mRNA	Apoplastic	0.826
	g4909.t1	Diaporthe citri uncharacterized protein (INS49_009409), partial mRNA	Apoplastic	0.881
	g4952.t1	Diaporthe citri uncharacterized protein (INS49_009483), partial mRNA	Apoplastic	0.848
	g6531.t1	Diaporthe citri uncharacterized protein (INS49_004359), partial mRNA	Apoplastic	0.8
	g6705.t1	Diaporthe citri uncharacterized protein (INS49_005740), partial mRNA	Apoplastic	0.899
	g8498.t1	no hits	Cytoplasmic	0.851

## Sheet: core effectors
	Seq_id of genes shared in all Diaporthe	Description	EffectorP v3.0 location	EffectorP v3.0 Probability
	gene_03611.t1	xylanase G1	Apoplastic	0.96
	gene_04352.t1	hypothetical protein P154DRAFT_381873, partial	Apoplastic	0.85
	gene_05507.t1	hypothetical protein DHEL01_v209281	Apoplastic	0.874
	gene_06858.t1	polysaccharide lyase family 3 protein	Apoplastic	0.884
	gene_08817.t1	hypothetical protein UCDDA912_g05111	Apoplastic	0.87
	gene_14124.t1	hypothetical protein CFIO01_13625	Apoplastic	0.963
	gene_14719.t1	pectate lyase	Apoplastic	0.933
	gene_17324.t1	Protein CAP22	Apoplastic	0.937
	gene_17971.t1	putative 1,4-beta-D-glucan cellobiohydrolase A	Apoplastic	0.831
