# Supplementary material for: Comparative genomics of plant pathogenic Diaporthe species and transcriptomics of Diaporthe caulivora during host infection reveal insights into pathogenic strategies of the genus
Source: BMC Genomics. 2022 Mar 3;23:175. doi: 10.1186/s12864-022-08413-y (PMC8896106; doi:10.1186/s12864-022-08413-y)
Supplement: Supplementary file 11 — Additional file 11. Summary of mapped reads of D. caulivora in the RNA-Seq libraries. 1–3 indicate the three biological replicates during soybean infection at the indicated time points and control PDA grown mycelium. [file 12864_2022_8413_MOESM11_ESM.xlsx]

## Sheet: Hoja1
	Additional File 11. Summary of mapped reads of D. caulivora in the RNA-Seq libraries. 1-3 indicate the three biological replicates during soybean infection at the indicated time points and control PDA grown mycelium.
	Samples	Replicate	Quality-trimmed reads	Uniquely-mapped reads to D. caulivora reference	Multiple-mapped reads to D. caulivora reference	Total-mapped reads to D. caulivora reference	Percentage of mapped reads to D. caulivora nuclear reference genome
	G. max (8 hpi)	1	28770617	48295	6037	54332	0.188845
		2	30855942	55399	4483	59882	0.19407
		3	22794576	33683	4437	38120	0.167233
	G. max (48 hpi)	1	25279870	205454	26763	232217	0.918585
		2	20343978	134417	13721	148138	0.728166
		3	28816313	294762	34193	328955	1.14156
	D. caulivora (PDA)	1	28685445	22354005	394303	22748308	79.3026
		2	29889204	22198764	194973	22393737	74.9225
		3	31227097	23769562	167167	23936729	76.6537
