# Supplementary material for: Comparative genomics of plant pathogenic Diaporthe species and transcriptomics of Diaporthe caulivora during host infection reveal insights into pathogenic strategies of the genus
Source: BMC Genomics. 2022 Mar 3;23:175. doi: 10.1186/s12864-022-08413-y (PMC8896106; doi:10.1186/s12864-022-08413-y)
Supplement: Supplementary file 12 — Additional file 12. List of D. caulivora differentially expressed genes (DEGs) during soybean infection at 8 and 48 hpi. [file 12864_2022_8413_MOESM12_ESM.xlsx]

## Sheet: 8hpi vs control
	Additional File 12: List of D.caulivora differentially expressed genes (DEGs) during soybean infection at 8 and 48 hpi.
	Gene_id	log2 FC	FDR	Description	GO IDs	GO Names	InterPro GO Names	Enzyme Names	Enzyme Codes	InterPro IDs
	gene_06563.t1	13.1683	0.0164234	dicarboxylic amino acid permease	P:GO:0006865; P:GO:0055085; C:GO:0016021	P:amino acid transport; P:transmembrane transport; C:integral component of membrane	P:amino acid transport; P:transmembrane transport; C:membrane; C:integral component of membrane			PIRSF006060 (PIRSF); G3DSA:1.20.1740.10 (GENE3D); IPR004841 (PFAM); PTHR43341:SF41 (PANTHER); PTHR43341 (PANTHER); IPR004840 (PROSITE_PATTERNS)
	gene_04099.t1	11.5264	8.73155e-05	hypothetical protein UCDDA912_g08591			no IPS match			no IPS match
	gene_08414.t1	11.5112	0.0423594	GMC oxidoreductase	P:GO:0055114; F:GO:0016614; F:GO:0050660	P:obsolete oxidation-reduction process; F:oxidoreductase activity, acting on CH-OH group of donors; F:flavin adenine dinucleotide binding	P:obsolete oxidation-reduction process; F:oxidoreductase activity, acting on CH-OH group of donors; F:flavin adenine dinucleotide binding			IPR000172 (PFAM); IPR036188 (G3DSA:3.50.50.GENE3D); IPR007867 (PFAM); IPR036188 (G3DSA:3.50.50.GENE3D); IPR012132 (PIRSF); PTHR11552:SF115 (PANTHER); IPR012132 (PANTHER); IPR036188 (SUPERFAMILY); SSF54373 (SUPERFAMILY)
	gene_02171.t1	11.4778	0.0336723	hypothetical protein UCDDA912_g06859			no IPS match			no IPS match
	gene_06564.t1	11.2387	0.0148249	putative aminotransferase	F:GO:0008483	F:transaminase activity	F:catalytic activity	Transferring nitrogenous groups; Transferases; Transferring nitrogenous groups	EC:2.6.1; EC:2; EC:2.6	IPR000192 (PFAM); IPR015421 (G3DSA:3.40.640.GENE3D); IPR015422 (G3DSA:3.90.1150.GENE3D); mobidb-lite (MOBIDB_LITE); PTHR43586 (PANTHER); PTHR43586:SF15 (PANTHER); IPR015424 (SUPERFAMILY)
	gene_16449.t1	11.0623	0.0472826	hard-surface induced protein 5	F:GO:0016740	F:transferase activity	no GO terms	Transferases	EC:2	G3DSA:3.40.50.150 (GENE3D); mobidb-lite (MOBIDB_LITE); IPR029063 (SUPERFAMILY)
	gene_06480.t1	10.9574	0.0466503	sterigmatocystin 8-o-methyltransferase	P:GO:0032259; F:GO:0008171	P:methylation; F:O-methyltransferase activity	F:methyltransferase activity; F:O-methyltransferase activity	Transferring one-carbon groups; Transferases; Transferring one-carbon groups	EC:2.1; EC:2; EC:2.1.1	IPR001077 (PFAM); G3DSA:3.40.50.150 (GENE3D); IPR036388 (G3DSA:1.10.10.GENE3D); PTHR43712:SF12 (PANTHER); PTHR43712 (PANTHER); IPR016461 (PROSITE_PROFILES); IPR036390 (SUPERFAMILY); IPR029063 (SUPERFAMILY)
	gene_05035.t1	10.5775	0.0334292	Mono- and diacylglycerol lipase	P:GO:0006629	P:lipid metabolic process	P:lipid metabolic process			IPR002921 (PFAM); IPR029058 (G3DSA:3.40.50.GENE3D); PTHR46640:SF1 (PANTHER); PTHR46640 (PANTHER); cd00519 (CDD); IPR029058 (SUPERFAMILY)
	gene_17840.t1	10.3493	0.0495634	hypothetical protein GQ607_009148			no GO terms			PS51257 (PROSITE_PROFILES)
	gene_08607.t1	10.3076	0.0336723	putative aldose 1-epimerase	P:GO:0005975; F:GO:0030246; F:GO:0047938	P:carbohydrate metabolic process; F:carbohydrate binding; F:glucose-6-phosphate 1-epimerase activity	P:carbohydrate metabolic process; F:catalytic activity; F:isomerase activity; F:carbohydrate binding	Racemases and epimerases; Glucose-6-phosphate 1-epimerase; Isomerases; Racemases and epimerases	EC:5.1; EC:5.1.3.15; EC:5; EC:5.1.3	IPR025532 (PIRSF); IPR008183 (PFAM); IPR014718 (G3DSA:2.70.98.GENE3D); PTHR11122:SF13 (PANTHER); PTHR11122 (PANTHER); IPR025532 (CDD); IPR011013 (SUPERFAMILY)
	gene_07793.t1	10.1523	0.0192075	Lovastatin diketide synthase LovF	P:GO:0006633; F:GO:0004315; F:GO:0016491; F:GO:0031177	P:fatty acid biosynthetic process; F:3-oxoacyl-[acyl-carrier-protein] synthase activity; F:oxidoreductase activity; F:phosphopantetheine binding	P:fatty acid biosynthetic process; P:obsolete oxidation-reduction process; F:3-oxoacyl-[acyl-carrier-protein] synthase activity; F:transferase activity; F:transferase activity, transferring acyl groups	Beta-ketoacyl-[acyl-carrier-protein] synthase I; Fatty-acid synthase system; Acyltransferases; Oxidoreductases; Transferases; Acyltransferases	EC:2.3.1.41; EC:2.3.1.85; EC:2.3; EC:1; EC:2; EC:2.3.1	IPR020807 (PFAM); G3DSA:3.90.180.10 (GENE3D); IPR032821 (PFAM); IPR014030 (PFAM); IPR014043 (PFAM); IPR042104 (G3DSA:3.10.129.GENE3D); G3DSA:3.40.50.720 (GENE3D); IPR013154 (PFAM); G3DSA:3.40.50.150 (GENE3D); IPR013968 (PFAM); IPR013149 (PFAM); IPR036736 (G3DSA:1.10.1200.GENE3D); IPR009081 (PFAM); G3DSA:3.40.50.720 (GENE3D); IPR016039 (G3DSA:3.40.47.GENE3D); IPR001227 (G3DSA:3.40.366.GENE3D); IPR…
	gene_04793.t1	10.1399	0.0399289	hypothetical protein UCDDA912_g07644			no GO terms			G3DSA:2.60.20.10 (GENE3D)
	gene_05168.t1	10.0825	0.0485866	UbiA prenyltransferase family-domain-containing protein	F:GO:0016765; C:GO:0016021	F:transferase activity, transferring alkyl or aryl (other than methyl) groups; C:integral component of membrane	F:transferase activity, transferring alkyl or aryl (other than methyl) groups; C:integral component of membrane	Transferring alkyl or aryl groups, other than methyl groups; Transferring alkyl or aryl groups, other than methyl groups; Transferases	EC:2.5.1; EC:2.5; EC:2	IPR000537 (PFAM); mobidb-lite (MOBIDB_LITE); mobidb-lite (MOBIDB_LITE); PTHR11048:SF17 (PANTHER); IPR039653 (PANTHER); cd13965 (CDD)
	gene_14308.t1	9.78108	0.0398143	Ent-kaurene oxidase	P:GO:0055114; F:GO:0004497; F:GO:0005506; F:GO:0016491; F:GO:0016705; F:GO:0020037; F:GO:0046872; C:GO:0016020; C:GO:0016021	P:obsolete oxidation-reduction process; F:monooxygenase activity; F:iron ion binding; F:oxidoreductase activity; F:oxidoreductase activity, acting on paired donors, with incorporation or reduction of molecular oxygen; F:heme binding; F:metal ion binding; C:membrane; C:integral component of membrane	P:obsolete oxidation-reduction process; F:monooxygenase activity; F:iron ion binding; F:oxidoreductase activity, acting on paired donors, with incorporation or reduction of molecular oxygen; F:heme binding			IPR002403 (PRINTS); IPR001128 (PFAM); IPR036396 (G3DSA:1.10.630.GENE3D); PTHR46206 (PANTHER); IPR017972 (PROSITE_PATTERNS); IPR036396 (SUPERFAMILY)
	gene_17742.t1	9.76955	0.0431154	rhamnogalacturonan lyase	P:GO:0000272; P:GO:0071555; F:GO:0030246; F:GO:0102210; C:GO:0005576	P:polysaccharide catabolic process; P:cell wall organization; F:carbohydrate binding; F:rhamnogalacturonan endolyase activity; C:extracellular region	P:carbohydrate metabolic process; F:catalytic activity; F:carbon-oxygen lyase activity, acting on polysaccharides; F:carbohydrate binding	Rhamnogalacturonan endolyase; Carbon-oxygen lyases; Lyases; Carbon-oxygen lyases	EC:4.2.2.23; EC:4.2; EC:4; EC:4.2.2	G3DSA:2.60.40.1120 (GENE3D); IPR014718 (G3DSA:2.70.98.GENE3D); IPR029411 (PFAM); IPR029413 (PFAM); IPR008979 (G3DSA:2.60.120.GENE3D); IPR015364 (PFAM); IPR016590 (PANTHER); cd10317 (CDD); IPR029413 (CDD); IPR008979 (SUPERFAMILY); IPR013784 (SUPERFAMILY); IPR011013 (SUPERFAMILY)
	gene_13472.t1	9.24578	0.035357	hypothetical protein UCDDA912_g02490			no IPS match			no IPS match
	gene_08668.t1	9.15925	0.0394519	xyloglucan-specific endo-beta-1,4-glucanase A	P:GO:0000272; F:GO:0008810	P:polysaccharide catabolic process; F:cellulase activity	P:polysaccharide catabolic process; F:hydrolase activity, hydrolyzing O-glycosyl compounds; F:cellulase activity	Glycosylases; Hydrolases; Glycosylases; Cellulase	EC:3.2; EC:3; EC:3.2.1; EC:3.2.1.4	IPR013319 (G3DSA:2.60.120.GENE3D); IPR002594 (PFAM); IPR002594 (PANTHER); PTHR34002:SF9 (PANTHER); IPR013320 (SUPERFAMILY)
	gene_01462.t1	9.15893	0.0399289	hypothetical protein UCRNP2_6738			no IPS match			no IPS match
	gene_05728.t1	8.92795	0.0474626	peptidase m23b			no GO terms			IPR018392 (PFAM); IPR036779 (G3DSA:3.10.350.GENE3D); IPR018392 (PROSITE_PROFILES); IPR018392 (CDD); SSF54106 (SUPERFAMILY)
	gene_17779.t1	8.81657	0.0356666	hypothetical protein UCDDA912_g04036			no GO terms			mobidb-lite (MOBIDB_LITE); mobidb-lite (MOBIDB_LITE); mobidb-lite (MOBIDB_LITE)
	gene_06736.t1	8.75862	0.0459403	no hit			no IPS match			no IPS match
	gene_06994.t1	8.70747	0.0325329	Trichothecene C-15 hydroxylase	F:GO:0005488; F:GO:0016491	F:binding; F:oxidoreductase activity	P:obsolete oxidation-reduction process; F:iron ion binding; F:oxidoreductase activity, acting on paired donors, with incorporation or reduction of molecular oxygen; F:heme binding	Oxidoreductases	EC:1	IPR001128 (PRINTS); IPR002401 (PRINTS); IPR036396 (G3DSA:1.10.630.GENE3D); IPR001128 (PFAM); IPR036396 (G3DSA:1.10.630.GENE3D); PTHR24305 (PANTHER); PTHR24305:SF113 (PANTHER); PTHR24305 (PANTHER); PTHR24305:SF113 (PANTHER); IPR017972 (PROSITE_PATTERNS); IPR036396 (SUPERFAMILY)
	gene_15332.t1	8.52792	0.0486121	2-heptyl-3-hydroxy-4(1H)-quinolone synthase	F:GO:0071949	F:FAD binding	F:FAD binding			PR00420 (PRINTS); IPR036188 (G3DSA:3.50.50.GENE3D); IPR002938 (PFAM); PTHR47356:SF3 (PANTHER); PTHR47356 (PANTHER); IPR036188 (SUPERFAMILY)
	gene_01013.t1	8.39518	0.0477334	hypothetical protein UCDDA912_g00644			no IPS match			no IPS match
	gene_06481.t1	8.3872	0.0439483	cytochrome P450	F:GO:0016491; F:GO:0046872; C:GO:0016020	F:oxidoreductase activity; F:metal ion binding; C:membrane	P:obsolete oxidation-reduction process; F:monooxygenase activity; F:iron ion binding; F:oxidoreductase activity, acting on paired donors, with incorporation or reduction of molecular oxygen; F:heme binding	Oxidoreductases	EC:1	IPR002403 (PRINTS); IPR001128 (PFAM); IPR036396 (G3DSA:1.10.630.GENE3D); mobidb-lite (MOBIDB_LITE); mobidb-lite (MOBIDB_LITE); PTHR46206:SF2 (PANTHER); PTHR46206 (PANTHER); IPR017972 (PROSITE_PATTERNS); IPR036396 (SUPERFAMILY)
	gene_17941.t1	8.37143	0.0474922	Pisatin demethylase	F:GO:0016491; F:GO:0046872; C:GO:0016020	F:oxidoreductase activity; F:metal ion binding; C:membrane	P:obsolete oxidation-reduction process; F:iron ion binding; F:oxidoreductase activity, acting on paired donors, with incorporation or reduction of molecular oxygen; F:heme binding	Oxidoreductases	EC:1	IPR001128 (PRINTS); IPR002401 (PRINTS); IPR036396 (G3DSA:1.10.630.GENE3D); IPR001128 (PFAM); PTHR24305:SF200 (PANTHER); PTHR24305 (PANTHER); IPR036396 (SUPERFAMILY)
	gene_16448.t1	8.32927	0.0439483	beta-ketoacyl synthase domain-containing protein	P:GO:0008152; F:GO:0016740	P:metabolic process; F:transferase activity	P:fatty acid biosynthetic process; P:biosynthetic process; F:3-oxoacyl-[acyl-carrier-protein] synthase activity; F:transferase activity; F:transferase activity, transferring acyl groups	Transferases	EC:2	IPR020807 (PFAM); IPR009081 (PFAM); IPR014030 (PFAM); IPR036736 (G3DSA:1.10.1200.GENE3D); IPR014043 (PFAM); IPR014031 (PFAM); IPR016039 (G3DSA:3.40.47.GENE3D); G3DSA:3.30.70.3290 (GENE3D); IPR001227 (G3DSA:3.40.366.GENE3D); IPR029058 (G3DSA:3.40.50.GENE3D); IPR030918 (TIGRFAM); IPR001031 (PFAM); IPR032088 (PFAM); IPR042104 (G3DSA:3.10.129.GENE3D); PTHR43775 (PANTHER); PTHR43775:SF31 (PANTHER); IP…
	gene_06377.t1	8.28176	0.0491986	n- gnat protein	F:GO:0008080	F:N-acetyltransferase activity	F:N-acetyltransferase activity	Acyltransferases; Transferases; Acyltransferases	EC:2.3; EC:2; EC:2.3.1	G3DSA:3.40.630.30 (GENE3D); IPR000182 (PFAM); PTHR43792 (PANTHER); IPR000182 (PROSITE_PROFILES); cd04301 (CDD); IPR016181 (SUPERFAMILY)
	gene_10433.t1	8.18799	0.0467086	endonuclease/Exonuclease/phosphatase	P:GO:0090305; F:GO:0004519; F:GO:0004527	P:nucleic acid phosphodiester bond hydrolysis; F:endonuclease activity; F:exonuclease activity	no GO terms	Acting on ester bonds; Hydrolases	EC:3.1; EC:3	IPR005135 (PFAM); IPR036691 (G3DSA:3.60.10.GENE3D); PTHR12121:SF36 (PANTHER); PTHR12121 (PANTHER); cd09083 (CDD); IPR036691 (SUPERFAMILY)
	gene_08702.t1	7.9744	0.0371098	fungal cellulose binding domain-containing protein	F:GO:0016787	F:hydrolase activity	F:protein binding	Hydrolases	EC:3	IPR015943 (G3DSA:2.130.10.GENE3D); IPR015943 (G3DSA:2.130.10.GENE3D); mobidb-lite (MOBIDB_LITE); PTHR43739 (PANTHER); cd15482 (CDD); SSF110296 (SUPERFAMILY); SSF110296 (SUPERFAMILY)
	gene_02035.t1	7.66163	0.0439483	glycosyl hydrolase family 18	P:GO:0000272; P:GO:0006032; F:GO:0004568; F:GO:0008061; C:GO:0005576; C:GO:0016021	P:polysaccharide catabolic process; P:chitin catabolic process; F:chitinase activity; F:chitin binding; C:extracellular region; C:integral component of membrane	P:carbohydrate metabolic process; F:hydrolase activity, hydrolyzing O-glycosyl compounds	Glycosylases; Hydrolases; Chitinase; Glycosylases	EC:3.2; EC:3; EC:3.2.1.14; EC:3.2.1	IPR029070 (G3DSA:3.10.50.GENE3D); IPR001223 (PFAM); mobidb-lite (MOBIDB_LITE); PTHR11177 (PANTHER); PTHR11177:SF364 (PANTHER); IPR001579 (PROSITE_PATTERNS); IPR029070 (SUPERFAMILY); IPR017853 (SUPERFAMILY)
	gene_05992.t1	7.65287	0.049941	hypothetical protein CH63R_12516			no GO terms			IPR041524 (PFAM); G3DSA:2.60.120.1160 (GENE3D); PTHR34612 (PANTHER); PTHR34612:SF4 (PANTHER)
	gene_10224.t1	7.39511	0.0457831	aquaporin-like protein	P:GO:0055085; F:GO:0015267; C:GO:0016021	P:transmembrane transport; F:channel activity; C:integral component of membrane	P:transmembrane transport; F:channel activity; C:membrane	Translocases	EC:7	IPR000425 (PRINTS); IPR000425 (PFAM); IPR023271 (G3DSA:1.20.1080.GENE3D); IPR034294 (PANTHER); PTHR19139:SF278 (PANTHER); IPR023271 (SUPERFAMILY)
	gene_05797.t1	7.31018	0.0192075	hypothetical protein UCDDA912_g09201			no GO terms			IPR041524 (PFAM); G3DSA:2.60.120.1160 (GENE3D); PTHR34612 (PANTHER); PTHR34612:SF4 (PANTHER)
	gene_10158.t1	7.09379	0.0369038	hypothetical protein UCDDA912_g04726			no IPS match			no IPS match
	gene_16830.t1	6.87843	0.0235371	putative pectate lyase F	F:GO:0030570; C:GO:0005576	F:pectate lyase activity; C:extracellular region	F:pectate lyase activity; C:extracellular region	Carbon-oxygen lyases; Pectate lyase; Lyases; Carbon-oxygen lyases	EC:4.2; EC:4.2.2.2; EC:4; EC:4.2.2	IPR004898 (PFAM); IPR012334 (G3DSA:2.160.20.GENE3D); IPR004898 (PANTHER); PS51257 (PROSITE_PROFILES); IPR011050 (SUPERFAMILY)
	gene_05528.t1	6.80758	0.0235371	BChain B, LACCASE-1	P:GO:0030245; F:GO:0005507; F:GO:0052716; C:GO:0043245	P:cellulose catabolic process; F:copper ion binding; F:hydroquinone:oxygen oxidoreductase activity; C:extraorganismal space	P:obsolete oxidation-reduction process; F:copper ion binding; F:oxidoreductase activity	Acting on diphenols and related substances as donors; Oxidoreductases; Acting on diphenols and related substances as donors; Laccase	EC:1.10; EC:1; EC:1.10.3; EC:1.10.3.2	IPR008972 (G3DSA:2.60.40.GENE3D); IPR008972 (G3DSA:2.60.40.GENE3D); IPR008972 (G3DSA:2.60.40.GENE3D); IPR001117 (PFAM); IPR011707 (PFAM); IPR011706 (PFAM); PTHR11709 (PANTHER); PTHR11709:SF211 (PANTHER); IPR002355 (PROSITE_PATTERNS); IPR033138 (PROSITE_PATTERNS); cd13854 (CDD); cd13880 (CDD); cd13901 (CDD); IPR008972 (SUPERFAMILY); IPR008972 (SUPERFAMILY); IPR008972 (SUPERFAMILY)
	gene_17901.t1	6.79965	0.0148249	pectin lyase	P:GO:0000272; F:GO:0016829; C:GO:0005576	P:polysaccharide catabolic process; F:lyase activity; C:extracellular region	no GO terms	Lyases	EC:4	IPR002022 (PFAM); IPR012334 (G3DSA:2.160.20.GENE3D); PTHR31683 (PANTHER); PTHR31683:SF16 (PANTHER); IPR011050 (SUPERFAMILY)
	gene_07790.t1	6.69192	0.0334292	Clavaminate synthase-like protein	F:GO:0016491; F:GO:0046872	F:oxidoreductase activity; F:metal ion binding	P:obsolete oxidation-reduction process; F:oxidoreductase activity	Oxidoreductases	EC:1	IPR026992 (PFAM); IPR027443 (G3DSA:2.60.120.GENE3D); IPR005123 (PFAM); mobidb-lite (MOBIDB_LITE); PTHR47990 (PANTHER); PTHR47990:SF35 (PANTHER); IPR005123 (PROSITE_PROFILES); SSF51197 (SUPERFAMILY)
	gene_15956.t1	6.68908	0.0411089	Valacyclovir hydrolase	F:GO:0016787	F:hydrolase activity	no GO terms			IPR000073 (PFAM); IPR029058 (G3DSA:3.40.50.GENE3D); PTHR43433:SF5 (PANTHER); PTHR43433 (PANTHER); IPR029058 (SUPERFAMILY)
	gene_15487.t1	6.46724	0.0457831	putative pectate lyase b	P:GO:0045490; F:GO:0030570; F:GO:0046872; C:GO:0005576	P:pectin catabolic process; F:pectate lyase activity; F:metal ion binding; C:extracellular region	no GO terms	Pectate lyase; Carbon-oxygen lyases; Lyases; Carbon-oxygen lyases	EC:4.2.2.2; EC:4.2; EC:4; EC:4.2.2	IPR012334 (G3DSA:2.160.20.GENE3D); IPR002022 (PFAM); PTHR31683:SF18 (PANTHER); PTHR31683 (PANTHER); IPR011050 (SUPERFAMILY)
	gene_07791.t1	6.42861	0.0472826	NAD(P)-binding protein	C:GO:0016021	C:integral component of membrane	P:obsolete oxidation-reduction process			IPR002347 (PRINTS); IPR002347 (PRINTS); IPR002347 (PFAM); PF13561 (PFAM); PTHR43618 (PANTHER); PTHR43618:SF4 (PANTHER); cd05233 (CDD); IPR036291 (SUPERFAMILY)
	gene_00228.t1	6.3997	0.035357	3-oxoacyl-[acyl-carrier-protein] reductase FabG	P:GO:0055114	P:obsolete oxidation-reduction process	P:obsolete oxidation-reduction process			IPR002347 (PRINTS); G3DSA:3.40.50.720 (GENE3D); PF13561 (PFAM); PTHR24321 (PANTHER); cd05233 (CDD); IPR036291 (SUPERFAMILY)
	gene_03774.t1	6.39056	0.0495634	putative major royal jelly protein			no GO terms			IPR017996 (PFAM); IPR011042 (G3DSA:2.120.10.GENE3D); IPR017996 (PANTHER); PTHR10009:SF17 (PANTHER); SSF63829 (SUPERFAMILY)
	gene_00006.t1	6.32059	0.0398143	C-14 sterol reductase	P:GO:0016126; F:GO:0016628; C:GO:0016021	P:sterol biosynthetic process; F:oxidoreductase activity, acting on the CH-CH group of donors, NAD or NADP as acceptor; C:integral component of membrane	P:sterol biosynthetic process; P:obsolete oxidation-reduction process; F:oxidoreductase activity, acting on the CH-CH group of donors, NAD or NADP as acceptor; C:membrane	Acting on the CH-CH group of donors; Oxidoreductases; Acting on the CH-CH group of donors	EC:1.3; EC:1; EC:1.3.1	IPR001171 (PFAM); PTHR21257 (PANTHER); PTHR21257:SF37 (PANTHER); IPR018083 (PROSITE_PATTERNS); IPR018083 (PROSITE_PATTERNS)
	gene_10583.t1	6.18976	0.00560301	putative ricin b lectin	F:GO:0016829; F:GO:0030246; C:GO:0005576	F:lyase activity; F:carbohydrate binding; C:extracellular region	no GO terms	Lyases	EC:4	IPR011050 (SUPERFAMILY)
	gene_05693.t1	6.16443	0.0275239	Calcium channel YVC1	P:GO:0034220; F:GO:0005216; C:GO:0016021	P:ion transmembrane transport; F:ion channel activity; C:integral component of membrane	P:ion transport; P:transmembrane transport; F:ion channel activity; C:membrane	Translocases	EC:7	IPR005821 (PFAM); mobidb-lite (MOBIDB_LITE); mobidb-lite (MOBIDB_LITE); mobidb-lite (MOBIDB_LITE); mobidb-lite (MOBIDB_LITE); mobidb-lite (MOBIDB_LITE); mobidb-lite (MOBIDB_LITE); mobidb-lite (MOBIDB_LITE); PTHR35859 (PANTHER)
	gene_04249.t1	6.14458	0.0356666	putative polyketide synthase	P:GO:0006633; P:GO:0032259; F:GO:0004315; F:GO:0008168; F:GO:0016491; F:GO:0031177	P:fatty acid biosynthetic process; P:methylation; F:3-oxoacyl-[acyl-carrier-protein] synthase activity; F:methyltransferase activity; F:oxidoreductase activity; F:phosphopantetheine binding	P:obsolete oxidation-reduction process; F:transferase activity; F:transferase activity, transferring acyl groups	Beta-ketoacyl-[acyl-carrier-protein] synthase I; Fatty-acid synthase system; Transferring one-carbon groups; Acyltransferases; Oxidoreductases; Transferases; Transferring one-carbon groups; Acyltransferases	EC:2.3.1.41; EC:2.3.1.85; EC:2.1; EC:2.3; EC:1; EC:2; EC:2.1.1; EC:2.3.1	IPR042104 (G3DSA:3.10.129.GENE3D); IPR014031 (PFAM); G3DSA:3.30.70.3290 (GENE3D); IPR001227 (G3DSA:3.40.366.GENE3D); IPR016039 (G3DSA:3.40.47.GENE3D); IPR014030 (PFAM); G3DSA:3.40.50.150 (GENE3D); IPR009081 (PFAM); G3DSA:3.40.50.720 (GENE3D); IPR014043 (PFAM); IPR013968 (PFAM); IPR013149 (PFAM); IPR013217 (PFAM); G3DSA:3.30.70.250 (GENE3D); IPR036736 (G3DSA:1.10.1200.GENE3D); G3DSA:3.40.50.720 (G…
	gene_00968.t1	6.09567	0.0354527	excitatory amino acid transporter 2	P:GO:0055085; F:GO:0015293; C:GO:0016021	P:transmembrane transport; F:symporter activity; C:integral component of membrane	F:symporter activity; C:integral component of membrane	Translocases	EC:7	PR00173 (PRINTS); IPR001991 (PFAM); IPR036458 (G3DSA:1.10.3860.GENE3D); mobidb-lite (MOBIDB_LITE); PTHR11958 (PANTHER); PTHR11958:SF63 (PANTHER); IPR036458 (SUPERFAMILY)
	gene_05325.t1	6.02398	0.0421535	subtilisin-like protein	P:GO:0006508; F:GO:0004252; C:GO:0005618; C:GO:0016020	P:proteolysis; F:serine-type endopeptidase activity; C:cell wall; C:membrane	P:proteolysis; F:serine-type endopeptidase activity; F:serine-type peptidase activity; C:cell wall; C:membrane	U-plasminogen activator; Interstitial collagenase; Pancreatic elastase II; Microbial collagenase; Plasma kallikrein; Granzyme A; Furin; Prolyl oligopeptidase; Coagulation factor XIa; T-plasminogen activator; Protein C (activated); Neutrophil collagenase; Complement subcomponent C1r; Oligopeptidase B; Repressor LexA; Complement factor I; Signal peptidase I; Complement subcomponent C1s; Acylaminoac…	EC:3.4.21.73; EC:3.4.24.7; EC:3.4.21.71; EC:3.4.24.3; EC:3.4.21.34; EC:3.4.21.78; EC:3.4.21.75; EC:3.4.21.26; EC:3.4.21.27; EC:3.4.21.68; EC:3.4.21.69; EC:3.4.24.34; EC:3.4.21.41; EC:3.4.21.83; EC:3.4.21.88; EC:3.4.21.45; EC:3.4.21.89; EC:3.4.21.42; EC:3.4.19.1; EC:3.4.21.43; EC:3.4.21.87; EC:3.4.21.38; EC:3.4.21.35; EC:3.4.21.79; EC:3.4.21.36; EC:3.4.21.102; EC:3.4.21.39; EC:3.4.21; EC:3.4.21.4;…	IPR015500 (PRINTS); IPR010435 (PFAM); IPR036852 (G3DSA:3.40.50.GENE3D); IPR000209 (PFAM); IPR036852 (G3DSA:3.40.50.GENE3D); mobidb-lite (MOBIDB_LITE); mobidb-lite (MOBIDB_LITE); PTHR43806 (PANTHER); PTHR43806:SF32 (PANTHER); IPR023828 (PROSITE_PATTERNS); IPR023827 (PROSITE_PATTERNS); PS51892 (PROSITE_PROFILES); IPR034187 (CDD); IPR036852 (SUPERFAMILY)
	gene_14867.t1	5.99052	0.00967215	hypothetical protein M011DRAFT_399611			no IPS match			no IPS match
	gene_14136.t1	5.48203	0.0400537	Acid phosphatase	F:GO:0016787	F:hydrolase activity	F:hydrolase activity	Hydrolases	EC:3	IPR036523 (G3DSA:3.40.1210.GENE3D); IPR002828 (PFAM); mobidb-lite (MOBIDB_LITE); mobidb-lite (MOBIDB_LITE); PTHR30457 (PANTHER); PTHR30457:SF19 (PANTHER); IPR036523 (SUPERFAMILY)
	gene_01887.t1	5.34863	0.0482098	pectin lyase	P:GO:0000272; F:GO:0016829; F:GO:0030248; C:GO:0005576	P:polysaccharide catabolic process; F:lyase activity; F:cellulose binding; C:extracellular region	P:carbohydrate metabolic process; F:cellulose binding; C:extracellular region	Lyases	EC:4	IPR002022 (PFAM); IPR000254 (PFAM); IPR012334 (G3DSA:2.160.20.GENE3D); mobidb-lite (MOBIDB_LITE); mobidb-lite (MOBIDB_LITE); mobidb-lite (MOBIDB_LITE); PTHR31683:SF68 (PANTHER); PTHR31683 (PANTHER); IPR000254 (PROSITE_PATTERNS); IPR000254 (PROSITE_PROFILES); IPR011050 (SUPERFAMILY); IPR035971 (SUPERFAMILY)
	gene_03256.t1	5.06784	0.0353526	glycosyl hydrolase family 61-domain-containing protein	F:GO:0016787; C:GO:0005576	F:hydrolase activity; C:extracellular region	no GO terms	Hydrolases	EC:3	IPR005103 (PFAM); G3DSA:2.70.50.70 (GENE3D); mobidb-lite (MOBIDB_LITE); mobidb-lite (MOBIDB_LITE); mobidb-lite (MOBIDB_LITE); mobidb-lite (MOBIDB_LITE); PTHR33353 (PANTHER); PTHR33353:SF9 (PANTHER)
	gene_02188.t1	5.00306	0.0235371	polysaccharide lyase family 1 protein	P:GO:0000272; F:GO:0016829; C:GO:0005576	P:polysaccharide catabolic process; F:lyase activity; C:extracellular region	no GO terms	Lyases	EC:4	IPR012334 (G3DSA:2.160.20.GENE3D); IPR002022 (PFAM); PTHR31683 (PANTHER); PTHR31683:SF18 (PANTHER); IPR011050 (SUPERFAMILY)
	gene_06858.t1	4.76937	0.0328175	polysaccharide lyase family 3 protein	F:GO:0030570; C:GO:0005576	F:pectate lyase activity; C:extracellular region	F:pectate lyase activity; C:extracellular region	Carbon-oxygen lyases; Pectate lyase; Lyases; Carbon-oxygen lyases	EC:4.2; EC:4.2.2.2; EC:4; EC:4.2.2	IPR004898 (PFAM); IPR012334 (G3DSA:2.160.20.GENE3D); PTHR33407:SF11 (PANTHER); IPR004898 (PANTHER); IPR011050 (SUPERFAMILY)
	gene_07864.t1	4.66495	0.0234898	malic acid transport protein	P:GO:0071423; F:GO:0015140; C:GO:0016021	P:malate transmembrane transport; F:malate transmembrane transporter activity; C:integral component of membrane	P:transmembrane transport; P:malate transmembrane transport; F:malate transmembrane transporter activity; C:integral component of membrane	Translocases	EC:7	IPR038665 (G3DSA:1.50.10.GENE3D); IPR004695 (PFAM); mobidb-lite (MOBIDB_LITE); mobidb-lite (MOBIDB_LITE); mobidb-lite (MOBIDB_LITE); IPR030185 (PANTHER); PTHR31162:SF0 (PANTHER); IPR030185 (CDD)
	gene_11558.t1	4.54248	0.0308861	putative infection structure specific protein	C:GO:0005575	C:cellular_component	no GO terms			mobidb-lite (MOBIDB_LITE)
	gene_06260.t1	4.34385	0.0477334	Extracellular metalloprotease	P:GO:0006508; F:GO:0008237	P:proteolysis; F:metallopeptidase activity	F:metallopeptidase activity	Acting on peptide bonds (peptidases); Hydrolases	EC:3.4; EC:3	IPR008754 (PFAM); IPR024079 (G3DSA:3.40.390.GENE3D); PTHR47466 (PANTHER); IPR008754 (CDD); SSF55486 (SUPERFAMILY)
	gene_06687.t1	4.15242	0.0354499	Carboxylesterase type B	F:GO:0016787	F:hydrolase activity	no GO terms	Hydrolases	EC:3	IPR029058 (G3DSA:3.40.50.GENE3D); IPR002018 (PFAM); PTHR11559:SF360 (PANTHER); PTHR11559 (PANTHER); IPR019826 (PROSITE_PATTERNS); IPR029058 (SUPERFAMILY)
	gene_10579.t1	4.13168	0.0461177	Galactose-proton symporter	P:GO:0055085; F:GO:0022857; C:GO:0016021	P:transmembrane transport; F:transmembrane transporter activity; C:integral component of membrane	P:transmembrane transport; F:transmembrane transporter activity; C:membrane; C:integral component of membrane	Translocases	EC:7	IPR003663 (PRINTS); IPR005828 (PFAM); G3DSA:1.20.1250.20 (GENE3D); IPR003663 (TIGRFAM); mobidb-lite (MOBIDB_LITE); mobidb-lite (MOBIDB_LITE); PTHR48020 (PANTHER); PTHR48020:SF26 (PANTHER); IPR020846 (PROSITE_PROFILES); cd17315 (CDD); IPR036259 (SUPERFAMILY)
	gene_03161.t1	4.07379	0.0334292	galactose transporter	P:GO:0008643; P:GO:0055085; F:GO:0022857; C:GO:0016021	P:carbohydrate transport; P:transmembrane transport; F:transmembrane transporter activity; C:integral component of membrane	P:transmembrane transport; F:transmembrane transporter activity; C:membrane; C:integral component of membrane	Translocases	EC:7	IPR003663 (PRINTS); IPR005828 (PFAM); G3DSA:1.20.1250.20 (GENE3D); IPR003663 (TIGRFAM); mobidb-lite (MOBIDB_LITE); mobidb-lite (MOBIDB_LITE); mobidb-lite (MOBIDB_LITE); mobidb-lite (MOBIDB_LITE); PTHR48022 (PANTHER); PTHR48022:SF32 (PANTHER); IPR005829 (PROSITE_PATTERNS); IPR020846 (PROSITE_PROFILES); cd17356 (CDD); IPR036259 (SUPERFAMILY)
	gene_00066.t1	4.02275	0.0474626	glycoside hydrolase, family 18	P:GO:0000272; P:GO:0006032; F:GO:0004568; F:GO:0008061; C:GO:0005576	P:polysaccharide catabolic process; P:chitin catabolic process; F:chitinase activity; F:chitin binding; C:extracellular region	P:carbohydrate metabolic process; F:chitin binding	Glycosylases; Hydrolases; Chitinase; Glycosylases	EC:3.2; EC:3; EC:3.2.1.14; EC:3.2.1	G3DSA:3.20.20.80 (GENE3D); IPR001223 (PFAM); G3DSA:3.20.20.80 (GENE3D); PTHR11177:SF337 (PANTHER); PTHR11177 (PANTHER); IPR001002 (PROSITE_PROFILES); cd11618 (CDD); IPR036861 (SUPERFAMILY); IPR017853 (SUPERFAMILY)
	gene_07797.t1	4.0118	0.0399289	saponin hydrolase precursor	F:GO:0016787	F:hydrolase activity	no GO terms	Hydrolases	EC:3	IPR011042 (G3DSA:2.120.10.GENE3D); mobidb-lite (MOBIDB_LITE); mobidb-lite (MOBIDB_LITE); mobidb-lite (MOBIDB_LITE); SSF82171 (SUPERFAMILY)
	gene_03896.t1	3.94225	0.0379852	putative beta-glucosidase C	P:GO:0000272; F:GO:0004553	P:polysaccharide catabolic process; F:hydrolase activity, hydrolyzing O-glycosyl compounds	P:carbohydrate metabolic process; F:hydrolase activity, hydrolyzing O-glycosyl compounds	Glycosylases; Hydrolases; Glycosylases	EC:3.2; EC:3; EC:3.2.1	IPR001764 (PRINTS); IPR002772 (PFAM); IPR036881 (G3DSA:3.40.50.GENE3D); IPR036962 (G3DSA:3.20.20.GENE3D); IPR001764 (PFAM); PTHR30620:SF95 (PANTHER); PTHR30620 (PANTHER); IPR017853 (SUPERFAMILY); IPR036881 (SUPERFAMILY)
	gene_08807.t1	3.87231	0.0307545	Protein RTA1	C:GO:0016021	C:integral component of membrane	C:integral component of membrane			IPR007568 (PFAM); PTHR31465:SF27 (PANTHER); IPR007568 (PANTHER)
	gene_09402.t1	3.70863	0.0439483	putative beta-glucosidase btgE	F:GO:0016787; C:GO:0110165	F:hydrolase activity; C:cellular anatomical entity	no GO terms	Hydrolases	EC:3	G3DSA:3.20.20.80 (GENE3D); PTHR16631 (PANTHER); PTHR16631:SF24 (PANTHER); IPR017853 (SUPERFAMILY)
	gene_11631.t1	3.56295	0.0323769	HAD-like domain-containing protein	F:GO:0016787	F:hydrolase activity	no GO terms	Hydrolases	EC:3	IPR023214 (G3DSA:3.40.50.GENE3D); IPR023214 (G3DSA:3.40.50.GENE3D); IPR006357 (TIGRFAM); IPR006353 (TIGRFAM); IPR006357 (PFAM); PF13242 (PFAM); mobidb-lite (MOBIDB_LITE); mobidb-lite (MOBIDB_LITE); mobidb-lite (MOBIDB_LITE); PTHR14269 (PANTHER); PTHR14269:SF4 (PANTHER); IPR036412 (SUPERFAMILY)
	gene_15358.t1	3.55417	0.0369038	small secreted			no GO terms			mobidb-lite (MOBIDB_LITE); PTHR38849 (PANTHER)
	gene_17980.t1	3.34892	0.0247253	Acetylxylan esterase	P:GO:0005975; F:GO:0030248; C:GO:0005576	P:carbohydrate metabolic process; F:cellulose binding; C:extracellular region	no GO terms			PTHR35606 (PANTHER)
	gene_00220.t1	3.01593	0.00772805	Nonribosomal peptide synthetase 1	F:GO:0016874; F:GO:0031177	F:ligase activity; F:phosphopantetheine binding	F:catalytic activity	Ligases	EC:6	IPR042099 (G3DSA:3.40.50.GENE3D); IPR023213 (G3DSA:3.30.559.GENE3D); G3DSA:3.30.559.30 (GENE3D); IPR023213 (G3DSA:3.30.559.GENE3D); G3DSA:3.30.559.30 (GENE3D); IPR000873 (PFAM); G3DSA:3.30.559.30 (GENE3D); IPR001242 (PFAM); G3DSA:3.30.559.30 (GENE3D); G3DSA:3.30.559.30 (GENE3D); IPR042099 (G3DSA:3.40.50.GENE3D); IPR023213 (G3DSA:3.30.559.GENE3D); IPR009081 (PFAM); IPR010071 (TIGRFAM); IPR023213 (…
	gene_15153.t1	2.97581	0.0398143	glycoside hydrolase family 105 protein	P:GO:0005975; F:GO:0016787	P:carbohydrate metabolic process; F:hydrolase activity	P:carbohydrate metabolic process	Hydrolases	EC:3	IPR012341 (G3DSA:1.50.10.GENE3D); IPR010905 (PFAM); PTHR33886:SF9 (PANTHER); PTHR33886 (PANTHER); IPR008928 (SUPERFAMILY)
	gene_17418.t1	2.84543	0.0439483	putative proline-specific permease put4	P:GO:0055085; C:GO:0016021	P:transmembrane transport; C:integral component of membrane	P:transmembrane transport; C:membrane			IPR004841 (PFAM); PIRSF006060 (PIRSF); G3DSA:1.20.1740.10 (GENE3D); mobidb-lite (MOBIDB_LITE); mobidb-lite (MOBIDB_LITE); PTHR43341 (PANTHER)
	gene_03597.t1	2.65108	0.0235371	Elongation factor 1-gamma	P:GO:0006414; F:GO:0003746; F:GO:0016740	P:translational elongation; F:translation elongation factor activity; F:transferase activity	P:glutathione metabolic process; F:protein binding	Transferases	EC:2	IPR004045 (PFAM); IPR036249 (G3DSA:3.40.30.GENE3D); G3DSA:1.20.1050.10 (GENE3D); IPR004046 (PFAM); IPR040079 (PANTHER); IPR004045 (PROSITE_PROFILES); IPR010987 (PROSITE_PROFILES); cd03044 (CDD); IPR036282 (SUPERFAMILY); IPR036249 (SUPERFAMILY)
	gene_03339.t1	2.48165	0.0238378	glycoside hydrolase family 15 protein	P:GO:0000272; F:GO:0004339; F:GO:2001070	P:polysaccharide catabolic process; F:glucan 1,4-alpha-glucosidase activity; F:starch binding	P:polysaccharide catabolic process; P:carbohydrate metabolic process; P:polysaccharide metabolic process; F:glucan 1,4-alpha-glucosidase activity; F:carbohydrate binding; F:starch binding	Glycosylases; Hydrolases; Glucan 1,4-alpha-glucosidase; Glycosylases	EC:3.2; EC:3; EC:3.2.1.3; EC:3.2.1	IPR000165 (PRINTS); IPR011613 (PFAM); IPR013783 (G3DSA:2.60.40.GENE3D); IPR012341 (G3DSA:1.50.10.GENE3D); IPR008291 (PIRSF); IPR002044 (PFAM); mobidb-lite (MOBIDB_LITE); PTHR31616:SF6 (PANTHER); PTHR31616 (PANTHER); IPR000165 (PROSITE_PATTERNS); IPR002044 (PROSITE_PROFILES); IPR034836 (CDD); IPR008928 (SUPERFAMILY); IPR013784 (SUPERFAMILY)
	gene_01475.t1	2.2799	0.0387238	DNase1 protein			no IPS match			no IPS match
	gene_00219.t1	2.12947	0.0352713	ATP-binding cassette transporter abc2	P:GO:0055085; F:GO:0005524; F:GO:0016887; F:GO:0042626; C:GO:0016021	P:transmembrane transport; F:ATP binding; F:ATPase activity; F:ATPase-coupled transmembrane transporter activity; C:integral component of membrane	P:transmembrane transport; F:ATP binding; F:ATPase activity; F:ATPase-coupled transmembrane transporter activity; C:integral component of membrane	Acting on acid anhydrides; Acting on acid anhydrides; Hydrolases; Translocases; Catalysing the translocation of inorganic cations; Nucleoside-triphosphate phosphatase	EC:3.6.1; EC:3.6; EC:3; EC:7; EC:7.2.2; EC:3.6.1.15	G3DSA:3.40.50.300 (GENE3D); G3DSA:3.40.50.300 (GENE3D); IPR003439 (PFAM); IPR003439 (PFAM); IPR036640 (G3DSA:1.20.1560.GENE3D); IPR011527 (PFAM); IPR036640 (G3DSA:1.20.1560.GENE3D); mobidb-lite (MOBIDB_LITE); mobidb-lite (MOBIDB_LITE); PTHR24223:SF269 (PANTHER); PTHR24223 (PANTHER); IPR017871 (PROSITE_PATTERNS); IPR017871 (PROSITE_PATTERNS); IPR011527 (PROSITE_PROFILES); IPR003439 (PROSITE_PROFIL…
	gene_02653.t1	-2.00233	0.0235371	hsp70-like protein	F:GO:0005524	F:ATP binding	F:ATP binding; F:ATPase activity			PR00301 (PRINTS); G3DSA:3.30.420.40 (GENE3D); G3DSA:3.90.640.10 (GENE3D); IPR029047 (G3DSA:2.60.34.GENE3D); IPR029048 (G3DSA:1.20.1270.GENE3D); G3DSA:3.30.30.30 (GENE3D); G3DSA:3.30.420.40 (GENE3D); IPR013126 (PFAM); mobidb-lite (MOBIDB_LITE); IPR013126 (PANTHER); PTHR19375:SF385 (PANTHER); IPR018181 (PROSITE_PATTERNS); IPR018181 (PROSITE_PATTERNS); IPR018181 (PROSITE_PATTERNS); cd10233 (CDD); IP…
	gene_08909.t1	-2.08779	0.0447253	non-anchored cell wall protein 1	P:GO:0005975; F:GO:0003824	P:carbohydrate metabolic process; F:catalytic activity	no GO terms			PTHR31002 (PANTHER)
	gene_03935.t1	-2.10244	0.0482297	putative transketolase	P:GO:0006098; F:GO:0004802; F:GO:0046872; C:GO:0005634; C:GO:0005829	P:pentose-phosphate shunt; F:transketolase activity; F:metal ion binding; C:nucleus; C:cytosol	F:catalytic activity; F:transketolase activity	Transferring aldehyde or ketonic groups; Transketolase; Transferases; Transferring aldehyde or ketonic groups	EC:2.2; EC:2.2.1.1; EC:2; EC:2.2.1	IPR005474 (PFAM); IPR009014 (G3DSA:3.40.50.GENE3D); IPR033248 (PFAM); G3DSA:3.40.50.970 (GENE3D); IPR005478 (TIGRFAM); G3DSA:3.40.50.970 (GENE3D); IPR005475 (PFAM); PTHR43522:SF2 (PANTHER); IPR033247 (PANTHER); IPR020826 (PROSITE_PATTERNS); IPR005474 (PROSITE_PATTERNS); IPR005474 (CDD); cd07033 (CDD); IPR009014 (SUPERFAMILY); IPR029061 (SUPERFAMILY); IPR029061 (SUPERFAMILY)
	gene_08892.t1	-2.18541	0.0488265	putative c6 finger domain-containing protein	P:GO:0006357; F:GO:0000981; F:GO:0008270; C:GO:0005634	P:regulation of transcription by RNA polymerase II; F:DNA-binding transcription factor activity, RNA polymerase II-specific; F:zinc ion binding; C:nucleus	P:regulation of transcription, DNA-templated; F:DNA-binding transcription factor activity, RNA polymerase II-specific; F:zinc ion binding			mobidb-lite (MOBIDB_LITE); mobidb-lite (MOBIDB_LITE); mobidb-lite (MOBIDB_LITE); mobidb-lite (MOBIDB_LITE); mobidb-lite (MOBIDB_LITE); mobidb-lite (MOBIDB_LITE); mobidb-lite (MOBIDB_LITE); mobidb-lite (MOBIDB_LITE); mobidb-lite (MOBIDB_LITE); PTHR35392:SF1 (PANTHER); PTHR35392 (PANTHER); IPR001138 (CDD)
	gene_09533.t1	-2.24505	0.0485866	transient receptor potential ion channel	C:GO:0016021	C:integral component of membrane	no GO terms			IPR010308 (PFAM); IPR032800 (PFAM); mobidb-lite (MOBIDB_LITE); mobidb-lite (MOBIDB_LITE); PTHR31145:SF5 (PANTHER); IPR040241 (PANTHER)
	gene_13218.t1	-2.24784	0.0404818	Fatty acid synthase subunit alpha	P:GO:0042759; F:GO:0000287; F:GO:0004315; F:GO:0004316; F:GO:0004321; F:GO:0008897; F:GO:0102131; F:GO:0102132	P:long-chain fatty acid biosynthetic process; F:magnesium ion binding; F:3-oxoacyl-[acyl-carrier-protein] synthase activity; F:3-oxoacyl-[acyl-carrier-protein] reductase (NADPH) activity; F:fatty-acyl-CoA synthase activity; F:holo-[acyl-carrier-protein] synthase activity; F:3-oxo-glutaryl-[acp] methyl ester reductase activity; F:3-oxo-pimeloyl-[acp] methyl ester reductase activity	P:fatty acid biosynthetic process; P:long-chain fatty acid biosynthetic process; F:magnesium ion binding; F:fatty acid synthase activity; F:3-oxoacyl-[acyl-carrier-protein] synthase activity; F:3-oxoacyl-[acyl-carrier-protein] reductase (NADPH) activity; F:holo-[acyl-carrier-protein] synthase activity; F:transferase activity, transferring acyl groups; C:fatty acid synthase complex	Acting on the CH-OH group of donors; Transferring phosphorus-containing groups; Beta-ketoacyl-[acyl-carrier-protein] synthase I; Fatty-acid synthase system; Acting on the CH-OH group of donors; Acyltransferases; Fatty-acyl-CoA synthase system; Oxidoreductases; Transferring phosphorus-containing groups; Transferases; 3-oxoacyl-[acyl-carrier-protein] reductase; Holo-[acyl-carrier-protein] synthase;…	EC:1.1.1; EC:2.7.8; EC:2.3.1.41; EC:2.3.1.85; EC:1.1; EC:2.3; EC:2.3.1.86; EC:1; EC:2.7; EC:2; EC:1.1.1.100; EC:2.7.8.7; EC:2.3.1	IPR014031 (PFAM); IPR016039 (G3DSA:3.40.47.GENE3D); IPR026025 (PIRSF); IPR037143 (G3DSA:3.90.470.GENE3D); IPR041550 (PFAM); IPR004568 (TIGRFAM); IPR008278 (PFAM); IPR040899 (PFAM); IPR014030 (PFAM); G3DSA:3.90.25.70 (GENE3D); G3DSA:3.40.50.720 (GENE3D); mobidb-lite (MOBIDB_LITE); PTHR10982:SF23 (PANTHER); PTHR10982 (PANTHER); IPR018201 (PROSITE_PATTERNS); IPR009081 (PROSITE_PROFILES); cd08950 (CD…
	gene_14841.t1	-2.32348	0.03175	aldehyde dehydrogenase	F:GO:0004029	F:aldehyde dehydrogenase (NAD+) activity	P:obsolete oxidation-reduction process; F:oxidoreductase activity; F:oxidoreductase activity, acting on the aldehyde or oxo group of donors, NAD or NADP as acceptor	Acting on the aldehyde or oxo group of donors; Oxidoreductases; Aldehyde dehydrogenase (NAD(P)(+)); Aldehyde dehydrogenase (NAD(+)); Acting on the aldehyde or oxo group of donors	EC:1.2; EC:1; EC:1.2.1.5; EC:1.2.1.3; EC:1.2.1	IPR016162 (G3DSA:3.40.605.GENE3D); IPR015590 (PFAM); IPR016163 (G3DSA:3.40.309.GENE3D); PTHR11699 (PANTHER); IPR029510 (PROSITE_PATTERNS); IPR016160 (PROSITE_PATTERNS); cd07091 (CDD); IPR016161 (SUPERFAMILY)
	gene_08322.t1	-2.369	0.0398143	hypothetical protein TARUN_9039			no GO terms			mobidb-lite (MOBIDB_LITE); mobidb-lite (MOBIDB_LITE); mobidb-lite (MOBIDB_LITE)
	gene_08849.t1	-2.4223	0.0275239	hypothetical protein DHEL01_v201957	C:GO:0016021	C:integral component of membrane	no GO terms			mobidb-lite (MOBIDB_LITE); mobidb-lite (MOBIDB_LITE); mobidb-lite (MOBIDB_LITE); mobidb-lite (MOBIDB_LITE); mobidb-lite (MOBIDB_LITE); mobidb-lite (MOBIDB_LITE); mobidb-lite (MOBIDB_LITE); mobidb-lite (MOBIDB_LITE); mobidb-lite (MOBIDB_LITE); mobidb-lite (MOBIDB_LITE)
	gene_11318.t1	-2.50248	0.0477334	glycosyltransferase family 2 protein	F:GO:0003774; F:GO:0003779; F:GO:0004100; F:GO:0005524; C:GO:0005886; C:GO:0016021; C:GO:0016459	F:motor activity; F:actin binding; F:chitin synthase activity; F:ATP binding; C:plasma membrane; C:integral component of membrane; C:myosin complex	F:motor activity; F:chitin synthase activity; F:ATP binding; F:transferase activity, transferring hexosyl groups; C:myosin complex	Acting on acid anhydrides; Glycosyltransferases; Chitin synthase; Acting on acid anhydrides; Transferases; Hydrolases; Nucleoside-triphosphate phosphatase; Glycosyltransferases	EC:3.6.1; EC:2.4; EC:2.4.1.16; EC:3.6; EC:2; EC:3; EC:3.6.1.15; EC:2.4.1	IPR014876 (PFAM); IPR001609 (PFAM); IPR001199 (PFAM); PF03142 (PFAM); IPR029044 (G3DSA:3.90.550.GENE3D); mobidb-lite (MOBIDB_LITE); mobidb-lite (MOBIDB_LITE); mobidb-lite (MOBIDB_LITE); mobidb-lite (MOBIDB_LITE); IPR004835 (PANTHER); IPR004835 (PANTHER); PTHR22914:SF41 (PANTHER); IPR001609 (PROSITE_PROFILES); IPR001199 (PROSITE_PROFILES); IPR036037 (CDD); SSF109715 (SUPERFAMILY); IPR036400 (SUPER…
	gene_17404.t1	-2.56733	0.0238378	peptidyl-prolyl cis-trans isomerase	P:GO:0000413; P:GO:0006457; F:GO:0003755; F:GO:0016018; C:GO:0005739	P:protein peptidyl-prolyl isomerization; P:protein folding; F:peptidyl-prolyl cis-trans isomerase activity; F:cyclosporin A binding; C:mitochondrion	P:protein peptidyl-prolyl isomerization; P:protein folding; F:peptidyl-prolyl cis-trans isomerase activity	Peptidylprolyl isomerase; Cis-trans-isomerases; Isomerases	EC:5.2.1.8; EC:5.2; EC:5	IPR002130 (PRINTS); IPR002130 (PFAM); IPR029000 (G3DSA:2.40.100.GENE3D); PTHR11071 (PANTHER); PTHR11071:SF385 (PANTHER); IPR020892 (PROSITE_PATTERNS); IPR002130 (PROSITE_PROFILES); IPR029000 (SUPERFAMILY)
	gene_15111.t1	-2.63921	0.0281683	14-3-3 protein 7	F:GO:0004497	F:monooxygenase activity	no GO terms	Oxidoreductases	EC:1	IPR000308 (PRINTS); IPR036815 (G3DSA:1.20.190.GENE3D); IPR000308 (PIRSF); IPR023410 (PFAM); mobidb-lite (MOBIDB_LITE); IPR000308 (PANTHER); PTHR18860:SF17 (PANTHER); IPR023409 (PROSITE_PATTERNS); IPR023409 (PROSITE_PATTERNS); cd11309 (CDD); IPR036815 (SUPERFAMILY)
	gene_12195.t1	-2.7441	0.0289947	putative cullin family protein	P:GO:0031146; F:GO:0031625; C:GO:0043224	P:SCF-dependent proteasomal ubiquitin-dependent protein catabolic process; F:ubiquitin protein ligase binding; C:nuclear SCF ubiquitin ligase complex	P:ubiquitin-dependent protein catabolic process; F:ubiquitin protein ligase binding; C:cullin-RING ubiquitin ligase complex			G3DSA:1.20.1310.10 (GENE3D); IPR001373 (PFAM); G3DSA:1.10.10.2620 (GENE3D); G3DSA:1.20.1310.10 (GENE3D); IPR019559 (PFAM); G3DSA:1.20.1310.10 (GENE3D); IPR036388 (G3DSA:1.10.10.GENE3D); G3DSA:1.20.1310.10 (GENE3D); mobidb-lite (MOBIDB_LITE); mobidb-lite (MOBIDB_LITE); mobidb-lite (MOBIDB_LITE); mobidb-lite (MOBIDB_LITE); PTHR11932:SF81 (PANTHER); PTHR11932 (PANTHER); IPR016157 (PROSITE_PATTERNS);…
	gene_01204.t1	-2.89023	0.0235371	heat shock protein 90	P:GO:0006457; F:GO:0005524; F:GO:0016887; F:GO:0051082; C:GO:0005737	P:protein folding; F:ATP binding; F:ATPase activity; F:unfolded protein binding; C:cytoplasm	P:protein folding; F:ATP binding; F:ATPase activity; F:unfolded protein binding	Acting on acid anhydrides; Acting on acid anhydrides; Hydrolases; Nucleoside-triphosphate phosphatase	EC:3.6.1; EC:3.6; EC:3; EC:3.6.1.15	IPR020575 (PRINTS); IPR037196 (G3DSA:1.20.120.GENE3D); IPR003594 (PFAM); G3DSA:3.30.70.2140 (GENE3D); IPR001404 (PFAM); G3DSA:3.30.230.80 (GENE3D); G3DSA:3.40.50.11260 (GENE3D); IPR001404 (PIRSF); IPR036890 (G3DSA:3.30.565.GENE3D); mobidb-lite (MOBIDB_LITE); mobidb-lite (MOBIDB_LITE); IPR001404 (PANTHER); PTHR11528:SF34 (PANTHER); IPR019805 (PROSITE_PATTERNS); cd16927 (CDD); IPR037196 (SUPERFAMIL…
	gene_16252.t1	-2.89038	0.0243219	RHS Repeat protein	C:GO:0016020; C:GO:0016021	C:membrane; C:integral component of membrane	no GO terms			IPR022385 (TIGRFAM); G3DSA:2.180.10.10 (GENE3D)
	gene_04952.t1	-3.13009	0.0398143	E3 ubiquitin-protein ligase hulA	P:GO:0000209; P:GO:0006333; P:GO:0006513; P:GO:0006808; P:GO:0007005; P:GO:0010793; P:GO:0010794; P:GO:0010795; P:GO:0010796; P:GO:0016973; P:GO:0019220; P:GO:0031384; P:GO:0032436; P:GO:0032443; P:GO:0032511; P:GO:0032956; P:GO:0034517; P:GO:0034644; P:GO:0042493; P:GO:0043162; P:GO:0045723; P:GO:0045944; P:GO:0048260; P:GO:0051865; P:GO:0070086; P:GO:0072671; P:GO:2000203; P:GO:2000232; P:GO:20…	P:protein polyubiquitination; P:chromatin assembly or disassembly; P:protein monoubiquitination; P:regulation of nitrogen utilization; P:mitochondrion organization; P:regulation of mRNA export from nucleus; P:regulation of dolichol biosynthetic process; P:regulation of ubiquinone biosynthetic process; P:regulation of multivesicular body size; P:poly(A)+ mRNA export from nucleus; P:regulation of p…	P:ubiquitin-dependent protein catabolic process; F:ubiquitin-protein transferase activity; F:protein binding; F:ubiquitin protein ligase activity	Transferases	EC:2	G3DSA:2.20.70.10 (GENE3D); IPR000008 (PFAM); IPR024928 (PIRSF); G3DSA:3.30.2410.10 (GENE3D); G3DSA:3.30.2160.10 (GENE3D); G3DSA:3.90.1750.10 (GENE3D); IPR000569 (PFAM); G3DSA:2.20.70.10 (GENE3D); IPR001202 (PFAM); IPR035892 (G3DSA:2.60.40.GENE3D); mobidb-lite (MOBIDB_LITE); mobidb-lite (MOBIDB_LITE); mobidb-lite (MOBIDB_LITE); mobidb-lite (MOBIDB_LITE); mobidb-lite (MOBIDB_LITE); mobidb-lite (MOB…
	gene_12193.t1	-3.1719	0.0336723	glycogen phosphorylase	P:GO:0005980; F:GO:0008184; F:GO:0030170; F:GO:0102250; F:GO:0102499; C:GO:0005737	P:glycogen catabolic process; F:glycogen phosphorylase activity; F:pyridoxal phosphate binding; F:linear malto-oligosaccharide phosphorylase activity; F:SHG alpha-glucan phosphorylase activity; C:cytoplasm	P:carbohydrate metabolic process; F:1,4-alpha-oligoglucan phosphorylase activity; F:glycogen phosphorylase activity; F:pyridoxal phosphate binding	Glycogen phosphorylase; Glycosyltransferases; Transferases; Glycosyltransferases	EC:2.4.1.1; EC:2.4; EC:2; EC:2.4.1	G3DSA:3.40.50.2000 (GENE3D); IPR011833 (TIGRFAM); IPR000811 (PIRSF); G3DSA:3.40.50.2000 (GENE3D); IPR000811 (PFAM); mobidb-lite (MOBIDB_LITE); PTHR11468:SF3 (PANTHER); IPR000811 (PANTHER); IPR035090 (PROSITE_PATTERNS); cd04300 (CDD); SSF53756 (SUPERFAMILY)
	gene_00704.t1	-3.18093	0.0238378	putative zinc finger protein			no GO terms			G3DSA:3.30.160.60 (GENE3D); mobidb-lite (MOBIDB_LITE); mobidb-lite (MOBIDB_LITE); mobidb-lite (MOBIDB_LITE); mobidb-lite (MOBIDB_LITE); mobidb-lite (MOBIDB_LITE); mobidb-lite (MOBIDB_LITE); mobidb-lite (MOBIDB_LITE); mobidb-lite (MOBIDB_LITE); mobidb-lite (MOBIDB_LITE); mobidb-lite (MOBIDB_LITE); PTHR46179 (PANTHER); PTHR46179:SF13 (PANTHER); IPR036236 (SUPERFAMILY)
	gene_05670.t1	-3.25208	0.0411089	putative pentatricopeptide repeat protein			F:protein binding			IPR011990 (G3DSA:1.25.40.GENE3D); IPR011990 (G3DSA:1.25.40.GENE3D); IPR002885 (PFAM); IPR002885 (PFAM); IPR002885 (TIGRFAM); IPR011990 (G3DSA:1.25.40.GENE3D); mobidb-lite (MOBIDB_LITE); mobidb-lite (MOBIDB_LITE); mobidb-lite (MOBIDB_LITE); PTHR47941 (PANTHER); PTHR47941:SF5 (PANTHER); IPR002885 (PROSITE_PROFILES); IPR002885 (PROSITE_PROFILES); IPR002885 (PROSITE_PROFILES); IPR002885 (PROSITE_PROF…
	gene_02257.t1	-3.26024	0.0252418	scyllo-inositol 2-dehydrogenase	F:GO:0016491	F:oxidoreductase activity	F:oxidoreductase activity	Oxidoreductases	EC:1	G3DSA:3.30.360.10 (GENE3D); G3DSA:3.40.50.720 (GENE3D); IPR004104 (PFAM); IPR000683 (PFAM); PTHR42840:SF11 (PANTHER); PTHR42840 (PANTHER); IPR036291 (SUPERFAMILY); SSF55347 (SUPERFAMILY)
	gene_11104.t1	-3.38512	0.0156197	Subtilisin-like proteinase Spm1	P:GO:0006508; F:GO:0004252	P:proteolysis; F:serine-type endopeptidase activity	P:proteolysis; F:serine-type endopeptidase activity; F:serine-type peptidase activity	U-plasminogen activator; Interstitial collagenase; Pancreatic elastase II; Microbial collagenase; Plasma kallikrein; Granzyme A; Furin; Prolyl oligopeptidase; Coagulation factor XIa; T-plasminogen activator; Protein C (activated); Neutrophil collagenase; Complement subcomponent C1r; Oligopeptidase B; Repressor LexA; Complement factor I; Signal peptidase I; Complement subcomponent C1s; Acylaminoac…	EC:3.4.21.73; EC:3.4.24.7; EC:3.4.21.71; EC:3.4.24.3; EC:3.4.21.34; EC:3.4.21.78; EC:3.4.21.75; EC:3.4.21.26; EC:3.4.21.27; EC:3.4.21.68; EC:3.4.21.69; EC:3.4.24.34; EC:3.4.21.41; EC:3.4.21.83; EC:3.4.21.88; EC:3.4.21.45; EC:3.4.21.89; EC:3.4.21.42; EC:3.4.19.1; EC:3.4.21.43; EC:3.4.21.87; EC:3.4.21.38; EC:3.4.21.35; EC:3.4.21.79; EC:3.4.21.36; EC:3.4.21.102; EC:3.4.21.39; EC:3.4.21; EC:3.4.21.4;…	IPR015500 (PRINTS); IPR037045 (G3DSA:3.30.70.GENE3D); IPR000209 (PFAM); IPR036852 (G3DSA:3.40.50.GENE3D); IPR010259 (PFAM); mobidb-lite (MOBIDB_LITE); PTHR43806:SF11 (PANTHER); PTHR43806 (PANTHER); IPR022398 (PROSITE_PATTERNS); IPR023828 (PROSITE_PATTERNS); PS51892 (PROSITE_PROFILES); IPR034193 (CDD); IPR036852 (SUPERFAMILY)
	gene_00666.t1	-3.40156	0.0485866	glutaminase GtaA			no GO terms			IPR032514 (PFAM); IPR033433 (PFAM); IPR014870 (PFAM); PTHR31987 (PANTHER); PTHR31987:SF12 (PANTHER)
	gene_05520.t1	-3.42628	0.0248345	Catalase-peroxidase	P:GO:0006979; P:GO:0042744; P:GO:0098869; F:GO:0004096; F:GO:0020037; F:GO:0046872	P:response to oxidative stress; P:hydrogen peroxide catabolic process; P:cellular oxidant detoxification; F:catalase activity; F:heme binding; F:metal ion binding	P:response to oxidative stress; P:obsolete oxidation-reduction process; F:catalase activity; F:peroxidase activity; F:heme binding	Acting on a peroxide as acceptor; Oxidoreductases; Acting on a peroxide as acceptor; Catalase	EC:1.11; EC:1; EC:1.11.1; EC:1.11.1.6	IPR000763 (PRINTS); IPR002016 (PRINTS); IPR000763 (TIGRFAM); IPR002016 (PFAM); G3DSA:1.10.520.10 (GENE3D); G3DSA:1.10.420.20 (GENE3D); G3DSA:1.10.520.10 (GENE3D); G3DSA:1.10.420.10 (GENE3D); PTHR30555:SF0 (PANTHER); IPR000763 (PANTHER); IPR019794 (PROSITE_PATTERNS); IPR019793 (PROSITE_PATTERNS); IPR002016 (PROSITE_PROFILES); cd08200 (CDD); cd00649 (CDD); IPR010255 (SUPERFAMILY); IPR010255 (SUPERF…
	gene_07742.t1	-3.45001	0.0491986	Transcription factor steA	P:GO:0006355; F:GO:0003700; C:GO:0005634	P:regulation of transcription, DNA-templated; F:DNA-binding transcription factor activity; C:nucleus	P:regulation of transcription, DNA-templated; F:DNA-binding transcription factor activity; C:nucleus			IPR003120 (PFAM); G3DSA:3.30.160.60 (GENE3D); mobidb-lite (MOBIDB_LITE); mobidb-lite (MOBIDB_LITE); mobidb-lite (MOBIDB_LITE); mobidb-lite (MOBIDB_LITE); PTHR47427 (PANTHER); IPR013087 (PROSITE_PATTERNS); IPR013087 (PROSITE_PROFILES); IPR036236 (SUPERFAMILY)
	gene_00529.t1	-3.48752	0.0353526	Virulence protein SSD1	P:GO:0090501; F:GO:0003723; F:GO:0004540	P:RNA phosphodiester bond hydrolysis; F:RNA binding; F:ribonuclease activity	F:RNA binding; F:ribonuclease activity	Acting on ester bonds; Hydrolases	EC:3.1; EC:3	G3DSA:2.40.50.690 (GENE3D); IPR041093 (PFAM); IPR001900 (PFAM); IPR041505 (PFAM); G3DSA:2.40.50.700 (GENE3D); G3DSA:2.40.50.140 (GENE3D); mobidb-lite (MOBIDB_LITE); mobidb-lite (MOBIDB_LITE); mobidb-lite (MOBIDB_LITE); mobidb-lite (MOBIDB_LITE); mobidb-lite (MOBIDB_LITE); mobidb-lite (MOBIDB_LITE); mobidb-lite (MOBIDB_LITE); mobidb-lite (MOBIDB_LITE); mobidb-lite (MOBIDB_LITE); mobidb-lite (MOBID…
	gene_04281.t1	-3.51994	0.039734	putative cell wall protein FLO11p			no GO terms			mobidb-lite (MOBIDB_LITE); mobidb-lite (MOBIDB_LITE); mobidb-lite (MOBIDB_LITE); mobidb-lite (MOBIDB_LITE); mobidb-lite (MOBIDB_LITE); mobidb-lite (MOBIDB_LITE); mobidb-lite (MOBIDB_LITE); mobidb-lite (MOBIDB_LITE); mobidb-lite (MOBIDB_LITE); mobidb-lite (MOBIDB_LITE); mobidb-lite (MOBIDB_LITE); mobidb-lite (MOBIDB_LITE); mobidb-lite (MOBIDB_LITE); mobidb-lite (MOBIDB_LITE); mobidb-lite (MOBIDB_L…
	gene_00653.t1	-3.5885	0.0210707	glycosyl transferase family 41-domain-containing protein	F:GO:0016757	F:transferase activity, transferring glycosyl groups	F:protein binding	Glycosyltransferases; Transferases	EC:2.4; EC:2	IPR011990 (G3DSA:1.25.40.GENE3D); IPR019734 (PFAM); G3DSA:3.40.50.11380 (GENE3D); IPR029489 (PFAM); G3DSA:3.40.50.2000 (GENE3D); IPR011990 (G3DSA:1.25.40.GENE3D); PF13374 (PFAM); mobidb-lite (MOBIDB_LITE); mobidb-lite (MOBIDB_LITE); mobidb-lite (MOBIDB_LITE); mobidb-lite (MOBIDB_LITE); mobidb-lite (MOBIDB_LITE); mobidb-lite (MOBIDB_LITE); mobidb-lite (MOBIDB_LITE); PTHR44998:SF1 (PANTHER); PTHR44…
	gene_02543.t1	-3.76468	0.0131902	E3 ubiquitin-protein ligase TOM1-like	P:GO:0016567; F:GO:0004842	P:protein ubiquitination; F:ubiquitin-protein transferase activity	F:ubiquitin-protein transferase activity	Transferases	EC:2	G3DSA:3.30.2160.10 (GENE3D); IPR000569 (PFAM); IPR010309 (PFAM); G3DSA:3.90.1750.10 (GENE3D); IPR010314 (PFAM); IPR025527 (PFAM); G3DSA:3.30.2410.10 (GENE3D); mobidb-lite (MOBIDB_LITE); mobidb-lite (MOBIDB_LITE); mobidb-lite (MOBIDB_LITE); mobidb-lite (MOBIDB_LITE); mobidb-lite (MOBIDB_LITE); mobidb-lite (MOBIDB_LITE); mobidb-lite (MOBIDB_LITE); mobidb-lite (MOBIDB_LITE); mobidb-lite (MOBIDB_LITE…
	gene_07739.t1	-3.86773	0.0483284	Bud site selection protein BUD4	P:GO:0051301	P:cell division	no GO terms			IPR011993 (G3DSA:2.30.29.GENE3D); IPR001849 (PFAM); IPR012966 (PFAM); mobidb-lite (MOBIDB_LITE); mobidb-lite (MOBIDB_LITE); mobidb-lite (MOBIDB_LITE); mobidb-lite (MOBIDB_LITE); mobidb-lite (MOBIDB_LITE); mobidb-lite (MOBIDB_LITE); mobidb-lite (MOBIDB_LITE); mobidb-lite (MOBIDB_LITE); mobidb-lite (MOBIDB_LITE); mobidb-lite (MOBIDB_LITE); mobidb-lite (MOBIDB_LITE); mobidb-lite (MOBIDB_LITE); mobid…
	gene_03138.t1	-3.92017	0.0405564	putative key lime pathogenicity protein			no GO terms			mobidb-lite (MOBIDB_LITE); mobidb-lite (MOBIDB_LITE); mobidb-lite (MOBIDB_LITE); mobidb-lite (MOBIDB_LITE); mobidb-lite (MOBIDB_LITE); mobidb-lite (MOBIDB_LITE); mobidb-lite (MOBIDB_LITE); mobidb-lite (MOBIDB_LITE); mobidb-lite (MOBIDB_LITE); mobidb-lite (MOBIDB_LITE); mobidb-lite (MOBIDB_LITE); mobidb-lite (MOBIDB_LITE); PTHR42031 (PANTHER)
	gene_14393.t1	-4.17148	0.0491986	Nicotinate catabolism cluster-specific transcription factor	P:GO:0006351; F:GO:0003677; F:GO:0008270	P:transcription, DNA-templated; F:DNA binding; F:zinc ion binding	P:transcription, DNA-templated; F:DNA binding; F:zinc ion binding			IPR007219 (PFAM); G3DSA:3.30.160.60 (GENE3D); IPR013087 (PFAM); mobidb-lite (MOBIDB_LITE); mobidb-lite (MOBIDB_LITE); mobidb-lite (MOBIDB_LITE); mobidb-lite (MOBIDB_LITE); mobidb-lite (MOBIDB_LITE); mobidb-lite (MOBIDB_LITE); PTHR40626:SF18 (PANTHER); PTHR40626 (PANTHER); PTHR40626:SF18 (PANTHER); IPR013087 (PROSITE_PATTERNS); IPR013087 (PROSITE_PATTERNS); IPR013087 (PROSITE_PROFILES); IPR013087 …
	gene_09483.t1	-4.24934	0.0228582	methyltransferase domain-containing protein	P:GO:0032259; F:GO:0008168	P:methylation; F:methyltransferase activity	F:methyltransferase activity	Transferring one-carbon groups; Transferases; Transferring one-carbon groups	EC:2.1; EC:2; EC:2.1.1	G3DSA:3.40.50.150 (GENE3D); IPR013216 (PFAM); mobidb-lite (MOBIDB_LITE); mobidb-lite (MOBIDB_LITE); mobidb-lite (MOBIDB_LITE); mobidb-lite (MOBIDB_LITE); mobidb-lite (MOBIDB_LITE); mobidb-lite (MOBIDB_LITE); mobidb-lite (MOBIDB_LITE); mobidb-lite (MOBIDB_LITE); mobidb-lite (MOBIDB_LITE); mobidb-lite (MOBIDB_LITE); mobidb-lite (MOBIDB_LITE); mobidb-lite (MOBIDB_LITE); mobidb-lite (MOBIDB_LITE); mo…
	gene_04316.t1	-4.37933	0.0356666	C2H2 type zinc finger domain-containing protein	C:GO:0016020; C:GO:0016021	C:membrane; C:integral component of membrane	no GO terms			G3DSA:3.30.160.60 (GENE3D); IPR013087 (PFAM); G3DSA:3.30.160.60 (GENE3D); G3DSA:3.30.160.60 (GENE3D); mobidb-lite (MOBIDB_LITE); mobidb-lite (MOBIDB_LITE); mobidb-lite (MOBIDB_LITE); mobidb-lite (MOBIDB_LITE); mobidb-lite (MOBIDB_LITE); mobidb-lite (MOBIDB_LITE); mobidb-lite (MOBIDB_LITE); mobidb-lite (MOBIDB_LITE); mobidb-lite (MOBIDB_LITE); mobidb-lite (MOBIDB_LITE); mobidb-lite (MOBIDB_LITE); …
	gene_02075.t1	-4.40398	0.0439483	vacuolar protein sorting-associated protein 13	P:GO:0015031; P:GO:0045053; P:GO:0045324; C:GO:0005794	P:protein transport; P:protein retention in Golgi apparatus; P:late endosome to vacuole transport; C:Golgi apparatus	no GO terms			IPR026854 (PFAM); IPR031642 (PFAM); IPR017148 (PIRSF); IPR031646 (PFAM); IPR009543 (PFAM); IPR031645 (PFAM); mobidb-lite (MOBIDB_LITE); mobidb-lite (MOBIDB_LITE); mobidb-lite (MOBIDB_LITE); mobidb-lite (MOBIDB_LITE); mobidb-lite (MOBIDB_LITE); mobidb-lite (MOBIDB_LITE); mobidb-lite (MOBIDB_LITE); mobidb-lite (MOBIDB_LITE); IPR026847 (PANTHER); PTHR16166:SF93 (PANTHER)
	gene_07657.t1	-4.40799	0.0405564	Serine/threonine-protein kinase ksp1	P:GO:0006468; F:GO:0004672; F:GO:0005524	P:protein phosphorylation; F:protein kinase activity; F:ATP binding	P:protein phosphorylation; F:protein kinase activity; F:ATP binding	Transferring phosphorus-containing groups; Transferring phosphorus-containing groups; Transferases	EC:2.7.1; EC:2.7; EC:2	G3DSA:1.10.510.10 (GENE3D); IPR000719 (PFAM); mobidb-lite (MOBIDB_LITE); mobidb-lite (MOBIDB_LITE); mobidb-lite (MOBIDB_LITE); mobidb-lite (MOBIDB_LITE); PTHR24343 (PANTHER); PTHR24343:SF444 (PANTHER); IPR008271 (PROSITE_PATTERNS); IPR000719 (PROSITE_PROFILES); cd13993 (CDD); IPR011009 (SUPERFAMILY)
	gene_04717.t1	-4.56327	0.00306091	GTP-binding protein EsdC			no GO terms			IPR013783 (G3DSA:2.60.40.GENE3D); mobidb-lite (MOBIDB_LITE); mobidb-lite (MOBIDB_LITE); mobidb-lite (MOBIDB_LITE); mobidb-lite (MOBIDB_LITE); PTHR40625 (PANTHER); PTHR40625 (PANTHER); PTHR40625:SF2 (PANTHER); PTHR40625:SF2 (PANTHER); IPR014756 (SUPERFAMILY)
	gene_02923.t1	-4.57414	0.00315949	RING finger domain-containing protein	F:GO:0008270; C:GO:0016021	F:zinc ion binding; C:integral component of membrane	F:zinc ion binding			IPR011016 (PFAM); IPR013083 (G3DSA:3.30.40.GENE3D); mobidb-lite (MOBIDB_LITE); mobidb-lite (MOBIDB_LITE); mobidb-lite (MOBIDB_LITE); PTHR46347 (PANTHER); PTHR46347:SF1 (PANTHER); IPR011016 (PROSITE_PROFILES); cd16495 (CDD); SSF57850 (SUPERFAMILY)
	gene_02837.t1	-4.5912	0.0466503	GTPase-activator protein for Ras-like GTPase	P:GO:0007165; P:GO:0043547; F:GO:0005096	P:signal transduction; P:positive regulation of GTPase activity; F:GTPase activator activity	P:signal transduction; P:regulation of GTPase activity			IPR001251 (PFAM); IPR036865 (G3DSA:3.40.525.GENE3D); IPR001936 (PFAM); G3DSA:1.10.506.10 (GENE3D); G3DSA:1.10.506.10 (GENE3D); IPR011993 (G3DSA:2.30.29.GENE3D); PTHR10194:SF138 (PANTHER); IPR039360 (PANTHER); IPR039360 (PANTHER); PTHR10194:SF138 (PANTHER); IPR039360 (PANTHER); PTHR10194:SF138 (PANTHER); IPR023152 (PROSITE_PATTERNS); IPR001936 (PROSITE_PROFILES); cd05392 (CDD); IPR016024 (SUPERFAM…
	gene_05101.t1	-4.67604	0.0356666	mitochondrial precursor proteins import receptor	P:GO:0006886; P:GO:0071806; F:GO:0015450; C:GO:0005741; C:GO:0016021	P:intracellular protein transport; P:protein transmembrane transport; F:P-P-bond-hydrolysis-driven protein transmembrane transporter activity; C:mitochondrial outer membrane; C:integral component of membrane	P:intracellular protein transport; F:protein binding; F:P-P-bond-hydrolysis-driven protein transmembrane transporter activity; C:mitochondrial outer membrane	Mitochondrial protein-transporting ATPase; Chloroplast protein-transporting ATPase; Translocases	EC:7.4.2.3; EC:7.4.2.4; EC:7	IPR011990 (G3DSA:1.25.40.GENE3D); IPR041617 (PFAM); IPR001440 (PFAM); IPR019734 (PFAM); IPR011990 (G3DSA:1.25.40.GENE3D); IPR005687 (TIGRFAM); mobidb-lite (MOBIDB_LITE); mobidb-lite (MOBIDB_LITE); PTHR46208 (PANTHER); IPR019734 (PROSITE_PROFILES); IPR019734 (PROSITE_PROFILES); IPR019734 (PROSITE_PROFILES); IPR019734 (PROSITE_PROFILES); IPR013026 (PROSITE_PROFILES); IPR013026 (PROSITE_PROFILES); I…
	gene_11524.t1	-4.95295	0.0394952	P-loop containing nucleoside triphosphate hydrolase protein	F:GO:0005524; F:GO:0016887	F:ATP binding; F:ATPase activity	F:ATP binding; F:ATPase activity	Acting on acid anhydrides; Acting on acid anhydrides; Hydrolases; Nucleoside-triphosphate phosphatase	EC:3.6.1; EC:3.6; EC:3; EC:3.6.1.15	IPR000641 (PRINTS); G3DSA:3.40.50.300 (GENE3D); IPR041627 (PFAM); IPR003959 (PFAM); G3DSA:1.10.8.60 (GENE3D); mobidb-lite (MOBIDB_LITE); mobidb-lite (MOBIDB_LITE); mobidb-lite (MOBIDB_LITE); mobidb-lite (MOBIDB_LITE); mobidb-lite (MOBIDB_LITE); mobidb-lite (MOBIDB_LITE); mobidb-lite (MOBIDB_LITE); mobidb-lite (MOBIDB_LITE); mobidb-lite (MOBIDB_LITE); PTHR10887:SF368 (PANTHER); PTHR10887 (PANTHER)…
	gene_13255.t1	-4.9622	0.03175	fermentation associated protein	P:GO:0006113; F:GO:0000166; C:GO:0016021	P:fermentation; F:nucleotide binding; C:integral component of membrane	P:fermentation; C:integral component of membrane			mobidb-lite (MOBIDB_LITE); mobidb-lite (MOBIDB_LITE); mobidb-lite (MOBIDB_LITE); mobidb-lite (MOBIDB_LITE); mobidb-lite (MOBIDB_LITE); mobidb-lite (MOBIDB_LITE); mobidb-lite (MOBIDB_LITE); mobidb-lite (MOBIDB_LITE); mobidb-lite (MOBIDB_LITE); mobidb-lite (MOBIDB_LITE); mobidb-lite (MOBIDB_LITE); mobidb-lite (MOBIDB_LITE); IPR029636 (PANTHER)
	gene_16920.t1	-4.97215	0.0439483	General alpha-glucoside permease	P:GO:0055085; F:GO:0022857; C:GO:0016021	P:transmembrane transport; F:transmembrane transporter activity; C:integral component of membrane	P:transmembrane transport; F:transmembrane transporter activity; C:membrane; C:integral component of membrane	Translocases	EC:7	G3DSA:1.20.1250.20 (GENE3D); IPR003663 (TIGRFAM); IPR005828 (PFAM); PTHR48022 (PANTHER); PTHR48022:SF53 (PANTHER); IPR005829 (PROSITE_PATTERNS); IPR020846 (PROSITE_PROFILES); IPR036259 (SUPERFAMILY)
	gene_05590.t1	-5.00676	0.0398143	mannitol-1-phosphate 5-dehydrogenase	P:GO:0019594; F:GO:0008926	P:mannitol metabolic process; F:mannitol-1-phosphate 5-dehydrogenase activity	P:obsolete oxidation-reduction process; F:catalytic activity; F:oxidoreductase activity	Acting on the CH-OH group of donors; Oxidoreductases; Acting on the CH-OH group of donors; Mannitol-1-phosphate 5-dehydrogenase	EC:1.1; EC:1; EC:1.1.1; EC:1.1.1.17	IPR000669 (PRINTS); IPR013328 (G3DSA:1.10.1040.GENE3D); IPR013131 (PFAM); IPR013118 (PFAM); G3DSA:3.40.50.720 (GENE3D); PTHR30524 (PANTHER); IPR036291 (SUPERFAMILY); IPR008927 (SUPERFAMILY)
	gene_12273.t1	-5.01357	0.035357	transcription initiation factor IIA	P:GO:0006413; P:GO:0051123; F:GO:0000979; F:GO:0003743; F:GO:0017025; C:GO:0005672	P:translational initiation; P:RNA polymerase II preinitiation complex assembly; F:RNA polymerase II core promoter sequence-specific DNA binding; F:translation initiation factor activity; F:TBP-class protein binding; C:transcription factor TFIIA complex	P:transcription initiation from RNA polymerase II promoter; C:transcription factor TFIIA complex			IPR009088 (G3DSA:2.30.18.GENE3D); IPR003194 (PIRSF); IPR015872 (PFAM); IPR009083 (G3DSA:1.10.287.GENE3D); IPR015871 (PFAM); PTHR10966:SF0 (PANTHER); IPR003194 (PANTHER); IPR015871 (CDD); IPR009088 (SUPERFAMILY); SSF47396 (SUPERFAMILY)
	gene_05755.t1	-5.01627	0.002072	putative btb poz-like protein			F:protein binding			IPR000210 (PFAM); mobidb-lite (MOBIDB_LITE); mobidb-lite (MOBIDB_LITE); mobidb-lite (MOBIDB_LITE); mobidb-lite (MOBIDB_LITE); mobidb-lite (MOBIDB_LITE); PTHR47843:SF2 (PANTHER); PTHR47843 (PANTHER); IPR000210 (PROSITE_PROFILES); cd18186 (CDD); IPR011333 (SUPERFAMILY)
	gene_07407.t1	-5.06583	0.0325265	heat shock protein DNAj	P:GO:0006457; P:GO:0009408; F:GO:0005524; F:GO:0031072; F:GO:0046872; F:GO:0051082	P:protein folding; P:response to heat; F:ATP binding; F:heat shock protein binding; F:metal ion binding; F:unfolded protein binding	P:protein folding; F:heat shock protein binding; F:unfolded protein binding			IPR001623 (PRINTS); IPR002939 (PFAM); G3DSA:2.60.260.20 (GENE3D); IPR001305 (PFAM); IPR001623 (PFAM); G3DSA:2.10.230.10 (GENE3D); IPR036869 (G3DSA:1.10.287.GENE3D); G3DSA:2.60.260.20 (GENE3D); mobidb-lite (MOBIDB_LITE); mobidb-lite (MOBIDB_LITE); PTHR43888:SF12 (PANTHER); PTHR43888 (PANTHER); IPR018253 (PROSITE_PATTERNS); IPR001623 (PROSITE_PROFILES); IPR001305 (PROSITE_PROFILES); IPR001305 (CDD)…
	gene_04448.t1	-5.07005	0.0495634	putative serine/threonine-protein kinase tsuA	P:GO:0006468; F:GO:0004672; F:GO:0005524	P:protein phosphorylation; F:protein kinase activity; F:ATP binding	P:protein phosphorylation; F:protein kinase activity; F:ATP binding	Transferring phosphorus-containing groups; Transferring phosphorus-containing groups; Transferases	EC:2.7.1; EC:2.7; EC:2	IPR000719 (PFAM); mobidb-lite (MOBIDB_LITE); mobidb-lite (MOBIDB_LITE); mobidb-lite (MOBIDB_LITE); mobidb-lite (MOBIDB_LITE); mobidb-lite (MOBIDB_LITE); PTHR38166:SF1 (PANTHER); PTHR38166 (PANTHER); IPR000719 (PROSITE_PROFILES); cd00180 (CDD); IPR011009 (SUPERFAMILY)
	gene_15003.t1	-5.08976	0.0398143	oligosaccharyl transferase STT3 subunit	P:GO:0006486; F:GO:0004579; F:GO:0046872; C:GO:0016021	P:protein glycosylation; F:dolichyl-diphosphooligosaccharide-protein glycotransferase activity; F:metal ion binding; C:integral component of membrane	P:protein glycosylation; F:oligosaccharyl transferase activity; C:membrane	Glycosyltransferases; Transferases; Dolichyl-diphosphooligosaccharide--protein glycotransferase; Glycosyltransferases	EC:2.4; EC:2; EC:2.4.99.18; EC:2.4.1	IPR003674 (PFAM); G3DSA:3.40.50.12610 (GENE3D); mobidb-lite (MOBIDB_LITE); mobidb-lite (MOBIDB_LITE); mobidb-lite (MOBIDB_LITE); PTHR13872 (PANTHER)
	gene_00641.t1	-5.09962	0.0439483	hypothetical protein DHEL01_v205835	F:GO:0000340; F:GO:0003729	F:RNA 7-methylguanosine cap binding; F:mRNA binding	no GO terms			mobidb-lite (MOBIDB_LITE); mobidb-lite (MOBIDB_LITE)
	gene_06971.t1	-5.10576	0.0490376	Major allergen Asp f 2	P:GO:0006508; F:GO:0008237	P:proteolysis; F:metallopeptidase activity	F:metallopeptidase activity	Acting on peptide bonds (peptidases); Hydrolases	EC:3.4; EC:3	IPR024079 (G3DSA:3.40.390.GENE3D); IPR029482 (PFAM); mobidb-lite (MOBIDB_LITE); mobidb-lite (MOBIDB_LITE); IPR039124 (PANTHER); IPR029482 (CDD); SSF55486 (SUPERFAMILY)
	gene_07968.t1	-5.1062	0.0371098	insulin-induced protein	C:GO:0005789; C:GO:0016021	C:endoplasmic reticulum membrane; C:integral component of membrane	no GO terms			IPR025929 (PFAM); mobidb-lite (MOBIDB_LITE); mobidb-lite (MOBIDB_LITE); mobidb-lite (MOBIDB_LITE); PTHR15301:SF3 (PANTHER); IPR025929 (PANTHER)
	gene_02329.t1	-5.11794	0.0398143	CDC24 Calponin	P:GO:0035556; F:GO:0005085	P:intracellular signal transduction; F:guanyl-nucleotide exchange factor activity	P:intracellular signal transduction; F:guanyl-nucleotide exchange factor activity; F:protein binding			IPR035899 (G3DSA:1.20.900.GENE3D); PF15411 (PFAM); IPR011993 (G3DSA:2.30.29.GENE3D); IPR010481 (PFAM); IPR000219 (PFAM); G3DSA:3.10.20.90 (GENE3D); IPR000270 (PFAM); mobidb-lite (MOBIDB_LITE); mobidb-lite (MOBIDB_LITE); mobidb-lite (MOBIDB_LITE); mobidb-lite (MOBIDB_LITE); mobidb-lite (MOBIDB_LITE); mobidb-lite (MOBIDB_LITE); mobidb-lite (MOBIDB_LITE); mobidb-lite (MOBIDB_LITE); PTHR47339 (PANTHE…
	gene_04677.t1	-5.11897	0.0382172	eukaryotic translation initiation factor 3 39 kDa subunit	P:GO:0001732; F:GO:0003743; C:GO:0005852; C:GO:0016282; C:GO:0033290	P:formation of cytoplasmic translation initiation complex; F:translation initiation factor activity; C:eukaryotic translation initiation factor 3 complex; C:eukaryotic 43S preinitiation complex; C:eukaryotic 48S preinitiation complex	F:protein binding			IPR001680 (PFAM); IPR015943 (G3DSA:2.130.10.GENE3D); PTHR19877:SF1 (PANTHER); PTHR19877 (PANTHER); IPR019775 (PROSITE_PATTERNS); IPR001680 (PROSITE_PROFILES); IPR001680 (PROSITE_PROFILES); IPR017986 (PROSITE_PROFILES); IPR001680 (PROSITE_PROFILES); IPR036322 (SUPERFAMILY)
	gene_09817.t1	-5.17316	0.0482098	hypothetical protein DHEL01_v201848			no GO terms			mobidb-lite (MOBIDB_LITE); mobidb-lite (MOBIDB_LITE); mobidb-lite (MOBIDB_LITE); mobidb-lite (MOBIDB_LITE); mobidb-lite (MOBIDB_LITE); mobidb-lite (MOBIDB_LITE); mobidb-lite (MOBIDB_LITE)
	gene_05447.t1	-5.21034	0.0391377	putative rnapii degradation factor def1 protein			F:protein binding; F:ubiquitin binding			IPR003892 (PFAM); mobidb-lite (MOBIDB_LITE); mobidb-lite (MOBIDB_LITE); mobidb-lite (MOBIDB_LITE); mobidb-lite (MOBIDB_LITE); mobidb-lite (MOBIDB_LITE); mobidb-lite (MOBIDB_LITE); mobidb-lite (MOBIDB_LITE); mobidb-lite (MOBIDB_LITE); mobidb-lite (MOBIDB_LITE); mobidb-lite (MOBIDB_LITE); mobidb-lite (MOBIDB_LITE); mobidb-lite (MOBIDB_LITE); mobidb-lite (MOBIDB_LITE); mobidb-lite (MOBIDB_LITE); mob…
	gene_11486.t1	-5.24583	0.0439483	FAD-linked oxidoreductase-like protein	P:GO:0006562; F:GO:0004657	P:proline catabolic process; F:proline dehydrogenase activity	P:proline catabolic process; F:proline dehydrogenase activity	Acting on the CH-NH group of donors; Oxidoreductases; Acting on the CH-NH group of donors	EC:1.5; EC:1; EC:1.5.99.8	IPR002872 (PFAM); G3DSA:3.20.20.220 (GENE3D); IPR015659 (PANTHER); PTHR13914:SF6 (PANTHER); IPR029041 (SUPERFAMILY)
	gene_02962.t1	-5.25149	0.0407015	Rik1-associated factor 1	P:GO:0031929; C:GO:0031931; C:GO:0031932	P:TOR signaling; C:TORC1 complex; C:TORC2 complex	P:TOR signaling; F:protein binding; C:TORC1 complex; C:TORC2 complex			IPR015943 (G3DSA:2.130.10.GENE3D); mobidb-lite (MOBIDB_LITE); mobidb-lite (MOBIDB_LITE); mobidb-lite (MOBIDB_LITE); mobidb-lite (MOBIDB_LITE); mobidb-lite (MOBIDB_LITE); mobidb-lite (MOBIDB_LITE); IPR037588 (PANTHER); PTHR19842:SF2 (PANTHER); IPR017986 (PROSITE_PROFILES); IPR001680 (PROSITE_PROFILES); IPR036322 (SUPERFAMILY)
	gene_03585.t1	-5.34834	0.0405564	SPT2 chromatin protein-domain-containing protein	P:GO:0006334; P:GO:0006355; P:GO:0010847; P:GO:0043486; F:GO:0003677; F:GO:0042393; C:GO:0005730	P:nucleosome assembly; P:regulation of transcription, DNA-templated; P:regulation of chromatin assembly; P:histone exchange; F:DNA binding; F:histone binding; C:nucleolus	no GO terms			IPR013256 (PFAM); mobidb-lite (MOBIDB_LITE); mobidb-lite (MOBIDB_LITE); mobidb-lite (MOBIDB_LITE); mobidb-lite (MOBIDB_LITE); mobidb-lite (MOBIDB_LITE); mobidb-lite (MOBIDB_LITE); PTHR22691:SF8 (PANTHER); PTHR22691 (PANTHER)
	gene_12142.t1	-5.36481	0.0398143	negative regulator of sexual conjugation and meiosis	P:GO:0006468; F:GO:0004674; F:GO:0005524	P:protein phosphorylation; F:protein serine/threonine kinase activity; F:ATP binding	P:protein phosphorylation; F:protein kinase activity; F:ATP binding	Transferring phosphorus-containing groups; Transferring phosphorus-containing groups; Transferring phosphorus-containing groups; Transferases	EC:2.7.1; EC:2.7.11; EC:2.7; EC:2	G3DSA:1.10.510.10 (GENE3D); IPR000719 (PFAM); mobidb-lite (MOBIDB_LITE); mobidb-lite (MOBIDB_LITE); mobidb-lite (MOBIDB_LITE); mobidb-lite (MOBIDB_LITE); PTHR24343 (PANTHER); PTHR24343:SF391 (PANTHER); IPR017441 (PROSITE_PATTERNS); IPR008271 (PROSITE_PATTERNS); IPR000719 (PROSITE_PROFILES); cd13993 (CDD); IPR011009 (SUPERFAMILY)
	gene_03844.t1	-5.43822	0.0356666	hypothetical protein FVEG_06979	P:GO:0000752; F:GO:0050839; C:GO:0009277; C:GO:0016021	P:agglutination involved in conjugation with cellular fusion; F:cell adhesion molecule binding; C:fungal-type cell wall; C:integral component of membrane	no GO terms			PTHR34414:SF2 (PANTHER); PTHR34414 (PANTHER); PTHR34414 (PANTHER)
	gene_14291.t1	-5.45105	0.00156659	heme peroxidase	P:GO:0006979; P:GO:0098869; F:GO:0004601; F:GO:0020037	P:response to oxidative stress; P:cellular oxidant detoxification; F:peroxidase activity; F:heme binding	P:response to oxidative stress; P:obsolete oxidation-reduction process; F:peroxidase activity; F:oxidoreductase activity; F:heme binding	Acting on a peroxide as acceptor; Oxidoreductases; Acting on a peroxide as acceptor	EC:1.11; EC:1; EC:1.11.1	IPR019791 (PRINTS); IPR037120 (G3DSA:1.10.640.GENE3D); IPR019791 (PFAM); IPR037120 (G3DSA:1.10.640.GENE3D); mobidb-lite (MOBIDB_LITE); mobidb-lite (MOBIDB_LITE); mobidb-lite (MOBIDB_LITE); PTHR11903:SF13 (PANTHER); PTHR11903 (PANTHER); IPR019791 (PROSITE_PROFILES); IPR034812 (CDD); IPR010255 (SUPERFAMILY)
	gene_15031.t1	-5.48204	0.0439483	putative casein kinase ii beta 2 subunit protein	P:GO:0016310; F:GO:0016301; F:GO:0070628	P:phosphorylation; F:kinase activity; F:proteasome binding	F:proteasome binding	Transferring phosphorus-containing groups; Transferases	EC:2.7; EC:2	mobidb-lite (MOBIDB_LITE); IPR038816 (PANTHER)
	gene_06041.t1	-5.4927	0.0353526	OPT oligopeptide transporter	P:GO:0015031; P:GO:0055085; C:GO:0016021	P:protein transport; P:transmembrane transport; C:integral component of membrane	P:transmembrane transport			IPR004813 (PFAM); IPR004813 (TIGRFAM); IPR004648 (TIGRFAM); PTHR22601:SF9 (PANTHER); PTHR22601 (PANTHER)
	gene_17244.t1	-5.60261	0.0354527	Copper-transporting ATPase 2	P:GO:0030001; P:GO:0098655; F:GO:0005507; F:GO:0005524; F:GO:0019829; C:GO:0016021	P:metal ion transport; P:cation transmembrane transport; F:copper ion binding; F:ATP binding; F:ATPase-coupled cation transmembrane transporter activity; C:integral component of membrane	P:cation transport; F:nucleotide binding; F:copper ion binding; F:ATPase-coupled cation transmembrane transporter activity; F:metal ion binding; C:integral component of membrane	Catalysing the translocation of inorganic cations; Translocases	EC:7.2.2; EC:7	PR00119 (PRINTS); PR00942 (PRINTS); IPR023299 (G3DSA:3.40.1110.GENE3D); PF00702 (PFAM); IPR006121 (PFAM); G3DSA:3.30.70.100 (GENE3D); IPR001757 (TIGRFAM); PF00122 (PFAM); G3DSA:2.70.150.20 (GENE3D); IPR023214 (G3DSA:3.40.50.GENE3D); IPR006122 (TIGRFAM); IPR027256 (TIGRFAM); G3DSA:3.30.70.100 (GENE3D),SFLDS00003 (SFLD),SFLDF00027 (SFLD); IPR044492 (PTHR43520:PANTHER); PTHR43520:SF8 (PANTHER); PTHR…
	gene_09599.t1	-5.62565	0.0353526	F-box domain-containing protein			F:protein binding			IPR001810 (PFAM); IPR015943 (G3DSA:2.130.10.GENE3D); mobidb-lite (MOBIDB_LITE); mobidb-lite (MOBIDB_LITE); mobidb-lite (MOBIDB_LITE); mobidb-lite (MOBIDB_LITE); mobidb-lite (MOBIDB_LITE); mobidb-lite (MOBIDB_LITE); mobidb-lite (MOBIDB_LITE); mobidb-lite (MOBIDB_LITE); mobidb-lite (MOBIDB_LITE); mobidb-lite (MOBIDB_LITE); mobidb-lite (MOBIDB_LITE); mobidb-lite (MOBIDB_LITE); IPR001810 (PROSITE_PRO…
	gene_16925.t1	-5.69611	0.035357	mitogen-activated protein kinase	P:GO:0000165; P:GO:0006468; F:GO:0004707; F:GO:0005524	P:MAPK cascade; P:protein phosphorylation; F:MAP kinase activity; F:ATP binding	P:protein phosphorylation; F:protein kinase activity; F:MAP kinase activity; F:ATP binding	Transferring phosphorus-containing groups; Transferring phosphorus-containing groups; Mitogen-activated protein kinase; Transferring phosphorus-containing groups; Transferases	EC:2.7.1; EC:2.7.11; EC:2.7.11.24; EC:2.7; EC:2	IPR000719 (PFAM); G3DSA:3.30.200.20 (GENE3D); G3DSA:1.10.510.10 (GENE3D); PTHR24055:SF448 (PANTHER); PTHR24055 (PANTHER); IPR003527 (PROSITE_PATTERNS); IPR008271 (PROSITE_PATTERNS); IPR017441 (PROSITE_PATTERNS); IPR000719 (PROSITE_PROFILES); cd07849 (CDD); IPR011009 (SUPERFAMILY)
	gene_04904.t1	-5.76756	0.0361991	cell pattern formation-associated protein stuA	P:GO:0030435; P:GO:0048315; F:GO:0003677; C:GO:0005634	P:sporulation resulting in formation of a cellular spore; P:conidium formation; F:DNA binding; C:nucleus	F:DNA binding			IPR036887 (G3DSA:3.10.260.GENE3D); mobidb-lite (MOBIDB_LITE); mobidb-lite (MOBIDB_LITE); mobidb-lite (MOBIDB_LITE); mobidb-lite (MOBIDB_LITE); mobidb-lite (MOBIDB_LITE); mobidb-lite (MOBIDB_LITE); mobidb-lite (MOBIDB_LITE); mobidb-lite (MOBIDB_LITE); mobidb-lite (MOBIDB_LITE); mobidb-lite (MOBIDB_LITE); mobidb-lite (MOBIDB_LITE); IPR029790 (PANTHER); IPR003163 (PROSITE_PROFILES); IPR036887 (SUPER…
	gene_09466.t1	-5.77905	0.0353526	Phosphoacetylglucosamine mutase	P:GO:0005975; P:GO:0006048; F:GO:0000287; F:GO:0004610; C:GO:0016021	P:carbohydrate metabolic process; P:UDP-N-acetylglucosamine biosynthetic process; F:magnesium ion binding; F:phosphoacetylglucosamine mutase activity; C:integral component of membrane	P:carbohydrate metabolic process; P:organic substance metabolic process; F:magnesium ion binding; F:phosphoacetylglucosamine mutase activity; F:intramolecular transferase activity, phosphotransferases	Intramolecular transferases; Isomerases; Phosphoacetylglucosamine mutase; Intramolecular transferases	EC:5.4; EC:5; EC:5.4.2.3; EC:5.4.2	G3DSA:3.40.120.10 (GENE3D); G3DSA:3.40.120.10 (GENE3D); IPR005844 (PFAM); G3DSA:3.30.310.50 (GENE3D); IPR005843 (PFAM); IPR016657 (PIRSF); G3DSA:1.10.490.170 (GENE3D); PTHR45955:SF1 (PANTHER); PTHR45955 (PANTHER); IPR016066 (PROSITE_PATTERNS); IPR016657 (CDD); IPR016055 (SUPERFAMILY); IPR016055 (SUPERFAMILY); IPR016055 (SUPERFAMILY); IPR036900 (SUPERFAMILY)
	gene_03625.t1	-5.88666	0.0334292	S-adenosyl-L-methionine-dependent methyltransferase	P:GO:0032259; F:GO:0008171; C:GO:0016020	P:methylation; F:O-methyltransferase activity; C:membrane	F:methyltransferase activity; F:O-methyltransferase activity	Transferring one-carbon groups; Transferases; Transferring one-carbon groups	EC:2.1; EC:2; EC:2.1.1	G3DSA:3.40.50.150 (GENE3D); IPR036388 (G3DSA:1.10.10.GENE3D); IPR001077 (PFAM); PTHR43712 (PANTHER); PTHR43712:SF12 (PANTHER); IPR016461 (PROSITE_PROFILES); IPR029063 (SUPERFAMILY); IPR036390 (SUPERFAMILY)
	gene_13115.t1	-5.89759	0.0336723	hypothetical protein UCDDA912_g10204	C:GO:0016021	C:integral component of membrane	no GO terms			mobidb-lite (MOBIDB_LITE); mobidb-lite (MOBIDB_LITE); mobidb-lite (MOBIDB_LITE); mobidb-lite (MOBIDB_LITE); mobidb-lite (MOBIDB_LITE)
	gene_17701.t1	-5.89825	0.0352713	transcription elongation factor SPT5	P:GO:0006414; P:GO:0032968; P:GO:0060195; F:GO:0003746; C:GO:0032044	P:translational elongation; P:positive regulation of transcription elongation from RNA polymerase II promoter; P:negative regulation of antisense RNA transcription; F:translation elongation factor activity; C:DSIF complex	P:regulation of transcription, DNA-templated; P:regulation of transcription by RNA polymerase II; P:regulation of DNA-templated transcription, elongation			IPR014722 (G3DSA:2.30.30.GENE3D); IPR014722 (G3DSA:2.30.30.GENE3D); IPR014722 (G3DSA:2.30.30.GENE3D); PF12815 (PFAM); IPR036735 (G3DSA:3.30.70.GENE3D); IPR017071 (PIRSF); IPR022581 (PFAM); IPR005100 (PFAM); mobidb-lite (MOBIDB_LITE); mobidb-lite (MOBIDB_LITE); mobidb-lite (MOBIDB_LITE); mobidb-lite (MOBIDB_LITE); mobidb-lite (MOBIDB_LITE); mobidb-lite (MOBIDB_LITE); mobidb-lite (MOBIDB_LITE); mob…
	gene_09456.t1	-5.9876	0.0307545	putative chromodomain helicase dna binding protein	F:GO:0003677; F:GO:0004386; F:GO:0005524; C:GO:0005634	F:DNA binding; F:helicase activity; F:ATP binding; C:nucleus	F:ATP binding; F:nucleosome-dependent ATPase activity	Acting on acid anhydrides; Acting on acid anhydrides; Hydrolases; Nucleoside-triphosphate phosphatase	EC:3.6.1; EC:3.6; EC:3; EC:3.6.1.15	IPR023780 (PFAM); IPR001650 (PFAM); G3DSA:1.10.10.60 (GENE3D); G3DSA:2.40.50.40 (GENE3D); IPR038718 (G3DSA:3.40.50.GENE3D); IPR000330 (PFAM); G3DSA:2.40.50.40 (GENE3D); G3DSA:3.40.50.300 (GENE3D); IPR025260 (PFAM); mobidb-lite (MOBIDB_LITE); mobidb-lite (MOBIDB_LITE); mobidb-lite (MOBIDB_LITE); mobidb-lite (MOBIDB_LITE); mobidb-lite (MOBIDB_LITE); mobidb-lite (MOBIDB_LITE); mobidb-lite (MOBIDB_LI…
	gene_07993.t1	-6.0308	0.0474922	putative fungal zn binuclear cluster domain containing protein	P:GO:0006357; F:GO:0000981; F:GO:0008270; C:GO:0005634	P:regulation of transcription by RNA polymerase II; F:DNA-binding transcription factor activity, RNA polymerase II-specific; F:zinc ion binding; C:nucleus	P:regulation of transcription, DNA-templated; F:DNA-binding transcription factor activity, RNA polymerase II-specific; F:zinc ion binding			mobidb-lite (MOBIDB_LITE); mobidb-lite (MOBIDB_LITE); mobidb-lite (MOBIDB_LITE); PTHR35392:SF1 (PANTHER); PTHR35392 (PANTHER); IPR001138 (PROSITE_PROFILES); IPR001138 (CDD)
	gene_12081.t1	-6.14403	0.0340932	ankyrin repeat-containing domain protein	P:GO:0032259; F:GO:0008168; F:GO:0016740	P:methylation; F:methyltransferase activity; F:transferase activity	F:protein binding			IPR002110 (PFAM); IPR036770 (G3DSA:1.25.40.GENE3D); IPR036770 (G3DSA:1.25.40.GENE3D); PF13637 (PFAM); IPR036770 (G3DSA:1.25.40.GENE3D); IPR020683 (PFAM); mobidb-lite (MOBIDB_LITE); mobidb-lite (MOBIDB_LITE); mobidb-lite (MOBIDB_LITE); mobidb-lite (MOBIDB_LITE); PTHR24134 (PANTHER); IPR002110 (PROSITE_PROFILES); IPR002110 (PROSITE_PROFILES); IPR002110 (PROSITE_PROFILES); IPR002110 (PROSITE_PROFILE…
	gene_11857.t1	-6.16689	0.0275239	Helicase SEN1	P:GO:0090305; F:GO:0003677; F:GO:0004386; F:GO:0004519	P:nucleic acid phosphodiester bond hydrolysis; F:DNA binding; F:helicase activity; F:endonuclease activity	F:helicase activity	Acting on acid anhydrides; Acting on ester bonds; Acting on acid anhydrides; Hydrolases; Nucleoside-triphosphate phosphatase	EC:3.6.1; EC:3.1; EC:3.6; EC:3; EC:3.6.1.15	G3DSA:3.40.50.300 (GENE3D); IPR024481 (PFAM); G3DSA:3.40.50.300 (GENE3D); IPR041677 (PFAM); IPR041679 (PFAM); mobidb-lite (MOBIDB_LITE); mobidb-lite (MOBIDB_LITE); mobidb-lite (MOBIDB_LITE); mobidb-lite (MOBIDB_LITE); mobidb-lite (MOBIDB_LITE); mobidb-lite (MOBIDB_LITE); mobidb-lite (MOBIDB_LITE); mobidb-lite (MOBIDB_LITE); mobidb-lite (MOBIDB_LITE); mobidb-lite (MOBIDB_LITE); PTHR10887:SF487 (PA…
	gene_11886.t1	-6.20279	0.0275239	G1/S-specific cyclin pas1	P:GO:0000079; F:GO:0019901	P:regulation of cyclin-dependent protein serine/threonine kinase activity; F:protein kinase binding	P:regulation of cyclin-dependent protein serine/threonine kinase activity; F:protein kinase binding			IPR013922 (PFAM); G3DSA:1.10.472.10 (GENE3D); mobidb-lite (MOBIDB_LITE); mobidb-lite (MOBIDB_LITE); mobidb-lite (MOBIDB_LITE); mobidb-lite (MOBIDB_LITE); mobidb-lite (MOBIDB_LITE); PTHR15615:SF36 (PANTHER); PTHR15615 (PANTHER)
	gene_08829.t1	-6.59763	0.0275239	hypothetical protein DHEL01_v203303			no GO terms			mobidb-lite (MOBIDB_LITE); mobidb-lite (MOBIDB_LITE); mobidb-lite (MOBIDB_LITE); mobidb-lite (MOBIDB_LITE); mobidb-lite (MOBIDB_LITE)
	gene_14420.t1	-6.74209	0.0398143	copper amine oxidase 1	P:GO:0009308; F:GO:0005507; F:GO:0008131; F:GO:0048038	P:amine metabolic process; F:copper ion binding; F:primary amine oxidase activity; F:quinone binding	P:amine metabolic process; P:obsolete oxidation-reduction process; F:copper ion binding; F:primary amine oxidase activity; F:quinone binding	Acting on the CH-NH(2) group of donors; Acting on the CH-NH(2) group of donors; Oxidoreductases; Primary-amine oxidase	EC:1.4; EC:1.4.3; EC:1; EC:1.4.3.21	IPR015800 (PFAM); G3DSA:3.10.450.40 (GENE3D); IPR015798 (PFAM); IPR036460 (G3DSA:2.70.98.GENE3D); G3DSA:3.10.450.40 (GENE3D); mobidb-lite (MOBIDB_LITE); mobidb-lite (MOBIDB_LITE); PTHR10638:SF27 (PANTHER); IPR000269 (PANTHER); IPR000269 (PROSITE_PATTERNS); IPR016182 (SUPERFAMILY); IPR016182 (SUPERFAMILY); IPR036460 (SUPERFAMILY)
	gene_09917.t1	-6.84277	0.0314717	ankyrin unc44	P:GO:0030001; P:GO:0055085; F:GO:0046873; C:GO:0016020; C:GO:0016021	P:metal ion transport; P:transmembrane transport; F:metal ion transmembrane transporter activity; C:membrane; C:integral component of membrane	P:metal ion transport; P:transmembrane transport; F:protein binding; F:metal ion transmembrane transporter activity; C:membrane			G3DSA:1.20.58.340 (GENE3D); IPR036770 (G3DSA:1.25.40.GENE3D); IPR002110 (PFAM); IPR020683 (PFAM); IPR002523 (PFAM); IPR036770 (G3DSA:1.25.40.GENE3D); mobidb-lite (MOBIDB_LITE); mobidb-lite (MOBIDB_LITE); mobidb-lite (MOBIDB_LITE); mobidb-lite (MOBIDB_LITE); mobidb-lite (MOBIDB_LITE); mobidb-lite (MOBIDB_LITE); mobidb-lite (MOBIDB_LITE); mobidb-lite (MOBIDB_LITE); mobidb-lite (MOBIDB_LITE); PTHR24…
	gene_12501.t1	-7.0188	0.0238378	glycoprotein X	F:GO:0030246	F:carbohydrate binding	no GO terms			mobidb-lite (MOBIDB_LITE); mobidb-lite (MOBIDB_LITE); mobidb-lite (MOBIDB_LITE); PTHR38122 (PANTHER)
	gene_18215.t1	-7.34443	0.0238378	Alcohol oxidase 1	F:GO:0016614; F:GO:0050660	F:oxidoreductase activity, acting on CH-OH group of donors; F:flavin adenine dinucleotide binding	P:obsolete oxidation-reduction process; F:oxidoreductase activity, acting on CH-OH group of donors; F:flavin adenine dinucleotide binding	Acting on the CH-OH group of donors; Oxidoreductases	EC:1.1; EC:1	IPR036188 (G3DSA:3.50.50.GENE3D); IPR012132 (PIRSF); IPR000172 (PFAM); IPR007867 (PFAM); IPR036188 (G3DSA:3.50.50.GENE3D); G3DSA:3.30.560.10 (GENE3D); IPR012132 (PANTHER); PTHR11552:SF119 (PANTHER); IPR000172 (PROSITE_PATTERNS); IPR036188 (SUPERFAMILY); SSF54373 (SUPERFAMILY)
	gene_02866.t1	-7.42658	0.0235371	hypothetical protein UCDDA912_g07899			no GO terms			IPR027796 (PFAM); mobidb-lite (MOBIDB_LITE); PTHR42037 (PANTHER)
	gene_02319.t1	-9.14105	0.0202806	alkaline serine protease Alp1	P:GO:0006508; P:GO:0006956; P:GO:0009405; P:GO:0042784; P:GO:0060309; F:GO:0004252; F:GO:0019863; F:GO:0070051; C:GO:0005615	P:proteolysis; P:complement activation; P:pathogenesis; P:evasion of host immune response via regulation of host complement system; P:elastin catabolic process; F:serine-type endopeptidase activity; F:IgE binding; F:fibrinogen binding; C:extracellular space	P:proteolysis; F:serine-type endopeptidase activity; F:serine-type peptidase activity	U-plasminogen activator; Interstitial collagenase; Pancreatic elastase II; Microbial collagenase; Plasma kallikrein; Granzyme A; Furin; Prolyl oligopeptidase; Coagulation factor XIa; T-plasminogen activator; Protein C (activated); Neutrophil collagenase; Complement subcomponent C1r; Oligopeptidase B; Repressor LexA; Complement factor I; Signal peptidase I; Complement subcomponent C1s; Acylaminoac…	EC:3.4.21.73; EC:3.4.24.7; EC:3.4.21.71; EC:3.4.24.3; EC:3.4.21.34; EC:3.4.21.78; EC:3.4.21.75; EC:3.4.21.26; EC:3.4.21.27; EC:3.4.21.68; EC:3.4.21.69; EC:3.4.24.34; EC:3.4.21.41; EC:3.4.21.83; EC:3.4.21.88; EC:3.4.21.45; EC:3.4.21.89; EC:3.4.21.42; EC:3.4.19.1; EC:3.4.21.43; EC:3.4.21.87; EC:3.4.21.38; EC:3.4.21.35; EC:3.4.21.79; EC:3.4.21.36; EC:3.4.21.102; EC:3.4.21.39; EC:3.4.21; EC:3.4.21.4;…	IPR015500 (PRINTS); IPR036852 (G3DSA:3.40.50.GENE3D); IPR037045 (G3DSA:3.30.70.GENE3D); IPR000209 (PFAM); IPR010259 (PFAM); PTHR43806 (PANTHER); PTHR43806:SF48 (PANTHER); IPR023828 (PROSITE_PATTERNS); IPR022398 (PROSITE_PATTERNS); IPR023827 (PROSITE_PATTERNS); PS51892 (PROSITE_PROFILES); IPR034193 (CDD); IPR036852 (SUPERFAMILY); SSF54897 (SUPERFAMILY)
	gene_02258.t1	-9.62378	0.0488265	High-affinity glucose transporter	P:GO:0008643; P:GO:0055085; F:GO:0022857; C:GO:0016021	P:carbohydrate transport; P:transmembrane transport; F:transmembrane transporter activity; C:integral component of membrane	P:transmembrane transport; F:transmembrane transporter activity; C:membrane; C:integral component of membrane	Translocases	EC:7	IPR003663 (PRINTS); IPR005828 (PFAM); IPR003663 (TIGRFAM); G3DSA:1.20.1250.20 (GENE3D); PTHR48022 (PANTHER); PTHR48022:SF14 (PANTHER); IPR005829 (PROSITE_PATTERNS); IPR020846 (PROSITE_PROFILES); IPR036259 (SUPERFAMILY)
	gene_00904.t1	-10.0535	0.0495634	porphobilinogen deaminase	P:GO:0006782; P:GO:0018160; F:GO:0004418	P:protoporphyrinogen IX biosynthetic process; P:peptidyl-pyrromethane cofactor linkage; F:hydroxymethylbilane synthase activity	P:peptidyl-pyrromethane cofactor linkage; P:tetrapyrrole biosynthetic process; F:hydroxymethylbilane synthase activity	Transferring alkyl or aryl groups, other than methyl groups; Transferring alkyl or aryl groups, other than methyl groups; Transferases; Hydroxymethylbilane synthase	EC:2.5.1; EC:2.5; EC:2; EC:2.5.1.61	IPR000860 (PRINTS); G3DSA:3.40.190.10 (GENE3D); IPR000860 (PIRSF); IPR036803 (G3DSA:3.30.160.GENE3D); IPR022417 (PFAM); G3DSA:3.40.190.10 (GENE3D); IPR000860 (TIGRFAM); IPR022418 (PFAM); PTHR11557:SF0 (PANTHER); IPR000860 (PANTHER); IPR022419 (PROSITE_PATTERNS); cd13645 (CDD); IPR036803 (SUPERFAMILY); SSF53850 (SUPERFAMILY)
	gene_17361.t1	-10.0723	0.0381014	related to benzoate 4-monooxygenase cytochrome P450	F:GO:0004497; F:GO:0005506; F:GO:0016705; F:GO:0020037; C:GO:0016021	F:monooxygenase activity; F:iron ion binding; F:oxidoreductase activity, acting on paired donors, with incorporation or reduction of molecular oxygen; F:heme binding; C:integral component of membrane	P:obsolete oxidation-reduction process; F:iron ion binding; F:oxidoreductase activity, acting on paired donors, with incorporation or reduction of molecular oxygen; F:heme binding	Oxidoreductases; Acting on paired donors, with incorporation or reduction of molecular oxygen. The oxygen incorporated need not be derived from O(2)	EC:1; EC:1.14	IPR001128 (PRINTS); IPR002401 (PRINTS); IPR001128 (PFAM); IPR036396 (G3DSA:1.10.630.GENE3D); PTHR24305 (PANTHER); PTHR24305:SF172 (PANTHER); IPR017972 (PROSITE_PATTERNS); IPR036396 (SUPERFAMILY)
	gene_00512.t1	-10.1291	0.0485866	Vacuolar aminopeptidase 1	P:GO:0006508; F:GO:0004177; F:GO:0008237; F:GO:0008270	P:proteolysis; F:aminopeptidase activity; F:metallopeptidase activity; F:zinc ion binding	P:proteolysis; F:aminopeptidase activity; F:zinc ion binding	Acting on peptide bonds (peptidases); Acting on peptide bonds (peptidases); Hydrolases; Aspartyl aminopeptidase; Aminopeptidase B; Prolyl aminopeptidase; Xaa-Pro aminopeptidase	EC:3.4.11; EC:3.4; EC:3; EC:3.4.11.21; EC:3.4.11.6; EC:3.4.11.5; EC:3.4.11.9	IPR001948 (PRINTS); IPR023358 (G3DSA:2.30.250.GENE3D); IPR001948 (PFAM); G3DSA:3.40.630.10 (GENE3D); mobidb-lite (MOBIDB_LITE); mobidb-lite (MOBIDB_LITE); IPR001948 (PANTHER); PTHR28570:SF4 (PANTHER); cd05658 (CDD); SSF101821 (SUPERFAMILY); SSF53187 (SUPERFAMILY)
	gene_14764.t1	-10.1595	0.0488265	no hit			no GO terms			mobidb-lite (MOBIDB_LITE); mobidb-lite (MOBIDB_LITE)
	gene_11366.t1	-10.1611	0.0473116	short chain dehydrogenase	F:GO:0016491	F:oxidoreductase activity	P:obsolete oxidation-reduction process; F:oxidoreductase activity	Oxidoreductases	EC:1	IPR002347 (PRINTS); IPR002347 (PRINTS); G3DSA:3.40.50.720 (GENE3D); IPR002347 (PFAM); PTHR42901 (PANTHER); IPR020904 (PROSITE_PATTERNS); cd05346 (CDD); IPR036291 (SUPERFAMILY)
	gene_14419.t1	-10.1724	0.0485866	putative fad linked oxidase protein	C:GO:0016021	C:integral component of membrane	no IPS match			no IPS match
	gene_17637.t1	-10.1774	0.0485866	Zinc/cadmium resistance protein	P:GO:0098655; F:GO:0008324; C:GO:0016021	P:cation transmembrane transport; F:cation transmembrane transporter activity; C:integral component of membrane	P:cation transport; P:transmembrane transport; F:cation transmembrane transporter activity; C:integral component of membrane	Translocases	EC:7	IPR002524 (TIGRFAM); IPR002524 (PFAM); IPR027469 (G3DSA:1.20.1510.GENE3D); mobidb-lite (MOBIDB_LITE); mobidb-lite (MOBIDB_LITE); mobidb-lite (MOBIDB_LITE); mobidb-lite (MOBIDB_LITE); mobidb-lite (MOBIDB_LITE); mobidb-lite (MOBIDB_LITE); PTHR45820 (PANTHER); IPR027469 (SUPERFAMILY); IPR036837 (SUPERFAMILY)
	gene_11411.t1	-10.1846	0.0401719	Lactonase, 7-bladed beta-propeller-domain-containing protein	C:GO:0016021	C:integral component of membrane	F:protein binding			IPR015943 (G3DSA:2.130.10.GENE3D); IPR019405 (PFAM); mobidb-lite (MOBIDB_LITE); PTHR30344:SF1 (PANTHER); PTHR30344 (PANTHER); IPR011048 (SUPERFAMILY)
	gene_07538.t1	-10.1933	0.0405564	Cellobiose dehydrogenase	P:GO:0005975; F:GO:0008810; F:GO:0016162; F:GO:0030248; F:GO:0033950; F:GO:0047735; F:GO:0050660; C:GO:0005576	P:carbohydrate metabolic process; F:cellulase activity; F:cellulose 1,4-beta-cellobiosidase activity; F:cellulose binding; F:xyloglucan-specific exo-beta-1,4-glucanase activity; F:cellobiose dehydrogenase (acceptor) activity; F:flavin adenine dinucleotide binding; C:extracellular region	P:carbohydrate metabolic process; P:obsolete oxidation-reduction process; F:oxidoreductase activity, acting on CH-OH group of donors; F:cellulose binding; F:flavin adenine dinucleotide binding; C:extracellular region	Acting on the CH-OH group of donors; Glycosylases; Cellobiose dehydrogenase (acceptor); Cellulose 1,4-beta-cellobiosidase (non-reducing end); Oxidoreductases; Xyloglucan-specific endo-processive beta-1,4-glucanase; Hydrolases; Glycosylases; Cellulase	EC:1.1; EC:3.2; EC:1.1.99.18; EC:3.2.1.91; EC:1; EC:3.2.1.155; EC:3; EC:3.2.1; EC:3.2.1.4	G3DSA:3.30.410.10 (GENE3D); IPR000172 (PFAM); IPR036188 (G3DSA:3.50.50.GENE3D); IPR000254 (PFAM); IPR015920 (PFAM); IPR038697 (G3DSA:2.60.40.GENE3D); IPR007867 (PFAM); PTHR47190:SF2 (PANTHER); PTHR47190 (PANTHER); IPR000254 (PROSITE_PATTERNS); IPR000172 (PROSITE_PATTERNS); IPR000254 (PROSITE_PROFILES); IPR015920 (CDD); IPR036188 (SUPERFAMILY); SSF49344 (SUPERFAMILY); IPR035971 (SUPERFAMILY); SSF5…
	gene_05497.t1	-10.2057	0.041647	glycoside hydrolase family 42 protein	P:GO:0005975; F:GO:0004565; C:GO:0009341	P:carbohydrate metabolic process; F:beta-galactosidase activity; C:beta-galactosidase complex	P:carbohydrate metabolic process; F:beta-galactosidase activity; C:beta-galactosidase complex	Glycosylases; Hydrolases; Beta-galactosidase; Glycosylases	EC:3.2; EC:3; EC:3.2.1.23; EC:3.2.1	IPR013529 (PFAM); IPR029062 (G3DSA:3.40.50.GENE3D); IPR003476 (PIRSF); IPR013738 (PFAM); G3DSA:3.20.20.80 (GENE3D); IPR013780 (G3DSA:2.60.40.GENE3D); PTHR36447:SF2 (PANTHER); IPR003476 (PANTHER); cd03143 (CDD); IPR029062 (SUPERFAMILY); IPR017853 (SUPERFAMILY)
	gene_01220.t1	-10.2334	0.0497889	putative glycoside hydrolase family 18 protein	P:GO:0000272; P:GO:0006032; F:GO:0004568; C:GO:0005576	P:polysaccharide catabolic process; P:chitin catabolic process; F:chitinase activity; C:extracellular region	P:carbohydrate metabolic process	Glycosylases; Hydrolases; Chitinase; Glycosylases	EC:3.2; EC:3; EC:3.2.1.14; EC:3.2.1	IPR001223 (PFAM); G3DSA:3.20.20.80 (GENE3D); mobidb-lite (MOBIDB_LITE); mobidb-lite (MOBIDB_LITE); mobidb-lite (MOBIDB_LITE); cd06546 (CDD); IPR017853 (SUPERFAMILY)
	gene_02125.t1	-10.2549	0.0477334	heterokaryon incompatibility Het-C	C:GO:0016021	C:integral component of membrane	no GO terms			IPR010816 (PFAM); mobidb-lite (MOBIDB_LITE); PTHR14905 (PANTHER); PTHR14905:SF11 (PANTHER)
	gene_17495.t1	-10.2563	0.0485866	hypothetical protein NA56DRAFT_747079			no IPS match			no IPS match
	gene_07856.t1	-10.2651	0.0485866	putative carboxylesterase family protein	F:GO:0016787	F:hydrolase activity	no GO terms	Hydrolases	EC:3	IPR029058 (G3DSA:3.40.50.GENE3D); IPR002018 (PFAM); PTHR11559 (PANTHER); IPR019826 (PROSITE_PATTERNS); IPR019819 (PROSITE_PATTERNS); IPR029058 (SUPERFAMILY)
	gene_03850.t1	-10.2666	0.0495497	coiled-coil domain-containing protein MTMR15	P:GO:0036297; P:GO:0090305; F:GO:0003676; F:GO:0004528; F:GO:0046872; C:GO:0005634	P:interstrand cross-link repair; P:nucleic acid phosphodiester bond hydrolysis; F:nucleic acid binding; F:phosphodiesterase I activity; F:metal ion binding; C:nucleus	P:interstrand cross-link repair; F:nucleic acid binding; F:nuclease activity; F:hydrolase activity, acting on ester bonds	Acting on ester bonds; Acting on ester bonds; Hydrolases; Phosphodiesterase I	EC:3.1.4; EC:3.1; EC:3; EC:3.1.4.1	IPR011856 (G3DSA:3.40.1350.GENE3D); IPR014883 (PFAM); mobidb-lite (MOBIDB_LITE); mobidb-lite (MOBIDB_LITE); mobidb-lite (MOBIDB_LITE); mobidb-lite (MOBIDB_LITE); PTHR15749:SF4 (PANTHER); IPR033315 (PANTHER)
	gene_15488.t1	-10.3121	0.0371933	male sterility protein	F:GO:0031177	F:phosphopantetheine binding	no GO terms			G3DSA:3.40.50.720 (GENE3D); IPR000873 (PFAM); IPR036736 (G3DSA:1.10.1200.GENE3D); IPR009081 (PFAM); IPR042099 (G3DSA:3.40.50.GENE3D); IPR010080 (TIGRFAM); IPR013120 (PFAM); mobidb-lite (MOBIDB_LITE); PTHR43201:SF2 (PANTHER); PTHR43201 (PANTHER); IPR020845 (PROSITE_PATTERNS); IPR009081 (PROSITE_PROFILES); SSF56801 (SUPERFAMILY); IPR036736 (SUPERFAMILY); IPR036291 (SUPERFAMILY)
	gene_08856.t1	-10.3262	0.035357	Periplasmic beta-glucosidase	P:GO:0000272; F:GO:0004553	P:polysaccharide catabolic process; F:hydrolase activity, hydrolyzing O-glycosyl compounds	P:carbohydrate metabolic process; F:hydrolase activity, hydrolyzing O-glycosyl compounds	Glycosylases; Hydrolases; Glycosylases	EC:3.2; EC:3; EC:3.2.1	IPR001764 (PRINTS); IPR036962 (G3DSA:3.20.20.GENE3D); IPR013783 (G3DSA:2.60.40.GENE3D); IPR026891 (PFAM); IPR001764 (PFAM); IPR002772 (PFAM); IPR036881 (G3DSA:3.40.50.GENE3D); PTHR30620 (PANTHER); PTHR30620:SF16 (PANTHER); IPR017853 (SUPERFAMILY); IPR036881 (SUPERFAMILY)
	gene_03109.t1	-10.3753	0.0480359	D-lactate dehydrogenase [cytochrome], mitochondrial	P:GO:0006807; P:GO:0015867; P:GO:0043170; P:GO:0044238; P:GO:0055085; P:GO:1903457; F:GO:0004458; F:GO:0005347; F:GO:0008233; F:GO:0008720; F:GO:0046872; F:GO:0071949; C:GO:0005743; C:GO:0016021	P:nitrogen compound metabolic process; P:ATP transport; P:macromolecule metabolic process; P:primary metabolic process; P:transmembrane transport; P:lactate catabolic process; F:D-lactate dehydrogenase (cytochrome) activity; F:ATP transmembrane transporter activity; F:peptidase activity; F:D-lactate dehydrogenase activity; F:metal ion binding; F:FAD binding; C:mitochondrial inner membrane; C:inte…	P:obsolete oxidation-reduction process; F:catalytic activity; F:oxidoreductase activity; F:flavin adenine dinucleotide binding; F:FAD binding	Acting on the CH-OH group of donors; D-lactate dehydrogenase (cytochrome); Acting on peptide bonds (peptidases); Oxidoreductases; Hydrolases; Acting on the CH-OH group of donors; D-lactate dehydrogenase; Translocases; Acting on the CH-OH group of donors	EC:1.1; EC:1.1.2.4; EC:3.4; EC:1; EC:3; EC:1.1.1; EC:1.1.1.28; EC:7; EC:1.1.2	IPR004113 (PFAM); IPR016171 (G3DSA:1.10.45.GENE3D); G3DSA:3.30.70.2740 (GENE3D); G3DSA:3.30.465.40 (GENE3D); IPR006094 (PFAM); mobidb-lite (MOBIDB_LITE); mobidb-lite (MOBIDB_LITE); PTHR11748 (PANTHER); PTHR11748:SF83 (PANTHER); IPR016166 (PROSITE_PROFILES); IPR016164 (SUPERFAMILY); IPR036318 (SUPERFAMILY)
	gene_01178.t1	-10.3858	0.0478919	GAS2 domain-containing protein	F:GO:0008017	F:microtubule binding	F:microtubule binding			IPR036534 (G3DSA:3.30.920.GENE3D); IPR003108 (PFAM); mobidb-lite (MOBIDB_LITE); mobidb-lite (MOBIDB_LITE); mobidb-lite (MOBIDB_LITE); mobidb-lite (MOBIDB_LITE); mobidb-lite (MOBIDB_LITE); mobidb-lite (MOBIDB_LITE); mobidb-lite (MOBIDB_LITE); mobidb-lite (MOBIDB_LITE); mobidb-lite (MOBIDB_LITE); mobidb-lite (MOBIDB_LITE); mobidb-lite (MOBIDB_LITE); mobidb-lite (MOBIDB_LITE); mobidb-lite (MOBIDB_LI…
	gene_01751.t1	-10.3979	0.0469047	glycoside hydrolase family 6 protein	P:GO:0030245; F:GO:0004553; F:GO:0030248; C:GO:0005576	P:cellulose catabolic process; F:hydrolase activity, hydrolyzing O-glycosyl compounds; F:cellulose binding; C:extracellular region	P:carbohydrate metabolic process; P:cellulose catabolic process; F:hydrolase activity, hydrolyzing O-glycosyl compounds; F:cellulose binding; C:extracellular region	Glycosylases; Hydrolases; Glycosylases	EC:3.2; EC:3; EC:3.2.1	IPR016288 (PRINTS); IPR000254 (PFAM); IPR016288 (PIRSF); IPR036434 (G3DSA:3.20.20.GENE3D); IPR016288 (PFAM); mobidb-lite (MOBIDB_LITE); PTHR34876:SF2 (PANTHER); IPR016288 (PANTHER); IPR001524 (PROSITE_PATTERNS); IPR000254 (PROSITE_PATTERNS); IPR001524 (PROSITE_PATTERNS); IPR000254 (PROSITE_PROFILES); IPR036434 (SUPERFAMILY); IPR035971 (SUPERFAMILY)
	gene_09615.t1	-10.4411	0.0472826	putative transporter	C:GO:0016021	C:integral component of membrane	no GO terms			IPR004853 (PFAM); mobidb-lite (MOBIDB_LITE); mobidb-lite (MOBIDB_LITE); mobidb-lite (MOBIDB_LITE); mobidb-lite (MOBIDB_LITE); mobidb-lite (MOBIDB_LITE); mobidb-lite (MOBIDB_LITE); mobidb-lite (MOBIDB_LITE); PTHR11132:SF238 (PANTHER); PTHR11132 (PANTHER)
	gene_06743.t1	-10.4446	0.0485866	helix-loop-helix DNA-binding domain-containingprotein	F:GO:0046983	F:protein dimerization activity	F:protein dimerization activity			IPR036638 (G3DSA:4.10.280.GENE3D); IPR011598 (PFAM); mobidb-lite (MOBIDB_LITE); mobidb-lite (MOBIDB_LITE); mobidb-lite (MOBIDB_LITE); mobidb-lite (MOBIDB_LITE); mobidb-lite (MOBIDB_LITE); mobidb-lite (MOBIDB_LITE); mobidb-lite (MOBIDB_LITE); PTHR47787 (PANTHER); IPR011598 (PROSITE_PROFILES); cd11398 (CDD); IPR036638 (SUPERFAMILY)
	gene_17185.t1	-10.467	0.0488265	nuclear elongation and deformation protein 1	P:GO:0007029; P:GO:0071763	P:endoplasmic reticulum organization; P:nuclear membrane organization	no GO terms			IPR007651 (PFAM); IPR013209 (PFAM); mobidb-lite (MOBIDB_LITE); mobidb-lite (MOBIDB_LITE); mobidb-lite (MOBIDB_LITE); mobidb-lite (MOBIDB_LITE); mobidb-lite (MOBIDB_LITE); mobidb-lite (MOBIDB_LITE); mobidb-lite (MOBIDB_LITE); IPR026058 (PANTHER); PTHR12181:SF12 (PANTHER); IPR036412 (SUPERFAMILY)
	gene_03099.t1	-10.4702	0.0412263	D-isomer specific 2-hydroxyacid dehydrogenase	F:GO:0016618; F:GO:0030267; F:GO:0051287; C:GO:0005829	F:hydroxypyruvate reductase activity; F:glyoxylate reductase (NADP+) activity; F:NAD binding; C:cytosol	P:obsolete oxidation-reduction process; F:NAD binding	Acting on the CH-OH group of donors; Oxidoreductases; Glyoxylate reductase (NADP(+)); Acting on the CH-OH group of donors; Hydroxypyruvate reductase	EC:1.1; EC:1; EC:1.1.1.79; EC:1.1.1; EC:1.1.1.81	IPR006140 (PFAM); G3DSA:3.40.50.720 (GENE3D); G3DSA:3.40.50.720 (GENE3D); PTHR43333 (PANTHER); cd12160 (CDD); IPR036291 (SUPERFAMILY); SSF52283 (SUPERFAMILY)
	gene_15490.t1	-10.4906	0.0474626	dihydrodipicolinate synthetase family protein	F:GO:0016829	F:lyase activity	F:catalytic activity; F:lyase activity	Lyases	EC:4	IPR002220 (PRINTS); IPR013785 (G3DSA:3.20.20.GENE3D); IPR002220 (PFAM); PTHR12128:SF22 (PANTHER); IPR002220 (PANTHER); IPR020624 (PROSITE_PATTERNS); cd00408 (CDD); SSF51569 (SUPERFAMILY)
	gene_16807.t1	-10.5026	0.0460073	vacuolar ATP synthase subunit d	P:GO:0007034; P:GO:1902600; F:GO:0046961; C:GO:0000329; C:GO:0033179	P:vacuolar transport; P:proton transmembrane transport; F:proton-transporting ATPase activity, rotational mechanism; C:fungal-type vacuole membrane; C:proton-transporting V-type ATPase, V0 domain	P:proton transmembrane transport; F:proton transmembrane transporter activity; C:proton-transporting V-type ATPase, V0 domain	H(+)-exporting diphosphatase; H(+)-transporting two-sector ATPase; Catalysing the translocation of inorganic cations; Translocases	EC:7.1.3.1; EC:7.1.2.2; EC:7.2.2; EC:7	IPR035067 (G3DSA:1.20.1690.GENE3D); IPR016727 (PIRSF); IPR002843 (PFAM); G3DSA:1.10.132.50 (GENE3D); IPR035067 (G3DSA:1.20.1690.GENE3D); PTHR11028:SF0 (PANTHER); IPR016727 (PANTHER); IPR036079 (SUPERFAMILY)
	gene_12282.t1	-10.5053	0.0439483	mitochondrial division protein 1			F:protein binding			IPR020472 (PRINTS); G3DSA:1.20.58.2110 (GENE3D); IPR001680 (PFAM); IPR015943 (G3DSA:2.130.10.GENE3D); IPR015943 (G3DSA:2.130.10.GENE3D); mobidb-lite (MOBIDB_LITE); mobidb-lite (MOBIDB_LITE); mobidb-lite (MOBIDB_LITE); mobidb-lite (MOBIDB_LITE); PTHR19855 (PANTHER); PTHR19855:SF28 (PANTHER); IPR019775 (PROSITE_PATTERNS); IPR019775 (PROSITE_PATTERNS); IPR019775 (PROSITE_PATTERNS); IPR001680 (PROSIT…
	gene_04669.t1	-10.5351	0.0472826	RING-15 protein	P:GO:0045944; F:GO:0000976; F:GO:0046872; C:GO:0005737	P:positive regulation of transcription by RNA polymerase II; F:transcription regulatory region sequence-specific DNA binding; F:metal ion binding; C:cytoplasm	F:metal ion binding			IPR018957 (PFAM); IPR013083 (G3DSA:3.30.40.GENE3D); mobidb-lite (MOBIDB_LITE); mobidb-lite (MOBIDB_LITE); mobidb-lite (MOBIDB_LITE); mobidb-lite (MOBIDB_LITE); mobidb-lite (MOBIDB_LITE); mobidb-lite (MOBIDB_LITE); mobidb-lite (MOBIDB_LITE); IPR039739 (PANTHER); IPR017907 (PROSITE_PATTERNS); IPR001841 (PROSITE_PROFILES); cd16536 (CDD); SSF57850 (SUPERFAMILY)
	gene_13808.t1	-10.5364	0.0474922	U3 small nucleolar RNA-associated protein 17	P:GO:0055114; F:GO:0016491	P:obsolete oxidation-reduction process; F:oxidoreductase activity	F:protein binding			IPR001680 (PFAM); IPR015943 (G3DSA:2.130.10.GENE3D); IPR015943 (G3DSA:2.130.10.GENE3D); mobidb-lite (MOBIDB_LITE); mobidb-lite (MOBIDB_LITE); mobidb-lite (MOBIDB_LITE); mobidb-lite (MOBIDB_LITE); mobidb-lite (MOBIDB_LITE); PTHR44215 (PANTHER); IPR001680 (PROSITE_PROFILES); IPR017986 (PROSITE_PROFILES); IPR001680 (PROSITE_PROFILES); IPR017986 (PROSITE_PROFILES); IPR011044 (SUPERFAMILY); IPR036322 …
	gene_02560.t1	-10.5439	0.0478919	TBC domain-containing protein			no GO terms			G3DSA:1.10.472.80 (GENE3D); G3DSA:1.10.8.270 (GENE3D); IPR000195 (PFAM); mobidb-lite (MOBIDB_LITE); mobidb-lite (MOBIDB_LITE); mobidb-lite (MOBIDB_LITE); mobidb-lite (MOBIDB_LITE); mobidb-lite (MOBIDB_LITE); mobidb-lite (MOBIDB_LITE); mobidb-lite (MOBIDB_LITE); mobidb-lite (MOBIDB_LITE); mobidb-lite (MOBIDB_LITE); mobidb-lite (MOBIDB_LITE); mobidb-lite (MOBIDB_LITE); mobidb-lite (MOBIDB_LITE); PT…
	gene_13521.t1	-10.5481	0.0491958	hypothetical protein DHEL01_v207712	C:GO:0016020	C:membrane	no GO terms			mobidb-lite (MOBIDB_LITE); mobidb-lite (MOBIDB_LITE)
	gene_01103.t1	-10.5487	0.0499323	Protein N-terminal amidase	P:GO:0006807; F:GO:0008418; F:GO:0070773	P:nitrogen compound metabolic process; F:protein-N-terminal asparagine amidohydrolase activity; F:protein-N-terminal glutamine amidohydrolase activity	P:nitrogen compound metabolic process; F:protein-N-terminal asparagine amidohydrolase activity; F:protein-N-terminal glutamine amidohydrolase activity	Acting on carbon-nitrogen bonds, other than peptide bonds; Acting on carbon-nitrogen bonds, other than peptide bonds; Hydrolases	EC:3.5.1; EC:3.5; EC:3	IPR036526 (G3DSA:3.60.110.GENE3D); IPR003010 (PFAM); mobidb-lite (MOBIDB_LITE); mobidb-lite (MOBIDB_LITE); IPR039703 (PANTHER); IPR003010 (PROSITE_PROFILES); cd07566 (CDD); IPR036526 (SUPERFAMILY)
	gene_16873.t1	-10.5647	0.0431154	putative integral membrane protein	C:GO:0016021	C:integral component of membrane	no GO terms			IPR018827 (PFAM); IPR018825 (PFAM); mobidb-lite (MOBIDB_LITE); mobidb-lite (MOBIDB_LITE); mobidb-lite (MOBIDB_LITE); PTHR31685:SF3 (PANTHER); PTHR31685 (PANTHER)
	gene_13926.t1	-10.5725	0.0474626	beta-flanking protein			no GO terms			mobidb-lite (MOBIDB_LITE); mobidb-lite (MOBIDB_LITE); mobidb-lite (MOBIDB_LITE); mobidb-lite (MOBIDB_LITE); mobidb-lite (MOBIDB_LITE); PTHR39477 (PANTHER)
	gene_01662.t1	-10.5745	0.0495497	putative ytp1-like protein	C:GO:0016021	C:integral component of membrane	no GO terms			IPR018825 (PFAM); IPR018827 (PFAM); mobidb-lite (MOBIDB_LITE); mobidb-lite (MOBIDB_LITE); PTHR31685 (PANTHER); PTHR31685:SF2 (PANTHER); cd08760 (CDD)
	gene_03438.t1	-10.5799	0.0499323	MFS transporter	P:GO:0055085; F:GO:0022857; C:GO:0016021	P:transmembrane transport; F:transmembrane transporter activity; C:integral component of membrane	P:transmembrane transport; F:transmembrane transporter activity	Translocases	EC:7	G3DSA:1.20.1250.20 (GENE3D); IPR011701 (PFAM); PTHR23507 (PANTHER); PTHR23507:SF25 (PANTHER); IPR036259 (SUPERFAMILY)
	gene_05896.t1	-10.5893	0.0431154	pigment biosynthesis protein Ayg1			no GO terms			mobidb-lite (MOBIDB_LITE); mobidb-lite (MOBIDB_LITE); mobidb-lite (MOBIDB_LITE); mobidb-lite (MOBIDB_LITE); PTHR42886 (PANTHER); PTHR42886:SF18 (PANTHER)
	gene_04718.t1	-10.5973	0.0485866	putative amidohydrolase family protein	F:GO:0016787	F:hydrolase activity	F:hydrolase activity	Hydrolases	EC:3	IPR006680 (PFAM); G3DSA:3.20.20.140 (GENE3D); PTHR43569:SF2 (PANTHER); PTHR43569 (PANTHER); IPR032466 (SUPERFAMILY)
	gene_15802.t1	-10.5978	0.0419862	Vacuolar protein sorting-associated protein 27	P:GO:0006886; F:GO:0046872; C:GO:0010008	P:intracellular protein transport; F:metal ion binding; C:endosome membrane	P:intracellular protein transport; F:metal ion binding			IPR013083 (G3DSA:3.30.40.GENE3D); IPR002014 (PFAM); IPR017073 (PIRSF); IPR008942 (G3DSA:1.25.40.GENE3D); IPR000306 (PFAM); IPR003903 (PFAM); mobidb-lite (MOBIDB_LITE); mobidb-lite (MOBIDB_LITE); mobidb-lite (MOBIDB_LITE); mobidb-lite (MOBIDB_LITE); mobidb-lite (MOBIDB_LITE); mobidb-lite (MOBIDB_LITE); mobidb-lite (MOBIDB_LITE); mobidb-lite (MOBIDB_LITE); mobidb-lite (MOBIDB_LITE); mobidb-lite (MO…
	gene_09351.t1	-10.6013	0.0491958	putative cord and cs domain-containing protein	P:GO:0007229; F:GO:0008270	P:integrin-mediated signaling pathway; F:zinc ion binding	no GO terms			IPR007051 (PFAM); IPR007052 (PFAM); IPR008978 (G3DSA:2.60.40.GENE3D); mobidb-lite (MOBIDB_LITE); mobidb-lite (MOBIDB_LITE); mobidb-lite (MOBIDB_LITE); PTHR46983 (PANTHER); IPR007052 (PROSITE_PROFILES); IPR007051 (PROSITE_PROFILES); IPR007051 (PROSITE_PROFILES); cd06466 (CDD); IPR008978 (SUPERFAMILY)
	gene_00859.t1	-10.6051	0.0403635	putative lysine decarboxylase protein			no GO terms			IPR031100 (PFAM); G3DSA:3.40.50.450 (GENE3D); IPR005269 (TIGRFAM); mobidb-lite (MOBIDB_LITE); PTHR31223 (PANTHER); PTHR31223:SF11 (PANTHER); SSF102405 (SUPERFAMILY)
	gene_02577.t1	-10.61	0.0467086	Tyrosine-protein phosphatase SIW14	P:GO:0035335; F:GO:0004725; C:GO:0016021	P:peptidyl-tyrosine dephosphorylation; F:protein tyrosine phosphatase activity; C:integral component of membrane	P:dephosphorylation; F:protein tyrosine phosphatase activity; F:phosphatase activity	Acting on ester bonds; Protein-tyrosine-phosphatase; Hydrolases; Acting on ester bonds	EC:3.1; EC:3.1.3.48; EC:3; EC:3.1.3	IPR020428 (PRINTS); IPR029021 (G3DSA:3.90.190.GENE3D); IPR004861 (PFAM); mobidb-lite (MOBIDB_LITE); mobidb-lite (MOBIDB_LITE); mobidb-lite (MOBIDB_LITE); PTHR31126:SF0 (PANTHER); PTHR31126 (PANTHER); IPR016130 (PROSITE_PATTERNS); IPR000387 (PROSITE_PROFILES); IPR029021 (SUPERFAMILY)
	gene_00742.t1	-10.6213	0.0485866	calcineurin-like phosphoesterase	F:GO:0016787; C:GO:0016021	F:hydrolase activity; C:integral component of membrane	F:hydrolase activity	Hydrolases	EC:3	IPR004843 (PFAM); IPR029052 (G3DSA:3.60.21.GENE3D); PTHR32440:SF0 (PANTHER); PTHR32440 (PANTHER); cd07383 (CDD); SSF56300 (SUPERFAMILY)
	gene_00587.t1	-10.6233	0.0398143	hypothetical protein UCDDA912_g05607	C:GO:0005743; C:GO:0016021	C:mitochondrial inner membrane; C:integral component of membrane	no GO terms			IPR039297 (PFAM)
	gene_08894.t1	-10.6272	0.0491958	RING finger protein	F:GO:0008270	F:zinc ion binding	F:zinc ion binding			IPR013083 (G3DSA:3.30.40.GENE3D); IPR001841 (PFAM); IPR001607 (PFAM); IPR011422 (PFAM); IPR013083 (G3DSA:3.30.40.GENE3D); mobidb-lite (MOBIDB_LITE); mobidb-lite (MOBIDB_LITE); mobidb-lite (MOBIDB_LITE); mobidb-lite (MOBIDB_LITE); mobidb-lite (MOBIDB_LITE); mobidb-lite (MOBIDB_LITE); PTHR24007 (PANTHER); PTHR24007:SF7 (PANTHER); IPR001841 (PROSITE_PROFILES); IPR001607 (PROSITE_PROFILES); cd16457 (…
	gene_07540.t1	-10.6397	0.0482098	galactoside O-acetyltransferase	P:GO:0009298; F:GO:0004475; F:GO:0005525; F:GO:0016407; F:GO:0016740; C:GO:0016020; C:GO:0016021	P:GDP-mannose biosynthetic process; F:mannose-1-phosphate guanylyltransferase activity; F:GTP binding; F:acetyltransferase activity; F:transferase activity; C:membrane; C:integral component of membrane	F:acetyltransferase activity			IPR024688 (PFAM); G3DSA:2.160.10.10 (GENE3D); PTHR23416:SF54 (PANTHER); PTHR23416 (PANTHER); IPR011004 (SUPERFAMILY)
	gene_09506.t1	-10.6531	0.0398143	pyridoxal phosphate-dependent transferase	P:GO:0009058; F:GO:0008483; F:GO:0030170	P:biosynthetic process; F:transaminase activity; F:pyridoxal phosphate binding	P:biosynthetic process; F:catalytic activity; F:pyridoxal phosphate binding	Transferring nitrogenous groups; Transferases; Transferring nitrogenous groups	EC:2.6.1; EC:2; EC:2.6	IPR004839 (PFAM); IPR015421 (G3DSA:3.40.640.GENE3D); PTHR42790:SF10 (PANTHER); PTHR42790 (PANTHER); cd00609 (CDD); IPR015424 (SUPERFAMILY)
	gene_02496.t1	-10.6532	0.0439483	Protein MNN4	F:GO:0016740	F:transferase activity	no GO terms	Transferases	EC:2	IPR007074 (PFAM); IPR009644 (PANTHER); PTHR15407:SF28 (PANTHER)
	gene_11205.t1	-10.6547	0.0431154	putative mitochondrial pyruvate carrier 2	P:GO:0006850; C:GO:0005743; C:GO:0016021	P:mitochondrial pyruvate transmembrane transport; C:mitochondrial inner membrane; C:integral component of membrane	P:mitochondrial pyruvate transmembrane transport; C:mitochondrial inner membrane			IPR005336 (PFAM); PTHR14154:SF2 (PANTHER); PTHR14154 (PANTHER)
	gene_01691.t1	-10.659	0.0344902	FAD binding domain protein	F:GO:0071949; C:GO:0016021	F:FAD binding; C:integral component of membrane	F:FAD binding			PR00420 (PRINTS); G3DSA:3.30.9.30 (GENE3D); IPR002938 (PFAM); IPR036188 (G3DSA:3.50.50.GENE3D); PTHR47356 (PANTHER); PTHR47356:SF2 (PANTHER); IPR036188 (SUPERFAMILY)
	gene_07232.t1	-10.6629	0.0477334	U1 small nuclear ribonucleoprotein	P:GO:0000398; F:GO:0030619; C:GO:0005685	P:mRNA splicing, via spliceosome; F:U1 snRNA binding; C:U1 snRNP	F:nucleic acid binding			IPR000504 (PFAM); IPR022023 (PFAM); mobidb-lite (MOBIDB_LITE); mobidb-lite (MOBIDB_LITE); mobidb-lite (MOBIDB_LITE); mobidb-lite (MOBIDB_LITE); PTHR13952 (PANTHER); PTHR13952:SF5 (PANTHER); PTHR13952 (PANTHER); PTHR13952:SF5 (PANTHER); IPR000504 (PROSITE_PROFILES); IPR035979 (SUPERFAMILY)
	gene_17113.t1	-10.6745	0.041647	protein phosphatase PP1 regulatory subunit sds22			F:protein binding			IPR032675 (G3DSA:3.80.10.GENE3D); IPR032675 (G3DSA:3.80.10.GENE3D); IPR025875 (PFAM); IPR032675 (G3DSA:3.80.10.GENE3D); mobidb-lite (MOBIDB_LITE); mobidb-lite (MOBIDB_LITE); mobidb-lite (MOBIDB_LITE); PTHR15454 (PANTHER); IPR001611 (PROSITE_PROFILES); IPR001611 (PROSITE_PROFILES); IPR001611 (PROSITE_PROFILES); IPR001611 (PROSITE_PROFILES); IPR001611 (PROSITE_PROFILES); IPR001611 (PROSITE_PROFILES…
	gene_11184.t1	-10.689	0.0378324	polyketide synthase	P:GO:0032259; F:GO:0008168; F:GO:0016491; F:GO:0016746; F:GO:0031177	P:methylation; F:methyltransferase activity; F:oxidoreductase activity; F:transferase activity, transferring acyl groups; F:phosphopantetheine binding	P:obsolete oxidation-reduction process; F:transferase activity; F:transferase activity, transferring acyl groups	Transferring one-carbon groups; Acyltransferases; Oxidoreductases; Transferases; Transferring one-carbon groups	EC:2.1; EC:2.3; EC:1; EC:2; EC:2.1.1	IPR042104 (G3DSA:3.10.129.GENE3D); IPR013149 (PFAM); IPR013217 (PFAM); IPR014031 (PFAM); G3DSA:3.40.50.150 (GENE3D); IPR013968 (PFAM); IPR020807 (PFAM); G3DSA:3.90.180.10 (GENE3D); IPR036736 (G3DSA:1.10.1200.GENE3D); G3DSA:3.40.50.720 (GENE3D); G3DSA:3.40.50.720 (GENE3D); IPR016039 (G3DSA:3.40.47.GENE3D); IPR014043 (PFAM); G3DSA:3.30.70.3290 (GENE3D); IPR001227 (G3DSA:3.40.366.GENE3D); IPR014030 …
	gene_00562.t1	-10.6967	0.0422855	Ribosome-interacting GTPase 2	F:GO:0005525	F:GTP binding	F:GTP binding			IPR006073 (PRINTS); IPR004095 (PFAM); IPR031662 (PFAM); IPR005225 (TIGRFAM); IPR006073 (PFAM); IPR012675 (G3DSA:3.10.20.GENE3D); G3DSA:3.40.50.300 (GENE3D); PTHR43127:SF2 (PANTHER); PTHR43127 (PANTHER); IPR006074 (PROSITE_PATTERNS); IPR031167 (PROSITE_PROFILES); IPR004095 (PROSITE_PROFILES); cd01896 (CDD); IPR012676 (SUPERFAMILY); IPR027417 (SUPERFAMILY)
	gene_06062.t1	-10.7071	0.041647	putative fungal specific transcription factor domain protein	P:GO:0006355; F:GO:0003677; F:GO:0008270; C:GO:0016021	P:regulation of transcription, DNA-templated; F:DNA binding; F:zinc ion binding; C:integral component of membrane	P:transcription, DNA-templated; P:regulation of transcription, DNA-templated; F:DNA-binding transcription factor activity, RNA polymerase II-specific; F:DNA binding; F:zinc ion binding			IPR036864 (G3DSA:4.10.240.GENE3D); IPR007219 (PFAM); IPR001138 (PFAM); mobidb-lite (MOBIDB_LITE); mobidb-lite (MOBIDB_LITE); mobidb-lite (MOBIDB_LITE); mobidb-lite (MOBIDB_LITE); mobidb-lite (MOBIDB_LITE); mobidb-lite (MOBIDB_LITE); mobidb-lite (MOBIDB_LITE); mobidb-lite (MOBIDB_LITE); PTHR46910:SF5 (PANTHER); PTHR46910 (PANTHER); IPR001138 (PROSITE_PATTERNS); IPR001138 (PROSITE_PROFILES); IPR001…
	gene_15218.t1	-10.7135	0.0484877	alpha-galactosidase 2	P:GO:0016052; F:GO:0052692	P:carbohydrate catabolic process; F:raffinose alpha-galactosidase activity	P:carbohydrate metabolic process; P:carbohydrate catabolic process; F:catalytic activity; F:hydrolase activity, hydrolyzing O-glycosyl compounds; F:alpha-galactosidase activity	Glycosylases; Hydrolases; Alpha-galactosidase; Glycosylases	EC:3.2; EC:3; EC:3.2.1.22; EC:3.2.1	IPR002252 (PRINTS); IPR013785 (G3DSA:3.20.20.GENE3D); PF02065 (PFAM); IPR031705 (PFAM); IPR002252 (PIRSF); IPR031704 (PFAM); IPR038417 (G3DSA:2.70.98.GENE3D); IPR013780 (G3DSA:2.60.40.GENE3D); PTHR43053 (PANTHER); PTHR43053:SF3 (PANTHER); IPR000111 (PROSITE_PATTERNS); IPR002252 (CDD); IPR017853 (SUPERFAMILY)
	gene_07963.t1	-10.7154	0.0498409	guanylate kinase	P:GO:0016310; F:GO:0016301	P:phosphorylation; F:kinase activity	no GO terms	Transferring phosphorus-containing groups; Transferases	EC:2.7; EC:2	IPR021861 (PFAM); mobidb-lite (MOBIDB_LITE); mobidb-lite (MOBIDB_LITE); mobidb-lite (MOBIDB_LITE); mobidb-lite (MOBIDB_LITE); mobidb-lite (MOBIDB_LITE); PTHR13265:SF0 (PANTHER); IPR021861 (PANTHER)
	gene_02550.t1	-10.7173	0.0430538	glutathione reductase	P:GO:0006749; P:GO:0010731; P:GO:0034599; P:GO:0036245; P:GO:0045454; P:GO:0098869; F:GO:0004362; F:GO:0050660; F:GO:0050661; C:GO:0005634; C:GO:0005739; C:GO:0005829	P:glutathione metabolic process; P:protein glutathionylation; P:cellular response to oxidative stress; P:cellular response to menadione; P:cell redox homeostasis; P:cellular oxidant detoxification; F:glutathione-disulfide reductase activity; F:flavin adenine dinucleotide binding; F:NADP binding; C:nucleus; C:mitochondrion; C:cytosol	P:glutathione metabolic process; P:cell redox homeostasis; P:obsolete oxidation-reduction process; F:glutathione-disulfide reductase activity; F:oxidoreductase activity; F:oxidoreductase activity, acting on a sulfur group of donors, NAD(P) as acceptor; F:flavin adenine dinucleotide binding; F:NADP binding	Acting on a sulfur group of donors; Acting on NADH or NADPH; Oxidoreductases; Acting on a sulfur group of donors; Glutathione-disulfide reductase	EC:1.8.1; EC:1.6; EC:1; EC:1.8; EC:1.8.1.7	PR00368 (PRINTS); PR00411 (PRINTS); IPR004099 (PFAM); IPR023753 (PFAM); IPR036188 (G3DSA:3.50.50.GENE3D); IPR006322 (TIGRFAM); IPR016156 (G3DSA:3.30.390.GENE3D); IPR036188 (G3DSA:3.50.50.GENE3D); IPR001100 (PIRSF); IPR006322 (PANTHER); IPR012999 (PROSITE_PATTERNS); IPR016156 (SUPERFAMILY); IPR036188 (SUPERFAMILY)
	gene_05026.t1	-10.7198	0.0463525	putative proteasome subunit alpha type 6 protein	P:GO:0006511; F:GO:0004298; C:GO:0005634; C:GO:0005737; C:GO:0019773	P:ubiquitin-dependent protein catabolic process; F:threonine-type endopeptidase activity; C:nucleus; C:cytoplasm; C:proteasome core complex, alpha-subunit complex	P:ubiquitin-dependent protein catabolic process; P:proteolysis involved in cellular protein catabolic process; C:proteasome core complex; C:proteasome core complex, alpha-subunit complex	Acting on peptide bonds (peptidases); Acting on peptide bonds (peptidases); Acting on peptide bonds (peptidases); Hydrolases	EC:3.4.99; EC:3.4; EC:3.4.25; EC:3	IPR029055 (G3DSA:3.60.20.GENE3D); IPR001353 (PFAM); IPR000426 (PFAM); PTHR11599 (PANTHER); PTHR11599:SF11 (PANTHER); IPR023332 (PROSITE_PROFILES); IPR034642 (CDD); IPR029055 (SUPERFAMILY)
	gene_06812.t1	-10.7268	0.0474626	GPI ethanolamine phosphate transferase	P:GO:0006506; F:GO:0051377; C:GO:0005789; C:GO:0016021	P:GPI anchor biosynthetic process; F:mannose-ethanolamine phosphotransferase activity; C:endoplasmic reticulum membrane; C:integral component of membrane	P:GPI anchor biosynthetic process; F:catalytic activity; F:transferase activity, transferring phosphorus-containing groups; F:mannose-ethanolamine phosphotransferase activity	Transferring phosphorus-containing groups; Transferases; Transferring phosphorus-containing groups	EC:2.7; EC:2; EC:2.7.8	IPR017850 (G3DSA:3.40.720.GENE3D); IPR002591 (PFAM); mobidb-lite (MOBIDB_LITE); mobidb-lite (MOBIDB_LITE); IPR039524 (PANTHER); IPR037675 (CDD); IPR017850 (SUPERFAMILY)
	gene_04807.t1	-10.7273	0.0394952	Ubiquitin carboxyl-terminal hydrolase 14	P:GO:0006511; P:GO:0016579; F:GO:0004843; F:GO:0008234; F:GO:0008270	P:ubiquitin-dependent protein catabolic process; P:protein deubiquitination; F:thiol-dependent ubiquitin-specific protease activity; F:cysteine-type peptidase activity; F:zinc ion binding	P:ubiquitin-dependent protein catabolic process; P:protein deubiquitination; F:thiol-dependent ubiquitin-specific protease activity; F:protein binding; F:zinc ion binding	Acting on peptide bonds (peptidases); Folate gamma-glutamyl hydrolase; Hydrolases; Acting on peptide bonds (peptidases); Peptidyl-glycinamidase; Ubiquitinyl hydrolase 1	EC:3.4; EC:3.4.19.9; EC:3; EC:3.4.19; EC:3.4.19.2; EC:3.4.19.12	IPR016652 (PIRSF); G3DSA:1.10.8.10 (GENE3D); G3DSA:1.10.8.10 (GENE3D); IPR001607 (PFAM); IPR013083 (G3DSA:3.30.40.GENE3D); G3DSA:3.90.70.10 (GENE3D); IPR041432 (PFAM); IPR013083 (G3DSA:3.30.40.GENE3D); IPR001394 (PFAM); IPR015940 (PFAM); mobidb-lite (MOBIDB_LITE); mobidb-lite (MOBIDB_LITE); mobidb-lite (MOBIDB_LITE); mobidb-lite (MOBIDB_LITE); PTHR21646 (PANTHER); PTHR21646:SF10 (PANTHER); IPR018…
	gene_09507.t1	-10.731	0.0398143	fyve zinc finger protein	F:GO:0046872	F:metal ion binding	F:metal ion binding			IPR001841 (PFAM); IPR013083 (G3DSA:3.30.40.GENE3D); IPR013083 (G3DSA:3.30.40.GENE3D); IPR000306 (PFAM); mobidb-lite (MOBIDB_LITE); mobidb-lite (MOBIDB_LITE); mobidb-lite (MOBIDB_LITE); mobidb-lite (MOBIDB_LITE); mobidb-lite (MOBIDB_LITE); mobidb-lite (MOBIDB_LITE); mobidb-lite (MOBIDB_LITE); mobidb-lite (MOBIDB_LITE); mobidb-lite (MOBIDB_LITE); mobidb-lite (MOBIDB_LITE); PTHR46661 (PANTHER); PTHR…
	gene_15663.t1	-10.7449	0.046387	putative fructose- -bisphosphatase protein	P:GO:0005986; P:GO:0006000; P:GO:0006002; P:GO:0006094; P:GO:0016311; P:GO:0030388; F:GO:0042132; F:GO:0046872; C:GO:0005829	P:sucrose biosynthetic process; P:fructose metabolic process; P:fructose 6-phosphate metabolic process; P:gluconeogenesis; P:dephosphorylation; P:fructose 1,6-bisphosphate metabolic process; F:fructose 1,6-bisphosphate 1-phosphatase activity; F:metal ion binding; C:cytosol	P:carbohydrate metabolic process; F:phosphatase activity; F:fructose 1,6-bisphosphate 1-phosphatase activity; F:phosphoric ester hydrolase activity	Acting on ester bonds; Sugar-phosphatase; Hydrolases; Fructose-bisphosphatase; Acting on ester bonds	EC:3.1; EC:3.1.3.23; EC:3; EC:3.1.3.11; EC:3.1.3	IPR028343 (PRINTS); IPR028343 (PIRSF); IPR044015 (PFAM); G3DSA:3.40.190.80 (GENE3D); IPR000146 (PIRSF); IPR033391 (PFAM); G3DSA:3.30.540.10 (GENE3D); IPR000146 (PANTHER); PTHR11556:SF1 (PANTHER); IPR020548 (PROSITE_PATTERNS); IPR000146 (CDD); SSF56655 (SUPERFAMILY)
	gene_09595.t1	-10.7585	0.0398143	Checkpoint serine/threonine-protein kinase bub1	P:GO:0006468; P:GO:0007094; F:GO:0004672; F:GO:0005524	P:protein phosphorylation; P:mitotic spindle assembly checkpoint; F:protein kinase activity; F:ATP binding	P:protein phosphorylation; P:mitotic spindle assembly checkpoint; F:protein kinase activity; F:ATP binding	Transferring phosphorus-containing groups; Transferring phosphorus-containing groups; Transferases	EC:2.7.1; EC:2.7; EC:2	G3DSA:1.10.510.10 (GENE3D); G3DSA:1.25.40.430 (GENE3D); IPR013212 (PFAM); IPR012572 (PFAM); mobidb-lite (MOBIDB_LITE); mobidb-lite (MOBIDB_LITE); mobidb-lite (MOBIDB_LITE); mobidb-lite (MOBIDB_LITE); mobidb-lite (MOBIDB_LITE); mobidb-lite (MOBIDB_LITE); mobidb-lite (MOBIDB_LITE); mobidb-lite (MOBIDB_LITE); mobidb-lite (MOBIDB_LITE); IPR015661 (PANTHER); PTHR14030:SF4 (PANTHER); IPR008271 (PROSITE…
	gene_05916.t1	-10.768	0.0439483	Protein EFR3	P:GO:0072659; C:GO:0016021	P:protein localization to plasma membrane; C:integral component of membrane	P:protein localization to plasma membrane			mobidb-lite (MOBIDB_LITE); mobidb-lite (MOBIDB_LITE); mobidb-lite (MOBIDB_LITE); mobidb-lite (MOBIDB_LITE); mobidb-lite (MOBIDB_LITE); mobidb-lite (MOBIDB_LITE); mobidb-lite (MOBIDB_LITE); mobidb-lite (MOBIDB_LITE); mobidb-lite (MOBIDB_LITE); IPR039786 (PANTHER)
	gene_06634.t1	-10.7809	0.0439483	Phosphatidylinositol 4-kinase PIK1a	P:GO:0006897; P:GO:0042998; P:GO:0046854; P:GO:0048015; P:GO:0050714; P:GO:0140504; P:GO:2000786; F:GO:0004430; C:GO:0005634; C:GO:0005802	P:endocytosis; P:positive regulation of Golgi to plasma membrane protein transport; P:phosphatidylinositol phosphorylation; P:phosphatidylinositol-mediated signaling; P:positive regulation of protein secretion; P:microlipophagy; P:positive regulation of autophagosome assembly; F:1-phosphatidylinositol 4-kinase activity; C:nucleus; C:trans-Golgi network	P:phosphatidylinositol phosphorylation; P:phosphatidylinositol-mediated signaling; F:kinase activity; F:phosphotransferase activity, alcohol group as acceptor	Transferring phosphorus-containing groups; Transferring phosphorus-containing groups; Transferases; 1-phosphatidylinositol 4-kinase	EC:2.7.1; EC:2.7; EC:2; EC:2.7.1.67	IPR021601 (PFAM); IPR000403 (PFAM); G3DSA:3.30.1010.10 (GENE3D); IPR036940 (G3DSA:1.10.1070.GENE3D); mobidb-lite (MOBIDB_LITE); mobidb-lite (MOBIDB_LITE); mobidb-lite (MOBIDB_LITE); mobidb-lite (MOBIDB_LITE); mobidb-lite (MOBIDB_LITE); PTHR10048:SF22 (PANTHER); IPR015433 (PANTHER); IPR018936 (PROSITE_PATTERNS); IPR018936 (PROSITE_PATTERNS); IPR001263 (PROSITE_PROFILES); IPR000403 (PROSITE_PROFILE…
	gene_15756.t1	-10.8008	0.0394519	putative fumarylacetoacetase	P:GO:0006559; P:GO:0006572; F:GO:0004334; F:GO:0046872	P:L-phenylalanine catabolic process; P:tyrosine catabolic process; F:fumarylacetoacetase activity; F:metal ion binding	P:aromatic amino acid family metabolic process; F:catalytic activity; F:fumarylacetoacetase activity	Acting on carbon-carbon bonds; Fumarylacetoacetase; Hydrolases; Acting on carbon-carbon bonds	EC:3.7.1; EC:3.7.1.2; EC:3; EC:3.7	IPR011234 (PFAM); IPR036663 (G3DSA:3.90.850.GENE3D); IPR036462 (G3DSA:2.30.30.GENE3D); IPR005959 (TIGRFAM); IPR015377 (PFAM); IPR005959 (PANTHER); IPR036462 (SUPERFAMILY); IPR036663 (SUPERFAMILY)
	gene_11557.t1	-10.8026	0.0495634	putative phosphatidate cytidylyltransferase	P:GO:0016024; F:GO:0004605; C:GO:0016021	P:CDP-diacylglycerol biosynthetic process; F:phosphatidate cytidylyltransferase activity; C:integral component of membrane	F:phosphatidate cytidylyltransferase activity; F:transferase activity, transferring phosphorus-containing groups; C:membrane	Phosphatidate cytidylyltransferase; Transferring phosphorus-containing groups; Transferases; Transferring phosphorus-containing groups	EC:2.7.7.41; EC:2.7; EC:2; EC:2.7.7	IPR016720 (PIRSF); PF01148 (PFAM); mobidb-lite (MOBIDB_LITE); mobidb-lite (MOBIDB_LITE); mobidb-lite (MOBIDB_LITE); PTHR13773:SF8 (PANTHER); IPR016720 (PANTHER); IPR000374 (PROSITE_PATTERNS)
	gene_04183.t1	-10.8041	0.0399289	putative glutathione-dependent formaldehyde-activating enzyme	P:GO:0046294; F:GO:0008270; F:GO:0051907	P:formaldehyde catabolic process; F:zinc ion binding; F:S-(hydroxymethyl)glutathione synthase activity	P:formaldehyde catabolic process; F:zinc ion binding; F:carbon-sulfur lyase activity; F:S-(hydroxymethyl)glutathione synthase activity	Carbon-sulfur lyases; Lyases; S-(hydroxymethyl)glutathione synthase	EC:4.4; EC:4; EC:4.4.1.22	G3DSA:3.90.1590.10 (GENE3D); IPR014185 (TIGRFAM); IPR014185 (PIRSF); IPR006913 (PFAM); PTHR33337:SF30 (PANTHER); PTHR33337 (PANTHER); IPR006913 (PROSITE_PROFILES); IPR011057 (SUPERFAMILY)
	gene_03411.t1	-10.8057	0.0456186	serine/threonine-protein phosphatase ppe1	P:GO:0006470; P:GO:0033048; P:GO:0071963; P:GO:1900486; P:GO:1900490; P:GO:1903379; F:GO:0106306; F:GO:0106307; C:GO:0008287	P:protein dephosphorylation; P:negative regulation of mitotic sister chromatid segregation; P:establishment or maintenance of cell polarity regulating cell shape; P:positive regulation of isopentenyl diphosphate biosynthetic process, mevalonate pathway; P:positive regulation of hydroxymethylglutaryl-CoA reductase (NADPH) activity; P:regulation of mitotic chromosome condensation; F:protein serine …	F:hydrolase activity	Protein-serine/threonine phosphatase; Acting on ester bonds; Hydrolases; Acting on ester bonds	EC:3.1.3.16; EC:3.1; EC:3; EC:3.1.3	IPR006186 (PRINTS); IPR004843 (PFAM); PIRSF033096 (PIRSF); mobidb-lite (MOBIDB_LITE); PTHR45619 (PANTHER); PTHR45619:SF50 (PANTHER); PTHR45619:SF50 (PANTHER); PTHR45619 (PANTHER); IPR006186 (PROSITE_PATTERNS); cd07415 (CDD); SSF56300 (SUPERFAMILY)
	gene_15856.t1	-10.8062	0.0398143	putative helix-loop-helix dna-binding domain-containing protein	F:GO:0003677; F:GO:0046983	F:DNA binding; F:protein dimerization activity	F:protein dimerization activity			IPR036638 (G3DSA:4.10.280.GENE3D); IPR011598 (PFAM); mobidb-lite (MOBIDB_LITE); mobidb-lite (MOBIDB_LITE); mobidb-lite (MOBIDB_LITE); mobidb-lite (MOBIDB_LITE); mobidb-lite (MOBIDB_LITE); mobidb-lite (MOBIDB_LITE); mobidb-lite (MOBIDB_LITE); PTHR47336 (PANTHER); PTHR47336:SF2 (PANTHER); IPR011598 (PROSITE_PROFILES); IPR036638 (SUPERFAMILY)
	gene_16501.t1	-10.8209	0.0353526	glycoside hydrolase family 2 protein	P:GO:0005975; F:GO:0004553	P:carbohydrate metabolic process; F:hydrolase activity, hydrolyzing O-glycosyl compounds	P:carbohydrate metabolic process; F:hydrolase activity, hydrolyzing O-glycosyl compounds	Glycosylases; Hydrolases; Glycosylases	EC:3.2; EC:3; EC:3.2.1	IPR006101 (PRINTS); IPR032311 (PFAM); IPR008979 (G3DSA:2.60.120.GENE3D); IPR006103 (PFAM); IPR006104 (PFAM); IPR013783 (G3DSA:2.60.40.GENE3D); IPR013783 (G3DSA:2.60.40.GENE3D); IPR040605 (PFAM); IPR006102 (PFAM); G3DSA:3.20.20.80 (GENE3D); IPR013783 (G3DSA:2.60.40.GENE3D); PTHR42732 (PANTHER); IPR008964 (SUPERFAMILY); IPR036156 (SUPERFAMILY); IPR008979 (SUPERFAMILY); IPR017853 (SUPERFAMILY)
	gene_06748.t1	-10.8221	0.0439483	DUF3498 domain-containing protein			no GO terms			mobidb-lite (MOBIDB_LITE); mobidb-lite (MOBIDB_LITE); mobidb-lite (MOBIDB_LITE); mobidb-lite (MOBIDB_LITE); mobidb-lite (MOBIDB_LITE); mobidb-lite (MOBIDB_LITE)
	gene_16383.t1	-10.8248	0.0390346	putative transcriptional regulatory protein	P:GO:0006357; F:GO:0000981; F:GO:0003677; F:GO:0008270; C:GO:0005634	P:regulation of transcription by RNA polymerase II; F:DNA-binding transcription factor activity, RNA polymerase II-specific; F:DNA binding; F:zinc ion binding; C:nucleus	P:transcription, DNA-templated; P:regulation of transcription, DNA-templated; F:DNA-binding transcription factor activity, RNA polymerase II-specific; F:DNA binding; F:zinc ion binding			IPR007219 (PFAM); IPR001138 (PFAM); IPR036864 (G3DSA:4.10.240.GENE3D); mobidb-lite (MOBIDB_LITE); mobidb-lite (MOBIDB_LITE); PTHR31001:SF40 (PANTHER); PTHR31001 (PANTHER); IPR001138 (PROSITE_PATTERNS); IPR001138 (PROSITE_PROFILES); cd12148 (CDD); IPR001138 (CDD); IPR036864 (SUPERFAMILY)
	gene_13329.t1	-10.8339	0.0405564	SEC14 cytosolic factor			no GO terms			IPR011074 (PFAM); G3DSA:1.10.8.20 (GENE3D); IPR001251 (PFAM); IPR036865 (G3DSA:3.40.525.GENE3D); mobidb-lite (MOBIDB_LITE); mobidb-lite (MOBIDB_LITE); mobidb-lite (MOBIDB_LITE); PTHR45657:SF3 (PANTHER); PTHR45657 (PANTHER); IPR001251 (PROSITE_PROFILES); IPR001251 (CDD); IPR036865 (SUPERFAMILY); IPR036273 (SUPERFAMILY)
	gene_09665.t1	-10.8425	0.0459403	putative ww domain-containing protein			F:protein binding			IPR001202 (PFAM); G3DSA:2.20.70.10 (GENE3D); mobidb-lite (MOBIDB_LITE); mobidb-lite (MOBIDB_LITE); mobidb-lite (MOBIDB_LITE); mobidb-lite (MOBIDB_LITE); mobidb-lite (MOBIDB_LITE); mobidb-lite (MOBIDB_LITE); mobidb-lite (MOBIDB_LITE); mobidb-lite (MOBIDB_LITE); mobidb-lite (MOBIDB_LITE); mobidb-lite (MOBIDB_LITE); mobidb-lite (MOBIDB_LITE); PTHR46689:SF2 (PANTHER); PTHR46689 (PANTHER); IPR001202 (…
	gene_11982.t1	-10.8624	0.0477334	signal sequence receptor alpha subunit	P:GO:0006614; F:GO:0003924; F:GO:0005047; F:GO:0005525; C:GO:0005785	P:SRP-dependent cotranslational protein targeting to membrane; F:GTPase activity; F:signal recognition particle binding; F:GTP binding; C:signal recognition particle receptor complex	P:SRP-dependent cotranslational protein targeting to membrane; P:intracellular protein transport; F:GTPase activity; F:signal recognition particle binding; F:GTP binding; C:signal recognition particle receptor complex	Acting on acid anhydrides; Acting on acid anhydrides; Hydrolases; Nucleoside-triphosphate phosphatase	EC:3.6.1; EC:3.6; EC:3; EC:3.6.1.15	IPR007222 (PFAM); G3DSA:3.30.450.60 (GENE3D); IPR000897 (PFAM); IPR013822 (PFAM); IPR042101 (G3DSA:1.20.120.GENE3D); G3DSA:3.40.50.300 (GENE3D); mobidb-lite (MOBIDB_LITE); mobidb-lite (MOBIDB_LITE); mobidb-lite (MOBIDB_LITE); PTHR43134 (PANTHER); PTHR43134:SF1 (PANTHER); IPR000897 (PROSITE_PATTERNS); cd14826 (CDD); cd17876 (CDD); IPR036225 (SUPERFAMILY); IPR027417 (SUPERFAMILY); IPR011012 (SUPERF…
	gene_15648.t1	-10.8629	0.0486121	phosphorylase family protein	P:GO:0006166; P:GO:0019509; F:GO:0017061; C:GO:0005634; C:GO:0005737	P:purine ribonucleoside salvage; P:L-methionine salvage from methylthioadenosine; F:S-methyl-5-thioadenosine phosphorylase activity; C:nucleus; C:cytoplasm	P:nucleoside metabolic process; F:catalytic activity; F:transferase activity, transferring pentosyl groups; F:S-methyl-5-thioadenosine phosphorylase activity	Glycosyltransferases; Purine-nucleoside phosphorylase; Glycosyltransferases; S-methyl-5'-thioadenosine phosphorylase; Transferases	EC:2.4.2; EC:2.4.2.1; EC:2.4; EC:2.4.2.28; EC:2	IPR000845 (PFAM); IPR035994 (G3DSA:3.40.50.GENE3D); IPR010044 (TIGRFAM); IPR010044 (PANTHER); PTHR42679:SF2 (PANTHER); IPR018099 (PROSITE_PATTERNS); IPR010044 (CDD); IPR035994 (SUPERFAMILY)
	gene_03543.t1	-10.8648	0.0438825	putative mgs207 protein	F:GO:0016491	F:oxidoreductase activity	F:oxidoreductase activity	Oxidoreductases	EC:1	IPR025337 (PFAM); PTHR35870:SF6 (PANTHER); IPR025337 (PANTHER)
	gene_04936.t1	-10.868	0.0477769	tubulin gamma chain	P:GO:0007020; P:GO:0031122; P:GO:0051256; P:GO:1902408; F:GO:0003924; F:GO:0005525; C:GO:0000923; C:GO:0000930; C:GO:0005637; C:GO:0005737; C:GO:0005874; C:GO:0031021; C:GO:0043332; C:GO:0061496; C:GO:0061497; C:GO:0061499; C:GO:0071957	P:microtubule nucleation; P:cytoplasmic microtubule organization; P:mitotic spindle midzone assembly; P:mitotic cytokinesis, site selection; F:GTPase activity; F:GTP binding; C:equatorial microtubule organizing center; C:gamma-tubulin complex; C:nuclear inner membrane; C:cytoplasm; C:microtubule; C:interphase microtubule organizing center; C:mating projection tip; C:half bridge of mitotic spindle…	P:microtubule-based process; P:microtubule nucleation; P:cytoplasmic microtubule organization; F:GTPase activity; F:GTP binding; C:gamma-tubulin complex; C:microtubule	Acting on acid anhydrides; Acting on acid anhydrides; Hydrolases; Nucleoside-triphosphate phosphatase	EC:3.6.1; EC:3.6; EC:3; EC:3.6.1.15	IPR000217 (PRINTS); IPR002454 (PRINTS); IPR018316 (PFAM); IPR037103 (G3DSA:3.30.1330.GENE3D); IPR003008 (PFAM); IPR036525 (G3DSA:3.40.50.GENE3D); IPR023123 (G3DSA:1.10.287.GENE3D); PTHR11588:SF79 (PANTHER); IPR000217 (PANTHER); IPR017975 (PROSITE_PATTERNS); IPR002454 (CDD); IPR008280 (SUPERFAMILY); IPR036525 (SUPERFAMILY)
	gene_12344.t1	-10.8686	0.0495634	hypothetical protein DHEL01_v206751	C:GO:0016021	C:integral component of membrane	no GO terms			mobidb-lite (MOBIDB_LITE); mobidb-lite (MOBIDB_LITE); mobidb-lite (MOBIDB_LITE); mobidb-lite (MOBIDB_LITE); mobidb-lite (MOBIDB_LITE); mobidb-lite (MOBIDB_LITE); mobidb-lite (MOBIDB_LITE); mobidb-lite (MOBIDB_LITE); mobidb-lite (MOBIDB_LITE); IPR011043 (SUPERFAMILY)
	gene_07021.t1	-10.8729	0.045361	Peptidyl-prolyl cis-trans isomerase ssp-1	P:GO:0000413; P:GO:0016310; F:GO:0003755; F:GO:0016301	P:protein peptidyl-prolyl isomerization; P:phosphorylation; F:peptidyl-prolyl cis-trans isomerase activity; F:kinase activity	F:peptidyl-prolyl cis-trans isomerase activity; F:protein binding	Peptidylprolyl isomerase; Cis-trans-isomerases; Transferring phosphorus-containing groups; Transferases; Isomerases	EC:5.2.1.8; EC:5.2; EC:2.7; EC:2; EC:5	IPR000297 (PFAM); G3DSA:3.10.50.40 (GENE3D); G3DSA:2.20.70.10 (GENE3D); IPR001202 (PFAM); mobidb-lite (MOBIDB_LITE); mobidb-lite (MOBIDB_LITE); PTHR10657 (PANTHER); PTHR10657:SF4 (PANTHER); IPR001202 (PROSITE_PATTERNS); IPR000297 (PROSITE_PROFILES); IPR001202 (PROSITE_PROFILES); IPR001202 (CDD); SSF54534 (SUPERFAMILY); IPR036020 (SUPERFAMILY)
	gene_05515.t1	-10.8732	0.0398143	Start control protein cdc10	P:GO:0030435; P:GO:0048315; F:GO:0003677; C:GO:0005634	P:sporulation resulting in formation of a cellular spore; P:conidium formation; F:DNA binding; C:nucleus	F:DNA binding; F:protein binding			PF13637 (PFAM); IPR036770 (G3DSA:1.25.40.GENE3D); IPR036887 (G3DSA:3.10.260.GENE3D); mobidb-lite (MOBIDB_LITE); mobidb-lite (MOBIDB_LITE); mobidb-lite (MOBIDB_LITE); mobidb-lite (MOBIDB_LITE); mobidb-lite (MOBIDB_LITE); mobidb-lite (MOBIDB_LITE); mobidb-lite (MOBIDB_LITE); mobidb-lite (MOBIDB_LITE); PTHR43828:SF6 (PANTHER); PTHR43828 (PANTHER); IPR002110 (PROSITE_PROFILES); IPR002110 (PROSITE_PRO…
	gene_09907.t1	-10.8745	0.0392723	P-loop containing nucleoside triphosphate hydrolase protein	P:GO:0006625; F:GO:0005524; F:GO:0016887; C:GO:0005778	P:protein targeting to peroxisome; F:ATP binding; F:ATPase activity; C:peroxisomal membrane	P:protein targeting to peroxisome; P:peroxisome organization; F:ATP binding; F:ATPase activity; C:peroxisome; C:peroxisomal membrane	Acting on acid anhydrides; Acting on acid anhydrides; Hydrolases; Nucleoside-triphosphate phosphatase	EC:3.6.1; EC:3.6; EC:3; EC:3.6.1.15	IPR041569 (PFAM); G3DSA:3.40.50.300 (GENE3D); IPR015342 (PFAM); G3DSA:1.10.8.60 (GENE3D); G3DSA:3.10.330.10 (GENE3D); G3DSA:3.40.50.300 (GENE3D); IPR003959 (PFAM); mobidb-lite (MOBIDB_LITE); mobidb-lite (MOBIDB_LITE); mobidb-lite (MOBIDB_LITE); mobidb-lite (MOBIDB_LITE); mobidb-lite (MOBIDB_LITE); PTHR23077 (PANTHER); IPR025653 (PTHR23077:PANTHER); IPR003960 (PROSITE_PATTERNS); cd00009 (CDD); IPR…
	gene_06413.t1	-10.8952	0.0472826	polysaccharide deacetylase	P:GO:0005975; F:GO:0016810	P:carbohydrate metabolic process; F:hydrolase activity, acting on carbon-nitrogen (but not peptide) bonds	P:carbohydrate metabolic process; F:catalytic activity; F:hydrolase activity, acting on carbon-nitrogen (but not peptide) bonds	Acting on carbon-nitrogen bonds, other than peptide bonds; Hydrolases	EC:3.5; EC:3	IPR002509 (PFAM); G3DSA:3.20.20.370 (GENE3D); PTHR43123 (PANTHER); IPR002509 (PROSITE_PROFILES); IPR011330 (SUPERFAMILY)
	gene_13144.t1	-10.8997	0.0485866	putative signal recognition particle 68 kda protein	P:GO:0006614; F:GO:0005047; F:GO:0008312; F:GO:0030942; C:GO:0005786	P:SRP-dependent cotranslational protein targeting to membrane; F:signal recognition particle binding; F:7S RNA binding; F:endoplasmic reticulum signal peptide binding; C:signal recognition particle, endoplasmic reticulum targeting	P:SRP-dependent cotranslational protein targeting to membrane; F:signal recognition particle binding; F:7S RNA binding; F:endoplasmic reticulum signal peptide binding; C:signal recognition particle, endoplasmic reticulum targeting			IPR026258 (PIRSF); IPR026258 (PFAM); IPR038253 (G3DSA:1.10.3450.GENE3D); mobidb-lite (MOBIDB_LITE); mobidb-lite (MOBIDB_LITE); IPR026258 (PANTHER)
	gene_09190.t1	-10.9032	0.0486215	putative xaa-pro dipeptidase	P:GO:0006508; F:GO:0004177; F:GO:0046872; C:GO:0016021	P:proteolysis; F:aminopeptidase activity; F:metal ion binding; C:integral component of membrane	F:hydrolase activity	Acting on peptide bonds (peptidases); Acting on peptide bonds (peptidases); Hydrolases; Aspartyl aminopeptidase; Aminopeptidase B; Prolyl aminopeptidase; Xaa-Pro aminopeptidase	EC:3.4.11; EC:3.4; EC:3; EC:3.4.11.21; EC:3.4.11.6; EC:3.4.11.5; EC:3.4.11.9	IPR036005 (G3DSA:3.90.230.GENE3D); IPR000587 (PFAM); IPR029149 (G3DSA:3.40.350.GENE3D); IPR000994 (PFAM); mobidb-lite (MOBIDB_LITE); PTHR46112 (PANTHER); PTHR46112:SF2 (PANTHER); IPR036005 (SUPERFAMILY); IPR029149 (SUPERFAMILY)
	gene_09641.t1	-10.9072	0.0477334	TAP domain-containing protein	P:GO:0051028; C:GO:0005654	P:mRNA transport; C:nucleoplasm	P:mRNA transport; F:protein binding; C:nucleus			IPR032675 (G3DSA:3.80.10.GENE3D); IPR005637 (PFAM); G3DSA:1.10.8.10 (GENE3D); G3DSA:3.10.450.50 (GENE3D); mobidb-lite (MOBIDB_LITE); mobidb-lite (MOBIDB_LITE); mobidb-lite (MOBIDB_LITE); mobidb-lite (MOBIDB_LITE); IPR030217 (PANTHER); PTHR10662:SF22 (PANTHER); IPR018222 (PROSITE_PROFILES); IPR001611 (PROSITE_PROFILES); IPR005637 (PROSITE_PROFILES); IPR001611 (PROSITE_PROFILES); IPR001611 (PROSITE…
	gene_02449.t1	-10.9245	0.0369038	related to low affininty zinc transporter	P:GO:0006811	P:ion transport	P:metal ion transport; P:transmembrane transport; F:metal ion transmembrane transporter activity; C:membrane			IPR003689 (PFAM); mobidb-lite (MOBIDB_LITE); PTHR11040:SF55 (PANTHER); PTHR11040:SF55 (PANTHER); PTHR11040 (PANTHER)
	gene_07629.t1	-10.9264	0.0399289	C6 zinc finger domain-containing protein	P:GO:0006355; P:GO:0006357; F:GO:0000981; F:GO:0008270; C:GO:0005634	P:regulation of transcription, DNA-templated; P:regulation of transcription by RNA polymerase II; F:DNA-binding transcription factor activity, RNA polymerase II-specific; F:zinc ion binding; C:nucleus	P:regulation of transcription, DNA-templated; F:DNA-binding transcription factor activity, RNA polymerase II-specific; F:zinc ion binding			IPR036864 (G3DSA:4.10.240.GENE3D); IPR001138 (PFAM); mobidb-lite (MOBIDB_LITE); mobidb-lite (MOBIDB_LITE); PTHR38791 (PANTHER); PTHR38791:SF5 (PANTHER); IPR001138 (PROSITE_PATTERNS); IPR001138 (PROSITE_PROFILES); IPR001138 (CDD); IPR036864 (SUPERFAMILY)
	gene_06667.t1	-10.9314	0.0401719	Sorting nexin mvp1	P:GO:0015031; P:GO:0042147; F:GO:0035091; C:GO:0005829; C:GO:0016020	P:protein transport; P:retrograde transport, endosome to Golgi; F:phosphatidylinositol binding; C:cytosol; C:membrane	P:retrograde transport, endosome to Golgi; F:phosphatidylinositol binding			IPR001683 (PFAM); IPR036871 (G3DSA:3.30.1520.GENE3D); IPR027267 (G3DSA:1.20.1270.GENE3D); mobidb-lite (MOBIDB_LITE); mobidb-lite (MOBIDB_LITE); mobidb-lite (MOBIDB_LITE); mobidb-lite (MOBIDB_LITE); mobidb-lite (MOBIDB_LITE); IPR028662 (PANTHER); cd07597 (CDD); IPR036871 (SUPERFAMILY)
	gene_05479.t1	-10.9317	0.0491958	Acyl-coenzyme A thioesterase 9, mitochondrial	P:GO:0006508; P:GO:0071108; F:GO:0004843; F:GO:1990380	P:proteolysis; P:protein K48-linked deubiquitination; F:thiol-dependent ubiquitin-specific protease activity; F:Lys48-specific deubiquitinase activity	no GO terms			G3DSA:3.10.129.10 (GENE3D); G3DSA:3.10.129.10 (GENE3D); mobidb-lite (MOBIDB_LITE); mobidb-lite (MOBIDB_LITE); mobidb-lite (MOBIDB_LITE); mobidb-lite (MOBIDB_LITE); PTHR12655 (PANTHER); PTHR12655:SF0 (PANTHER); IPR033120 (PROSITE_PROFILES); IPR033120 (PROSITE_PROFILES); cd03442 (CDD); cd03442 (CDD); IPR029069 (SUPERFAMILY); IPR029069 (SUPERFAMILY)
	gene_06767.t1	-10.9336	0.0485866	putative prolipoprotein diacylglyceryl transferase	F:GO:0016740	F:transferase activity	no GO terms	Transferases	EC:2	IPR029006 (G3DSA:3.40.20.GENE3D); mobidb-lite (MOBIDB_LITE); mobidb-lite (MOBIDB_LITE); mobidb-lite (MOBIDB_LITE); mobidb-lite (MOBIDB_LITE); mobidb-lite (MOBIDB_LITE); mobidb-lite (MOBIDB_LITE); mobidb-lite (MOBIDB_LITE); mobidb-lite (MOBIDB_LITE); mobidb-lite (MOBIDB_LITE); mobidb-lite (MOBIDB_LITE); mobidb-lite (MOBIDB_LITE); mobidb-lite (MOBIDB_LITE); mobidb-lite (MOBIDB_LITE); mobidb-lite (M…
	gene_14812.t1	-10.9345	0.0430975	N-alpha-acetyltransferase 35, NatC auxiliary subunit	P:GO:0017196; F:GO:0016740; C:GO:0031417	P:N-terminal peptidyl-methionine acetylation; F:transferase activity; C:NatC complex	P:N-terminal peptidyl-methionine acetylation; C:NatC complex	Transferases	EC:2	IPR007244 (PFAM); IPR007244 (PANTHER)
	gene_02774.t1	-10.9467	0.0468105	Translation initiation factor eIF-2B subunit gamma	P:GO:0006413; F:GO:0003743; F:GO:0016740	P:translational initiation; F:translation initiation factor activity; F:transferase activity	no GO terms	Transferases	EC:2	IPR029044 (G3DSA:3.90.550.GENE3D); G3DSA:2.160.10.10 (GENE3D); mobidb-lite (MOBIDB_LITE); mobidb-lite (MOBIDB_LITE); PTHR45989:SF1 (PANTHER); PTHR45989 (PANTHER); cd04652 (CDD); IPR029044 (SUPERFAMILY); IPR011004 (SUPERFAMILY)
	gene_03550.t1	-10.9478	0.0361991	Acyl-CoA dehydrogenase family member 11	P:GO:0006468; F:GO:0004672	P:protein phosphorylation; F:protein kinase activity	no GO terms	Transferring phosphorus-containing groups; Transferring phosphorus-containing groups; Transferases	EC:2.7.1; EC:2.7; EC:2	IPR002575 (PFAM); G3DSA:3.90.1200.10 (GENE3D); G3DSA:3.30.200.20 (GENE3D); PTHR48083 (PANTHER); PTHR48083:SF13 (PANTHER); IPR041726 (CDD); IPR011009 (SUPERFAMILY)
	gene_11519.t1	-10.9555	0.0398143	pyridoxine biosynthesis protein PDX1	P:GO:0042823; F:GO:0036381	P:pyridoxal phosphate biosynthetic process; F:pyridoxal 5'-phosphate synthase (glutamine hydrolysing) activity	P:vitamin B6 biosynthetic process; P:pyridoxal phosphate biosynthetic process; F:catalytic activity	Carbon-nitrogen lyases; Lyases; Pyridoxal 5'-phosphate synthase (glutamine hydrolyzing); Carbon-nitrogen lyases	EC:4.3; EC:4; EC:4.3.3.6; EC:4.3.3	IPR001852 (TIGRFAM); IPR033755 (PFAM); IPR013785 (G3DSA:3.20.20.GENE3D); IPR001852 (PIRSF); PTHR31829:SF0 (PANTHER); IPR001852 (PANTHER); IPR001852 (PROSITE_PATTERNS); IPR001852 (PROSITE_PROFILES); IPR001852 (CDD); IPR011060 (SUPERFAMILY)
	gene_17506.t1	-10.9644	0.0336723	putative glycoside hydrolase family 2 protein	P:GO:0005975; F:GO:0004567; C:GO:0005576	P:carbohydrate metabolic process; F:beta-mannosidase activity; C:extracellular region	P:carbohydrate metabolic process; F:hydrolase activity, hydrolyzing O-glycosyl compounds	Glycosylases; Hydrolases; Beta-mannosidase; Glycosylases	EC:3.2; EC:3; EC:3.2.1.25; EC:3.2.1	G3DSA:3.20.20.80 (GENE3D); IPR013783 (G3DSA:2.60.40.GENE3D); IPR008979 (G3DSA:2.60.120.GENE3D); IPR006102 (PFAM); IPR041447 (PFAM); IPR013783 (G3DSA:2.60.40.GENE3D); mobidb-lite (MOBIDB_LITE); PTHR43730 (PANTHER); IPR008979 (SUPERFAMILY); IPR036156 (SUPERFAMILY); IPR036156 (SUPERFAMILY); IPR017853 (SUPERFAMILY)
	gene_11678.t1	-10.9669	0.0474502	hypothetical protein DHEL01_v210131	C:GO:0016021	C:integral component of membrane	no GO terms			mobidb-lite (MOBIDB_LITE); mobidb-lite (MOBIDB_LITE); mobidb-lite (MOBIDB_LITE); mobidb-lite (MOBIDB_LITE); mobidb-lite (MOBIDB_LITE); mobidb-lite (MOBIDB_LITE); mobidb-lite (MOBIDB_LITE)
	gene_15046.t1	-10.9676	0.0369038	choriogenin Hminor			no GO terms			mobidb-lite (MOBIDB_LITE); mobidb-lite (MOBIDB_LITE); mobidb-lite (MOBIDB_LITE); mobidb-lite (MOBIDB_LITE); mobidb-lite (MOBIDB_LITE); mobidb-lite (MOBIDB_LITE); mobidb-lite (MOBIDB_LITE); mobidb-lite (MOBIDB_LITE); mobidb-lite (MOBIDB_LITE); mobidb-lite (MOBIDB_LITE); mobidb-lite (MOBIDB_LITE); mobidb-lite (MOBIDB_LITE); PTHR39601 (PANTHER); PTHR39601:SF2 (PANTHER)
	gene_04232.t1	-10.9687	0.0460073	Neutral/alkaline nonlysosomal ceramidase	P:GO:0046514; F:GO:0017040; F:GO:0102121; C:GO:0016021	P:ceramide catabolic process; F:N-acylsphingosine amidohydrolase activity; F:ceramidase activity; C:integral component of membrane	P:ceramide catabolic process; F:N-acylsphingosine amidohydrolase activity	Acting on carbon-nitrogen bonds, other than peptide bonds; Ceramidase; Acting on carbon-nitrogen bonds, other than peptide bonds; Hydrolases	EC:3.5.1; EC:3.5.1.23; EC:3.5; EC:3	IPR031331 (PFAM); IPR038445 (G3DSA:2.60.40.GENE3D); IPR031329 (PFAM); mobidb-lite (MOBIDB_LITE); mobidb-lite (MOBIDB_LITE); mobidb-lite (MOBIDB_LITE); IPR006823 (PANTHER); PTHR12670:SF18 (PANTHER)
	gene_01620.t1	-10.9706	0.0394952	P-loop containing nucleoside triphosphate hydrolase protein	F:GO:0003676; F:GO:0004386; F:GO:0005524	F:nucleic acid binding; F:helicase activity; F:ATP binding	F:nucleic acid binding; F:helicase activity; F:protein binding; F:ATP binding	Acting on acid anhydrides; Acting on acid anhydrides; Hydrolases; Nucleoside-triphosphate phosphatase	EC:3.6.1; EC:3.6; EC:3; EC:3.6.1.15	IPR011709 (PFAM); IPR001650 (PFAM); G3DSA:3.40.50.300 (GENE3D); IPR007502 (PFAM); IPR016135 (G3DSA:3.10.110.GENE3D); IPR006575 (PFAM); G3DSA:1.20.120.1080 (GENE3D); IPR011545 (PFAM); G3DSA:3.40.50.300 (GENE3D); mobidb-lite (MOBIDB_LITE); mobidb-lite (MOBIDB_LITE); mobidb-lite (MOBIDB_LITE); mobidb-lite (MOBIDB_LITE); mobidb-lite (MOBIDB_LITE); PTHR18934:SF219 (PANTHER); PTHR18934 (PANTHER); PTHR1…
	gene_03378.t1	-10.9769	0.0353526	Adenylate kinase	P:GO:0006172; P:GO:0016310; P:GO:0046033; P:GO:0046034; P:GO:0046940; F:GO:0004017; F:GO:0005524; C:GO:0005758; C:GO:0005829	P:ADP biosynthetic process; P:phosphorylation; P:AMP metabolic process; P:ATP metabolic process; P:nucleoside monophosphate phosphorylation; F:adenylate kinase activity; F:ATP binding; C:mitochondrial intermembrane space; C:cytosol	P:nucleobase-containing compound metabolic process; F:adenylate kinase activity; F:ATP binding; F:phosphotransferase activity, phosphate group as acceptor; F:nucleobase-containing compound kinase activity	Nucleoside-phosphate kinase; Adenylate kinase; Transferring phosphorus-containing groups; Transferases; Transferring phosphorus-containing groups	EC:2.7.4.4; EC:2.7.4.3; EC:2.7; EC:2; EC:2.7.4	IPR000850 (PRINTS); IPR006259 (TIGRFAM); G3DSA:3.40.50.300 (GENE3D); PF00406 (PFAM); IPR007862 (PFAM); PTHR23359:SF191 (PANTHER); IPR000850 (PANTHER); IPR033690 (PROSITE_PATTERNS); IPR000850 (CDD); IPR027417 (SUPERFAMILY)
	gene_03157.t1	-10.9814	0.0439483	putative long-chain base protein 3 protein	F:GO:0016787; C:GO:0016021	F:hydrolase activity; C:integral component of membrane	no GO terms	Hydrolases	EC:3	G3DSA:1.20.144.10 (GENE3D); IPR000326 (PFAM); mobidb-lite (MOBIDB_LITE); mobidb-lite (MOBIDB_LITE); mobidb-lite (MOBIDB_LITE); mobidb-lite (MOBIDB_LITE); mobidb-lite (MOBIDB_LITE); PTHR14969:SF28 (PANTHER); PTHR14969 (PANTHER); cd03388 (CDD); IPR036938 (SUPERFAMILY)
	gene_00543.t1	-10.985	0.035878	Cyanate hydratase	P:GO:0009439; F:GO:0003677; F:GO:0008824	P:cyanate metabolic process; F:DNA binding; F:cyanate hydratase activity	P:cyanate metabolic process; F:DNA binding; F:cyanate hydratase activity	Carbon-nitrogen lyases; Lyases; Cyanase	EC:4.3; EC:4; EC:4.2.1.104	IPR008076 (PRINTS); IPR003712 (PFAM); IPR010982 (G3DSA:1.10.260.GENE3D); IPR008076 (PIRSF); IPR008076 (TIGRFAM); IPR036581 (G3DSA:3.30.1160.GENE3D); IPR008076 (PANTHER); IPR001387 (CDD); IPR003712 (CDD); IPR010982 (SUPERFAMILY); IPR036581 (SUPERFAMILY)
	gene_16999.t1	-10.9853	0.0390346	abhydrolase domain-containing protein	F:GO:0016787; C:GO:0016021	F:hydrolase activity; C:integral component of membrane	no GO terms	Hydrolases	EC:3	IPR000073 (PFAM); IPR029058 (G3DSA:3.40.50.GENE3D); PTHR12277 (PANTHER); PTHR12277:SF176 (PANTHER); IPR029058 (SUPERFAMILY)
	gene_00705.t1	-10.988	0.0411089	ERAD-associated E3 ubiquitin-protein ligase HRD1	P:GO:0016567; F:GO:0008270; C:GO:0016021	P:protein ubiquitination; F:zinc ion binding; C:integral component of membrane	F:zinc ion binding			IPR024766 (PFAM); IPR013083 (G3DSA:3.30.40.GENE3D); mobidb-lite (MOBIDB_LITE); mobidb-lite (MOBIDB_LITE); mobidb-lite (MOBIDB_LITE); mobidb-lite (MOBIDB_LITE); mobidb-lite (MOBIDB_LITE); mobidb-lite (MOBIDB_LITE); PTHR22763 (PANTHER); PTHR22763:SF174 (PANTHER); IPR001841 (PROSITE_PROFILES); cd16479 (CDD); SSF57850 (SUPERFAMILY)
	gene_09657.t1	-10.9888	0.035357	WD repeat domain-containing protein	P:GO:0034314; F:GO:0003779; C:GO:0005885; C:GO:0030479	P:Arp2/3 complex-mediated actin nucleation; F:actin binding; C:Arp2/3 protein complex; C:actin cortical patch	P:regulation of actin filament polymerization; P:Arp2/3 complex-mediated actin nucleation; F:protein binding; C:Arp2/3 protein complex; C:actin cytoskeleton			IPR001680 (PFAM); IPR017383 (PIRSF); IPR015943 (G3DSA:2.130.10.GENE3D); IPR017383 (PANTHER); IPR001680 (PROSITE_PROFILES); IPR017986 (PROSITE_PROFILES); IPR036322 (SUPERFAMILY)
	gene_12103.t1	-10.9964	0.0461177	hypothetical protein DHEL01_v202891			no GO terms			mobidb-lite (MOBIDB_LITE); mobidb-lite (MOBIDB_LITE)
	gene_06643.t1	-11.0174	0.0416182	putative transcriptional regulatory protein	P:GO:0006357; F:GO:0000981; F:GO:0003677; F:GO:0008270; C:GO:0005634	P:regulation of transcription by RNA polymerase II; F:DNA-binding transcription factor activity, RNA polymerase II-specific; F:DNA binding; F:zinc ion binding; C:nucleus	P:transcription, DNA-templated; P:regulation of transcription, DNA-templated; F:DNA-binding transcription factor activity, RNA polymerase II-specific; F:DNA binding; F:zinc ion binding			PR00755 (PRINTS); IPR001138 (PFAM); IPR007219 (PFAM); IPR036864 (G3DSA:4.10.240.GENE3D); mobidb-lite (MOBIDB_LITE); mobidb-lite (MOBIDB_LITE); mobidb-lite (MOBIDB_LITE); mobidb-lite (MOBIDB_LITE); mobidb-lite (MOBIDB_LITE); mobidb-lite (MOBIDB_LITE); mobidb-lite (MOBIDB_LITE); PTHR47338 (PANTHER); PTHR47338:SF18 (PANTHER); IPR001138 (PROSITE_PATTERNS); IPR001138 (PROSITE_PROFILES); cd12148 (CDD);…
	gene_00776.t1	-11.032	0.0423594	peptidase family M41-domain-containing protein	P:GO:0006508; F:GO:0004176; F:GO:0004222; F:GO:0005524; F:GO:0008270; C:GO:0016021	P:proteolysis; F:ATP-dependent peptidase activity; F:metalloendopeptidase activity; F:ATP binding; F:zinc ion binding; C:integral component of membrane	P:proteolysis; F:ATP-dependent peptidase activity; F:metalloendopeptidase activity; F:ATP binding; F:zinc ion binding; F:ATPase activity; C:membrane; C:integral component of membrane	Acting on peptide bonds (peptidases); Nardilysin; Matrilysin; Gelatinase A; Bontoxilysin; Mitochondrial processing peptidase; Astacin; Stromelysin 2; Acting on peptide bonds (peptidases); Stromelysin 1; Meprin A; Acting on acid anhydrides; Procollagen C-endopeptidase; Oligopeptidase A; Acting on peptide bonds (peptidases); Endothelin-converting enzyme 1; Fibrolase; Insulysin; Gelatinase B; O-sial…	EC:3.4.24; EC:3.4.24.61; EC:3.4.24.23; EC:3.4.24.24; EC:3.4.24.69; EC:3.4.24.64; EC:3.4.24.21; EC:3.4.24.22; EC:3.4; EC:3.4.24.17; EC:3.4.24.18; EC:3.6; EC:3.4.24.19; EC:3.4.24.70; EC:3.4.99; EC:3.4.24.71; EC:3.4.24.72; EC:3.4.24.56; EC:3.4.24.35; EC:3.4.24.57; EC:3.4.24.14; EC:3.4.24.37; EC:3.4.24.59; EC:3.6.1.15; EC:3.4.24.11; EC:3.4.24.55; EC:3.6.1; EC:3	IPR003959 (PFAM); IPR000642 (PFAM); IPR005936 (TIGRFAM); IPR037219 (G3DSA:1.20.58.GENE3D); G3DSA:1.10.8.60 (GENE3D); G3DSA:3.40.1690.20 (GENE3D); IPR011546 (PFAM); G3DSA:3.40.50.300 (GENE3D); IPR041569 (PFAM); mobidb-lite (MOBIDB_LITE); mobidb-lite (MOBIDB_LITE); mobidb-lite (MOBIDB_LITE); mobidb-lite (MOBIDB_LITE); mobidb-lite (MOBIDB_LITE); mobidb-lite (MOBIDB_LITE); mobidb-lite (MOBIDB_LITE); …
	gene_12418.t1	-11.0327	0.0356666	putative ethyl tert-butyl ether degradation			F:oxidoreductase activity			IPR009799 (TIGRFAM); G3DSA:3.30.70.100 (GENE3D); PTHR40260 (PANTHER); IPR011008 (SUPERFAMILY)
	gene_03532.t1	-11.0416	0.0399289	ARP2/3 complex 34 kDa subunit	P:GO:0034314; F:GO:0003779; C:GO:0005737; C:GO:0005885	P:Arp2/3 complex-mediated actin nucleation; F:actin binding; C:cytoplasm; C:Arp2/3 protein complex	P:actin filament polymerization; P:regulation of actin filament polymerization; P:Arp2/3 complex-mediated actin nucleation; C:Arp2/3 protein complex; C:actin cytoskeleton			IPR034666 (G3DSA:3.30.1460.GENE3D); IPR007188 (PFAM); IPR034666 (G3DSA:3.30.1460.GENE3D); mobidb-lite (MOBIDB_LITE); mobidb-lite (MOBIDB_LITE); PTHR12058:SF0 (PANTHER); IPR007188 (PANTHER); IPR034666 (SUPERFAMILY); IPR034666 (SUPERFAMILY)
	gene_02911.t1	-11.0535	0.0485866	DNA-directed RNA polymerase II subunit RPB3	P:GO:0006351; F:GO:0003677; F:GO:0003899; F:GO:0046983; C:GO:0005665	P:transcription, DNA-templated; F:DNA binding; F:DNA-directed 5'-3' RNA polymerase activity; F:protein dimerization activity; C:RNA polymerase II, core complex	P:transcription, DNA-templated; F:DNA binding; F:DNA-directed 5'-3' RNA polymerase activity; F:protein dimerization activity	Transferring phosphorus-containing groups; Transferases; Transferring phosphorus-containing groups; DNA-directed RNA polymerase	EC:2.7; EC:2; EC:2.7.7; EC:2.7.7.6	IPR036603 (G3DSA:3.30.1360.GENE3D); IPR011263 (PFAM); IPR036643 (G3DSA:2.170.120.GENE3D); IPR011262 (PFAM); mobidb-lite (MOBIDB_LITE); mobidb-lite (MOBIDB_LITE); PTHR11800 (PANTHER); PTHR11800:SF2 (PANTHER); IPR001514 (PROSITE_PATTERNS); cd07031 (CDD); IPR036643 (SUPERFAMILY); IPR036603 (SUPERFAMILY)
	gene_09050.t1	-11.0614	0.0361991	proteasome component PRE2	P:GO:0010499; P:GO:0043161; P:GO:0080129; F:GO:0004298; C:GO:0005634; C:GO:0005737; C:GO:0019774	P:proteasomal ubiquitin-independent protein catabolic process; P:proteasome-mediated ubiquitin-dependent protein catabolic process; P:proteasome core complex assembly; F:threonine-type endopeptidase activity; C:nucleus; C:cytoplasm; C:proteasome core complex, beta-subunit complex	P:proteolysis involved in cellular protein catabolic process; F:threonine-type endopeptidase activity; C:proteasome core complex	Acting on peptide bonds (peptidases); Acting on peptide bonds (peptidases); Acting on peptide bonds (peptidases); Hydrolases	EC:3.4.99; EC:3.4; EC:3.4.25; EC:3	IPR000243 (PRINTS); IPR029055 (G3DSA:3.60.20.GENE3D); IPR001353 (PFAM); PTHR11599 (PANTHER); PTHR11599:SF63 (PANTHER); IPR016050 (PROSITE_PATTERNS); IPR023333 (PROSITE_PROFILES); cd03761 (CDD); IPR029055 (SUPERFAMILY)
	gene_07424.t1	-11.0684	0.0477334	hypothetical protein DHEL01_v212576			no GO terms			PF15365 (PFAM); mobidb-lite (MOBIDB_LITE); mobidb-lite (MOBIDB_LITE); mobidb-lite (MOBIDB_LITE); mobidb-lite (MOBIDB_LITE); mobidb-lite (MOBIDB_LITE); mobidb-lite (MOBIDB_LITE); mobidb-lite (MOBIDB_LITE)
	gene_11661.t1	-11.0727	0.0356211	COP9 signalosome complex subunit 2	C:GO:0005737; C:GO:0008180	C:cytoplasm; C:COP9 signalosome	C:COP9 signalosome			G3DSA:1.25.40.570 (GENE3D); IPR000717 (PFAM); mobidb-lite (MOBIDB_LITE); mobidb-lite (MOBIDB_LITE); mobidb-lite (MOBIDB_LITE); IPR037750 (PTHR10678:PANTHER); PTHR10678 (PANTHER); IPR000717 (PROSITE_PROFILES); IPR036390 (SUPERFAMILY)
	gene_15953.t1	-11.1004	0.0467086	integral peroxisomal membrane peroxin	C:GO:0005778; C:GO:0016021	C:peroxisomal membrane; C:integral component of membrane	no GO terms			IPR010482 (PFAM); mobidb-lite (MOBIDB_LITE); mobidb-lite (MOBIDB_LITE); mobidb-lite (MOBIDB_LITE); mobidb-lite (MOBIDB_LITE); mobidb-lite (MOBIDB_LITE); mobidb-lite (MOBIDB_LITE); mobidb-lite (MOBIDB_LITE); mobidb-lite (MOBIDB_LITE); mobidb-lite (MOBIDB_LITE); mobidb-lite (MOBIDB_LITE); PTHR31679 (PANTHER); PTHR31679:SF2 (PANTHER)
	gene_08513.t1	-11.1043	0.035357	hypothetical protein DHEL01_v212262	P:GO:0006004; P:GO:0055085; F:GO:0016740; F:GO:0022857; C:GO:0016020; C:GO:0016021	P:fucose metabolic process; P:transmembrane transport; F:transferase activity; F:transmembrane transporter activity; C:membrane; C:integral component of membrane	no GO terms			IPR021822 (PFAM); mobidb-lite (MOBIDB_LITE); mobidb-lite (MOBIDB_LITE); mobidb-lite (MOBIDB_LITE); PTHR36205:SF3 (PANTHER); IPR021822 (PANTHER)
	gene_17537.t1	-11.1068	0.0336723	Exopolygalacturonase X	P:GO:0005975; P:GO:0008152; P:GO:0071555; F:GO:0004650; F:GO:0016787; F:GO:0016798; C:GO:0005576	P:carbohydrate metabolic process; P:metabolic process; P:cell wall organization; F:polygalacturonase activity; F:hydrolase activity; F:hydrolase activity, acting on glycosyl bonds; C:extracellular region	no GO terms			IPR012334 (G3DSA:2.160.20.GENE3D); PTHR31736:SF14 (PANTHER); PTHR31736 (PANTHER); IPR011050 (SUPERFAMILY)
	gene_17363.t1	-11.1134	0.0369038	NADPH--cytochrome P450 reductase	P:GO:0006694; F:GO:0016491; C:GO:0005783; C:GO:0031090	P:steroid biosynthetic process; F:oxidoreductase activity; C:endoplasmic reticulum; C:organelle membrane	P:obsolete oxidation-reduction process; F:NADPH-hemoprotein reductase activity; F:FMN binding; F:oxidoreductase activity	Oxidoreductases	EC:1	IPR001709 (PRINTS); IPR001094 (PRINTS); IPR039261 (G3DSA:3.40.50.GENE3D); IPR029039 (G3DSA:3.40.50.GENE3D); IPR001433 (PFAM); IPR008254 (PFAM); IPR023173 (G3DSA:1.20.990.GENE3D); IPR023208 (PIRSF); G3DSA:2.40.30.10 (GENE3D); IPR003097 (PFAM); PTHR19384 (PANTHER); PTHR19384:SF108 (PANTHER); IPR017927 (PROSITE_PROFILES); IPR008254 (PROSITE_PROFILES); IPR017938 (SUPERFAMILY); IPR039261 (SUPERFAMILY)…
	gene_02764.t1	-11.1145	0.0371933	ribonuclease H	P:GO:0090502; F:GO:0000287; F:GO:0003676; F:GO:0004523	P:RNA phosphodiester bond hydrolysis, endonucleolytic; F:magnesium ion binding; F:nucleic acid binding; F:RNA-DNA hybrid ribonuclease activity	F:nucleic acid binding; F:RNA-DNA hybrid ribonuclease activity	Acting on ester bonds; Acting on ester bonds; Hydrolases; Acting on ester bonds; Ribonuclease H	EC:3.1.30; EC:3.1; EC:3; EC:3.1.26; EC:3.1.26.4	IPR011320 (PFAM); IPR037056 (G3DSA:3.40.970.GENE3D); IPR036397 (G3DSA:3.30.420.GENE3D); IPR002156 (PFAM); mobidb-lite (MOBIDB_LITE); mobidb-lite (MOBIDB_LITE); mobidb-lite (MOBIDB_LITE); PTHR10642:SF23 (PANTHER); PTHR10642 (PANTHER); IPR002156 (PROSITE_PROFILES); cd09280 (CDD); IPR012337 (SUPERFAMILY); IPR009027 (SUPERFAMILY); IPR009027 (SUPERFAMILY)
	gene_10767.t1	-11.1155	0.0495634	phosphatidylinositol transfer protein CSR1			no GO terms			IPR036865 (G3DSA:3.40.525.GENE3D); IPR011074 (PFAM); IPR001251 (PFAM); mobidb-lite (MOBIDB_LITE); PTHR46590 (PANTHER); PTHR46590:SF1 (PANTHER); IPR001251 (PROSITE_PROFILES); IPR001251 (CDD); IPR036865 (SUPERFAMILY); IPR036273 (SUPERFAMILY)
	gene_03453.t1	-11.1168	0.0356211	Transcription factor SFL1	P:GO:0006355; F:GO:0003700; F:GO:0043565; C:GO:0005634	P:regulation of transcription, DNA-templated; F:DNA-binding transcription factor activity; F:sequence-specific DNA binding; C:nucleus	P:regulation of transcription, DNA-templated; F:DNA-binding transcription factor activity; F:sequence-specific DNA binding			IPR000232 (PRINTS); IPR000232 (PFAM); IPR036388 (G3DSA:1.10.10.GENE3D); mobidb-lite (MOBIDB_LITE); mobidb-lite (MOBIDB_LITE); mobidb-lite (MOBIDB_LITE); mobidb-lite (MOBIDB_LITE); mobidb-lite (MOBIDB_LITE); mobidb-lite (MOBIDB_LITE); mobidb-lite (MOBIDB_LITE); mobidb-lite (MOBIDB_LITE); mobidb-lite (MOBIDB_LITE); mobidb-lite (MOBIDB_LITE); PTHR10015:SF349 (PANTHER); IPR027725 (PANTHER); IPR000232…
	gene_01552.t1	-11.1297	0.0485866	nucleotide-diphospho-sugar transferase	F:GO:0016740	F:transferase activity	F:transferase activity, transferring glycosyl groups	Transferases	EC:2	IPR029044 (G3DSA:3.90.550.GENE3D); IPR002495 (PFAM); mobidb-lite (MOBIDB_LITE); mobidb-lite (MOBIDB_LITE); mobidb-lite (MOBIDB_LITE); mobidb-lite (MOBIDB_LITE); mobidb-lite (MOBIDB_LITE); mobidb-lite (MOBIDB_LITE); mobidb-lite (MOBIDB_LITE); PTHR11183:SF100 (PANTHER); PTHR11183 (PANTHER); cd02537 (CDD); IPR029044 (SUPERFAMILY)
	gene_07432.t1	-11.1328	0.0431302	Maintenance of mitochondrial morphology protein 1	P:GO:0000002; P:GO:0006869; P:GO:0045040; F:GO:0008289; C:GO:0030176; C:GO:0032865	P:mitochondrial genome maintenance; P:lipid transport; P:protein insertion into mitochondrial outer membrane; F:lipid binding; C:integral component of endoplasmic reticulum membrane; C:ERMES complex	P:mitochondrion organization; F:lipid binding; C:ERMES complex			IPR019411 (PFAM); mobidb-lite (MOBIDB_LITE); mobidb-lite (MOBIDB_LITE); mobidb-lite (MOBIDB_LITE); PTHR13466 (PANTHER); IPR027537 (PTHR13466:PANTHER); IPR031468 (PROSITE_PROFILES)
	gene_09346.t1	-11.133	0.0354527	putative delta-1-pyrroline-5-carboxylate dehydrogenase	P:GO:0010133; F:GO:0003842; F:GO:0016620	P:proline catabolic process to glutamate; F:1-pyrroline-5-carboxylate dehydrogenase activity; F:oxidoreductase activity, acting on the aldehyde or oxo group of donors, NAD or NADP as acceptor	P:proline catabolic process to glutamate; P:obsolete oxidation-reduction process; F:1-pyrroline-5-carboxylate dehydrogenase activity; F:oxidoreductase activity; F:oxidoreductase activity, acting on the aldehyde or oxo group of donors, NAD or NADP as acceptor	Acting on the aldehyde or oxo group of donors; Acting on the CH-NH group of donors; L-glutamate gamma-semialdehyde dehydrogenase; Oxidoreductases; Acting on the CH-NH group of donors; Acting on the aldehyde or oxo group of donors	EC:1.2; EC:1.5; EC:1.2.1.88; EC:1; EC:1.5.1; EC:1.2.1	IPR015590 (PFAM); IPR005931 (TIGRFAM); IPR016162 (G3DSA:3.40.605.GENE3D); IPR016163 (G3DSA:3.40.309.GENE3D); PTHR42862 (PANTHER); IPR029510 (PROSITE_PATTERNS); IPR016160 (PROSITE_PATTERNS); IPR005931 (CDD); IPR016161 (SUPERFAMILY)
	gene_03555.t1	-11.1347	0.0374085	E3 ubiquitin-protein ligase ATL6			no GO terms			IPR001841 (PFAM); IPR013083 (G3DSA:3.30.40.GENE3D); mobidb-lite (MOBIDB_LITE); mobidb-lite (MOBIDB_LITE); mobidb-lite (MOBIDB_LITE); mobidb-lite (MOBIDB_LITE); mobidb-lite (MOBIDB_LITE); mobidb-lite (MOBIDB_LITE); mobidb-lite (MOBIDB_LITE); mobidb-lite (MOBIDB_LITE); mobidb-lite (MOBIDB_LITE); mobidb-lite (MOBIDB_LITE); mobidb-lite (MOBIDB_LITE); mobidb-lite (MOBIDB_LITE); mobidb-lite (MOBIDB_LIT…
	gene_07067.t1	-11.1397	0.0474922	dyp-type peroxidase	P:GO:0098869; F:GO:0004601; F:GO:0020037	P:cellular oxidant detoxification; F:peroxidase activity; F:heme binding	P:obsolete oxidation-reduction process; F:peroxidase activity; F:heme binding	Acting on a peroxide as acceptor; Oxidoreductases; Acting on a peroxide as acceptor	EC:1.11; EC:1; EC:1.11.1	IPR006314 (PFAM); IPR006314 (TIGRFAM); PTHR30521:SF4 (PANTHER); PTHR30521 (PANTHER); IPR006314 (PROSITE_PROFILES); IPR011008 (SUPERFAMILY)
	gene_00605.t1	-11.1403	0.0371933	Enhancer of polycomb-like protein 1	P:GO:0006357; C:GO:0032777	P:regulation of transcription by RNA polymerase II; C:Piccolo NuA4 histone acetyltransferase complex	P:regulation of transcription by RNA polymerase II; C:Piccolo NuA4 histone acetyltransferase complex; C:NuA4 histone acetyltransferase complex			IPR019542 (PFAM); mobidb-lite (MOBIDB_LITE); mobidb-lite (MOBIDB_LITE); mobidb-lite (MOBIDB_LITE); mobidb-lite (MOBIDB_LITE); mobidb-lite (MOBIDB_LITE); mobidb-lite (MOBIDB_LITE); PTHR14898:SF0 (PANTHER); IPR024943 (PANTHER)
	gene_02424.t1	-11.1417	0.0468228	putative small secreted protein			no IPS match			no IPS match
	gene_14589.t1	-11.1424	0.0371098	Lactose permease	P:GO:0008643; P:GO:0055085; F:GO:0022857; C:GO:0016021	P:carbohydrate transport; P:transmembrane transport; F:transmembrane transporter activity; C:integral component of membrane	P:transmembrane transport; F:transmembrane transporter activity; C:membrane; C:integral component of membrane	Translocases	EC:7	G3DSA:1.20.1250.20 (GENE3D); IPR005828 (PFAM); IPR003663 (TIGRFAM); PTHR48022:SF29 (PANTHER); PTHR48022 (PANTHER); IPR020846 (PROSITE_PROFILES); IPR036259 (SUPERFAMILY)
	gene_17026.t1	-11.1461	0.0472826	Chromatin-remodeling complexes subunit NGG1	F:GO:0016740; C:GO:0005634	F:transferase activity; C:nucleus	no GO terms	Transferases	EC:2	IPR019340 (PFAM); mobidb-lite (MOBIDB_LITE); mobidb-lite (MOBIDB_LITE); mobidb-lite (MOBIDB_LITE); mobidb-lite (MOBIDB_LITE); IPR019340 (PANTHER)
	gene_09543.t1	-11.1637	0.0371098	small conjugating protein ligase-like protein	F:GO:0016874	F:ligase activity	no GO terms	Ligases	EC:6	IPR000608 (PFAM); IPR016135 (G3DSA:3.10.110.GENE3D); PTHR24067:SF306 (PANTHER); PTHR24067 (PANTHER); IPR000608 (PROSITE_PROFILES); IPR000608 (PROSITE_PROFILES); IPR000608 (CDD); IPR016135 (SUPERFAMILY); IPR016135 (SUPERFAMILY)
	gene_00747.t1	-11.1716	0.0364525	ubiquitin C-terminal hydrolase	P:GO:0016579; F:GO:0008233; C:GO:0005622	P:protein deubiquitination; F:peptidase activity; C:intracellular anatomical structure	no GO terms	Acting on peptide bonds (peptidases); Hydrolases	EC:3.4; EC:3	G3DSA:3.90.70.10 (GENE3D); IPR028881 (PFAM); G3DSA:3.90.70.10 (GENE3D); mobidb-lite (MOBIDB_LITE); mobidb-lite (MOBIDB_LITE); mobidb-lite (MOBIDB_LITE); mobidb-lite (MOBIDB_LITE); mobidb-lite (MOBIDB_LITE); mobidb-lite (MOBIDB_LITE); mobidb-lite (MOBIDB_LITE); mobidb-lite (MOBIDB_LITE); mobidb-lite (MOBIDB_LITE); mobidb-lite (MOBIDB_LITE); mobidb-lite (MOBIDB_LITE); mobidb-lite (MOBIDB_LITE); mob…
	gene_12714.t1	-11.1763	0.0356666	sexual differentiation process protein isp4	P:GO:0006857; P:GO:0015031; P:GO:0055085; F:GO:0035673; C:GO:0005783; C:GO:0005887	P:oligopeptide transport; P:protein transport; P:transmembrane transport; F:oligopeptide transmembrane transporter activity; C:endoplasmic reticulum; C:integral component of plasma membrane	P:transmembrane transport	Translocases	EC:7	IPR004648 (TIGRFAM); IPR004813 (PFAM); IPR004813 (TIGRFAM); mobidb-lite (MOBIDB_LITE); mobidb-lite (MOBIDB_LITE); mobidb-lite (MOBIDB_LITE); mobidb-lite (MOBIDB_LITE); mobidb-lite (MOBIDB_LITE); mobidb-lite (MOBIDB_LITE); mobidb-lite (MOBIDB_LITE); mobidb-lite (MOBIDB_LITE); mobidb-lite (MOBIDB_LITE); mobidb-lite (MOBIDB_LITE); PTHR22601:SF0 (PANTHER); PTHR22601 (PANTHER)
	gene_00951.t1	-11.1789	0.0369038	SEP domain-containing protein			F:protein binding			IPR001012 (PFAM); IPR036241 (G3DSA:3.30.420.GENE3D); G3DSA:1.10.8.10 (GENE3D); IPR012989 (PFAM); G3DSA:3.10.20.90 (GENE3D); PF14555 (PFAM); mobidb-lite (MOBIDB_LITE); mobidb-lite (MOBIDB_LITE); mobidb-lite (MOBIDB_LITE); mobidb-lite (MOBIDB_LITE); PTHR23333:SF20 (PANTHER); PTHR23333 (PANTHER); IPR012989 (PROSITE_PROFILES); IPR001012 (PROSITE_PROFILES); cd14348 (CDD); IPR009060 (SUPERFAMILY); IPR0…
	gene_17167.t1	-11.1883	0.0398143	Serine/threonine-protein phosphatase PP-Z	P:GO:0006470; F:GO:0004724; F:GO:0046872; F:GO:0106306; F:GO:0106307; C:GO:0000324	P:protein dephosphorylation; F:magnesium-dependent protein serine/threonine phosphatase activity; F:metal ion binding; F:protein serine phosphatase activity; F:protein threonine phosphatase activity; C:fungal-type vacuole	F:magnesium-dependent protein serine/threonine phosphatase activity; F:hydrolase activity	Protein-serine/threonine phosphatase; Acting on ester bonds; Hydrolases; Acting on ester bonds	EC:3.1.3.16; EC:3.1; EC:3; EC:3.1.3	IPR006186 (PRINTS); IPR031675 (PFAM); IPR029052 (G3DSA:3.60.21.GENE3D); IPR011159 (PIRSF); IPR004843 (PFAM); mobidb-lite (MOBIDB_LITE); mobidb-lite (MOBIDB_LITE); mobidb-lite (MOBIDB_LITE); mobidb-lite (MOBIDB_LITE); mobidb-lite (MOBIDB_LITE); mobidb-lite (MOBIDB_LITE); PTHR11668:SF423 (PANTHER); PTHR11668 (PANTHER); IPR006186 (PROSITE_PATTERNS); SSF56300 (SUPERFAMILY)
	gene_16173.t1	-11.1887	0.0369038	hypothetical protein UCDDA912_g10335			no GO terms			mobidb-lite (MOBIDB_LITE); mobidb-lite (MOBIDB_LITE); mobidb-lite (MOBIDB_LITE); mobidb-lite (MOBIDB_LITE); mobidb-lite (MOBIDB_LITE); mobidb-lite (MOBIDB_LITE); mobidb-lite (MOBIDB_LITE); mobidb-lite (MOBIDB_LITE); mobidb-lite (MOBIDB_LITE); mobidb-lite (MOBIDB_LITE); mobidb-lite (MOBIDB_LITE); PTHR36223 (PANTHER); PTHR36223:SF5 (PANTHER)
	gene_14783.t1	-11.2	0.0356666	serine hydroxymethyltransferase	P:GO:0019264; P:GO:0032259; P:GO:0035999; F:GO:0004372; F:GO:0008168; F:GO:0030170; C:GO:0005737	P:glycine biosynthetic process from serine; P:methylation; P:tetrahydrofolate interconversion; F:glycine hydroxymethyltransferase activity; F:methyltransferase activity; F:pyridoxal phosphate binding; C:cytoplasm	P:glycine biosynthetic process from serine; P:tetrahydrofolate interconversion; F:catalytic activity; F:glycine hydroxymethyltransferase activity; F:pyridoxal phosphate binding	Transferring one-carbon groups; Transferases; Glycine hydroxymethyltransferase; Transferring one-carbon groups; Transferring one-carbon groups	EC:2.1; EC:2; EC:2.1.2.1; EC:2.1.2; EC:2.1.1	IPR015422 (G3DSA:3.90.1150.GENE3D); IPR015421 (G3DSA:3.40.640.GENE3D); IPR039429 (PFAM); IPR001085 (PIRSF); mobidb-lite (MOBIDB_LITE); mobidb-lite (MOBIDB_LITE); IPR001085 (PANTHER); IPR019798 (PROSITE_PATTERNS); IPR001085 (CDD); IPR015424 (SUPERFAMILY)
	gene_04322.t1	-11.2097	0.0369038	cell wall biogenesis protein Mhp1	C:GO:0005634	C:nucleus	no GO terms			IPR032675 (G3DSA:3.80.10.GENE3D); mobidb-lite (MOBIDB_LITE); mobidb-lite (MOBIDB_LITE); mobidb-lite (MOBIDB_LITE); mobidb-lite (MOBIDB_LITE); mobidb-lite (MOBIDB_LITE); mobidb-lite (MOBIDB_LITE); mobidb-lite (MOBIDB_LITE); mobidb-lite (MOBIDB_LITE); mobidb-lite (MOBIDB_LITE); PTHR24112:SF59 (PANTHER); PTHR24112 (PANTHER); SSF52047 (SUPERFAMILY)
	gene_12502.t1	-11.2104	0.0481799	no hit			no IPS match			no IPS match
	gene_11507.t1	-11.2124	0.0455943	Medium-chain specific acyl-CoA dehydrogenase, mitochondrial	F:GO:0003995; F:GO:0050660	F:acyl-CoA dehydrogenase activity; F:flavin adenine dinucleotide binding	P:obsolete oxidation-reduction process; F:acyl-CoA dehydrogenase activity; F:oxidoreductase activity, acting on the CH-CH group of donors; F:flavin adenine dinucleotide binding	Acting on the CH-CH group of donors; Oxidoreductases; Acting on the CH-CH group of donors	EC:1.3; EC:1; EC:1.3.99.3	G3DSA:1.20.140.10 (GENE3D); IPR013786 (PFAM); IPR006091 (PFAM); IPR009075 (PFAM); G3DSA:2.40.110.10 (GENE3D); IPR037069 (G3DSA:1.10.540.GENE3D); PTHR48083 (PANTHER); PTHR48083:SF15 (PANTHER); IPR006089 (PROSITE_PATTERNS); IPR009100 (SUPERFAMILY); IPR036250 (SUPERFAMILY)
	gene_11950.t1	-11.214	0.0353526	dienelactone hydrolase	F:GO:0016787	F:hydrolase activity	F:hydrolase activity	Hydrolases	EC:3	IPR029058 (G3DSA:3.40.50.GENE3D); IPR002925 (PFAM); PTHR47668 (PANTHER); IPR029058 (SUPERFAMILY)
	gene_16972.t1	-11.2173	0.0354499	BolA domain-containing protein	P:GO:0034396; F:GO:0051536; C:GO:0005829	P:negative regulation of transcription from RNA polymerase II promoter in response to iron; F:iron-sulfur cluster binding; C:cytosol	no GO terms			G3DSA:3.10.20.90 (GENE3D); IPR002634 (PFAM); mobidb-lite (MOBIDB_LITE); PTHR12735 (PANTHER); PTHR12735:SF27 (PANTHER); IPR036065 (SUPERFAMILY)
	gene_12531.t1	-11.2271	0.0356666	putative cell lysis protein	C:GO:0005789; C:GO:0016021	C:endoplasmic reticulum membrane; C:integral component of membrane	no GO terms			IPR003388 (PFAM); mobidb-lite (MOBIDB_LITE); mobidb-lite (MOBIDB_LITE); mobidb-lite (MOBIDB_LITE); mobidb-lite (MOBIDB_LITE); mobidb-lite (MOBIDB_LITE); mobidb-lite (MOBIDB_LITE); IPR003388 (PROSITE_PROFILES)
	gene_12388.t1	-11.2308	0.0398143	putative cupin domain-containing protein			no GO terms			IPR014710 (G3DSA:2.60.120.GENE3D); PTHR36156 (PANTHER); cd02231 (CDD); IPR011051 (SUPERFAMILY)
	gene_06749.t1	-11.2409	0.0378324	eukaryotic translation initiation factor 6	P:GO:0000054; P:GO:0000463; P:GO:0000466; P:GO:0006413; P:GO:0042256; P:GO:1902626; F:GO:0003743; F:GO:0043022; F:GO:0043023; C:GO:0005730; C:GO:0005737; C:GO:0030687	P:ribosomal subunit export from nucleus; P:maturation of LSU-rRNA from tricistronic rRNA transcript (SSU-rRNA, 5.8S rRNA, LSU-rRNA); P:maturation of 5.8S rRNA from tricistronic rRNA transcript (SSU-rRNA, 5.8S rRNA, LSU-rRNA); P:translational initiation; P:mature ribosome assembly; P:assembly of large subunit precursor of preribosome; F:translation initiation factor activity; F:ribosome binding; F…	P:mature ribosome assembly; F:ribosome binding			IPR002769 (PFAM); G3DSA:3.75.10.10 (GENE3D); IPR002769 (PIRSF); IPR002769 (TIGRFAM); IPR002769 (PANTHER); IPR002769 (CDD); SSF55909 (SUPERFAMILY)
	gene_09604.t1	-11.245	0.0495634	hypothetical protein UCDDA912_g01603	C:GO:0016021	C:integral component of membrane	no GO terms			PTHR37849 (PANTHER)
	gene_01272.t1	-11.2489	0.0356666	hypothetical protein DHEL01_v202871			no GO terms			mobidb-lite (MOBIDB_LITE); mobidb-lite (MOBIDB_LITE); mobidb-lite (MOBIDB_LITE); mobidb-lite (MOBIDB_LITE)
	gene_04749.t1	-11.2609	0.0353526	Alpha-ketoglutarate-dependent dioxygenase alkB like protein 2	P:GO:0006307; P:GO:0035552; F:GO:0051213	P:DNA dealkylation involved in DNA repair; P:oxidative single-stranded DNA demethylation; F:dioxygenase activity	P:DNA repair; P:DNA dealkylation involved in DNA repair; P:oxidative single-stranded DNA demethylation; P:obsolete oxidation-reduction process; F:oxidoreductase activity; F:dioxygenase activity	Oxidoreductases	EC:1	IPR027450 (PFAM); IPR037151 (G3DSA:2.60.120.GENE3D); IPR036249 (G3DSA:3.40.30.GENE3D); G3DSA:1.20.1050.10 (GENE3D); IPR000868 (PFAM); mobidb-lite (MOBIDB_LITE); mobidb-lite (MOBIDB_LITE); mobidb-lite (MOBIDB_LITE); mobidb-lite (MOBIDB_LITE); mobidb-lite (MOBIDB_LITE); mobidb-lite (MOBIDB_LITE); mobidb-lite (MOBIDB_LITE); mobidb-lite (MOBIDB_LITE); mobidb-lite (MOBIDB_LITE); PTHR31212:SF5 (PANTHER…
	gene_03499.t1	-11.2678	0.0371098	Protein MSP1	F:GO:0005524; F:GO:0016887	F:ATP binding; F:ATPase activity	F:ATP binding; F:ATPase activity	Acting on acid anhydrides; Acting on acid anhydrides; Hydrolases; Nucleoside-triphosphate phosphatase	EC:3.6.1; EC:3.6; EC:3; EC:3.6.1.15	G3DSA:1.10.8.60 (GENE3D); G3DSA:3.40.50.300 (GENE3D); IPR003959 (PFAM); mobidb-lite (MOBIDB_LITE); mobidb-lite (MOBIDB_LITE); mobidb-lite (MOBIDB_LITE); mobidb-lite (MOBIDB_LITE); mobidb-lite (MOBIDB_LITE); PTHR45644 (PANTHER); PTHR45644:SF11 (PANTHER); cd00009 (CDD); IPR027417 (SUPERFAMILY)
	gene_10572.t1	-11.2723	0.035357	Transcriptional regulatory protein moc3	P:GO:0006357; F:GO:0000981; F:GO:0008270; C:GO:0005634	P:regulation of transcription by RNA polymerase II; F:DNA-binding transcription factor activity, RNA polymerase II-specific; F:zinc ion binding; C:nucleus	P:regulation of transcription, DNA-templated; F:DNA-binding transcription factor activity, RNA polymerase II-specific; F:zinc ion binding			IPR021858 (PFAM); IPR036864 (G3DSA:4.10.240.GENE3D); IPR001138 (PFAM); mobidb-lite (MOBIDB_LITE); mobidb-lite (MOBIDB_LITE); mobidb-lite (MOBIDB_LITE); mobidb-lite (MOBIDB_LITE); mobidb-lite (MOBIDB_LITE); mobidb-lite (MOBIDB_LITE); PTHR37534:SF19 (PANTHER); PTHR37534 (PANTHER); IPR001138 (PROSITE_PATTERNS); IPR001138 (PROSITE_PROFILES); IPR001138 (CDD); IPR036864 (SUPERFAMILY)
	gene_09753.t1	-11.2797	0.0361991	Dynamin-related protein DNM1	P:GO:0000001; P:GO:0015886; P:GO:0016050; P:GO:0016236; P:GO:0016559; P:GO:0034643; P:GO:0051260; P:GO:0090149; F:GO:0003924; F:GO:0005525; F:GO:0042802; C:GO:0005741; C:GO:0005777; C:GO:0005829; C:GO:0032153	P:mitochondrion inheritance; P:heme transport; P:vesicle organization; P:macroautophagy; P:peroxisome fission; P:establishment of mitochondrion localization, microtubule-mediated; P:protein homooligomerization; P:mitochondrial membrane fission; F:GTPase activity; F:GTP binding; F:identical protein binding; C:mitochondrial outer membrane; C:peroxisome; C:cytosol; C:cell division site	F:GTPase activity; F:GTP binding	Acting on acid anhydrides; Acting on acid anhydrides; Hydrolases; Nucleoside-triphosphate phosphatase	EC:3.6.1; EC:3.6; EC:3; EC:3.6.1.15	IPR022812 (PRINTS); G3DSA:1.20.120.1240 (GENE3D); IPR022812 (PFAM); IPR000375 (PFAM); G3DSA:3.40.50.300 (GENE3D); IPR003130 (PFAM); mobidb-lite (MOBIDB_LITE); mobidb-lite (MOBIDB_LITE); mobidb-lite (MOBIDB_LITE); mobidb-lite (MOBIDB_LITE); IPR022812 (PANTHER); PTHR11566:SF195 (PANTHER); IPR019762 (PROSITE_PATTERNS); IPR020850 (PROSITE_PROFILES); IPR030381 (PROSITE_PROFILES); IPR001401 (CDD); IPR0…
	gene_10034.t1	-11.2856	0.0374085	major facilitator superfamily transporter	P:GO:0055085; F:GO:0022857; C:GO:0016021	P:transmembrane transport; F:transmembrane transporter activity; C:integral component of membrane	P:transmembrane transport; F:transmembrane transporter activity	Translocases	EC:7	IPR011701 (PFAM); G3DSA:1.20.1250.20 (GENE3D); G3DSA:1.20.1250.20 (GENE3D); mobidb-lite (MOBIDB_LITE); PTHR43791:SF19 (PANTHER); PTHR43791 (PANTHER); IPR020846 (PROSITE_PROFILES); IPR036259 (SUPERFAMILY)
	gene_12332.t1	-11.2862	0.0328727	putative adenylyl cyclase-associated protein	P:GO:0000902; P:GO:0007015; F:GO:0003779	P:cell morphogenesis; P:actin filament organization; F:actin binding	P:cell morphogenesis; P:cytoskeleton organization; P:actin filament organization; F:actin binding			IPR016098 (G3DSA:2.160.20.GENE3D); IPR013992 (PFAM); IPR013912 (PFAM); IPR036222 (G3DSA:1.25.40.GENE3D); mobidb-lite (MOBIDB_LITE); mobidb-lite (MOBIDB_LITE); mobidb-lite (MOBIDB_LITE); mobidb-lite (MOBIDB_LITE); mobidb-lite (MOBIDB_LITE); mobidb-lite (MOBIDB_LITE); IPR001837 (PANTHER); IPR028419 (PTHR10652:PANTHER); IPR018106 (PROSITE_PATTERNS); IPR017901 (PROSITE_PROFILES); IPR036223 (SUPERFAMI…
	gene_02891.t1	-11.2926	0.0336723	Anthranilate synthase component 1	P:GO:0000162; F:GO:0004049	P:tryptophan biosynthetic process; F:anthranilate synthase activity	P:tryptophan biosynthetic process; P:biosynthetic process; F:anthranilate synthase activity	Carbon-carbon lyases; Anthranilate synthase; Lyases; Carbon-carbon lyases	EC:4.1; EC:4.1.3.27; EC:4; EC:4.1.3	IPR019999 (PRINTS); IPR006805 (PFAM); IPR005801 (G3DSA:3.60.120.GENE3D); IPR015890 (PFAM); IPR005256 (TIGRFAM); PTHR11236 (PANTHER); PTHR11236:SF9 (PANTHER); IPR005801 (SUPERFAMILY)
	gene_11566.t1	-11.2983	0.0421535	copper-translocating P-type ATPase	P:GO:0030001; P:GO:0098655; F:GO:0005524; F:GO:0019829; F:GO:0046872; C:GO:0016021	P:metal ion transport; P:cation transmembrane transport; F:ATP binding; F:ATPase-coupled cation transmembrane transporter activity; F:metal ion binding; C:integral component of membrane	P:cation transport; F:nucleotide binding; F:ATPase-coupled cation transmembrane transporter activity; F:metal ion binding; C:integral component of membrane	Translocases; Catalysing the translocation of inorganic cations	EC:7; EC:7.2.2	PR00119 (PRINTS); G3DSA:2.70.150.20 (GENE3D); IPR023299 (G3DSA:3.40.1110.GENE3D); IPR001757 (TIGRFAM); TIGR01511 (TIGRFAM); IPR027256 (TIGRFAM); IPR023214 (G3DSA:3.40.50.GENE3D); PF00122 (PFAM); PF00702 (PFAM); IPR006121 (PFAM); G3DSA:3.30.70.100 (GENE3D),SFLDF00027 (SFLD),SFLDG00002 (SFLD); IPR044492 (mobidb-MOBIDB_LITE); mobidb-lite (MOBIDB_LITE); PTHR46594 (PANTHER); PTHR46594:SF4 (PANTHER); I…
	gene_13147.t1	-11.3018	0.0457831	putative wd domain-containing protein			F:protein binding			IPR015943 (G3DSA:2.130.10.GENE3D); IPR019417 (PFAM); mobidb-lite (MOBIDB_LITE); mobidb-lite (MOBIDB_LITE); mobidb-lite (MOBIDB_LITE); mobidb-lite (MOBIDB_LITE); mobidb-lite (MOBIDB_LITE); mobidb-lite (MOBIDB_LITE); mobidb-lite (MOBIDB_LITE); PTHR43991:SF9 (PANTHER); PTHR43991 (PANTHER); IPR036322 (SUPERFAMILY)
	gene_07689.t1	-11.3024	0.0391377	DNA repair helicase RAD25	P:GO:0006289; P:GO:0006367; P:GO:0032508; F:GO:0003677; F:GO:0003678; F:GO:0005524	P:nucleotide-excision repair; P:transcription initiation from RNA polymerase II promoter; P:DNA duplex unwinding; F:DNA binding; F:DNA helicase activity; F:ATP binding	P:nucleotide-excision repair; P:transcription initiation from RNA polymerase II promoter; F:DNA binding; F:DNA helicase activity; F:ATP binding; F:hydrolase activity	Acting on acid anhydrides; DNA helicase; Acting on acid anhydrides; Hydrolases; Nucleoside-triphosphate phosphatase	EC:3.6.1; EC:3.6.4.12; EC:3.6; EC:3; EC:3.6.1.15	PR00851 (PRINTS); G3DSA:3.40.50.300 (GENE3D); IPR001161 (TIGRFAM); G3DSA:3.40.50.300 (GENE3D); IPR032438 (PFAM); IPR006935 (PFAM); IPR032830 (PFAM); mobidb-lite (MOBIDB_LITE); mobidb-lite (MOBIDB_LITE); mobidb-lite (MOBIDB_LITE); mobidb-lite (MOBIDB_LITE); PTHR11274 (PANTHER); PTHR11274:SF0 (PANTHER); IPR014001 (PROSITE_PROFILES); IPR001650 (PROSITE_PROFILES); cd18789 (CDD); cd18029 (CDD); IPR027…
	gene_00636.t1	-11.3104	0.0401719	Putative metallocarboxypeptidase ecm14	P:GO:0006508; F:GO:0004181; F:GO:0008270	P:proteolysis; F:metallocarboxypeptidase activity; F:zinc ion binding	P:proteolysis; F:metallocarboxypeptidase activity; F:zinc ion binding	Acting on peptide bonds (peptidases); Carboxypeptidase B; Carboxypeptidase A; Alanine carboxypeptidase; Gly-Xaa carboxypeptidase; Lysine carboxypeptidase; Glutamate carboxypeptidase; Metallocarboxypeptidase D; Carboxypeptidase E; Glutamate carboxypeptidase II; Acting on peptide bonds (peptidases); Hydrolases; Tubulinyl-Tyr carboxypeptidase	EC:3.4.17; EC:3.4.17.2; EC:3.4.17.1; EC:3.4.17.6; EC:3.4.17.4; EC:3.4.17.3; EC:3.4.17.11; EC:3.4.17.22; EC:3.4.17.10; EC:3.4.17.21; EC:3.4; EC:3; EC:3.4.17.17	IPR000834 (PRINTS); IPR000834 (PFAM); G3DSA:3.40.630.10 (GENE3D); PTHR11705 (PANTHER); PTHR11705:SF91 (PANTHER); IPR000834 (PROSITE_PATTERNS); cd03860 (CDD); SSF53187 (SUPERFAMILY)
	gene_02603.t1	-11.3116	0.0443418	Fructose-2,6-bisphosphatase	P:GO:0006000; P:GO:0006003; P:GO:0006006; P:GO:0016311; P:GO:0046835; F:GO:0003873; F:GO:0004331; F:GO:0005524	P:fructose metabolic process; P:fructose 2,6-bisphosphate metabolic process; P:glucose metabolic process; P:dephosphorylation; P:carbohydrate phosphorylation; F:6-phosphofructo-2-kinase activity; F:fructose-2,6-bisphosphate 2-phosphatase activity; F:ATP binding	P:fructose metabolic process; P:fructose 2,6-bisphosphate metabolic process; F:catalytic activity; F:6-phosphofructo-2-kinase activity; F:ATP binding	Transferring phosphorus-containing groups; Acting on ester bonds; Transferring phosphorus-containing groups; Sugar-phosphatase; Transferases; Fructose-2,6-bisphosphate 2-phosphatase; Hydrolases; 6-phosphofructo-2-kinase; Acting on ester bonds	EC:2.7.1; EC:3.1; EC:2.7; EC:3.1.3.23; EC:2; EC:3.1.3.46; EC:3; EC:2.7.1.105; EC:3.1.3	IPR003094 (PRINTS); PIRSF000709 (PIRSF); IPR013079 (PFAM); IPR029033 (G3DSA:3.40.50.GENE3D); G3DSA:3.40.50.300 (GENE3D); IPR013078 (PFAM); PTHR10606:SF44 (PANTHER); IPR003094 (PANTHER); IPR001345 (PROSITE_PATTERNS); IPR013078 (CDD); IPR027417 (SUPERFAMILY); IPR029033 (SUPERFAMILY)
	gene_14043.t1	-11.3166	0.0459403	hypothetical protein BHYA_0644g00020	C:GO:0016020; C:GO:0016021	C:membrane; C:integral component of membrane	no GO terms			mobidb-lite (MOBIDB_LITE); mobidb-lite (MOBIDB_LITE); mobidb-lite (MOBIDB_LITE); mobidb-lite (MOBIDB_LITE)
	gene_11057.t1	-11.3191	0.0334706	2-methylcitrate synthase	P:GO:0006101; F:GO:0004108	P:citrate metabolic process; F:citrate (Si)-synthase activity	P:citrate metabolic process; F:citrate (Si)-synthase activity; F:transferase activity, transferring acyl groups, acyl groups converted into alkyl on transfer	Citrate (Si)-synthase; Acyltransferases; Acyltransferases; Transferases	EC:2.3.3.1; EC:2.3.3; EC:2.3; EC:2	IPR002020 (PRINTS); IPR002020 (PFAM); IPR016143 (G3DSA:1.10.230.GENE3D); IPR010109 (TIGRFAM); IPR016142 (G3DSA:1.10.580.GENE3D); IPR002020 (PANTHER); PTHR11739:SF15 (PANTHER); IPR019810 (PROSITE_PATTERNS); IPR036969 (SUPERFAMILY)
	gene_09396.t1	-11.3243	0.0371098	Protein SKT5			F:protein binding			IPR006597 (PFAM); IPR011990 (G3DSA:1.25.40.GENE3D); IPR011990 (G3DSA:1.25.40.GENE3D); mobidb-lite (MOBIDB_LITE); mobidb-lite (MOBIDB_LITE); mobidb-lite (MOBIDB_LITE); mobidb-lite (MOBIDB_LITE); mobidb-lite (MOBIDB_LITE); mobidb-lite (MOBIDB_LITE); mobidb-lite (MOBIDB_LITE); mobidb-lite (MOBIDB_LITE); PTHR46430 (PANTHER); PTHR46430:SF1 (PANTHER); SSF81901 (SUPERFAMILY)
	gene_16957.t1	-11.3265	0.0361991	putative g-patch domain-containing protein	F:GO:0003676; C:GO:0005634; C:GO:0005737	F:nucleic acid binding; C:nucleus; C:cytoplasm	F:nucleic acid binding			IPR036867 (G3DSA:3.30.1370.GENE3D); IPR001374 (PFAM); IPR000467 (PFAM); mobidb-lite (MOBIDB_LITE); mobidb-lite (MOBIDB_LITE); mobidb-lite (MOBIDB_LITE); mobidb-lite (MOBIDB_LITE); mobidb-lite (MOBIDB_LITE); mobidb-lite (MOBIDB_LITE); mobidb-lite (MOBIDB_LITE); mobidb-lite (MOBIDB_LITE); PTHR14195:SF2 (PANTHER); PTHR14195 (PANTHER); IPR001374 (PROSITE_PROFILES); IPR000467 (PROSITE_PROFILES); IPR03…
	gene_12494.t1	-11.337	0.0353526	glyoxalase family protein	F:GO:0051213	F:dioxygenase activity	no GO terms	Oxidoreductases	EC:1	IPR029068 (G3DSA:3.10.180.GENE3D); IPR004360 (PFAM); PTHR35006:SF2 (PANTHER); PTHR35006 (PANTHER); IPR037523 (PROSITE_PROFILES); cd07262 (CDD); IPR029068 (SUPERFAMILY)
	gene_06742.t1	-11.3498	0.0281683	4-aminobutyrate aminotransferase	P:GO:0009448; F:GO:0030170; F:GO:0034386	P:gamma-aminobutyric acid metabolic process; F:pyridoxal phosphate binding; F:4-aminobutyrate:2-oxoglutarate transaminase activity	P:gamma-aminobutyric acid metabolic process; F:catalytic activity; F:4-aminobutyrate transaminase activity; F:transaminase activity; F:pyridoxal phosphate binding	Transferring nitrogenous groups; Transferases; Transferring nitrogenous groups; 4-aminobutyrate--2-oxoglutarate transaminase	EC:2.6.1; EC:2; EC:2.6; EC:2.6.1.19	IPR015422 (G3DSA:3.90.1150.GENE3D); IPR004631 (TIGRFAM); IPR015421 (G3DSA:3.40.640.GENE3D); IPR005814 (PFAM); IPR005814 (PIRSF); PTHR43206 (PANTHER); PTHR43206:SF1 (PANTHER); IPR005814 (PROSITE_PATTERNS); IPR005814 (CDD); IPR015424 (SUPERFAMILY)
	gene_07471.t1	-11.3605	0.0398143	Ran-specific GTPase-activating protein 1	P:GO:0046907	P:intracellular transport	P:intracellular transport			IPR011993 (G3DSA:2.30.29.GENE3D); IPR000156 (PFAM); mobidb-lite (MOBIDB_LITE); mobidb-lite (MOBIDB_LITE); mobidb-lite (MOBIDB_LITE); mobidb-lite (MOBIDB_LITE); PTHR23138 (PANTHER); PTHR23138:SF157 (PANTHER); IPR000156 (PROSITE_PROFILES); cd13179 (CDD); SSF50729 (SUPERFAMILY)
	gene_08152.t1	-11.3631	0.0356666	aspartic proteinase	P:GO:0006508; F:GO:0004190; F:GO:0008233; F:GO:0016787	P:proteolysis; F:aspartic-type endopeptidase activity; F:peptidase activity; F:hydrolase activity	P:proteolysis; F:aspartic-type endopeptidase activity			IPR021109 (G3DSA:2.40.70.GENE3D); IPR033121 (PFAM); IPR021109 (G3DSA:2.40.70.GENE3D); mobidb-lite (MOBIDB_LITE); mobidb-lite (MOBIDB_LITE); PTHR47966:SF23 (PANTHER); IPR001461 (PANTHER); IPR033121 (PROSITE_PROFILES); IPR021109 (SUPERFAMILY)
	gene_01657.t1	-11.3704	0.0353526	Inositol polyphosphate 5-phosphatase OCRL-1	P:GO:0046856; P:GO:0090305; F:GO:0004519; F:GO:0004527	P:phosphatidylinositol dephosphorylation; P:nucleic acid phosphodiester bond hydrolysis; F:endonuclease activity; F:exonuclease activity	no GO terms	Acting on ester bonds; Hydrolases	EC:3.1; EC:3	IPR036691 (G3DSA:3.60.10.GENE3D); IPR013783 (G3DSA:2.60.40.GENE3D); IPR036691 (G3DSA:3.60.10.GENE3D); mobidb-lite (MOBIDB_LITE); mobidb-lite (MOBIDB_LITE); mobidb-lite (MOBIDB_LITE); mobidb-lite (MOBIDB_LITE); mobidb-lite (MOBIDB_LITE); mobidb-lite (MOBIDB_LITE); PTHR11200 (PANTHER); PTHR11200:SF185 (PANTHER); IPR036691 (SUPERFAMILY)
	gene_10948.t1	-11.3708	0.0453098	Protein NipSnap-like protein 1			no GO terms			IPR012577 (PFAM); G3DSA:3.30.70.100 (GENE3D); G3DSA:3.30.70.100 (GENE3D); mobidb-lite (MOBIDB_LITE); mobidb-lite (MOBIDB_LITE); mobidb-lite (MOBIDB_LITE); mobidb-lite (MOBIDB_LITE); PTHR21017 (PANTHER); PTHR21017:SF17 (PANTHER); IPR011008 (SUPERFAMILY); IPR011008 (SUPERFAMILY)
	gene_14977.t1	-11.3711	0.0356666	Cutinase transcription factor 1 alpha	F:GO:0005488	F:binding	P:transcription, DNA-templated; P:regulation of transcription, DNA-templated; F:DNA-binding transcription factor activity, RNA polymerase II-specific; F:DNA binding; F:zinc ion binding			IPR036864 (G3DSA:4.10.240.GENE3D); IPR001138 (PFAM); IPR007219 (PFAM); mobidb-lite (MOBIDB_LITE); mobidb-lite (MOBIDB_LITE); mobidb-lite (MOBIDB_LITE); mobidb-lite (MOBIDB_LITE); mobidb-lite (MOBIDB_LITE); mobidb-lite (MOBIDB_LITE); PTHR47171:SF1 (PANTHER); PTHR47171 (PANTHER); IPR001138 (PROSITE_PROFILES); IPR001138 (CDD); cd12148 (CDD); IPR036864 (SUPERFAMILY)
	gene_02652.t1	-11.3738	0.0356666	Mitochondrial escape protein 2	P:GO:0000002; F:GO:0003723; C:GO:0031305	P:mitochondrial genome maintenance; F:RNA binding; C:integral component of mitochondrial inner membrane	P:mitochondrial genome maintenance; F:nucleic acid binding; C:integral component of mitochondrial inner membrane			IPR018850 (PFAM); G3DSA:3.40.50.300 (GENE3D); PTHR32198:SF2 (PANTHER); IPR039627 (PANTHER); IPR000504 (PROSITE_PROFILES); IPR035979 (SUPERFAMILY); IPR027417 (SUPERFAMILY)
	gene_00784.t1	-11.3749	0.0478919	Homeobox-leucine zipper protein HDG11	F:GO:0003677; C:GO:0005634	F:DNA binding; C:nucleus	F:DNA binding			G3DSA:1.10.10.60 (GENE3D); IPR001356 (PFAM); mobidb-lite (MOBIDB_LITE); mobidb-lite (MOBIDB_LITE); mobidb-lite (MOBIDB_LITE); mobidb-lite (MOBIDB_LITE); mobidb-lite (MOBIDB_LITE); mobidb-lite (MOBIDB_LITE); mobidb-lite (MOBIDB_LITE); mobidb-lite (MOBIDB_LITE); mobidb-lite (MOBIDB_LITE); mobidb-lite (MOBIDB_LITE); mobidb-lite (MOBIDB_LITE); PTHR24208:SF128 (PANTHER); PTHR24208 (PANTHER); IPR001356…
	gene_06657.t1	-11.3822	0.0477334	Meiotically up-regulated gene 80 protein	P:GO:0000079; F:GO:0019901	P:regulation of cyclin-dependent protein serine/threonine kinase activity; F:protein kinase binding	P:regulation of cyclin-dependent protein serine/threonine kinase activity; F:protein kinase binding			G3DSA:1.10.472.10 (GENE3D); IPR013922 (PFAM); mobidb-lite (MOBIDB_LITE); mobidb-lite (MOBIDB_LITE); mobidb-lite (MOBIDB_LITE); mobidb-lite (MOBIDB_LITE); mobidb-lite (MOBIDB_LITE); mobidb-lite (MOBIDB_LITE); mobidb-lite (MOBIDB_LITE); mobidb-lite (MOBIDB_LITE); mobidb-lite (MOBIDB_LITE); PTHR15615:SF108 (PANTHER); PTHR15615 (PANTHER); IPR036915 (SUPERFAMILY)
	gene_15014.t1	-11.3837	0.0369038	putative peroxisomal dehydratase protein	F:GO:0046872; C:GO:0005874	F:metal ion binding; C:microtubule	no GO terms			IPR002539 (PFAM); G3DSA:3.10.129.10 (GENE3D); G3DSA:3.10.129.10 (GENE3D); PTHR13078:SF57 (PANTHER); PTHR13078 (PANTHER); cd03448 (CDD); IPR029069 (SUPERFAMILY); IPR029069 (SUPERFAMILY)
	gene_07730.t1	-11.3888	0.0398143	E3 ubiquitin-protein ligase CHFR	P:GO:0016567; F:GO:0016740; F:GO:0046872	P:protein ubiquitination; F:transferase activity; F:metal ion binding	F:protein binding	Transferases	EC:2	IPR013083 (G3DSA:3.30.40.GENE3D); G3DSA:2.30.30.40 (GENE3D); IPR027370 (PFAM); IPR043145 (G3DSA:3.30.60.GENE3D); mobidb-lite (MOBIDB_LITE); mobidb-lite (MOBIDB_LITE); mobidb-lite (MOBIDB_LITE); mobidb-lite (MOBIDB_LITE); mobidb-lite (MOBIDB_LITE); mobidb-lite (MOBIDB_LITE); mobidb-lite (MOBIDB_LITE); mobidb-lite (MOBIDB_LITE); mobidb-lite (MOBIDB_LITE); mobidb-lite (MOBIDB_LITE); mobidb-lite (MOB…
	gene_17641.t1	-11.3941	0.0336723	Glucose-6-phosphate 1-epimerase	P:GO:0005975; F:GO:0030246; F:GO:0047938	P:carbohydrate metabolic process; F:carbohydrate binding; F:glucose-6-phosphate 1-epimerase activity	P:carbohydrate metabolic process; F:catalytic activity; F:isomerase activity; F:carbohydrate binding	Racemases and epimerases; Glucose-6-phosphate 1-epimerase; Isomerases; Racemases and epimerases	EC:5.1; EC:5.1.3.15; EC:5; EC:5.1.3	IPR025532 (PIRSF); IPR008183 (PFAM); IPR014718 (G3DSA:2.70.98.GENE3D); mobidb-lite (MOBIDB_LITE); PTHR11122 (PANTHER); PTHR11122:SF13 (PANTHER); IPR025532 (CDD); IPR011013 (SUPERFAMILY)
	gene_04510.t1	-11.395	0.0353526	putative WD repeat-containing protein			F:protein binding			IPR020472 (PRINTS); IPR001680 (PFAM); IPR015943 (G3DSA:2.130.10.GENE3D); IPR015943 (G3DSA:2.130.10.GENE3D); PTHR19856 (PANTHER); PTHR19856:SF0 (PANTHER); IPR019775 (PROSITE_PATTERNS); IPR001680 (PROSITE_PROFILES); IPR001680 (PROSITE_PROFILES); IPR001680 (PROSITE_PROFILES); IPR017986 (PROSITE_PROFILES); IPR001680 (PROSITE_PROFILES); IPR001680 (PROSITE_PROFILES); IPR001680 (PROSITE_PROFILES); SSF63…
	gene_01831.t1	-11.3959	0.0344902	BAR domain-containing protein	C:GO:0005737	C:cytoplasm	F:protein binding; C:cytoplasm			IPR027267 (G3DSA:1.20.1270.GENE3D); IPR004148 (PFAM); mobidb-lite (MOBIDB_LITE); mobidb-lite (MOBIDB_LITE); mobidb-lite (MOBIDB_LITE); mobidb-lite (MOBIDB_LITE); mobidb-lite (MOBIDB_LITE); PTHR14167 (PANTHER); PTHR14167:SF88 (PANTHER); IPR004148 (PROSITE_PROFILES); cd07593 (CDD); IPR027267 (SUPERFAMILY)
	gene_02679.t1	-11.4047	0.0439483	chitin synthase export chaperone	C:GO:0016021	C:integral component of membrane	no GO terms			IPR022057 (PFAM); IPR022057 (PANTHER); PTHR35329:SF1 (PANTHER)
	gene_07469.t1	-11.4103	0.048744	putative specific rna polymerase ii transcription factor protein	P:GO:0006357; F:GO:0000981; F:GO:0008270; C:GO:0005634	P:regulation of transcription by RNA polymerase II; F:DNA-binding transcription factor activity, RNA polymerase II-specific; F:zinc ion binding; C:nucleus	P:regulation of transcription, DNA-templated; F:DNA-binding transcription factor activity, RNA polymerase II-specific; F:zinc ion binding			IPR001138 (PFAM); IPR036864 (G3DSA:4.10.240.GENE3D); mobidb-lite (MOBIDB_LITE); mobidb-lite (MOBIDB_LITE); mobidb-lite (MOBIDB_LITE); mobidb-lite (MOBIDB_LITE); mobidb-lite (MOBIDB_LITE); mobidb-lite (MOBIDB_LITE); mobidb-lite (MOBIDB_LITE); mobidb-lite (MOBIDB_LITE); mobidb-lite (MOBIDB_LITE); mobidb-lite (MOBIDB_LITE); mobidb-lite (MOBIDB_LITE); PTHR31644 (PANTHER); PTHR31644:SF2 (PANTHER); IPR…
	gene_06504.t1	-11.4146	0.0399289	Ribosome-interacting GTPase 1	F:GO:0005525; F:GO:0016787	F:GTP binding; F:hydrolase activity	F:GTP binding	Hydrolases	EC:3	IPR006073 (PRINTS); IPR004095 (PFAM); IPR006073 (PFAM); IPR031662 (PFAM); IPR005225 (TIGRFAM); IPR012675 (G3DSA:3.10.20.GENE3D); PTHR43127:SF1 (PANTHER); PTHR43127 (PANTHER); IPR006074 (PROSITE_PATTERNS); IPR031167 (PROSITE_PROFILES); IPR004095 (PROSITE_PROFILES); cd17230 (CDD); cd01896 (CDD); IPR027417 (SUPERFAMILY); IPR012676 (SUPERFAMILY)
	gene_12400.t1	-11.416	0.035357	Protein sym1	C:GO:0016021	C:integral component of membrane	C:integral component of membrane			IPR007248 (PFAM); PTHR11266:SF50 (PANTHER); IPR007248 (PANTHER)
	gene_12526.t1	-11.4188	0.0336723	MFS transporter	P:GO:0055085; F:GO:0022857; C:GO:0016020; C:GO:0016021	P:transmembrane transport; F:transmembrane transporter activity; C:membrane; C:integral component of membrane	P:transmembrane transport; F:transmembrane transporter activity			IPR011701 (PFAM); PTHR23504 (PANTHER); PTHR23504:SF2 (PANTHER); IPR036259 (SUPERFAMILY)
	gene_06870.t1	-11.4259	0.0361991	hypothetical protein DHEL01_v201125	F:GO:0046872	F:metal ion binding	no GO terms			IPR013083 (G3DSA:3.30.40.GENE3D); IPR001841 (PFAM); IPR019787 (PFAM); IPR013083 (G3DSA:3.30.40.GENE3D); mobidb-lite (MOBIDB_LITE); mobidb-lite (MOBIDB_LITE); mobidb-lite (MOBIDB_LITE); mobidb-lite (MOBIDB_LITE); mobidb-lite (MOBIDB_LITE); mobidb-lite (MOBIDB_LITE); mobidb-lite (MOBIDB_LITE); mobidb-lite (MOBIDB_LITE); mobidb-lite (MOBIDB_LITE); PTHR12618 (PANTHER); IPR019786 (PROSITE_PATTERNS); I…
	gene_12915.t1	-11.4266	0.0405564	putative bud site selection protein 7 protein			F:protein binding			IPR015374 (PFAM); mobidb-lite (MOBIDB_LITE); mobidb-lite (MOBIDB_LITE); IPR015374 (PANTHER); PTHR31975:SF1 (PANTHER); IPR011990 (SUPERFAMILY)
	gene_08788.t1	-11.43	0.0334292	complex I intermediate-associated protein 30	P:GO:0032981	P:mitochondrial respiratory chain complex I assembly	no GO terms			G3DSA:2.60.120.430 (GENE3D); IPR013857 (PFAM); mobidb-lite (MOBIDB_LITE); mobidb-lite (MOBIDB_LITE); PTHR13194:SF19 (PANTHER); IPR039131 (PANTHER); IPR008979 (SUPERFAMILY)
	gene_04159.t1	-11.4333	0.0353526	ferric reductase-like transmembrane component	P:GO:0006811; P:GO:0055114; F:GO:0016491; C:GO:0016020; C:GO:0016021	P:ion transport; P:obsolete oxidation-reduction process; F:oxidoreductase activity; C:membrane; C:integral component of membrane	P:obsolete oxidation-reduction process; F:oxidoreductase activity			IPR039261 (G3DSA:3.40.50.GENE3D); IPR013130 (PFAM); mobidb-lite (MOBIDB_LITE); PTHR32361 (PANTHER); PTHR32361:SF9 (PANTHER); IPR017927 (PROSITE_PROFILES); cd06186 (CDD); IPR039261 (SUPERFAMILY)
	gene_00440.t1	-11.441	0.0356211	ubiquitin interaction domain-containing protein			no GO terms			mobidb-lite (MOBIDB_LITE); mobidb-lite (MOBIDB_LITE); mobidb-lite (MOBIDB_LITE); mobidb-lite (MOBIDB_LITE); mobidb-lite (MOBIDB_LITE); PTHR39597 (PANTHER)
	gene_17880.t1	-11.4506	0.0354499	hypothetical protein DHEL01_v206665	C:GO:0016021	C:integral component of membrane	no GO terms			IPR018830 (PFAM); mobidb-lite (MOBIDB_LITE); mobidb-lite (MOBIDB_LITE); mobidb-lite (MOBIDB_LITE); mobidb-lite (MOBIDB_LITE)
	gene_07416.t1	-11.4514	0.0334706	Palmitoyltransferase akr1	P:GO:0018345; F:GO:0019706; C:GO:0000139; C:GO:0016021; C:GO:0031901	P:protein palmitoylation; F:protein-cysteine S-palmitoyltransferase activity; C:Golgi membrane; C:integral component of membrane; C:early endosome membrane	F:protein binding; F:palmitoyltransferase activity	Acyltransferases; Transferases; Protein S-acyltransferase; Acyltransferases	EC:2.3; EC:2; EC:2.3.1.225; EC:2.3.1	IPR036770 (G3DSA:1.25.40.GENE3D); IPR020683 (PFAM); IPR001594 (PFAM); mobidb-lite (MOBIDB_LITE); mobidb-lite (MOBIDB_LITE); mobidb-lite (MOBIDB_LITE); PTHR24161:SF17 (PANTHER); PTHR24161 (PANTHER); IPR002110 (PROSITE_PROFILES); IPR002110 (PROSITE_PROFILES); IPR002110 (PROSITE_PROFILES); PS50216 (PROSITE_PROFILES); IPR020683 (PROSITE_PROFILES); IPR002110 (PROSITE_PROFILES); IPR002110 (PROSITE_PROF…
	gene_05046.t1	-11.4553	0.0353526	Poly(A)+ RNA export protein	P:GO:0016973; C:GO:0005643; C:GO:0005829; C:GO:0034399	P:poly(A)+ mRNA export from nucleus; C:nuclear pore; C:cytosol; C:nuclear periphery	P:mRNA export from nucleus; F:protein binding			IPR020472 (PRINTS); IPR001680 (PFAM); IPR015943 (G3DSA:2.130.10.GENE3D); mobidb-lite (MOBIDB_LITE); PTHR10971 (PANTHER); IPR037631 (PTHR10971:PANTHER); IPR017986 (PROSITE_PROFILES); IPR001680 (PROSITE_PROFILES); IPR001680 (PROSITE_PROFILES); IPR036322 (SUPERFAMILY)
	gene_02726.t1	-11.4609	0.0369038	ankyrin repeat protein nuc-2	P:GO:0006508; P:GO:0006629; P:GO:0045736; F:GO:0004190; F:GO:0004861; F:GO:0008081; C:GO:0005634	P:proteolysis; P:lipid metabolic process; P:negative regulation of cyclin-dependent protein serine/threonine kinase activity; F:aspartic-type endopeptidase activity; F:cyclin-dependent protein serine/threonine kinase inhibitor activity; F:phosphoric diester hydrolase activity; C:nucleus	P:lipid metabolic process; F:protein binding; F:phosphoric diester hydrolase activity	Transferring phosphorus-containing groups; Acting on peptide bonds (peptidases); Pepsin A; Acting on peptide bonds (peptidases); Scytalidopepsin B; Prepilin peptidase; Penicillopepsin; Saccharopepsin; Signal peptidase II; Chymosin; Barrierpepsin; Cathepsin D; Cathepsin E; Acting on ester bonds; Renin; Acting on ester bonds; Acting on peptide bonds (peptidases); Hydrolases	EC:2.7.1; EC:3.4.99; EC:3.4.23.1; EC:3.4.23; EC:3.4.23.32; EC:3.4.23.43; EC:3.4.23.20; EC:3.4.23.25; EC:3.4.23.36; EC:3.4.23.4; EC:3.4.23.35; EC:3.4.23.5; EC:3.4.23.34; EC:3.1.4; EC:3.4.23.15; EC:3.1; EC:3.4; EC:3	IPR004331 (PFAM); IPR020683 (PFAM); IPR017946 (G3DSA:3.20.20.GENE3D); IPR030395 (PFAM); IPR036770 (G3DSA:1.25.40.GENE3D); PF13637 (PFAM); mobidb-lite (MOBIDB_LITE); mobidb-lite (MOBIDB_LITE); PTHR22958:SF23 (PANTHER); PTHR22958 (PANTHER); IPR002110 (PROSITE_PROFILES); IPR004331 (PROSITE_PROFILES); IPR002110 (PROSITE_PROFILES); IPR030395 (PROSITE_PROFILES); IPR002110 (PROSITE_PROFILES); IPR002110 …
	gene_09410.t1	-11.4615	0.0414384	exocyst complex component Sec10	P:GO:0006887; C:GO:0000145	P:exocytosis; C:exocyst	P:exocytosis; C:exocyst; C:cytoplasm			IPR009976 (PFAM); mobidb-lite (MOBIDB_LITE); IPR009976 (PANTHER); IPR033960 (PTHR12100:PANTHER)
	gene_05884.t1	-11.4736	0.035357	GAT domain-containing protein	P:GO:0006886	P:intracellular protein transport	P:intracellular protein transport			IPR038425 (G3DSA:1.20.58.GENE3D); IPR004152 (PFAM); IPR008942 (G3DSA:1.25.40.GENE3D); mobidb-lite (MOBIDB_LITE); mobidb-lite (MOBIDB_LITE); mobidb-lite (MOBIDB_LITE); mobidb-lite (MOBIDB_LITE); mobidb-lite (MOBIDB_LITE); mobidb-lite (MOBIDB_LITE); mobidb-lite (MOBIDB_LITE); mobidb-lite (MOBIDB_LITE); mobidb-lite (MOBIDB_LITE); PTHR47789 (PANTHER); IPR004152 (PROSITE_PROFILES); IPR002014 (PROSITE_…
	gene_06770.t1	-11.4768	0.0371098	transmembrane GTPase fzo1	F:GO:0003924; F:GO:0005525; C:GO:0016021	F:GTPase activity; F:GTP binding; C:integral component of membrane	F:GTPase activity; F:GTP binding	Acting on acid anhydrides; Acting on acid anhydrides; Hydrolases; Nucleoside-triphosphate phosphatase	EC:3.6.1; EC:3.6; EC:3; EC:3.6.1.15	IPR022812 (PFAM); G3DSA:3.40.50.300 (GENE3D); mobidb-lite (MOBIDB_LITE); mobidb-lite (MOBIDB_LITE); mobidb-lite (MOBIDB_LITE); mobidb-lite (MOBIDB_LITE); mobidb-lite (MOBIDB_LITE); mobidb-lite (MOBIDB_LITE); IPR027094 (PANTHER); PTHR10465:SF0 (PANTHER); IPR030381 (PROSITE_PROFILES); IPR027417 (SUPERFAMILY)
	gene_14769.t1	-11.482	0.0398143	hypothetical protein DHEL01_v208531			no GO terms			mobidb-lite (MOBIDB_LITE); mobidb-lite (MOBIDB_LITE); mobidb-lite (MOBIDB_LITE); mobidb-lite (MOBIDB_LITE); mobidb-lite (MOBIDB_LITE); mobidb-lite (MOBIDB_LITE); mobidb-lite (MOBIDB_LITE); mobidb-lite (MOBIDB_LITE); mobidb-lite (MOBIDB_LITE); mobidb-lite (MOBIDB_LITE); mobidb-lite (MOBIDB_LITE); mobidb-lite (MOBIDB_LITE)
	gene_01509.t1	-11.4829	0.0380001	SNF2 family N-terminal domain-domain-containing protein	F:GO:0003677; F:GO:0004386; F:GO:0005524; C:GO:0005634	F:DNA binding; F:helicase activity; F:ATP binding; C:nucleus	F:ATP binding; F:nucleosome-dependent ATPase activity	Acting on acid anhydrides; Acting on acid anhydrides; Hydrolases; Nucleoside-triphosphate phosphatase	EC:3.6.1; EC:3.6; EC:3; EC:3.6.1.15	IPR000330 (PFAM); IPR013083 (G3DSA:3.30.40.GENE3D); IPR038718 (G3DSA:3.40.50.GENE3D); G3DSA:3.40.50.300 (GENE3D); PF13920 (PFAM); mobidb-lite (MOBIDB_LITE); mobidb-lite (MOBIDB_LITE); mobidb-lite (MOBIDB_LITE); PTHR45865 (PANTHER); IPR017907 (PROSITE_PATTERNS); IPR001650 (PROSITE_PROFILES); IPR001841 (PROSITE_PROFILES); IPR014001 (PROSITE_PROFILES); cd18793 (CDD); cd18070 (CDD); cd16449 (CDD); SS…
	gene_14907.t1	-11.4887	0.0474922	putative serine/threonine-protein kinase fhkC	P:GO:0006468; F:GO:0004672; F:GO:0005524	P:protein phosphorylation; F:protein kinase activity; F:ATP binding	P:protein phosphorylation; F:protein kinase activity; F:protein binding; F:ATP binding	Transferring phosphorus-containing groups; Transferring phosphorus-containing groups; Transferases	EC:2.7.1; EC:2.7; EC:2	IPR000719 (PFAM); IPR000253 (PFAM); G3DSA:1.10.510.10 (GENE3D); G3DSA:2.60.200.20 (GENE3D); mobidb-lite (MOBIDB_LITE); mobidb-lite (MOBIDB_LITE); mobidb-lite (MOBIDB_LITE); mobidb-lite (MOBIDB_LITE); mobidb-lite (MOBIDB_LITE); mobidb-lite (MOBIDB_LITE); mobidb-lite (MOBIDB_LITE); PTHR44167 (PANTHER); IPR008271 (PROSITE_PATTERNS); IPR017441 (PROSITE_PATTERNS); IPR000719 (PROSITE_PROFILES); IPR0002…
	gene_05985.t1	-11.4927	0.0334706	putative ATP-dependent RNA helicase	P:GO:0006401; F:GO:0003723; F:GO:0003724; F:GO:0005524	P:RNA catabolic process; F:RNA binding; F:RNA helicase activity; F:ATP binding	P:RNA catabolic process; F:nucleic acid binding; F:RNA binding; F:RNA helicase activity; F:ATP binding	Acting on acid anhydrides; RNA helicase; Acting on acid anhydrides; Hydrolases; Nucleoside-triphosphate phosphatase	EC:3.6.1; EC:3.6.4.13; EC:3.6; EC:3; EC:3.6.1.15	G3DSA:2.40.30.300 (GENE3D); IPR011545 (PFAM); IPR001650 (PFAM); IPR012961 (PFAM); IPR016438 (PIRSF); G3DSA:3.40.50.300 (GENE3D); IPR040801 (PFAM); G3DSA:1.20.1500.20 (GENE3D); IPR025696 (PFAM); G3DSA:1.10.3380.30 (GENE3D); mobidb-lite (MOBIDB_LITE); mobidb-lite (MOBIDB_LITE); mobidb-lite (MOBIDB_LITE); mobidb-lite (MOBIDB_LITE); mobidb-lite (MOBIDB_LITE); mobidb-lite (MOBIDB_LITE); PTHR12131 (PAN…
	gene_09705.t1	-11.4954	0.035357	Cohesin subunit rad21	P:GO:0007062; C:GO:0005634; C:GO:0008278	P:sister chromatid cohesion; C:nucleus; C:cohesin complex	P:sister chromatid cohesion; F:protein binding; C:cohesin complex			IPR023093 (G3DSA:1.10.10.GENE3D); IPR006910 (PFAM); IPR006909 (PFAM); mobidb-lite (MOBIDB_LITE); mobidb-lite (MOBIDB_LITE); IPR039781 (PANTHER); PTHR12585:SF29 (PANTHER); PTHR12585:SF29 (PANTHER); IPR039781 (PANTHER); IPR036390 (SUPERFAMILY)
	gene_16775.t1	-11.5067	0.0352713	DUF563 domain-containing protein	F:GO:0016757; C:GO:0016021	F:transferase activity, transferring glycosyl groups; C:integral component of membrane	F:transferase activity, transferring glycosyl groups	Glycosyltransferases; Transferases	EC:2.4; EC:2	IPR007657 (PFAM); mobidb-lite (MOBIDB_LITE); mobidb-lite (MOBIDB_LITE); mobidb-lite (MOBIDB_LITE); IPR007657 (PANTHER)
	gene_12896.t1	-11.5089	0.0353526	stress response protein nst1	C:GO:0005737	C:cytoplasm	no GO terms			IPR025279 (PFAM); mobidb-lite (MOBIDB_LITE); mobidb-lite (MOBIDB_LITE); mobidb-lite (MOBIDB_LITE); mobidb-lite (MOBIDB_LITE); mobidb-lite (MOBIDB_LITE); mobidb-lite (MOBIDB_LITE); mobidb-lite (MOBIDB_LITE); mobidb-lite (MOBIDB_LITE); mobidb-lite (MOBIDB_LITE); mobidb-lite (MOBIDB_LITE); mobidb-lite (MOBIDB_LITE); mobidb-lite (MOBIDB_LITE); mobidb-lite (MOBIDB_LITE); PTHR31780 (PANTHER); PTHR31780…
	gene_00303.t1	-11.5166	0.0439483	putative c6 zinc finger protein	P:GO:0006357; F:GO:0000981; F:GO:0003677; F:GO:0008270; C:GO:0005634	P:regulation of transcription by RNA polymerase II; F:DNA-binding transcription factor activity, RNA polymerase II-specific; F:DNA binding; F:zinc ion binding; C:nucleus	P:transcription, DNA-templated; P:regulation of transcription, DNA-templated; F:DNA-binding transcription factor activity, RNA polymerase II-specific; F:DNA binding; F:zinc ion binding			IPR007219 (PFAM); IPR001138 (PFAM); IPR036864 (G3DSA:4.10.240.GENE3D); mobidb-lite (MOBIDB_LITE); mobidb-lite (MOBIDB_LITE); mobidb-lite (MOBIDB_LITE); PTHR31668:SF20 (PANTHER); PTHR31668 (PANTHER); IPR001138 (PROSITE_PATTERNS); IPR001138 (PROSITE_PROFILES); cd12148 (CDD); IPR001138 (CDD); IPR036864 (SUPERFAMILY)
	gene_09432.t1	-11.5206	0.0481799	proteasome component C5	P:GO:0010499; P:GO:0043161; F:GO:0004298; C:GO:0005634; C:GO:0005737; C:GO:0019774	P:proteasomal ubiquitin-independent protein catabolic process; P:proteasome-mediated ubiquitin-dependent protein catabolic process; F:threonine-type endopeptidase activity; C:nucleus; C:cytoplasm; C:proteasome core complex, beta-subunit complex	P:proteolysis involved in cellular protein catabolic process; F:threonine-type endopeptidase activity; C:proteasome core complex	Acting on peptide bonds (peptidases); Acting on peptide bonds (peptidases); Acting on peptide bonds (peptidases); Hydrolases	EC:3.4.99; EC:3.4; EC:3.4.25; EC:3	IPR001353 (PFAM); IPR029055 (G3DSA:3.60.20.GENE3D); mobidb-lite (MOBIDB_LITE); PTHR11599 (PANTHER); IPR035202 (PTHR11599:PANTHER); IPR023333 (PROSITE_PROFILES); cd03757 (CDD); IPR029055 (SUPERFAMILY)
	gene_14511.t1	-11.5215	0.0328865	Vacuolar protein sorting-associated protein 4	F:GO:0005524; F:GO:0016887; C:GO:0016020	F:ATP binding; F:ATPase activity; C:membrane	F:ATP binding; F:ATPase activity	Acting on acid anhydrides; Acting on acid anhydrides; Hydrolases; Nucleoside-triphosphate phosphatase	EC:3.6.1; EC:3.6; EC:3; EC:3.6.1.15	IPR003959 (PFAM); G3DSA:3.40.50.300 (GENE3D); G3DSA:1.20.58.280 (GENE3D); IPR015415 (PFAM); G3DSA:1.10.8.60 (GENE3D); IPR007330 (PFAM); mobidb-lite (MOBIDB_LITE); mobidb-lite (MOBIDB_LITE); PTHR23074:SF83 (PANTHER); PTHR23074 (PANTHER); IPR003960 (PROSITE_PATTERNS); cd00009 (CDD); cd02678 (CDD); IPR027417 (SUPERFAMILY); IPR036181 (SUPERFAMILY)
	gene_16881.t1	-11.5227	0.0381014	Microtubule associated protein	C:GO:0005737; C:GO:0005815	C:cytoplasm; C:microtubule organizing center	C:microtubule organizing center			IPR019528 (PFAM); IPR012943 (PFAM); mobidb-lite (MOBIDB_LITE); mobidb-lite (MOBIDB_LITE); mobidb-lite (MOBIDB_LITE); mobidb-lite (MOBIDB_LITE); mobidb-lite (MOBIDB_LITE); mobidb-lite (MOBIDB_LITE); mobidb-lite (MOBIDB_LITE); PTHR34491 (PANTHER); PTHR34491:SF8 (PANTHER); SSF57997 (SUPERFAMILY)
	gene_11336.t1	-11.5252	0.0481799	Serine/threonine-protein kinase oca2	P:GO:0000122; P:GO:0006468; P:GO:0006808; F:GO:0004674; F:GO:0005524	P:negative regulation of transcription by RNA polymerase II; P:protein phosphorylation; P:regulation of nitrogen utilization; F:protein serine/threonine kinase activity; F:ATP binding	P:protein phosphorylation; F:protein kinase activity; F:ATP binding	Transferring phosphorus-containing groups; Transferring phosphorus-containing groups; Transferring phosphorus-containing groups; Transferases	EC:2.7.1; EC:2.7.11; EC:2.7; EC:2	G3DSA:1.10.510.10 (GENE3D); IPR000719 (PFAM); mobidb-lite (MOBIDB_LITE); mobidb-lite (MOBIDB_LITE); mobidb-lite (MOBIDB_LITE); mobidb-lite (MOBIDB_LITE); mobidb-lite (MOBIDB_LITE); mobidb-lite (MOBIDB_LITE); mobidb-lite (MOBIDB_LITE); mobidb-lite (MOBIDB_LITE); mobidb-lite (MOBIDB_LITE); mobidb-lite (MOBIDB_LITE); mobidb-lite (MOBIDB_LITE); mobidb-lite (MOBIDB_LITE); PTHR24343 (PANTHER); PTHR2434…
	gene_11180.t1	-11.5402	0.0371732	hypothetical protein UCDDA912_g03824	C:GO:0016021	C:integral component of membrane	no GO terms			mobidb-lite (MOBIDB_LITE); mobidb-lite (MOBIDB_LITE); mobidb-lite (MOBIDB_LITE); PTHR40622 (PANTHER); IPR013087 (PROSITE_PATTERNS)
	gene_12322.t1	-11.5459	0.0325265	Ubiquitin-conjugating enzyme E2 2	F:GO:0005524; F:GO:0016740	F:ATP binding; F:transferase activity	no GO terms	Transferases	EC:2	IPR016135 (G3DSA:3.10.110.GENE3D); IPR000608 (PFAM); PTHR24067 (PANTHER); PTHR24067:SF260 (PANTHER); IPR023313 (PROSITE_PATTERNS); IPR000608 (PROSITE_PROFILES); IPR000608 (CDD); IPR016135 (SUPERFAMILY)
	gene_02835.t1	-11.5463	0.0485866	5'-3' exoribonuclease 2	P:GO:0000448; P:GO:0006397; P:GO:0030846; P:GO:0030847; P:GO:0034244; P:GO:0034428; P:GO:0043144; P:GO:0051984; P:GO:0071028; P:GO:0071035; P:GO:0090503; P:GO:1901408; F:GO:0004534; F:GO:0008270; F:GO:0019843; C:GO:0005634	P:cleavage in ITS2 between 5.8S rRNA and LSU-rRNA of tricistronic rRNA transcript (SSU-rRNA, 5.8S rRNA, LSU-rRNA); P:mRNA processing; P:termination of RNA polymerase II transcription, poly(A)-coupled; P:termination of RNA polymerase II transcription, exosome-dependent; P:negative regulation of transcription elongation from RNA polymerase II promoter; P:nuclear-transcribed mRNA catabolic process, …	P:nucleobase-containing compound metabolic process; F:nucleic acid binding; F:exonuclease activity; F:5'-3' exoribonuclease activity; F:zinc ion binding; C:nucleus	Acting on ester bonds; Acting on ester bonds; Hydrolases; Acting on ester bonds	EC:3.1; EC:3.1.13; EC:3; EC:3.1.15	G3DSA:3.40.50.12390 (GENE3D); IPR004859 (PFAM); IPR017151 (PIRSF); G3DSA:3.30.110.100 (GENE3D); IPR041412 (PFAM); mobidb-lite (MOBIDB_LITE); mobidb-lite (MOBIDB_LITE); mobidb-lite (MOBIDB_LITE); mobidb-lite (MOBIDB_LITE); mobidb-lite (MOBIDB_LITE); mobidb-lite (MOBIDB_LITE); IPR027073 (PANTHER); PTHR12341:SF41 (PANTHER); IPR001878 (PROSITE_PROFILES); cd18673 (CDD)
	gene_17415.t1	-11.5512	0.03175	methyltransferase domain-containing protein	P:GO:0032259; F:GO:0008168	P:methylation; F:methyltransferase activity	F:methyltransferase activity	Transferring one-carbon groups; Transferases; Transferring one-carbon groups	EC:2.1; EC:2; EC:2.1.1	IPR013216 (PFAM); G3DSA:3.40.50.150 (GENE3D); PTHR43591 (PANTHER); PTHR43591:SF68 (PANTHER); cd02440 (CDD); IPR029063 (SUPERFAMILY)
	gene_05498.t1	-11.5528	0.0336723	Phospholipase D1	P:GO:0006654; P:GO:0016042; P:GO:0048017; F:GO:0004630; F:GO:0070290	P:phosphatidic acid biosynthetic process; P:lipid catabolic process; P:inositol lipid-mediated signaling; F:phospholipase D activity; F:N-acylphosphatidylethanolamine-specific phospholipase D activity	P:phosphatidic acid biosynthetic process; P:inositol lipid-mediated signaling; F:catalytic activity; F:phospholipase D activity	Acting on ester bonds; Acting on ester bonds; Hydrolases; Phospholipase D; Acting on ester bonds	EC:3.1.4; EC:3.1; EC:3; EC:3.1.4.4; EC:3.1.1	IPR001736 (PFAM); IPR016555 (PIRSF); G3DSA:3.30.870.10 (GENE3D); mobidb-lite (MOBIDB_LITE); mobidb-lite (MOBIDB_LITE); mobidb-lite (MOBIDB_LITE); mobidb-lite (MOBIDB_LITE); mobidb-lite (MOBIDB_LITE); PTHR18896:SF128 (PANTHER); IPR015679 (PANTHER); IPR001736 (PROSITE_PROFILES); IPR001736 (PROSITE_PROFILES); cd09141 (CDD); cd09138 (CDD); SSF56024 (SUPERFAMILY); SSF56024 (SUPERFAMILY)
	gene_03586.t1	-11.5542	0.0334706	glycoside hydrolase	P:GO:0005975; F:GO:0004553	P:carbohydrate metabolic process; F:hydrolase activity, hydrolyzing O-glycosyl compounds	P:carbohydrate metabolic process; F:hydrolase activity, hydrolyzing O-glycosyl compounds	Glycosylases; Hydrolases; Glycosylases	EC:3.2; EC:3; EC:3.2.1	IPR001360 (PRINTS); IPR001360 (PFAM); G3DSA:3.20.20.80 (GENE3D); PTHR10353:SF53 (PANTHER); IPR001360 (PANTHER); IPR033132 (PROSITE_PATTERNS); IPR017853 (SUPERFAMILY)
	gene_13787.t1	-11.556	0.035357	vacuolar assembly/sorting protein VPS8			F:protein binding			IPR025941 (PFAM); mobidb-lite (MOBIDB_LITE); mobidb-lite (MOBIDB_LITE); mobidb-lite (MOBIDB_LITE); mobidb-lite (MOBIDB_LITE); mobidb-lite (MOBIDB_LITE); mobidb-lite (MOBIDB_LITE); mobidb-lite (MOBIDB_LITE); mobidb-lite (MOBIDB_LITE); mobidb-lite (MOBIDB_LITE); PTHR12616 (PANTHER); PTHR12616:SF8 (PANTHER); IPR036322 (SUPERFAMILY)
	gene_00814.t1	-11.5691	0.035357	Serine/threonine-protein phosphatase 2A 56 kDa regulatory subunit delta isoform	P:GO:0006281; P:GO:0007165; P:GO:0031107; P:GO:0031134; P:GO:0031578; P:GO:0032186; P:GO:0043666; P:GO:0051754; P:GO:0070199; P:GO:2000786; F:GO:0003677; F:GO:0019888; C:GO:0000159; C:GO:0000776; C:GO:0005634; C:GO:0005816; C:GO:0005935	P:DNA repair; P:signal transduction; P:septin ring disassembly; P:sister chromatid biorientation; P:mitotic spindle orientation checkpoint; P:cellular bud neck septin ring organization; P:regulation of phosphoprotein phosphatase activity; P:meiotic sister chromatid cohesion, centromeric; P:establishment of protein localization to chromosome; P:positive regulation of autophagosome assembly; F:DNA …	P:signal transduction; F:protein phosphatase regulator activity; C:protein phosphatase type 2A complex			IPR002554 (PFAM); IPR011989 (G3DSA:1.25.10.GENE3D); IPR002554 (PIRSF); mobidb-lite (MOBIDB_LITE); mobidb-lite (MOBIDB_LITE); mobidb-lite (MOBIDB_LITE); mobidb-lite (MOBIDB_LITE); mobidb-lite (MOBIDB_LITE); mobidb-lite (MOBIDB_LITE); mobidb-lite (MOBIDB_LITE); mobidb-lite (MOBIDB_LITE); PTHR10257:SF3 (PANTHER); IPR002554 (PANTHER); IPR016024 (SUPERFAMILY)
	gene_08567.t1	-11.5719	0.0353526	MYB DNA-binding domain protein	F:GO:0003677	F:DNA binding	no GO terms			G3DSA:1.10.10.60 (GENE3D); IPR001005 (PFAM); mobidb-lite (MOBIDB_LITE); mobidb-lite (MOBIDB_LITE); mobidb-lite (MOBIDB_LITE); mobidb-lite (MOBIDB_LITE); mobidb-lite (MOBIDB_LITE); mobidb-lite (MOBIDB_LITE); mobidb-lite (MOBIDB_LITE); mobidb-lite (MOBIDB_LITE); IPR017877 (PROSITE_PROFILES); IPR017930 (PROSITE_PROFILES); IPR001005 (CDD); IPR001005 (CDD); IPR009057 (SUPERFAMILY)
	gene_04652.t1	-11.5824	0.0328175	putative stf2-like protein			no GO terms			mobidb-lite (MOBIDB_LITE); mobidb-lite (MOBIDB_LITE); mobidb-lite (MOBIDB_LITE); mobidb-lite (MOBIDB_LITE); mobidb-lite (MOBIDB_LITE)
	gene_07884.t1	-11.5849	0.034637	serine/threonine-protein kinase ppk30	P:GO:0006468; F:GO:0004672; F:GO:0005524	P:protein phosphorylation; F:protein kinase activity; F:ATP binding	P:protein phosphorylation; F:protein kinase activity; F:ATP binding	Transferring phosphorus-containing groups; Transferring phosphorus-containing groups; Transferases	EC:2.7.1; EC:2.7; EC:2	G3DSA:1.10.510.10 (GENE3D); IPR000719 (PFAM); mobidb-lite (MOBIDB_LITE); mobidb-lite (MOBIDB_LITE); mobidb-lite (MOBIDB_LITE); mobidb-lite (MOBIDB_LITE); mobidb-lite (MOBIDB_LITE); mobidb-lite (MOBIDB_LITE); mobidb-lite (MOBIDB_LITE); mobidb-lite (MOBIDB_LITE); mobidb-lite (MOBIDB_LITE); mobidb-lite (MOBIDB_LITE); mobidb-lite (MOBIDB_LITE); mobidb-lite (MOBIDB_LITE); PTHR22967 (PANTHER); PTHR2296…
	gene_05038.t1	-11.5864	0.049639	hypothetical protein DHEL01_v205605			no GO terms			mobidb-lite (MOBIDB_LITE); mobidb-lite (MOBIDB_LITE); mobidb-lite (MOBIDB_LITE); mobidb-lite (MOBIDB_LITE); mobidb-lite (MOBIDB_LITE); mobidb-lite (MOBIDB_LITE); mobidb-lite (MOBIDB_LITE); mobidb-lite (MOBIDB_LITE); mobidb-lite (MOBIDB_LITE); mobidb-lite (MOBIDB_LITE); mobidb-lite (MOBIDB_LITE); mobidb-lite (MOBIDB_LITE); mobidb-lite (MOBIDB_LITE); mobidb-lite (MOBIDB_LITE); mobidb-lite (MOBIDB_L…
	gene_01211.t1	-11.5869	0.041647	glycoside hydrolase	P:GO:0009311; F:GO:0004573	P:oligosaccharide metabolic process; F:mannosyl-oligosaccharide glucosidase activity	P:carbohydrate metabolic process; P:oligosaccharide metabolic process; F:mannosyl-oligosaccharide glucosidase activity	Mannosyl-oligosaccharide glucosidase; Glycosylases; Hydrolases; Glycosylases	EC:3.2.1.106; EC:3.2; EC:3; EC:3.2.1	IPR031335 (PFAM); IPR038518 (G3DSA:2.70.98.GENE3D); IPR012341 (G3DSA:1.50.10.GENE3D); IPR031631 (PFAM); IPR004888 (PANTHER); PTHR10412:SF11 (PANTHER); PS51257 (PROSITE_PROFILES); IPR008928 (SUPERFAMILY)
	gene_15160.t1	-11.5887	0.0354527	DeSI-like protein sdu1	F:GO:0016787	F:hydrolase activity	F:peptidase activity	Hydrolases	EC:3	IPR042266 (G3DSA:3.90.1720.GENE3D); IPR008580 (PFAM); mobidb-lite (MOBIDB_LITE); mobidb-lite (MOBIDB_LITE); IPR008580 (PANTHER); PTHR12378:SF10 (PANTHER); IPR008580 (PROSITE_PROFILES)
	gene_16143.t1	-11.5891	0.0294069	putative electron transfer flavoprotein-ubiquinone oxidoreductase protein	P:GO:0022904; F:GO:0004174; F:GO:0046872; F:GO:0051539	P:respiratory electron transport chain; F:electron-transferring-flavoprotein dehydrogenase activity; F:metal ion binding; F:4 iron, 4 sulfur cluster binding	P:electron transport chain; F:electron-transferring-flavoprotein dehydrogenase activity	Acting on the CH-NH group of donors; Acting on the CH-NH group of donors; Oxidoreductases; Electron-transferring-flavoprotein dehydrogenase	EC:1.5.5; EC:1.5; EC:1; EC:1.5.5.1	G3DSA:3.30.70.20 (GENE3D); PF13450 (PFAM); PF05187 (PFAM); IPR036188 (G3DSA:3.50.50.GENE3D); G3DSA:3.30.9.90 (GENE3D); IPR040156 (PANTHER); IPR017896 (PROSITE_PROFILES); SSF54373 (SUPERFAMILY); SSF54862 (SUPERFAMILY); IPR036188 (SUPERFAMILY)
	gene_02883.t1	-11.5955	0.0334706	NAD(P)-binding protein	F:GO:0016491; C:GO:0016021	F:oxidoreductase activity; C:integral component of membrane	P:obsolete oxidation-reduction process	Oxidoreductases	EC:1	IPR002347 (PRINTS); IPR002347 (PRINTS); G3DSA:3.40.50.720 (GENE3D); IPR002347 (PFAM); PTHR43550:SF6 (PANTHER); PTHR43550 (PANTHER); cd05339 (CDD); IPR036291 (SUPERFAMILY)
	gene_02700.t1	-11.5976	0.0354527	phosphoglycerate mutase family domain-containing protein	F:GO:0003824	F:catalytic activity	no GO terms			IPR029033 (G3DSA:3.40.50.GENE3D); IPR013078 (PFAM); mobidb-lite (MOBIDB_LITE); mobidb-lite (MOBIDB_LITE); mobidb-lite (MOBIDB_LITE); mobidb-lite (MOBIDB_LITE); mobidb-lite (MOBIDB_LITE); mobidb-lite (MOBIDB_LITE); mobidb-lite (MOBIDB_LITE); mobidb-lite (MOBIDB_LITE); mobidb-lite (MOBIDB_LITE); PTHR46192:SF2 (PANTHER); PTHR46192 (PANTHER); IPR013078 (CDD); IPR029033 (SUPERFAMILY)
	gene_07725.t1	-11.605	0.0334292	Protein ECM13			no GO terms			mobidb-lite (MOBIDB_LITE); mobidb-lite (MOBIDB_LITE); mobidb-lite (MOBIDB_LITE); mobidb-lite (MOBIDB_LITE); mobidb-lite (MOBIDB_LITE); mobidb-lite (MOBIDB_LITE); IPR037738 (PANTHER)
	gene_15564.t1	-11.6052	0.0308861	golgi apparatus membrane protein TVP18	P:GO:0016192; C:GO:0030173	P:vesicle-mediated transport; C:integral component of Golgi membrane	C:integral component of membrane			IPR019365 (PFAM); IPR019365 (PANTHER)
	gene_09518.t1	-11.6066	0.0491958	putative prohibitin-2 protein	P:GO:0000001; P:GO:0006457; P:GO:0045861; C:GO:0005743; C:GO:0016021	P:mitochondrion inheritance; P:protein folding; P:negative regulation of proteolysis; C:mitochondrial inner membrane; C:integral component of membrane	C:membrane			IPR000163 (PRINTS); IPR001107 (PFAM); IPR000163 (PANTHER); IPR000163 (CDD); IPR036013 (SUPERFAMILY)
	gene_00612.t1	-11.6235	0.0328175	Serine/threonine-protein kinase bur1	P:GO:0032968; P:GO:0051726; P:GO:0071619; P:GO:0071620; P:GO:0120186; F:GO:0004693; F:GO:0005524; F:GO:0008353; C:GO:0070691; C:GO:0070693	P:positive regulation of transcription elongation from RNA polymerase II promoter; P:regulation of cell cycle; P:phosphorylation of RNA polymerase II C-terminal domain serine 2 residues; P:phosphorylation of RNA polymerase II C-terminal domain serine 5 residues; P:negative regulation of protein localization to chromatin; F:cyclin-dependent protein serine/threonine kinase activity; F:ATP binding; …	P:protein phosphorylation; F:protein kinase activity; F:ATP binding	Transferring phosphorus-containing groups; Transferring phosphorus-containing groups; [RNA-polymerase]-subunit kinase; Transferring phosphorus-containing groups; Transferases; Cyclin-dependent kinase	EC:2.7.1; EC:2.7.11; EC:2.7.11.23; EC:2.7; EC:2; EC:2.7.11.22	G3DSA:3.30.200.20 (GENE3D); G3DSA:1.10.510.10 (GENE3D); IPR000719 (PFAM); mobidb-lite (MOBIDB_LITE); mobidb-lite (MOBIDB_LITE); mobidb-lite (MOBIDB_LITE); mobidb-lite (MOBIDB_LITE); mobidb-lite (MOBIDB_LITE); mobidb-lite (MOBIDB_LITE); mobidb-lite (MOBIDB_LITE); PTHR24056:SF493 (PANTHER); PTHR24056 (PANTHER); IPR008271 (PROSITE_PATTERNS); IPR017441 (PROSITE_PATTERNS); IPR000719 (PROSITE_PROFILES)…
	gene_11390.t1	-11.6365	0.0321761	putative gamma interferon inducible lysosomal thiol reductase	C:GO:0016021	C:integral component of membrane	no GO terms			IPR004911 (PFAM); IPR004911 (PANTHER); PTHR13234:SF8 (PANTHER)
	gene_09451.t1	-11.6567	0.0492472	MAP kinase kinase kinase wis4	P:GO:0000161; P:GO:0000186; F:GO:0004709; F:GO:0005524; C:GO:0005737; C:GO:1990315	P:osmosensory signaling MAPK cascade; P:activation of MAPKK activity; F:MAP kinase kinase kinase activity; F:ATP binding; C:cytoplasm; C:Mcs4 RR-MAPKKK complex	P:protein phosphorylation; P:stress-activated MAPK cascade; F:protein kinase activity; F:MAP kinase kinase kinase activity; F:ATP binding; C:cytoplasm	Transferring phosphorus-containing groups; Mitogen-activated protein kinase kinase kinase; Transferring phosphorus-containing groups; Transferring phosphorus-containing groups; Transferases	EC:2.7.1; EC:2.7.11.25; EC:2.7.11; EC:2.7; EC:2	IPR017240 (PIRSF); G3DSA:1.10.510.10 (GENE3D); IPR000719 (PFAM); mobidb-lite (MOBIDB_LITE); mobidb-lite (MOBIDB_LITE); mobidb-lite (MOBIDB_LITE); mobidb-lite (MOBIDB_LITE); mobidb-lite (MOBIDB_LITE); mobidb-lite (MOBIDB_LITE); mobidb-lite (MOBIDB_LITE); mobidb-lite (MOBIDB_LITE); PTHR48016:SF18 (PANTHER); PTHR48016 (PANTHER); IPR017441 (PROSITE_PATTERNS); IPR008271 (PROSITE_PATTERNS); IPR000719 (…
	gene_17236.t1	-11.6573	0.0369038	putative choline-sulfatase protein	F:GO:0008484	F:sulfuric ester hydrolase activity	F:catalytic activity; F:sulfuric ester hydrolase activity	Acting on ester bonds; Acting on ester bonds; Hydrolases	EC:3.1.6; EC:3.1; EC:3	IPR017785 (TIGRFAM); IPR025863 (PFAM); IPR017850 (G3DSA:3.40.720.GENE3D); IPR000917 (PFAM); mobidb-lite (MOBIDB_LITE); mobidb-lite (MOBIDB_LITE); mobidb-lite (MOBIDB_LITE); PTHR46615 (PANTHER); IPR024607 (PROSITE_PATTERNS); IPR017785 (CDD); IPR017850 (SUPERFAMILY)
	gene_01235.t1	-11.6601	0.035357	putative exocyst complex component sec8	P:GO:0006612; P:GO:0006893; P:GO:0006904; P:GO:0090522; C:GO:0000145	P:protein targeting to membrane; P:Golgi to plasma membrane transport; P:vesicle docking involved in exocytosis; P:vesicle tethering involved in exocytosis; C:exocyst	P:vesicle docking involved in exocytosis; P:vesicle tethering involved in exocytosis; C:exocyst			IPR007191 (PFAM); mobidb-lite (MOBIDB_LITE); mobidb-lite (MOBIDB_LITE); mobidb-lite (MOBIDB_LITE); IPR039682 (PANTHER); PTHR14146:SF0 (PANTHER)
	gene_16921.t1	-11.6607	0.0484877	Protein MSN5	P:GO:0006886; P:GO:0008033; P:GO:0051168	P:intracellular protein transport; P:tRNA processing; P:nuclear export	P:intracellular protein transport; P:nuclear export; F:small GTPase binding			IPR013598 (PFAM); IPR011989 (G3DSA:1.25.10.GENE3D); mobidb-lite (MOBIDB_LITE); PTHR11223 (PANTHER); IPR040018 (PTHR11223:PANTHER); IPR001494 (PROSITE_PROFILES); IPR016024 (SUPERFAMILY)
	gene_07960.t1	-11.6632	0.0334706	DNA polymerase alpha catalytic subunit	P:GO:0006260; P:GO:0071897; F:GO:0000166; F:GO:0003677; F:GO:0003887; F:GO:0046872; F:GO:0051539; C:GO:0005634; C:GO:0005739	P:DNA replication; P:DNA biosynthetic process; F:nucleotide binding; F:DNA binding; F:DNA-directed DNA polymerase activity; F:metal ion binding; F:4 iron, 4 sulfur cluster binding; C:nucleus; C:mitochondrion	P:DNA replication; F:nucleotide binding; F:nucleic acid binding; F:DNA binding; F:DNA-directed DNA polymerase activity	Transferring phosphorus-containing groups; Transferases; DNA-directed DNA polymerase; Transferring phosphorus-containing groups	EC:2.7; EC:2; EC:2.7.7.7; EC:2.7.7	IPR006172 (PRINTS); G3DSA:2.40.50.730 (GENE3D); IPR023211 (G3DSA:3.90.1600.GENE3D); IPR036397 (G3DSA:3.30.420.GENE3D); TIGR00592 (TIGRFAM); IPR038256 (G3DSA:1.10.3200.GENE3D); IPR006133 (PFAM); G3DSA:3.30.70.2820 (GENE3D); IPR024647 (PFAM); IPR006134 (PFAM); IPR042087 (G3DSA:1.10.132.GENE3D); IPR015088 (PFAM); G3DSA:1.10.287.690 (GENE3D); mobidb-lite (MOBIDB_LITE); mobidb-lite (MOBIDB_LITE); mobi…
	gene_03075.t1	-11.6716	0.0290229	Flotillin-like protein 1			no GO terms			IPR001107 (PFAM); G3DSA:3.30.479.30 (GENE3D); IPR027705 (PANTHER); PTHR13806:SF31 (PANTHER); cd03399 (CDD); IPR036013 (SUPERFAMILY)
	gene_13694.t1	-11.6743	0.0295022	Tripeptidyl-peptidase sed2	P:GO:0006508; F:GO:0004252; F:GO:0046872; C:GO:0005615	P:proteolysis; F:serine-type endopeptidase activity; F:metal ion binding; C:extracellular space	P:proteolysis; F:serine-type endopeptidase activity; F:serine-type peptidase activity	U-plasminogen activator; Interstitial collagenase; Pancreatic elastase II; Microbial collagenase; Plasma kallikrein; Granzyme A; Furin; Prolyl oligopeptidase; Coagulation factor XIa; T-plasminogen activator; Protein C (activated); Neutrophil collagenase; Complement subcomponent C1r; Oligopeptidase B; Repressor LexA; Complement factor I; Signal peptidase I; Complement subcomponent C1s; Acylaminoac…	EC:3.4.21.73; EC:3.4.24.7; EC:3.4.21.71; EC:3.4.24.3; EC:3.4.21.34; EC:3.4.21.78; EC:3.4.21.75; EC:3.4.21.26; EC:3.4.21.27; EC:3.4.21.68; EC:3.4.21.69; EC:3.4.24.34; EC:3.4.21.41; EC:3.4.21.83; EC:3.4.21.88; EC:3.4.21.45; EC:3.4.21.89; EC:3.4.21.42; EC:3.4.19.1; EC:3.4.21.43; EC:3.4.21.87; EC:3.4.21.38; EC:3.4.21.35; EC:3.4.21.79; EC:3.4.21.36; EC:3.4.21.102; EC:3.4.21.39; EC:3.4.21; EC:3.4.21.4;…	IPR000209 (PFAM); IPR036852 (G3DSA:3.40.50.GENE3D); IPR015366 (PFAM); PTHR14218:SF37 (PANTHER); PTHR14218 (PANTHER); IPR023828 (PROSITE_PATTERNS); IPR030400 (PROSITE_PROFILES); IPR015366 (CDD); IPR030400 (CDD); IPR036852 (SUPERFAMILY); SSF54897 (SUPERFAMILY)
	gene_00575.t1	-11.6995	0.0353526	Sphingomyelin phosphodiesterase 2	P:GO:0006508; F:GO:0008233; F:GO:0008234; F:GO:0016787; C:GO:0005576	P:proteolysis; F:peptidase activity; F:cysteine-type peptidase activity; F:hydrolase activity; C:extracellular region	P:proteolysis; F:cysteine-type peptidase activity			IPR003653 (PFAM); G3DSA:1.10.418.20 (GENE3D); G3DSA:3.40.395.10 (GENE3D); mobidb-lite (MOBIDB_LITE); mobidb-lite (MOBIDB_LITE); mobidb-lite (MOBIDB_LITE); mobidb-lite (MOBIDB_LITE); mobidb-lite (MOBIDB_LITE); mobidb-lite (MOBIDB_LITE); mobidb-lite (MOBIDB_LITE); mobidb-lite (MOBIDB_LITE); mobidb-lite (MOBIDB_LITE); mobidb-lite (MOBIDB_LITE); mobidb-lite (MOBIDB_LITE); mobidb-lite (MOBIDB_LITE); m…
	gene_07123.t1	-11.7024	0.0336723	Thiamine repressible genes regulatory protein thi1	P:GO:0006351; P:GO:0006355; P:GO:0006357; F:GO:0000981; F:GO:0003677; F:GO:0008270; F:GO:0046872; C:GO:0005634	P:transcription, DNA-templated; P:regulation of transcription, DNA-templated; P:regulation of transcription by RNA polymerase II; F:DNA-binding transcription factor activity, RNA polymerase II-specific; F:DNA binding; F:zinc ion binding; F:metal ion binding; C:nucleus	P:transcription, DNA-templated; F:DNA binding; F:zinc ion binding			IPR007219 (PFAM); mobidb-lite (MOBIDB_LITE); mobidb-lite (MOBIDB_LITE); IPR004507 (PANTHER); cd12148 (CDD)
	gene_00746.t1	-11.7048	0.0361991	putative fungal specific transcription factor domain-containing protein	P:GO:0006357; F:GO:0000981; F:GO:0003677; F:GO:0008270; C:GO:0005634	P:regulation of transcription by RNA polymerase II; F:DNA-binding transcription factor activity, RNA polymerase II-specific; F:DNA binding; F:zinc ion binding; C:nucleus	P:transcription, DNA-templated; P:regulation of transcription, DNA-templated; F:DNA-binding transcription factor activity, RNA polymerase II-specific; F:DNA binding; F:zinc ion binding			IPR001138 (PFAM); IPR036864 (G3DSA:4.10.240.GENE3D); IPR007219 (PFAM); mobidb-lite (MOBIDB_LITE); mobidb-lite (MOBIDB_LITE); mobidb-lite (MOBIDB_LITE); PTHR31001:SF45 (PANTHER); PTHR31001 (PANTHER); IPR001138 (PROSITE_PROFILES); cd12148 (CDD); IPR001138 (CDD); IPR036864 (SUPERFAMILY)
	gene_12263.t1	-11.7088	0.0308861	putative amino acid sensor-independent protein	F:GO:0016874; C:GO:0016021	F:ligase activity; C:integral component of membrane	no GO terms	Ligases	EC:6	PF13920 (PFAM); IPR013083 (G3DSA:3.30.40.GENE3D); mobidb-lite (MOBIDB_LITE); mobidb-lite (MOBIDB_LITE); mobidb-lite (MOBIDB_LITE); PTHR22696 (PANTHER); cd16616 (CDD)
	gene_15670.t1	-11.7112	0.0464424	PAB-dependent poly(A)-specific ribonuclease subunit PAN2	P:GO:0000289; P:GO:0006397; P:GO:0090503; F:GO:0003676; F:GO:0004535; F:GO:0046872; C:GO:0031251	P:nuclear-transcribed mRNA poly(A) tail shortening; P:mRNA processing; P:RNA phosphodiester bond hydrolysis, exonucleolytic; F:nucleic acid binding; F:poly(A)-specific ribonuclease activity; F:metal ion binding; C:PAN complex	F:nucleic acid binding; F:protein binding	Acting on ester bonds; Acting on ester bonds; Hydrolases; Acting on ester bonds; Poly(A)-specific ribonuclease	EC:3.1; EC:3.1.13; EC:3; EC:3.1.15; EC:3.1.13.4	IPR028881 (PFAM); IPR036397 (G3DSA:3.30.420.GENE3D); IPR015943 (G3DSA:2.130.10.GENE3D); IPR013520 (PFAM); G3DSA:3.90.70.10 (GENE3D); mobidb-lite (MOBIDB_LITE); mobidb-lite (MOBIDB_LITE); PTHR15728 (PANTHER); IPR028889 (PROSITE_PROFILES); cd06143 (CDD); IPR036322 (SUPERFAMILY); IPR038765 (SUPERFAMILY); IPR012337 (SUPERFAMILY)
	gene_09824.t1	-11.7208	0.03175	NADH dehydrogenase	F:GO:0016651; F:GO:0048038; F:GO:0051287	F:oxidoreductase activity, acting on NAD(P)H; F:quinone binding; F:NAD binding	P:obsolete oxidation-reduction process; F:oxidoreductase activity, acting on NAD(P)H; F:quinone binding; F:NAD binding	Acting on NADH or NADPH; Oxidoreductases	EC:1.6; EC:1	IPR001135 (PFAM); IPR022885 (TIGRFAM); IPR038290 (G3DSA:1.10.645.GENE3D); mobidb-lite (MOBIDB_LITE); mobidb-lite (MOBIDB_LITE); PTHR11993 (PANTHER); IPR014029 (PROSITE_PATTERNS); IPR029014 (SUPERFAMILY)
	gene_06768.t1	-11.7412	0.0495634	phosphatase 2C-like domain-containing protein	P:GO:0006470; F:GO:0004722; F:GO:0046872	P:protein dephosphorylation; F:protein serine/threonine phosphatase activity; F:metal ion binding	P:protein dephosphorylation; F:protein serine/threonine phosphatase activity; F:phosphatase activity; F:cation binding	Protein-serine/threonine phosphatase; Acting on ester bonds; Hydrolases; Acting on ester bonds	EC:3.1.3.16; EC:3.1; EC:3; EC:3.1.3	IPR001932 (PFAM); IPR036457 (G3DSA:3.60.40.GENE3D); mobidb-lite (MOBIDB_LITE); mobidb-lite (MOBIDB_LITE); mobidb-lite (MOBIDB_LITE); mobidb-lite (MOBIDB_LITE); mobidb-lite (MOBIDB_LITE); mobidb-lite (MOBIDB_LITE); mobidb-lite (MOBIDB_LITE); mobidb-lite (MOBIDB_LITE); PTHR13832:SF321 (PANTHER); IPR015655 (PANTHER); IPR000222 (PROSITE_PATTERNS); IPR001932 (PROSITE_PROFILES); IPR001932 (CDD); IPR036…
	gene_08833.t1	-11.7512	0.0496137	Glucan 4-alpha-glucosidase	C:GO:0016021	C:integral component of membrane	no GO terms			mobidb-lite (MOBIDB_LITE); mobidb-lite (MOBIDB_LITE); mobidb-lite (MOBIDB_LITE); mobidb-lite (MOBIDB_LITE); mobidb-lite (MOBIDB_LITE); mobidb-lite (MOBIDB_LITE); mobidb-lite (MOBIDB_LITE); mobidb-lite (MOBIDB_LITE); mobidb-lite (MOBIDB_LITE); PTHR42078 (PANTHER)
	gene_15169.t1	-11.7655	0.0352713	phenazine biosynthesis PhzC/PhzF protein	P:GO:0009058; F:GO:0003824	P:biosynthetic process; F:catalytic activity	P:biosynthetic process; F:catalytic activity			G3DSA:3.10.310.10 (GENE3D); IPR003719 (TIGRFAM); IPR003719 (PFAM); G3DSA:3.10.310.10 (GENE3D); IPR003719 (PIRSF); PTHR13774:SF32 (PANTHER); IPR003719 (PANTHER); SSF54506 (SUPERFAMILY)
	gene_02824.t1	-11.7685	0.0353526	AP-2 complex subunit alpha-2	P:GO:0006886; P:GO:0072583; F:GO:0035615; C:GO:0030122	P:intracellular protein transport; P:clathrin-dependent endocytosis; F:clathrin adaptor activity; C:AP-2 adaptor complex	P:intracellular protein transport; P:protein transport; P:vesicle-mediated transport; P:clathrin-dependent endocytosis; F:clathrin adaptor activity; C:membrane coat; C:AP-2 adaptor complex; C:clathrin adaptor complex			IPR002553 (PFAM); G3DSA:2.60.40.1230 (GENE3D); IPR017104 (PIRSF); IPR003164 (PFAM); IPR008152 (PFAM); IPR012295 (G3DSA:3.30.310.GENE3D); IPR011989 (G3DSA:1.25.10.GENE3D); mobidb-lite (MOBIDB_LITE); mobidb-lite (MOBIDB_LITE); PTHR22780:SF4 (PANTHER); PTHR22780 (PANTHER); IPR009028 (SUPERFAMILY); IPR013041 (SUPERFAMILY); IPR016024 (SUPERFAMILY)
	gene_08648.t1	-11.7874	0.0439483	lactose permease	P:GO:0055085; F:GO:0022857; C:GO:0016021	P:transmembrane transport; F:transmembrane transporter activity; C:integral component of membrane	P:transmembrane transport; F:transmembrane transporter activity; C:membrane; C:integral component of membrane	Translocases	EC:7	IPR003663 (TIGRFAM); IPR005828 (PFAM); G3DSA:1.20.1250.20 (GENE3D); PTHR48022 (PANTHER); PTHR48022:SF36 (PANTHER); IPR005829 (PROSITE_PATTERNS); IPR020846 (PROSITE_PROFILES); IPR036259 (SUPERFAMILY)
	gene_12110.t1	-11.7984	0.0460073	inositol polyphosphate kinase-domain-containing protein	P:GO:0016310; P:GO:0032958; F:GO:0016301	P:phosphorylation; P:inositol phosphate biosynthetic process; F:kinase activity	P:inositol phosphate biosynthetic process; F:kinase activity	Transferring phosphorus-containing groups; Transferases	EC:2.7; EC:2	IPR038286 (G3DSA:1.10.510.GENE3D); IPR005522 (PFAM); PTHR12400:SF51 (PANTHER); IPR005522 (PANTHER); SSF56104 (SUPERFAMILY)
	gene_00627.t1	-11.7984	0.0275239	GTP cyclohydrolase II	P:GO:0009231; F:GO:0003935; F:GO:0005525	P:riboflavin biosynthetic process; F:GTP cyclohydrolase II activity; F:GTP binding	P:riboflavin biosynthetic process; F:GTP cyclohydrolase II activity	GTP cyclohydrolase II; Acting on carbon-nitrogen bonds, other than peptide bonds; Acting on carbon-nitrogen bonds, other than peptide bonds; Hydrolases	EC:3.5.4.25; EC:3.5.4; EC:3.5; EC:3	IPR036144 (G3DSA:3.40.50.GENE3D); IPR022163 (PFAM); IPR032677 (PFAM); mobidb-lite (MOBIDB_LITE); mobidb-lite (MOBIDB_LITE); mobidb-lite (MOBIDB_LITE); PTHR47259 (PANTHER); IPR000926 (CDD); IPR036144 (SUPERFAMILY)
	gene_13114.t1	-11.7994	0.0419862	putative RING finger protein	P:GO:0000266; F:GO:0008270; C:GO:0005739; C:GO:0005741; C:GO:0016020; C:GO:0016021	P:mitochondrial fission; F:zinc ion binding; C:mitochondrion; C:mitochondrial outer membrane; C:membrane; C:integral component of membrane	no GO terms			IPR013083 (G3DSA:3.30.40.GENE3D); IPR001841 (PFAM); mobidb-lite (MOBIDB_LITE); mobidb-lite (MOBIDB_LITE); mobidb-lite (MOBIDB_LITE); mobidb-lite (MOBIDB_LITE); mobidb-lite (MOBIDB_LITE); mobidb-lite (MOBIDB_LITE); mobidb-lite (MOBIDB_LITE); mobidb-lite (MOBIDB_LITE); mobidb-lite (MOBIDB_LITE); mobidb-lite (MOBIDB_LITE); PTHR22765:SF309 (PANTHER); PTHR22765 (PANTHER); IPR001841 (PROSITE_PROFILES);…
	gene_14765.t1	-11.8042	0.0269623	2,3-bisphosphoglycerate-independent phosphoglycerate mutase	P:GO:0006007; P:GO:0006096; F:GO:0004619; F:GO:0030145; C:GO:0005737	P:glucose catabolic process; P:glycolytic process; F:phosphoglycerate mutase activity; F:manganese ion binding; C:cytoplasm	P:glucose catabolic process; F:catalytic activity; F:phosphoglycerate mutase activity; F:manganese ion binding; F:metal ion binding; C:cytoplasm	Intramolecular transferases; Intramolecular transferases; Isomerases; Intramolecular transferases	EC:5.4.2.1; EC:5.4; EC:5; EC:5.4.2	IPR011258 (PFAM); IPR036646 (G3DSA:3.40.1450.GENE3D); IPR017850 (G3DSA:3.40.720.GENE3D); IPR005995 (PIRSF); IPR006124 (PFAM); IPR005995 (TIGRFAM); IPR005995 (PANTHER); PTHR31637:SF0 (PANTHER); IPR005995 (CDD); IPR036646 (SUPERFAMILY); IPR017850 (SUPERFAMILY)
	gene_02798.t1	-11.8056	0.0356666	RNA splicing factor Pad-1	P:GO:0006397; F:GO:0003723; C:GO:0005634	P:mRNA processing; F:RNA binding; C:nucleus	P:mRNA processing; F:nucleic acid binding; F:RNA binding; C:nucleus			IPR012677 (G3DSA:3.30.70.GENE3D); IPR012677 (G3DSA:3.30.70.GENE3D); IPR006509 (TIGRFAM); IPR000504 (PFAM); IPR029123 (PFAM); IPR012677 (G3DSA:3.30.70.GENE3D); mobidb-lite (MOBIDB_LITE); mobidb-lite (MOBIDB_LITE); mobidb-lite (MOBIDB_LITE); mobidb-lite (MOBIDB_LITE); PTHR48036 (PANTHER); PTHR48036:SF6 (PANTHER); IPR000504 (PROSITE_PROFILES); IPR000504 (PROSITE_PROFILES); IPR000504 (PROSITE_PROFILE…
	gene_06759.t1	-11.8122	0.0496137	SCA7, zinc-binding domain-containing protein	F:GO:0051213	F:dioxygenase activity	no GO terms	Oxidoreductases	EC:1	G3DSA:2.60.120.620 (GENE3D); mobidb-lite (MOBIDB_LITE); SSF51197 (SUPERFAMILY)
	gene_11789.t1	-11.816	0.0269623	DUF718 domain-containing protein	F:GO:0016857	F:racemase and epimerase activity, acting on carbohydrates and derivatives	F:racemase and epimerase activity, acting on carbohydrates and derivatives	Racemases and epimerases; Isomerases; Racemases and epimerases	EC:5.1; EC:5; EC:5.1.3	G3DSA:3.30.70.100 (GENE3D); IPR008000 (PFAM); mobidb-lite (MOBIDB_LITE); mobidb-lite (MOBIDB_LITE); PTHR34389 (PANTHER); IPR011008 (SUPERFAMILY)
	gene_07921.t1	-11.8242	0.0334706	putative ubiquitin carboxyl-terminal hydrolase 12	P:GO:0006511; P:GO:0016579; F:GO:0004843	P:ubiquitin-dependent protein catabolic process; P:protein deubiquitination; F:thiol-dependent ubiquitin-specific protease activity	P:ubiquitin-dependent protein catabolic process; P:protein deubiquitination; F:thiol-dependent ubiquitin-specific protease activity	Acting on peptide bonds (peptidases); Folate gamma-glutamyl hydrolase; Hydrolases; Acting on peptide bonds (peptidases); Peptidyl-glycinamidase; Ubiquitinyl hydrolase 1	EC:3.4; EC:3.4.19.9; EC:3; EC:3.4.19; EC:3.4.19.2; EC:3.4.19.12	IPR001394 (PFAM); G3DSA:3.90.70.10 (GENE3D); mobidb-lite (MOBIDB_LITE); mobidb-lite (MOBIDB_LITE); mobidb-lite (MOBIDB_LITE); mobidb-lite (MOBIDB_LITE); mobidb-lite (MOBIDB_LITE); mobidb-lite (MOBIDB_LITE); mobidb-lite (MOBIDB_LITE); mobidb-lite (MOBIDB_LITE); mobidb-lite (MOBIDB_LITE); mobidb-lite (MOBIDB_LITE); PTHR21646 (PANTHER); PTHR21646:SF24 (PANTHER); IPR018200 (PROSITE_PATTERNS); IPR0182…
	gene_13520.t1	-11.8254	0.0468228	putative arsenate reductase protein	C:GO:0016021	C:integral component of membrane	no GO terms			IPR024382 (PFAM); mobidb-lite (MOBIDB_LITE); mobidb-lite (MOBIDB_LITE); PTHR36853 (PANTHER)
	gene_08738.t1	-11.8291	0.0398143	Glycoside hydrolase family 125 protein	P:GO:0005975; F:GO:0016787	P:carbohydrate metabolic process; F:hydrolase activity	P:carbohydrate metabolic process	Hydrolases	EC:3	IPR008313 (PFAM); IPR008313 (PIRSF); IPR012341 (G3DSA:1.50.10.GENE3D); PTHR31047:SF1 (PANTHER); IPR008313 (PANTHER); IPR008928 (SUPERFAMILY)
	gene_00898.t1	-11.8464	0.0295828	NAD(P) transhydrogenase, mitochondrial	P:GO:1902600; F:GO:0008746; C:GO:0016021	P:proton transmembrane transport; F:NAD(P)+ transhydrogenase activity; C:integral component of membrane	P:obsolete oxidation-reduction process; P:proton transmembrane transport; F:NAD(P)+ transhydrogenase activity; F:oxidoreductase activity	Acting on NADH or NADPH; NAD(P)(+) transhydrogenase (Si-specific); Acting on NADH or NADPH; Oxidoreductases	EC:1.6.1; EC:1.6.1.1; EC:1.6; EC:1	IPR026255 (TIGRFAM); G3DSA:3.40.50.720 (GENE3D); G3DSA:3.40.50.720 (GENE3D); IPR007886 (PFAM); IPR034300 (PFAM); G3DSA:3.40.50.1220 (GENE3D); IPR024605 (PFAM); IPR007698 (PFAM); mobidb-lite (MOBIDB_LITE); mobidb-lite (MOBIDB_LITE); PTHR10160 (PANTHER); PTHR10160:SF22 (PANTHER); IPR008143 (PROSITE_PATTERNS); IPR008142 (PROSITE_PATTERNS); cd05304 (CDD); IPR029035 (SUPERFAMILY); SSF52283 (SUPERFAMIL…
	gene_03036.t1	-11.8528	0.0334706	Pathway-specific nitrogen regulator	P:GO:0006357; F:GO:0000981; F:GO:0003677; F:GO:0008270; C:GO:0005634	P:regulation of transcription by RNA polymerase II; F:DNA-binding transcription factor activity, RNA polymerase II-specific; F:DNA binding; F:zinc ion binding; C:nucleus	P:transcription, DNA-templated; P:regulation of transcription, DNA-templated; F:DNA-binding transcription factor activity, RNA polymerase II-specific; F:DNA binding; F:zinc ion binding			IPR001138 (PFAM); IPR036864 (G3DSA:4.10.240.GENE3D); IPR007219 (PFAM); mobidb-lite (MOBIDB_LITE); mobidb-lite (MOBIDB_LITE); mobidb-lite (MOBIDB_LITE); mobidb-lite (MOBIDB_LITE); mobidb-lite (MOBIDB_LITE); mobidb-lite (MOBIDB_LITE); mobidb-lite (MOBIDB_LITE); mobidb-lite (MOBIDB_LITE); mobidb-lite (MOBIDB_LITE); mobidb-lite (MOBIDB_LITE); mobidb-lite (MOBIDB_LITE); mobidb-lite (MOBIDB_LITE); mobi…
	gene_06750.t1	-11.8559	0.0275239	DNA damage tolerance protein RHC31	P:GO:0006464; F:GO:0008641	P:cellular protein modification process; F:ubiquitin-like modifier activating enzyme activity	P:cellular protein modification process; F:ubiquitin-like modifier activating enzyme activity	Forming carbon-sulfur bonds; Ligases	EC:6.2; EC:6	IPR000011 (PRINTS); IPR000594 (PFAM); G3DSA:3.40.50.720 (GENE3D); mobidb-lite (MOBIDB_LITE); mobidb-lite (MOBIDB_LITE); mobidb-lite (MOBIDB_LITE); mobidb-lite (MOBIDB_LITE); PTHR10953 (PANTHER); PTHR10953:SF162 (PANTHER); cd01492 (CDD); IPR035985 (SUPERFAMILY)
	gene_07377.t1	-11.8597	0.030549	alkaline phosphatase	P:GO:0006470; P:GO:0046496; F:GO:0004035; F:GO:0047386; F:GO:0106219; C:GO:0000329; C:GO:0016021	P:protein dephosphorylation; P:nicotinamide nucleotide metabolic process; F:alkaline phosphatase activity; F:fructose-2,6-bisphosphate 6-phosphatase activity; F:zinc ion sensor activity; C:fungal-type vacuole membrane; C:integral component of membrane	F:catalytic activity; F:phosphatase activity	Acting on ester bonds; Sugar-phosphatase; Hydrolases; Fructose-2,6-bisphosphate 6-phosphatase; Alkaline phosphatase; Acting on ester bonds	EC:3.1; EC:3.1.3.23; EC:3; EC:3.1.3.54; EC:3.1.3.1; EC:3.1.3	IPR001952 (PRINTS); IPR001952 (PFAM); IPR017850 (G3DSA:3.40.720.GENE3D); G3DSA:1.10.60.40 (GENE3D); mobidb-lite (MOBIDB_LITE); IPR001952 (PANTHER); PTHR11596:SF5 (PANTHER); IPR018299 (PROSITE_PATTERNS); IPR001952 (CDD); IPR017850 (SUPERFAMILY)
	gene_12102.t1	-11.8703	0.0353526	nicotianamine synthase	P:GO:0030418; F:GO:0030410	P:nicotianamine biosynthetic process; F:nicotianamine synthase activity	P:nicotianamine biosynthetic process; F:nicotianamine synthase activity	Transferring alkyl or aryl groups, other than methyl groups; Transferring alkyl or aryl groups, other than methyl groups; Transferases; Nicotianamine synthase	EC:2.5.1; EC:2.5; EC:2; EC:2.5.1.43	G3DSA:3.40.50.150 (GENE3D); IPR004298 (PFAM); PTHR32266:SF12 (PANTHER); IPR004298 (PANTHER); PTHR32266:SF12 (PANTHER); IPR004298 (PANTHER); IPR004298 (PROSITE_PROFILES); IPR029063 (SUPERFAMILY)
	gene_03210.t1	-11.8804	0.0354499	DNA damage-responsive transcriptional repressor RPH1	P:GO:0033169; F:GO:0032454; F:GO:0046872	P:histone H3-K9 demethylation; F:histone demethylase activity (H3-K9 specific); F:metal ion binding	no GO terms	[Histone H3]-dimethyl-L-lysine(9) demethylase; [Histone H3]-trimethyl-L-lysine(9) demethylase	EC:1.14.11.65; EC:1.14.11.66	G3DSA:2.60.120.650 (GENE3D); IPR003349 (PFAM); PF13832 (PFAM); IPR013083 (G3DSA:3.30.40.GENE3D); G3DSA:2.60.120.650 (GENE3D); IPR003347 (PFAM); mobidb-lite (MOBIDB_LITE); mobidb-lite (MOBIDB_LITE); mobidb-lite (MOBIDB_LITE); mobidb-lite (MOBIDB_LITE); mobidb-lite (MOBIDB_LITE); mobidb-lite (MOBIDB_LITE); mobidb-lite (MOBIDB_LITE); mobidb-lite (MOBIDB_LITE); mobidb-lite (MOBIDB_LITE); mobidb-lite …
	gene_00826.t1	-11.8817	0.0340932	putative neutral zinc metallopeptidase protein			no GO terms			IPR036890 (G3DSA:3.30.565.GENE3D); IPR022155 (PFAM); mobidb-lite (MOBIDB_LITE); mobidb-lite (MOBIDB_LITE); mobidb-lite (MOBIDB_LITE); mobidb-lite (MOBIDB_LITE); mobidb-lite (MOBIDB_LITE); PTHR47839 (PANTHER); IPR036890 (SUPERFAMILY)
	gene_17253.t1	-11.8934	0.0491958	glycosyltransferase family 28 domain-containing protein	P:GO:0005975; P:GO:0030259; F:GO:0008194; F:GO:0016758	P:carbohydrate metabolic process; P:lipid glycosylation; F:UDP-glycosyltransferase activity; F:transferase activity, transferring hexosyl groups	P:carbohydrate metabolic process; P:lipid glycosylation; F:UDP-glycosyltransferase activity; F:transferase activity, transferring hexosyl groups	Glycosyltransferases; Transferases; Glycosyltransferases	EC:2.4; EC:2; EC:2.4.1	IPR002213 (PFAM); G3DSA:3.40.50.2000 (GENE3D); IPR004276 (PFAM); mobidb-lite (MOBIDB_LITE); mobidb-lite (MOBIDB_LITE); mobidb-lite (MOBIDB_LITE); mobidb-lite (MOBIDB_LITE); mobidb-lite (MOBIDB_LITE); mobidb-lite (MOBIDB_LITE); mobidb-lite (MOBIDB_LITE); mobidb-lite (MOBIDB_LITE); mobidb-lite (MOBIDB_LITE); mobidb-lite (MOBIDB_LITE); mobidb-lite (MOBIDB_LITE); PTHR48050 (PANTHER); PTHR48050:SF5 (P…
	gene_10780.t1	-11.8973	0.0467086	Protein SERAC1			no GO terms			G3DSA:3.40.50.300 (GENE3D); IPR029058 (G3DSA:3.40.50.GENE3D); mobidb-lite (MOBIDB_LITE); mobidb-lite (MOBIDB_LITE); mobidb-lite (MOBIDB_LITE); mobidb-lite (MOBIDB_LITE); mobidb-lite (MOBIDB_LITE); mobidb-lite (MOBIDB_LITE); mobidb-lite (MOBIDB_LITE); mobidb-lite (MOBIDB_LITE); mobidb-lite (MOBIDB_LITE); mobidb-lite (MOBIDB_LITE); mobidb-lite (MOBIDB_LITE); mobidb-lite (MOBIDB_LITE); mobidb-lite (…
	gene_00700.t1	-11.9003	0.0371098	Transforming growth factor-beta receptor-associated protein 1	P:GO:0016192	P:vesicle-mediated transport	P:vesicle-mediated transport			IPR019453 (PFAM); mobidb-lite (MOBIDB_LITE); mobidb-lite (MOBIDB_LITE); mobidb-lite (MOBIDB_LITE); IPR032914 (PANTHER); PTHR12894:SF34 (PANTHER); IPR001180 (PROSITE_PROFILES)
	gene_15450.t1	-11.9057	0.0399289	hypothetical protein DHEL01_v202606	P:GO:0042981	P:regulation of apoptotic process	no GO terms			mobidb-lite (MOBIDB_LITE); mobidb-lite (MOBIDB_LITE); mobidb-lite (MOBIDB_LITE); mobidb-lite (MOBIDB_LITE); mobidb-lite (MOBIDB_LITE); mobidb-lite (MOBIDB_LITE); mobidb-lite (MOBIDB_LITE); mobidb-lite (MOBIDB_LITE); mobidb-lite (MOBIDB_LITE); mobidb-lite (MOBIDB_LITE); mobidb-lite (MOBIDB_LITE); mobidb-lite (MOBIDB_LITE); mobidb-lite (MOBIDB_LITE); mobidb-lite (MOBIDB_LITE); mobidb-lite (MOBIDB_L…
	gene_17784.t1	-11.9075	0.0328865	Lactose permease	P:GO:0008643; P:GO:0055085; F:GO:0022857; C:GO:0016021	P:carbohydrate transport; P:transmembrane transport; F:transmembrane transporter activity; C:integral component of membrane	P:transmembrane transport; F:transmembrane transporter activity; C:membrane; C:integral component of membrane	Translocases	EC:7	IPR003663 (PRINTS); IPR003663 (TIGRFAM); IPR005828 (PFAM); G3DSA:1.20.1250.20 (GENE3D); mobidb-lite (MOBIDB_LITE); PTHR48022 (PANTHER); PTHR48022:SF70 (PANTHER); IPR020846 (PROSITE_PROFILES); IPR036259 (SUPERFAMILY)
	gene_11779.t1	-11.9109	0.0275239	Eukaryotic translation initiation factor eIF-1	P:GO:0001731; P:GO:0006450; P:GO:1990145; F:GO:0003743; F:GO:0031369; F:GO:0043024; C:GO:0005840; C:GO:0016282; C:GO:0043614	P:formation of translation preinitiation complex; P:regulation of translational fidelity; P:maintenance of translational fidelity; F:translation initiation factor activity; F:translation initiation factor binding; F:ribosomal small subunit binding; C:ribosome; C:eukaryotic 43S preinitiation complex; C:multi-eIF complex	P:translational initiation; F:translation initiation factor activity			IPR005874 (TIGRFAM); IPR001950 (PFAM); G3DSA:3.30.780.10 (GENE3D); mobidb-lite (MOBIDB_LITE); mobidb-lite (MOBIDB_LITE); PTHR10388:SF4 (PANTHER); PTHR10388 (PANTHER); IPR001950 (PROSITE_PROFILES); IPR005874 (CDD); IPR036877 (SUPERFAMILY)
	gene_11791.t1	-11.9204	0.0356211	hypothetical protein DHEL01_v201995			no GO terms			G3DSA:1.10.10.60 (GENE3D); mobidb-lite (MOBIDB_LITE); mobidb-lite (MOBIDB_LITE); mobidb-lite (MOBIDB_LITE); mobidb-lite (MOBIDB_LITE); mobidb-lite (MOBIDB_LITE); mobidb-lite (MOBIDB_LITE); mobidb-lite (MOBIDB_LITE); mobidb-lite (MOBIDB_LITE); mobidb-lite (MOBIDB_LITE); mobidb-lite (MOBIDB_LITE); mobidb-lite (MOBIDB_LITE); mobidb-lite (MOBIDB_LITE); mobidb-lite (MOBIDB_LITE)
	gene_05336.t1	-11.9302	0.03175	Peroxiredoxin DOT5	P:GO:0098869; F:GO:0016209; F:GO:0016491	P:cellular oxidant detoxification; F:antioxidant activity; F:oxidoreductase activity	P:obsolete oxidation-reduction process; F:antioxidant activity; F:oxidoreductase activity	Oxidoreductases	EC:1	IPR036249 (G3DSA:3.40.30.GENE3D); IPR000866 (PFAM); mobidb-lite (MOBIDB_LITE); mobidb-lite (MOBIDB_LITE); mobidb-lite (MOBIDB_LITE); mobidb-lite (MOBIDB_LITE); PTHR42801:SF14 (PANTHER); PTHR42801 (PANTHER); IPR013766 (PROSITE_PROFILES); cd03017 (CDD); IPR036249 (SUPERFAMILY)
	gene_15394.t1	-11.9335	0.0459403	hypothetical protein DHEL01_v207774			no GO terms			mobidb-lite (MOBIDB_LITE)
	gene_11393.t1	-11.9337	0.0281683	hypothetical protein UCDDA912_g05840	P:GO:0000290; P:GO:0005975; P:GO:0007021; P:GO:0007023; P:GO:0043547; F:GO:0005096; F:GO:0016787; F:GO:0048487	P:deadenylation-dependent decapping of nuclear-transcribed mRNA; P:carbohydrate metabolic process; P:tubulin complex assembly; P:post-chaperonin tubulin folding pathway; P:positive regulation of GTPase activity; F:GTPase activator activity; F:hydrolase activity; F:beta-tubulin binding	no GO terms			mobidb-lite (MOBIDB_LITE); mobidb-lite (MOBIDB_LITE); mobidb-lite (MOBIDB_LITE); mobidb-lite (MOBIDB_LITE); mobidb-lite (MOBIDB_LITE); mobidb-lite (MOBIDB_LITE); mobidb-lite (MOBIDB_LITE); mobidb-lite (MOBIDB_LITE); mobidb-lite (MOBIDB_LITE)
	gene_08895.t1	-11.9488	0.0336723	putative acyltransferase	F:GO:0016746; C:GO:0016021	F:transferase activity, transferring acyl groups; C:integral component of membrane	F:transferase activity, transferring acyl groups	Acyltransferases; Transferases	EC:2.3; EC:2	IPR002123 (PFAM); mobidb-lite (MOBIDB_LITE); mobidb-lite (MOBIDB_LITE); mobidb-lite (MOBIDB_LITE); mobidb-lite (MOBIDB_LITE); mobidb-lite (MOBIDB_LITE); mobidb-lite (MOBIDB_LITE); mobidb-lite (MOBIDB_LITE); PTHR31605 (PANTHER); SSF69593 (SUPERFAMILY)
	gene_17501.t1	-11.9617	0.0334706	3-hydroxyacyl-CoA dehydrogenase type-2	F:GO:0016491	F:oxidoreductase activity	P:obsolete oxidation-reduction process	Oxidoreductases	EC:1	IPR002347 (PRINTS); IPR002347 (PFAM); G3DSA:3.40.50.720 (GENE3D); PTHR43658:SF11 (PANTHER); PTHR43658 (PANTHER); IPR036291 (SUPERFAMILY)
	gene_15253.t1	-11.9623	0.0294229	putative glycoside hydrolase family 81 protein	P:GO:0008152; F:GO:0052861; F:GO:0052862	P:metabolic process; F:glucan endo-1,3-beta-glucanase activity, C-3 substituted reducing group; F:glucan endo-1,4-beta-glucanase activity, C-3 substituted reducing group	F:glucan endo-1,3-beta-glucanase activity, C-3 substituted reducing group	Glycosylases; Hydrolases; Endo-1,3(4)-beta-glucanase; Glycosylases	EC:3.2; EC:3; EC:3.2.1.6; EC:3.2.1	IPR040451 (PFAM); G3DSA:2.70.98.30 (GENE3D); IPR040720 (PFAM); IPR005200 (PANTHER); PTHR31983:SF14 (PANTHER)
	gene_02505.t1	-11.9685	0.0484877	putative peptidyl-trna hydrolase protein	F:GO:0016787; C:GO:0016021	F:hydrolase activity; C:integral component of membrane	no IPS match	Hydrolases	EC:3	no IPS match
	gene_12711.t1	-11.9694	0.0281683	exportin 1-like protein	P:GO:0006886; P:GO:0008033; C:GO:0005634	P:intracellular protein transport; P:tRNA processing; C:nucleus	no GO terms			IPR011989 (G3DSA:1.25.10.GENE3D); IPR013598 (PFAM); PTHR12363:SF33 (PANTHER); PTHR12363 (PANTHER); IPR016024 (SUPERFAMILY)
	gene_07380.t1	-11.9735	0.0473116	Mpv17/PMP22 family protein	C:GO:0016021	C:integral component of membrane	C:integral component of membrane			IPR007248 (PFAM); mobidb-lite (MOBIDB_LITE); IPR007248 (PANTHER); PTHR11266:SF93 (PANTHER)
	gene_07279.t1	-11.9742	0.0328175	putative Xaa-Pro aminopeptidase P	P:GO:0006508; F:GO:0046872; F:GO:0070006	P:proteolysis; F:metal ion binding; F:metalloaminopeptidase activity	F:hydrolase activity; F:metalloaminopeptidase activity	Acting on peptide bonds (peptidases); Acting on peptide bonds (peptidases); Hydrolases; Aspartyl aminopeptidase; Aminopeptidase B; Prolyl aminopeptidase; Xaa-Pro aminopeptidase	EC:3.4.11; EC:3.4; EC:3; EC:3.4.11.21; EC:3.4.11.6; EC:3.4.11.5; EC:3.4.11.9	IPR000587 (PFAM); IPR029149 (G3DSA:3.40.350.GENE3D); IPR000994 (PFAM); PF16189 (PFAM); IPR032416 (PFAM); IPR029149 (G3DSA:3.40.350.GENE3D); IPR036005 (G3DSA:3.90.230.GENE3D); PTHR43763 (PANTHER); PTHR43763:SF6 (PANTHER); IPR001131 (PROSITE_PATTERNS); IPR033740 (CDD); IPR036005 (SUPERFAMILY); IPR029149 (SUPERFAMILY)
	gene_11007.t1	-11.9846	0.0252418	aspartyl-tRNA synthetase	P:GO:0006422; F:GO:0003723; F:GO:0004815; F:GO:0005524; C:GO:0005634; C:GO:0005737	P:aspartyl-tRNA aminoacylation; F:RNA binding; F:aspartate-tRNA ligase activity; F:ATP binding; C:nucleus; C:cytoplasm	P:tRNA aminoacylation for protein translation; P:aspartyl-tRNA aminoacylation; F:nucleotide binding; F:aminoacyl-tRNA ligase activity; F:aspartate-tRNA ligase activity; F:ATP binding; C:cytoplasm	Forming carbon-oxygen bonds; Aspartate--tRNA ligase; Forming carbon-oxygen bonds; Ligases	EC:6.1; EC:6.1.1.12; EC:6.1.1; EC:6	IPR002312 (PRINTS); G3DSA:3.30.930.10 (GENE3D); IPR004364 (PFAM); G3DSA:2.40.50.140 (GENE3D); mobidb-lite (MOBIDB_LITE); mobidb-lite (MOBIDB_LITE); mobidb-lite (MOBIDB_LITE); IPR004523 (PANTHER); IPR006195 (PROSITE_PROFILES); cd04320 (CDD); cd00776 (CDD); IPR012340 (SUPERFAMILY); SSF55681 (SUPERFAMILY)
	gene_11031.t1	-11.9924	0.0405564	hypothetical protein DHEL01_v206009			no GO terms			mobidb-lite (MOBIDB_LITE); mobidb-lite (MOBIDB_LITE); mobidb-lite (MOBIDB_LITE); mobidb-lite (MOBIDB_LITE); mobidb-lite (MOBIDB_LITE); mobidb-lite (MOBIDB_LITE); mobidb-lite (MOBIDB_LITE); mobidb-lite (MOBIDB_LITE)
	gene_13040.t1	-11.9975	0.0318144	Putative helicase mug81	P:GO:0002181; P:GO:0006417; F:GO:0003676; F:GO:0004386; F:GO:0005524	P:cytoplasmic translation; P:regulation of translation; F:nucleic acid binding; F:helicase activity; F:ATP binding	F:nucleic acid binding; F:ATP binding	Acting on acid anhydrides; Acting on acid anhydrides; Hydrolases; Nucleoside-triphosphate phosphatase	EC:3.6.1; EC:3.6; EC:3; EC:3.6.1.15	G3DSA:1.10.3380.10 (GENE3D); IPR011545 (PFAM); G3DSA:3.40.50.300 (GENE3D); IPR001650 (PFAM); G3DSA:3.40.50.300 (GENE3D); IPR004179 (PFAM); IPR035892 (G3DSA:2.60.40.GENE3D); PIRSF039073 (PIRSF); G3DSA:3.40.50.300 (GENE3D); G3DSA:3.40.50.300 (GENE3D); G3DSA:1.10.3380.10 (GENE3D); IPR035892 (G3DSA:2.60.40.GENE3D); IPR004179 (PFAM); G3DSA:1.10.10.2530 (GENE3D); G3DSA:1.10.10.2530 (GENE3D); IPR011545 …
	gene_05351.t1	-11.9975	0.0275239	putative ubiquitin carboxyl-terminal hydrolase 3	P:GO:0006511; P:GO:0016579; F:GO:0004843	P:ubiquitin-dependent protein catabolic process; P:protein deubiquitination; F:thiol-dependent ubiquitin-specific protease activity	P:ubiquitin-dependent protein catabolic process; P:protein deubiquitination; F:thiol-dependent ubiquitin-specific protease activity	Acting on peptide bonds (peptidases); Folate gamma-glutamyl hydrolase; Hydrolases; Acting on peptide bonds (peptidases); Peptidyl-glycinamidase; Ubiquitinyl hydrolase 1	EC:3.4; EC:3.4.19.9; EC:3; EC:3.4.19; EC:3.4.19.2; EC:3.4.19.12	IPR001394 (PFAM); mobidb-lite (MOBIDB_LITE); mobidb-lite (MOBIDB_LITE); mobidb-lite (MOBIDB_LITE); mobidb-lite (MOBIDB_LITE); mobidb-lite (MOBIDB_LITE); mobidb-lite (MOBIDB_LITE); mobidb-lite (MOBIDB_LITE); mobidb-lite (MOBIDB_LITE); mobidb-lite (MOBIDB_LITE); mobidb-lite (MOBIDB_LITE); mobidb-lite (MOBIDB_LITE); mobidb-lite (MOBIDB_LITE); mobidb-lite (MOBIDB_LITE); mobidb-lite (MOBIDB_LITE); PTH…
	gene_16080.t1	-11.9976	0.0429012	Zinc finger protein zas1	P:GO:0006351; F:GO:0003677; F:GO:0008270	P:transcription, DNA-templated; F:DNA binding; F:zinc ion binding	P:transcription, DNA-templated; F:DNA binding; F:zinc ion binding			G3DSA:3.30.160.60 (GENE3D); G3DSA:3.30.160.60 (GENE3D); IPR007219 (PFAM); mobidb-lite (MOBIDB_LITE); mobidb-lite (MOBIDB_LITE); mobidb-lite (MOBIDB_LITE); mobidb-lite (MOBIDB_LITE); mobidb-lite (MOBIDB_LITE); mobidb-lite (MOBIDB_LITE); PTHR40626:SF10 (PANTHER); PTHR40626 (PANTHER); IPR013087 (PROSITE_PATTERNS); IPR013087 (PROSITE_PATTERNS); IPR013087 (PROSITE_PROFILES); IPR013087 (PROSITE_PROFILE…
	gene_11079.t1	-12.001	0.0369038	putative urea active transporter 1	P:GO:0071918; F:GO:0015204; C:GO:0016021	P:urea transmembrane transport; F:urea transmembrane transporter activity; C:integral component of membrane	P:transmembrane transport; P:urea transmembrane transport; F:urea transmembrane transporter activity; F:transmembrane transporter activity; C:membrane; C:integral component of membrane	Translocases	EC:7	IPR038377 (G3DSA:1.20.1730.GENE3D); IPR001734 (PFAM); IPR001734 (TIGRFAM); mobidb-lite (MOBIDB_LITE); mobidb-lite (MOBIDB_LITE); IPR031155 (PANTHER); IPR001734 (PROSITE_PROFILES); cd11476 (CDD)
	gene_16880.t1	-12.004	0.0275239	caspase domain-containing protein	P:GO:0006508; P:GO:0006915; F:GO:0008234	P:proteolysis; P:apoptotic process; F:cysteine-type peptidase activity	no GO terms	Acting on peptide bonds (peptidases); Hydrolases	EC:3.4; EC:3	G3DSA:3.40.50.12660 (GENE3D); PF00656 (PFAM); mobidb-lite (MOBIDB_LITE); mobidb-lite (MOBIDB_LITE); mobidb-lite (MOBIDB_LITE); PTHR48104 (PANTHER); PTHR48104:SF23 (PANTHER); IPR029030 (SUPERFAMILY)
	gene_07670.t1	-12.008	0.0398143	hypothetical protein UCDDA912_g00632			no GO terms			IPR013783 (G3DSA:2.60.40.GENE3D); mobidb-lite (MOBIDB_LITE); mobidb-lite (MOBIDB_LITE); mobidb-lite (MOBIDB_LITE); mobidb-lite (MOBIDB_LITE); mobidb-lite (MOBIDB_LITE); PTHR40625 (PANTHER); PTHR40625:SF1 (PANTHER)
	gene_17851.t1	-12.0088	0.0275239	putative group protein	P:GO:0007165	P:signal transduction	P:signal transduction			IPR000198 (PFAM); IPR008936 (G3DSA:1.10.555.GENE3D); IPR031348 (PFAM); mobidb-lite (MOBIDB_LITE); mobidb-lite (MOBIDB_LITE); mobidb-lite (MOBIDB_LITE); mobidb-lite (MOBIDB_LITE); mobidb-lite (MOBIDB_LITE); mobidb-lite (MOBIDB_LITE); mobidb-lite (MOBIDB_LITE); mobidb-lite (MOBIDB_LITE); mobidb-lite (MOBIDB_LITE); mobidb-lite (MOBIDB_LITE); IPR000198 (PROSITE_PROFILES); cd00159 (CDD); IPR008936 (SU…
	gene_15589.t1	-12.0114	0.0275239	Cyanobacterial phytochrome B	P:GO:0000160; P:GO:0006355; P:GO:0009584; P:GO:0018298; F:GO:0000155; F:GO:0005524; F:GO:0009881	P:phosphorelay signal transduction system; P:regulation of transcription, DNA-templated; P:detection of visible light; P:protein-chromophore linkage; F:phosphorelay sensor kinase activity; F:ATP binding; F:photoreceptor activity	P:phosphorelay signal transduction system; P:regulation of transcription, DNA-templated; P:signal transduction; P:detection of visible light; P:phosphorylation; P:protein-chromophore linkage; F:phosphorelay sensor kinase activity; F:protein binding; F:transferase activity, transferring phosphorus-containing groups	Transferring phosphorus-containing groups; Transferring phosphorus-containing groups; Transferring phosphorus-containing groups; Transferases; Histidine kinase	EC:2.7.1; EC:2.7; EC:2.7.3; EC:2; EC:2.7.13.3	IPR004358 (PRINTS); IPR003661 (PFAM); G3DSA:3.30.450.20 (GENE3D); IPR013515 (PFAM); IPR001789 (PFAM); IPR003594 (PFAM); IPR013654 (PFAM); IPR029016 (G3DSA:3.30.450.GENE3D); IPR003018 (PFAM); IPR043150 (G3DSA:3.30.450.GENE3D); G3DSA:1.10.287.130 (GENE3D); IPR036890 (G3DSA:3.30.565.GENE3D); G3DSA:3.40.50.2300 (GENE3D); mobidb-lite (MOBIDB_LITE); mobidb-lite (MOBIDB_LITE); mobidb-lite (MOBIDB_LITE);…
	gene_14948.t1	-12.0193	0.0495497	putative sphingomyelinase family	F:GO:0016740; C:GO:0016021	F:transferase activity; C:integral component of membrane	no GO terms	Transferases	EC:2	IPR001173 (PFAM); mobidb-lite (MOBIDB_LITE); mobidb-lite (MOBIDB_LITE); PTHR36851 (PANTHER); IPR029044 (SUPERFAMILY)
	gene_15228.t1	-12.0223	0.0334706	Gryzun, putative trafficking through golgi-domain-containing protein			no GO terms			IPR012880 (PFAM); IPR021773 (PFAM); mobidb-lite (MOBIDB_LITE); PTHR14374 (PANTHER)
	gene_06991.t1	-12.0235	0.0336723	hypothetical protein UCDDA912_g08731	C:GO:0016020; C:GO:0016021	C:membrane; C:integral component of membrane	no GO terms			IPR036452 (G3DSA:3.90.245.GENE3D); IPR036452 (SUPERFAMILY)
	gene_02841.t1	-12.032	0.0275239	Regulator of V-ATPase in vacuolar membrane protein 1			F:protein binding			IPR015943 (G3DSA:2.130.10.GENE3D); IPR022033 (PFAM); mobidb-lite (MOBIDB_LITE); mobidb-lite (MOBIDB_LITE); PTHR13950 (PANTHER); PTHR13950:SF9 (PANTHER); SSF101908 (SUPERFAMILY); IPR036322 (SUPERFAMILY)
	gene_09547.t1	-12.0375	0.0275239	putative pwwp domain-containing protein	P:GO:0006260; F:GO:0003677; C:GO:0005634; C:GO:0005664	P:DNA replication; F:DNA binding; C:nucleus; C:nuclear origin of replication recognition complex	no GO terms			IPR000313 (PFAM); G3DSA:2.30.30.140 (GENE3D); mobidb-lite (MOBIDB_LITE); mobidb-lite (MOBIDB_LITE); mobidb-lite (MOBIDB_LITE); mobidb-lite (MOBIDB_LITE); mobidb-lite (MOBIDB_LITE); mobidb-lite (MOBIDB_LITE); mobidb-lite (MOBIDB_LITE); mobidb-lite (MOBIDB_LITE); mobidb-lite (MOBIDB_LITE); IPR000313 (PROSITE_PROFILES); SSF63748 (SUPERFAMILY)
	gene_14446.t1	-12.042	0.0275239	Vacuolar import and degradation protein 27			F:protein binding			IPR040768 (PFAM); IPR015943 (G3DSA:2.130.10.GENE3D); IPR040979 (PFAM); IPR013863 (PFAM); mobidb-lite (MOBIDB_LITE); mobidb-lite (MOBIDB_LITE); mobidb-lite (MOBIDB_LITE); mobidb-lite (MOBIDB_LITE); mobidb-lite (MOBIDB_LITE); mobidb-lite (MOBIDB_LITE); IPR040458 (PANTHER); PTHR31913:SF0 (PANTHER); IPR011044 (SUPERFAMILY)
	gene_03562.t1	-12.0461	0.0294069	putative dna repair protein rad51	C:GO:0005634	C:nucleus	no GO terms			PF11715 (PFAM); mobidb-lite (MOBIDB_LITE); IPR021717 (PANTHER); IPR019775 (PROSITE_PATTERNS)
	gene_03373.t1	-12.047	0.0308401	Adhesion defective protein 1	F:GO:0016853; C:GO:0005634	F:isomerase activity; C:nucleus	no GO terms	Isomerases	EC:5	IPR029005 (PFAM); mobidb-lite (MOBIDB_LITE); mobidb-lite (MOBIDB_LITE); mobidb-lite (MOBIDB_LITE); mobidb-lite (MOBIDB_LITE); mobidb-lite (MOBIDB_LITE); mobidb-lite (MOBIDB_LITE); mobidb-lite (MOBIDB_LITE); mobidb-lite (MOBIDB_LITE); mobidb-lite (MOBIDB_LITE); mobidb-lite (MOBIDB_LITE); IPR029005 (PANTHER); PTHR10378:SF19 (PANTHER)
	gene_08970.t1	-12.0483	0.0350935	DUF21 and CBS domain-containing protein	P:GO:0007005; P:GO:0030026; C:GO:0016021	P:mitochondrion organization; P:cellular manganese ion homeostasis; C:integral component of membrane	no GO terms			IPR000644 (PFAM); G3DSA:3.10.580.10 (GENE3D); IPR002550 (PFAM); mobidb-lite (MOBIDB_LITE); mobidb-lite (MOBIDB_LITE); mobidb-lite (MOBIDB_LITE); mobidb-lite (MOBIDB_LITE); mobidb-lite (MOBIDB_LITE); mobidb-lite (MOBIDB_LITE); mobidb-lite (MOBIDB_LITE); mobidb-lite (MOBIDB_LITE); PTHR12064:SF67 (PANTHER); PTHR12064 (PANTHER); IPR000644 (PROSITE_PROFILES); IPR002550 (PROSITE_PROFILES); IPR000644 (P…
	gene_17365.t1	-12.0608	0.03175	GTP-binding protein rhoA	F:GO:0003924; F:GO:0005525	F:GTPase activity; F:GTP binding	P:small GTPase mediated signal transduction; F:GTPase activity; F:GTP binding	Acting on acid anhydrides; Acting on acid anhydrides; Hydrolases; Nucleoside-triphosphate phosphatase	EC:3.6.1; EC:3.6; EC:3; EC:3.6.1.15	PR00449 (PRINTS); IPR005225 (TIGRFAM); G3DSA:3.40.50.300 (GENE3D); IPR001806 (PFAM); mobidb-lite (MOBIDB_LITE); mobidb-lite (MOBIDB_LITE); mobidb-lite (MOBIDB_LITE); mobidb-lite (MOBIDB_LITE); mobidb-lite (MOBIDB_LITE); mobidb-lite (MOBIDB_LITE); mobidb-lite (MOBIDB_LITE); mobidb-lite (MOBIDB_LITE); mobidb-lite (MOBIDB_LITE); mobidb-lite (MOBIDB_LITE); mobidb-lite (MOBIDB_LITE); PTHR24072:SF165 (…
	gene_16905.t1	-12.0682	0.0399289	putative peptidase family-domain-containing protein			no GO terms			IPR021917 (PFAM); IPR036404 (G3DSA:2.100.10.GENE3D); mobidb-lite (MOBIDB_LITE); mobidb-lite (MOBIDB_LITE); mobidb-lite (MOBIDB_LITE); PTHR21054 (PANTHER); IPR001229 (PROSITE_PROFILES); IPR036404 (SUPERFAMILY)
	gene_15677.t1	-12.0694	0.0472826	BTB/POZ domain-containing protein 1			F:protein binding			IPR000408 (PRINTS); IPR009091 (G3DSA:2.130.10.GENE3D); IPR000408 (PFAM); PF13637 (PFAM); IPR036770 (G3DSA:1.25.40.GENE3D); IPR000210 (PFAM); G3DSA:3.30.710.10 (GENE3D); mobidb-lite (MOBIDB_LITE); mobidb-lite (MOBIDB_LITE); mobidb-lite (MOBIDB_LITE); mobidb-lite (MOBIDB_LITE); mobidb-lite (MOBIDB_LITE); mobidb-lite (MOBIDB_LITE); mobidb-lite (MOBIDB_LITE); mobidb-lite (MOBIDB_LITE); PTHR22872:SF2 …
	gene_01669.t1	-12.0699	0.0499323	hypothetical protein DHEL01_v205953			no GO terms			mobidb-lite (MOBIDB_LITE); mobidb-lite (MOBIDB_LITE); mobidb-lite (MOBIDB_LITE); mobidb-lite (MOBIDB_LITE)
	gene_11594.t1	-12.0804	0.0398143	GDP/GTP exchange factor Sec2p	F:GO:0005085	F:guanyl-nucleotide exchange factor activity	F:guanyl-nucleotide exchange factor activity			IPR009449 (PFAM); mobidb-lite (MOBIDB_LITE); mobidb-lite (MOBIDB_LITE); mobidb-lite (MOBIDB_LITE); mobidb-lite (MOBIDB_LITE); mobidb-lite (MOBIDB_LITE); mobidb-lite (MOBIDB_LITE); mobidb-lite (MOBIDB_LITE); mobidb-lite (MOBIDB_LITE); mobidb-lite (MOBIDB_LITE); mobidb-lite (MOBIDB_LITE); IPR040351 (PANTHER); PTHR14430:SF0 (PANTHER); SSF144284 (SUPERFAMILY)
	gene_00689.t1	-12.0939	0.049755	putative pathogen-related protein			no GO terms			G3DSA:3.10.450.50 (GENE3D); mobidb-lite (MOBIDB_LITE); PTHR31723 (PANTHER); PTHR31723:SF4 (PANTHER); IPR032710 (SUPERFAMILY)
	gene_03552.t1	-12.0964	0.0294063	F-box domain-containing protein			no GO terms			mobidb-lite (MOBIDB_LITE); mobidb-lite (MOBIDB_LITE); mobidb-lite (MOBIDB_LITE); mobidb-lite (MOBIDB_LITE); mobidb-lite (MOBIDB_LITE); mobidb-lite (MOBIDB_LITE); mobidb-lite (MOBIDB_LITE); mobidb-lite (MOBIDB_LITE); mobidb-lite (MOBIDB_LITE); mobidb-lite (MOBIDB_LITE)
	gene_14622.t1	-12.0973	0.0495634	xanthine dehydrogenase/oxidase	P:GO:0022900; F:GO:0005506; F:GO:0009055; F:GO:0051537; F:GO:0071949	P:electron transport chain; F:iron ion binding; F:electron transfer activity; F:2 iron, 2 sulfur cluster binding; F:FAD binding	P:obsolete oxidation-reduction process; F:iron ion binding; F:oxidoreductase activity; F:metal ion binding; F:flavin adenine dinucleotide binding; F:FAD binding	Oxidoreductases	EC:1	G3DSA:3.30.365.10 (GENE3D); IPR016169 (G3DSA:3.30.465.GENE3D); G3DSA:3.90.1170.50 (GENE3D); IPR008274 (PFAM); G3DSA:3.30.365.10 (GENE3D); IPR002888 (PFAM); G3DSA:3.30.365.10 (GENE3D); G3DSA:3.30.365.10 (GENE3D); IPR005107 (PFAM); G3DSA:3.30.365.10 (GENE3D); IPR002346 (PFAM); G3DSA:3.30.390.50 (GENE3D); G3DSA:3.30.43.30 (GENE3D); IPR000674 (PFAM); IPR016208 (PIRSF); mobidb-lite (MOBIDB_LITE); mobi…
	gene_01582.t1	-12.0976	0.0495634	putative tyrosinase central domain protein	F:GO:0016491	F:oxidoreductase activity	F:oxidoreductase activity	Oxidoreductases	EC:1	IPR002227 (PRINTS); IPR008922 (G3DSA:1.10.1280.GENE3D); IPR002227 (PFAM); PTHR11474 (PANTHER); PTHR11474:SF34 (PANTHER); IPR002227 (PROSITE_PATTERNS); IPR008922 (SUPERFAMILY)
	gene_03795.t1	-12.1127	0.0353526	hypothetical protein DHEL01_v206084	C:GO:0016021	C:integral component of membrane	no GO terms			IPR022185 (PFAM); mobidb-lite (MOBIDB_LITE); mobidb-lite (MOBIDB_LITE); mobidb-lite (MOBIDB_LITE); mobidb-lite (MOBIDB_LITE); PTHR35895 (PANTHER); PTHR35895:SF2 (PANTHER)
	gene_13478.t1	-12.1256	0.0356666	Zn(II)2Cys6 transcription factor	P:GO:0006351; F:GO:0003677; F:GO:0008270	P:transcription, DNA-templated; F:DNA binding; F:zinc ion binding	P:transcription, DNA-templated; P:regulation of transcription, DNA-templated; F:DNA-binding transcription factor activity, RNA polymerase II-specific; F:DNA binding; F:zinc ion binding			IPR007219 (PFAM); IPR001138 (PFAM); IPR036864 (G3DSA:4.10.240.GENE3D); mobidb-lite (MOBIDB_LITE); mobidb-lite (MOBIDB_LITE); mobidb-lite (MOBIDB_LITE); mobidb-lite (MOBIDB_LITE); PTHR46910:SF22 (PANTHER); PTHR46910 (PANTHER); IPR001138 (PROSITE_PATTERNS); IPR001138 (PROSITE_PROFILES); IPR001138 (CDD); cd12148 (CDD); IPR036864 (SUPERFAMILY)
	gene_02983.t1	-12.1286	0.0238378	NAD(P)-binding protein	F:GO:0016491	F:oxidoreductase activity	F:oxidoreductase activity	Oxidoreductases	EC:1	G3DSA:3.30.360.10 (GENE3D); G3DSA:3.40.50.720 (GENE3D); IPR000683 (PFAM); PTHR22604 (PANTHER); PTHR22604:SF115 (PANTHER); SSF55347 (SUPERFAMILY); IPR036291 (SUPERFAMILY)
	gene_07335.t1	-12.1329	0.0269623	Protein SMG7			F:protein binding			IPR018834 (PFAM); IPR019458 (PFAM); IPR011990 (G3DSA:1.25.40.GENE3D); mobidb-lite (MOBIDB_LITE); mobidb-lite (MOBIDB_LITE); mobidb-lite (MOBIDB_LITE); mobidb-lite (MOBIDB_LITE); mobidb-lite (MOBIDB_LITE); mobidb-lite (MOBIDB_LITE); PTHR15696 (PANTHER); IPR011990 (SUPERFAMILY)
	gene_12678.t1	-12.1365	0.0356666	putative sac3 ganp domain protein			no GO terms			IPR005062 (PFAM); G3DSA:1.25.40.990 (GENE3D); mobidb-lite (MOBIDB_LITE); mobidb-lite (MOBIDB_LITE); mobidb-lite (MOBIDB_LITE); mobidb-lite (MOBIDB_LITE); mobidb-lite (MOBIDB_LITE); mobidb-lite (MOBIDB_LITE); PTHR12436 (PANTHER); PTHR12436:SF4 (PANTHER); IPR000717 (PROSITE_PROFILES)
	gene_11502.t1	-12.1417	0.0275239	putative 4-coumarate:coenzyme a ligase protein	F:GO:0016874; C:GO:0016021	F:ligase activity; C:integral component of membrane	no IPS match	Ligases	EC:6	no IPS match
	gene_13291.t1	-12.1445	0.0492472	putative cyclopentanonemonooxygenase	F:GO:0004499; F:GO:0050660; F:GO:0050661; C:GO:0016020	F:N,N-dimethylaniline monooxygenase activity; F:flavin adenine dinucleotide binding; F:NADP binding; C:membrane	P:obsolete oxidation-reduction process; F:N,N-dimethylaniline monooxygenase activity; F:flavin adenine dinucleotide binding; F:NADP binding	Flavin-containing monooxygenase; Oxidoreductases; Acting on paired donors, with incorporation or reduction of molecular oxygen. The oxygen incorporated need not be derived from O(2); Acting on paired donors, with incorporation or reduction of molecular oxygen. The oxygen incorporated need not be derived from O(2)	EC:1.14.13.8; EC:1; EC:1.14; EC:1.14.13	IPR036188 (G3DSA:3.50.50.GENE3D); IPR036188 (G3DSA:3.50.50.GENE3D); IPR020946 (PFAM); IPR036188 (G3DSA:3.50.50.GENE3D); PTHR43098:SF3 (PANTHER); PTHR43098 (PANTHER); IPR036188 (SUPERFAMILY)
	gene_05131.t1	-12.1586	0.0248345	putative duf124 domain-containing protein	C:GO:0005739	C:mitochondrion	no GO terms			IPR002838 (TIGRFAM); IPR002838 (PFAM); IPR036983 (G3DSA:3.60.160.GENE3D); mobidb-lite (MOBIDB_LITE); mobidb-lite (MOBIDB_LITE); mobidb-lite (MOBIDB_LITE); mobidb-lite (MOBIDB_LITE); mobidb-lite (MOBIDB_LITE); PTHR31801 (PANTHER); PTHR31801:SF0 (PANTHER); IPR016031 (SUPERFAMILY)
	gene_09149.t1	-12.1663	0.0431154	Conidiation-specific protein 8	P:GO:0007275; F:GO:0003674; C:GO:0005575	P:multicellular organism development; F:molecular_function; C:cellular_component	no GO terms			mobidb-lite (MOBIDB_LITE); mobidb-lite (MOBIDB_LITE)
	gene_01857.t1	-12.1804	0.0488265	kinase domain-containing protein	P:GO:0006468; P:GO:0016310; F:GO:0004672; F:GO:0005524; F:GO:0016301; C:GO:0016020; C:GO:0016021	P:protein phosphorylation; P:phosphorylation; F:protein kinase activity; F:ATP binding; F:kinase activity; C:membrane; C:integral component of membrane	P:protein phosphorylation; F:protein kinase activity; F:ATP binding			IPR000719 (PFAM); mobidb-lite (MOBIDB_LITE); mobidb-lite (MOBIDB_LITE); mobidb-lite (MOBIDB_LITE); mobidb-lite (MOBIDB_LITE); PTHR24359:SF1 (PANTHER); PTHR24359 (PANTHER); IPR000719 (PROSITE_PROFILES); cd00180 (CDD); IPR011009 (SUPERFAMILY)
	gene_10628.t1	-12.1826	0.0488265	Glutaryl-CoA dehydrogenase, mitochondrial	P:GO:0055114; F:GO:0005509; F:GO:0016491; F:GO:0016627; F:GO:0050660; C:GO:0016020	P:obsolete oxidation-reduction process; F:calcium ion binding; F:oxidoreductase activity; F:oxidoreductase activity, acting on the CH-CH group of donors; F:flavin adenine dinucleotide binding; C:membrane	no GO terms			mobidb-lite (MOBIDB_LITE); mobidb-lite (MOBIDB_LITE); mobidb-lite (MOBIDB_LITE); mobidb-lite (MOBIDB_LITE); mobidb-lite (MOBIDB_LITE); mobidb-lite (MOBIDB_LITE); IPR002889 (PROSITE_PROFILES)
	gene_04235.t1	-12.1894	0.0485866	Ran-binding protein	P:GO:0046907	P:intracellular transport	P:intracellular transport			IPR025574 (PFAM); IPR011993 (G3DSA:2.30.29.GENE3D); IPR000156 (PFAM); mobidb-lite (MOBIDB_LITE); mobidb-lite (MOBIDB_LITE); mobidb-lite (MOBIDB_LITE); mobidb-lite (MOBIDB_LITE); mobidb-lite (MOBIDB_LITE); mobidb-lite (MOBIDB_LITE); mobidb-lite (MOBIDB_LITE); mobidb-lite (MOBIDB_LITE); mobidb-lite (MOBIDB_LITE); mobidb-lite (MOBIDB_LITE); mobidb-lite (MOBIDB_LITE); mobidb-lite (MOBIDB_LITE); mobid…
	gene_07975.t1	-12.2113	0.030549	Dual specificity protein kinase lkh1	P:GO:0006468; F:GO:0004672; F:GO:0005524	P:protein phosphorylation; F:protein kinase activity; F:ATP binding	P:protein phosphorylation; F:protein kinase activity; F:ATP binding	Transferring phosphorus-containing groups; Transferring phosphorus-containing groups; Transferases	EC:2.7.1; EC:2.7; EC:2	G3DSA:1.10.510.10 (GENE3D); G3DSA:3.30.200.20 (GENE3D); IPR000719 (PFAM); mobidb-lite (MOBIDB_LITE); mobidb-lite (MOBIDB_LITE); mobidb-lite (MOBIDB_LITE); mobidb-lite (MOBIDB_LITE); mobidb-lite (MOBIDB_LITE); PTHR45646:SF11 (PANTHER); PTHR45646 (PANTHER); IPR008271 (PROSITE_PATTERNS); IPR017441 (PROSITE_PATTERNS); IPR000719 (PROSITE_PROFILES); cd14134 (CDD); IPR011009 (SUPERFAMILY)
	gene_14584.t1	-12.2128	0.0498409	putative mac1 interacting protein 1	C:GO:0005576; C:GO:0005618; C:GO:0031225	C:extracellular region; C:cell wall; C:anchored component of membrane	no GO terms			IPR008427 (PFAM); mobidb-lite (MOBIDB_LITE)
	gene_10851.t1	-12.2136	0.0245047	AhpC/TSA family protein	P:GO:0098869; F:GO:0004601; F:GO:0051920	P:cellular oxidant detoxification; F:peroxidase activity; F:peroxiredoxin activity	P:obsolete oxidation-reduction process; F:antioxidant activity; F:oxidoreductase activity; F:peroxiredoxin activity	Acting on a peroxide as acceptor; Oxidoreductases; Acting on a peroxide as acceptor; Acting on a peroxide as acceptor	EC:1.11; EC:1; EC:1.11.1; EC:1.11.1.15	IPR000866 (PFAM); IPR024706 (PIRSF); IPR019479 (PFAM); G3DSA:3.30.1020.10 (GENE3D); IPR036249 (G3DSA:3.40.30.GENE3D); PTHR43503:SF9 (PANTHER); PTHR43503 (PANTHER); IPR013766 (PROSITE_PROFILES); cd03016 (CDD); IPR036249 (SUPERFAMILY)
	gene_05117.t1	-12.2157	0.0498409	Kinesin-like protein	P:GO:0007018; F:GO:0003777; F:GO:0005524; F:GO:0008017	P:microtubule-based movement; F:microtubule motor activity; F:ATP binding; F:microtubule binding	P:microtubule-based movement; F:microtubule motor activity; F:protein binding; F:ATP binding; F:microtubule binding; F:ATP-dependent microtubule motor activity	Acting on acid anhydrides; Acting on acid anhydrides; Hydrolases; Nucleoside-triphosphate phosphatase	EC:3.6.1; EC:3.6; EC:3; EC:3.6.1.15	IPR001752 (PRINTS); IPR022164 (PFAM); IPR001752 (PFAM); IPR032405 (PFAM); IPR036961 (G3DSA:3.40.850.GENE3D); G3DSA:2.60.200.20 (GENE3D); IPR022140 (PFAM); mobidb-lite (MOBIDB_LITE); mobidb-lite (MOBIDB_LITE); mobidb-lite (MOBIDB_LITE); mobidb-lite (MOBIDB_LITE); mobidb-lite (MOBIDB_LITE); mobidb-lite (MOBIDB_LITE); mobidb-lite (MOBIDB_LITE); mobidb-lite (MOBIDB_LITE); IPR027640 (PANTHER); PTHR241…
	gene_15174.t1	-12.2224	0.0260764	prolyl oligopeptidase	P:GO:0006508; F:GO:0008236; C:GO:0005576	P:proteolysis; F:serine-type peptidase activity; C:extracellular region	P:proteolysis; F:serine-type peptidase activity	Acting on peptide bonds (peptidases); Hydrolases	EC:3.4; EC:3	IPR011659 (PFAM); IPR029058 (G3DSA:3.40.50.GENE3D); IPR001375 (PFAM); IPR011042 (G3DSA:2.120.10.GENE3D); PTHR42776:SF11 (PANTHER); PTHR42776 (PANTHER); SSF69322 (SUPERFAMILY); IPR029058 (SUPERFAMILY)
	gene_06156.t1	-12.2258	0.0439483	-like protein 2	C:GO:0016021	C:integral component of membrane	no GO terms			PTHR34992:SF1 (PANTHER); PTHR34992 (PANTHER)
	gene_05624.t1	-12.2532	0.0474819	hypothetical protein DHEL01_v207292			no GO terms			mobidb-lite (MOBIDB_LITE); mobidb-lite (MOBIDB_LITE); mobidb-lite (MOBIDB_LITE); mobidb-lite (MOBIDB_LITE); mobidb-lite (MOBIDB_LITE); mobidb-lite (MOBIDB_LITE); mobidb-lite (MOBIDB_LITE); mobidb-lite (MOBIDB_LITE); mobidb-lite (MOBIDB_LITE)
	gene_15269.t1	-12.2537	0.0281683	AP-1-like transcription factor	P:GO:0006355; F:GO:0003700; C:GO:0005634; C:GO:0005737	P:regulation of transcription, DNA-templated; F:DNA-binding transcription factor activity; C:nucleus; C:cytoplasm	P:regulation of transcription, DNA-templated; F:DNA-binding transcription factor activity			IPR004827 (PFAM); IPR013910 (PFAM); G3DSA:1.20.5.170 (GENE3D); IPR023167 (G3DSA:1.10.238.GENE3D); mobidb-lite (MOBIDB_LITE); mobidb-lite (MOBIDB_LITE); mobidb-lite (MOBIDB_LITE); mobidb-lite (MOBIDB_LITE); mobidb-lite (MOBIDB_LITE); mobidb-lite (MOBIDB_LITE); mobidb-lite (MOBIDB_LITE); mobidb-lite (MOBIDB_LITE); PTHR11462:SF57 (PANTHER); PTHR11462 (PANTHER); PTHR11462 (PANTHER); IPR004827 (PROSIT…
	gene_00079.t1	-12.2542	0.0479214	putative GPI anchored cell wall protein			no GO terms			IPR018620 (PFAM); PTHR39613 (PANTHER)
	gene_11873.t1	-12.2621	0.0495497	Transcriptional regulator prz1-like protein			no GO terms			G3DSA:3.30.160.60 (GENE3D); G3DSA:3.30.160.60 (GENE3D); IPR013087 (PFAM); mobidb-lite (MOBIDB_LITE); mobidb-lite (MOBIDB_LITE); mobidb-lite (MOBIDB_LITE); mobidb-lite (MOBIDB_LITE); mobidb-lite (MOBIDB_LITE); mobidb-lite (MOBIDB_LITE); mobidb-lite (MOBIDB_LITE); PTHR46179 (PANTHER); IPR013087 (PROSITE_PATTERNS); IPR013087 (PROSITE_PROFILES); IPR013087 (PROSITE_PROFILES); IPR036236 (SUPERFAMILY)
	gene_07763.t1	-12.2688	0.0405564	hypothetical protein DHEL01_v204332	P:GO:0006357; F:GO:0003700	P:regulation of transcription by RNA polymerase II; F:DNA-binding transcription factor activity	no GO terms			mobidb-lite (MOBIDB_LITE); mobidb-lite (MOBIDB_LITE); mobidb-lite (MOBIDB_LITE); mobidb-lite (MOBIDB_LITE); mobidb-lite (MOBIDB_LITE); mobidb-lite (MOBIDB_LITE); mobidb-lite (MOBIDB_LITE); mobidb-lite (MOBIDB_LITE); mobidb-lite (MOBIDB_LITE); mobidb-lite (MOBIDB_LITE); mobidb-lite (MOBIDB_LITE); mobidb-lite (MOBIDB_LITE); mobidb-lite (MOBIDB_LITE); mobidb-lite (MOBIDB_LITE); mobidb-lite (MOBIDB_L…
	gene_07962.t1	-12.2772	0.0238378	intron-binding protein aquarius	P:GO:0045292; F:GO:0004386; C:GO:0005684	P:mRNA cis splicing, via spliceosome; F:helicase activity; C:U2-type spliceosomal complex	P:mRNA splicing, via spliceosome; F:helicase activity; C:spliceosomal complex	Acting on acid anhydrides; Acting on acid anhydrides; Hydrolases; Nucleoside-triphosphate phosphatase	EC:3.6.1; EC:3.6; EC:3; EC:3.6.1.15	G3DSA:3.40.50.300 (GENE3D); IPR041677 (PFAM); IPR026300 (PIRSF); IPR041679 (PFAM); IPR032174 (PFAM); mobidb-lite (MOBIDB_LITE); mobidb-lite (MOBIDB_LITE); mobidb-lite (MOBIDB_LITE); mobidb-lite (MOBIDB_LITE); IPR026300 (PTHR10887:PANTHER); PTHR10887 (PANTHER); cd17935 (CDD); IPR041679 (CDD); IPR027417 (SUPERFAMILY)
	gene_11912.t1	-12.2917	0.0353526	putative conserved glutamic acid rich protein			no GO terms			mobidb-lite (MOBIDB_LITE); mobidb-lite (MOBIDB_LITE); mobidb-lite (MOBIDB_LITE); mobidb-lite (MOBIDB_LITE); mobidb-lite (MOBIDB_LITE); mobidb-lite (MOBIDB_LITE); mobidb-lite (MOBIDB_LITE); mobidb-lite (MOBIDB_LITE); mobidb-lite (MOBIDB_LITE); mobidb-lite (MOBIDB_LITE); mobidb-lite (MOBIDB_LITE); PTHR48125:SF4 (PANTHER); PTHR48125 (PANTHER)
	gene_02656.t1	-12.2931	0.0307545	putative rna-binding protein	F:GO:0003723	F:RNA binding	F:RNA binding			IPR011989 (G3DSA:1.25.10.GENE3D); IPR001313 (PFAM); mobidb-lite (MOBIDB_LITE); mobidb-lite (MOBIDB_LITE); mobidb-lite (MOBIDB_LITE); mobidb-lite (MOBIDB_LITE); mobidb-lite (MOBIDB_LITE); mobidb-lite (MOBIDB_LITE); mobidb-lite (MOBIDB_LITE); mobidb-lite (MOBIDB_LITE); mobidb-lite (MOBIDB_LITE); mobidb-lite (MOBIDB_LITE); mobidb-lite (MOBIDB_LITE); mobidb-lite (MOBIDB_LITE); PTHR12537 (PANTHER); PT…
	gene_15230.t1	-12.2969	0.0260764	mitochondrial chaperone bcs1	F:GO:0005524; F:GO:0016887; C:GO:0005743; C:GO:0016021	F:ATP binding; F:ATPase activity; C:mitochondrial inner membrane; C:integral component of membrane	F:ATP binding; F:ATPase activity	Acting on acid anhydrides; Acting on acid anhydrides; Hydrolases; Nucleoside-triphosphate phosphatase	EC:3.6.1; EC:3.6; EC:3; EC:3.6.1.15	IPR014851 (PFAM); IPR003959 (PFAM); G3DSA:3.40.50.300 (GENE3D); mobidb-lite (MOBIDB_LITE); mobidb-lite (MOBIDB_LITE); mobidb-lite (MOBIDB_LITE); mobidb-lite (MOBIDB_LITE); mobidb-lite (MOBIDB_LITE); mobidb-lite (MOBIDB_LITE); mobidb-lite (MOBIDB_LITE); mobidb-lite (MOBIDB_LITE); mobidb-lite (MOBIDB_LITE); mobidb-lite (MOBIDB_LITE); PTHR23070 (PANTHER); PTHR23070:SF87 (PANTHER); IPR003960 (PROSITE…
	gene_03465.t1	-12.3136	0.035357	cytokinesis regulator	P:GO:0001100; P:GO:0043547; F:GO:0005096; C:GO:1990334	P:negative regulation of exit from mitosis; P:positive regulation of GTPase activity; F:GTPase activator activity; C:Bfa1-Bub2 complex	P:negative regulation of exit from mitosis; F:GTPase activator activity; C:spindle pole body; C:Bfa1-Bub2 complex			mobidb-lite (MOBIDB_LITE); mobidb-lite (MOBIDB_LITE); mobidb-lite (MOBIDB_LITE); mobidb-lite (MOBIDB_LITE); mobidb-lite (MOBIDB_LITE); mobidb-lite (MOBIDB_LITE); mobidb-lite (MOBIDB_LITE); mobidb-lite (MOBIDB_LITE); mobidb-lite (MOBIDB_LITE); mobidb-lite (MOBIDB_LITE); mobidb-lite (MOBIDB_LITE); mobidb-lite (MOBIDB_LITE); mobidb-lite (MOBIDB_LITE); mobidb-lite (MOBIDB_LITE); mobidb-lite (MOBIDB_L…
	gene_04911.t1	-12.3161	0.0245047	putative glutamine synthetase-like protein	P:GO:0006807; F:GO:0004356; F:GO:0016787	P:nitrogen compound metabolic process; F:glutamate-ammonia ligase activity; F:hydrolase activity	P:nitrogen compound metabolic process; F:catalytic activity; F:glutamate-ammonia ligase activity; F:hydrolase activity	Forming carbon-nitrogen bonds; Hydrolases; Forming carbon-nitrogen bonds; Ligases; Glutamine synthetase	EC:6.3; EC:3; EC:6.3.1; EC:6; EC:6.3.1.2	G3DSA:3.20.20.140 (GENE3D); G3DSA:3.30.590.10 (GENE3D); IPR006680 (PFAM); IPR008146 (PFAM); PTHR43785 (PANTHER); IPR014746 (SUPERFAMILY); IPR032466 (SUPERFAMILY)
	gene_14924.t1	-12.3317	0.0248345	phosphotransferase enzyme family protein	P:GO:0006468; P:GO:0016310; F:GO:0004672; F:GO:0005524; F:GO:0016301; F:GO:0016740	P:protein phosphorylation; P:phosphorylation; F:protein kinase activity; F:ATP binding; F:kinase activity; F:transferase activity	no GO terms			mobidb-lite (MOBIDB_LITE); IPR011009 (SUPERFAMILY)
	gene_11792.t1	-12.3372	0.0363801	E3 ubiquitin-protein ligase RNF13	P:GO:0044267; F:GO:0003824; F:GO:0008270; C:GO:0005737; C:GO:0012505; C:GO:0016021; C:GO:0043227	P:cellular protein metabolic process; F:catalytic activity; F:zinc ion binding; C:cytoplasm; C:endomembrane system; C:integral component of membrane; C:membrane-bounded organelle	no GO terms			IPR003137 (PFAM); IPR001841 (PFAM); IPR013083 (G3DSA:3.30.40.GENE3D); mobidb-lite (MOBIDB_LITE); mobidb-lite (MOBIDB_LITE); mobidb-lite (MOBIDB_LITE); mobidb-lite (MOBIDB_LITE); mobidb-lite (MOBIDB_LITE); mobidb-lite (MOBIDB_LITE); mobidb-lite (MOBIDB_LITE); mobidb-lite (MOBIDB_LITE); mobidb-lite (MOBIDB_LITE); PTHR22765:SF209 (PANTHER); PTHR22765 (PANTHER); IPR001841 (PROSITE_PROFILES); cd04813 …
	gene_05684.t1	-12.3376	0.0334292	aldo/keto reductase	F:GO:0016491	F:oxidoreductase activity	F:D-threo-aldose 1-dehydrogenase activity	Oxidoreductases	EC:1	IPR023210 (PFAM); IPR036812 (G3DSA:3.20.20.GENE3D); PTHR43364:SF9 (PANTHER); PTHR43364 (PANTHER); cd19079 (CDD); IPR036812 (SUPERFAMILY)
	gene_13117.t1	-12.3389	0.0477334	P-loop containing nucleoside triphosphate hydrolase protein	F:GO:0005524; F:GO:0016787; F:GO:0016887	F:ATP binding; F:hydrolase activity; F:ATPase activity	F:ATP binding; F:ATPase activity			IPR003959 (PFAM); G3DSA:3.40.50.300 (GENE3D); PTHR46411 (PANTHER); cd00009 (CDD); IPR027417 (SUPERFAMILY)
	gene_00775.t1	-12.3506	0.0478919	Fusaridione A cluster transcription factor fsdR	P:GO:0006357; F:GO:0000981; F:GO:0003677; F:GO:0008270; C:GO:0005634; C:GO:0016021	P:regulation of transcription by RNA polymerase II; F:DNA-binding transcription factor activity, RNA polymerase II-specific; F:DNA binding; F:zinc ion binding; C:nucleus; C:integral component of membrane	P:transcription, DNA-templated; P:regulation of transcription, DNA-templated; F:DNA-binding transcription factor activity, RNA polymerase II-specific; F:DNA binding; F:zinc ion binding			IPR001138 (PFAM); IPR036864 (G3DSA:4.10.240.GENE3D); IPR007219 (PFAM); mobidb-lite (MOBIDB_LITE); mobidb-lite (MOBIDB_LITE); mobidb-lite (MOBIDB_LITE); mobidb-lite (MOBIDB_LITE); mobidb-lite (MOBIDB_LITE); mobidb-lite (MOBIDB_LITE); mobidb-lite (MOBIDB_LITE); mobidb-lite (MOBIDB_LITE); mobidb-lite (MOBIDB_LITE); mobidb-lite (MOBIDB_LITE); PTHR46910:SF25 (PANTHER); PTHR46910 (PANTHER); IPR001138 (…
	gene_14293.t1	-12.3569	0.0281683	arginase	P:GO:0000050; P:GO:0006525; F:GO:0004053; F:GO:0046872	P:urea cycle; P:arginine metabolic process; F:arginase activity; F:metal ion binding	P:arginine metabolic process; F:arginase activity; F:hydrolase activity, acting on carbon-nitrogen (but not peptide) bonds, in linear amidines; F:metal ion binding	Acting on carbon-nitrogen bonds, other than peptide bonds; Arginase; Acting on carbon-nitrogen bonds, other than peptide bonds; Hydrolases	EC:3.5.3; EC:3.5.3.1; EC:3.5; EC:3	IPR006035 (PRINTS); IPR014033 (TIGRFAM); IPR006035 (PFAM); G3DSA:3.40.800.10 (GENE3D); mobidb-lite (MOBIDB_LITE); mobidb-lite (MOBIDB_LITE); PTHR43782 (PANTHER); IPR020855 (PROSITE_PATTERNS); IPR006035 (PROSITE_PROFILES); IPR014033 (CDD); IPR023696 (SUPERFAMILY)
	gene_11026.t1	-12.3574	0.0294069	Poly(A) RNA polymerase cid13	F:GO:0004652	F:polynucleotide adenylyltransferase activity	no GO terms	Transferring phosphorus-containing groups; Transferases; Transferring phosphorus-containing groups; Polynucleotide adenylyltransferase	EC:2.7; EC:2; EC:2.7.7; EC:2.7.7.19	PF19088 (PFAM); IPR002058 (PFAM); IPR043519 (G3DSA:3.30.460.GENE3D); G3DSA:1.10.1410.10 (GENE3D); mobidb-lite (MOBIDB_LITE); mobidb-lite (MOBIDB_LITE); mobidb-lite (MOBIDB_LITE); mobidb-lite (MOBIDB_LITE); mobidb-lite (MOBIDB_LITE); mobidb-lite (MOBIDB_LITE); mobidb-lite (MOBIDB_LITE); mobidb-lite (MOBIDB_LITE); mobidb-lite (MOBIDB_LITE); mobidb-lite (MOBIDB_LITE); mobidb-lite (MOBIDB_LITE); mobi…
	gene_02559.t1	-12.3706	0.0243219	putative ubiquitin fusion degradation protein	P:GO:0000413; P:GO:0006511; P:GO:0016567; F:GO:0003755; F:GO:0034450; C:GO:0000151	P:protein peptidyl-prolyl isomerization; P:ubiquitin-dependent protein catabolic process; P:protein ubiquitination; F:peptidyl-prolyl cis-trans isomerase activity; F:ubiquitin-ubiquitin ligase activity; C:ubiquitin ligase complex	P:ubiquitin-dependent protein catabolic process; P:protein ubiquitination; F:ubiquitin-protein transferase activity; F:ubiquitin-ubiquitin ligase activity; C:ubiquitin ligase complex	Peptidylprolyl isomerase; Cis-trans-isomerases; Transferases; Isomerases	EC:5.2.1.8; EC:5.2; EC:2; EC:5	IPR013083 (G3DSA:3.30.40.GENE3D); IPR019474 (PFAM); IPR003613 (PFAM); mobidb-lite (MOBIDB_LITE); mobidb-lite (MOBIDB_LITE); mobidb-lite (MOBIDB_LITE); mobidb-lite (MOBIDB_LITE); PTHR13931 (PANTHER); PTHR13931:SF2 (PANTHER); IPR003613 (PROSITE_PROFILES); SSF57850 (SUPERFAMILY)
	gene_06686.t1	-12.3839	0.03175	C2H2 type zinc finger protein			no GO terms			IPR013087 (PFAM); G3DSA:3.30.160.60 (GENE3D); G3DSA:3.30.160.60 (GENE3D); mobidb-lite (MOBIDB_LITE); mobidb-lite (MOBIDB_LITE); mobidb-lite (MOBIDB_LITE); mobidb-lite (MOBIDB_LITE); mobidb-lite (MOBIDB_LITE); mobidb-lite (MOBIDB_LITE); mobidb-lite (MOBIDB_LITE); mobidb-lite (MOBIDB_LITE); mobidb-lite (MOBIDB_LITE); mobidb-lite (MOBIDB_LITE); mobidb-lite (MOBIDB_LITE); PTHR19818:SF142 (PANTHER); P…
	gene_01774.t1	-12.3969	0.0334292	hypothetical protein PFICI_11890			no IPS match			no IPS match
	gene_01858.t1	-12.4054	0.0371098	no hit			no IPS match			no IPS match
	gene_10038.t1	-12.4136	0.0459417	glycosyl transferase	F:GO:0016740; C:GO:0016020; C:GO:0016021	F:transferase activity; C:membrane; C:integral component of membrane	no GO terms			IPR007577 (PFAM); G3DSA:3.90.550.20 (GENE3D); PTHR46830 (PANTHER); IPR029044 (SUPERFAMILY)
	gene_00548.t1	-12.4169	0.0238378	ATP-dependent bile acid permease	P:GO:0010038; P:GO:1990961; F:GO:0005524; F:GO:0016887; F:GO:0042626; C:GO:0000329; C:GO:0016021	P:response to metal ion; P:xenobiotic detoxification by transmembrane export across the plasma membrane; F:ATP binding; F:ATPase activity; F:ATPase-coupled transmembrane transporter activity; C:fungal-type vacuole membrane; C:integral component of membrane	P:transmembrane transport; F:ATP binding; F:ATPase activity; F:ATPase-coupled transmembrane transporter activity; C:integral component of membrane	Acting on acid anhydrides; Acting on acid anhydrides; Hydrolases; Catalysing the translocation of inorganic cations; Translocases; Nucleoside-triphosphate phosphatase	EC:3.6.1; EC:3.6; EC:3; EC:7.2.2; EC:7; EC:3.6.1.15	IPR036640 (G3DSA:1.20.1560.GENE3D); IPR003439 (PFAM); G3DSA:3.40.50.300 (GENE3D); IPR003439 (PFAM); IPR011527 (PFAM); mobidb-lite (MOBIDB_LITE); mobidb-lite (MOBIDB_LITE); mobidb-lite (MOBIDB_LITE); mobidb-lite (MOBIDB_LITE); mobidb-lite (MOBIDB_LITE); mobidb-lite (MOBIDB_LITE); mobidb-lite (MOBIDB_LITE); PTHR24223:SF353 (PANTHER); PTHR24223 (PANTHER); IPR017871 (PROSITE_PATTERNS); IPR017871 (PRO…
	gene_12058.t1	-12.4183	0.0378324	putative oxysterol-binding protein	P:GO:0006869; F:GO:0008289	P:lipid transport; F:lipid binding	F:protein binding; F:lipid binding			IPR002110 (PRINTS); IPR002110 (PFAM); G3DSA:2.40.160.120 (GENE3D); IPR036770 (G3DSA:1.25.40.GENE3D); IPR011993 (G3DSA:2.30.29.GENE3D); IPR000648 (PFAM); IPR001849 (PFAM); G3DSA:1.20.120.1290 (GENE3D); PF13857 (PFAM); IPR036770 (G3DSA:1.25.40.GENE3D); mobidb-lite (MOBIDB_LITE); mobidb-lite (MOBIDB_LITE); mobidb-lite (MOBIDB_LITE); mobidb-lite (MOBIDB_LITE); mobidb-lite (MOBIDB_LITE); mobidb-lite (…
	gene_08466.t1	-12.4188	0.0457831	FAD binding domain protein	F:GO:0004497	F:monooxygenase activity	no GO terms	Oxidoreductases	EC:1	IPR025700 (PFAM); IPR036188 (G3DSA:3.50.50.GENE3D); PTHR38663 (PANTHER); IPR036188 (SUPERFAMILY); IPR036188 (SUPERFAMILY)
	gene_08848.t1	-12.4194	0.0235371	Sterol regulatory element-binding protein 1	P:GO:0032933; P:GO:0045944; F:GO:0003677; F:GO:0046983; C:GO:0016020	P:SREBP signaling pathway; P:positive regulation of transcription by RNA polymerase II; F:DNA binding; F:protein dimerization activity; C:membrane	P:SREBP signaling pathway; P:positive regulation of transcription by RNA polymerase II; F:protein dimerization activity			IPR019006 (PFAM); IPR011598 (PFAM); IPR036638 (G3DSA:4.10.280.GENE3D); mobidb-lite (MOBIDB_LITE); mobidb-lite (MOBIDB_LITE); mobidb-lite (MOBIDB_LITE); mobidb-lite (MOBIDB_LITE); mobidb-lite (MOBIDB_LITE); mobidb-lite (MOBIDB_LITE); mobidb-lite (MOBIDB_LITE); mobidb-lite (MOBIDB_LITE); PTHR47336 (PANTHER); PTHR47336:SF2 (PANTHER); IPR011598 (PROSITE_PROFILES); cd11399 (CDD); IPR036638 (SUPERFAMIL…
	gene_03429.t1	-12.4223	0.0234898	Protein wos2			no GO terms			IPR008978 (G3DSA:2.60.40.GENE3D); IPR007052 (PFAM); mobidb-lite (MOBIDB_LITE); mobidb-lite (MOBIDB_LITE); PTHR22932 (PANTHER); PTHR22932:SF1 (PANTHER); IPR007052 (PROSITE_PROFILES); cd06465 (CDD); IPR008978 (SUPERFAMILY)
	gene_13485.t1	-12.433	0.0281683	putative alpha-ketoglutarate-dependent sulfonate dioxygenase protein	P:GO:0055114; F:GO:0051213	P:obsolete oxidation-reduction process; F:dioxygenase activity	no GO terms			IPR009836 (PFAM); mobidb-lite (MOBIDB_LITE); mobidb-lite (MOBIDB_LITE); mobidb-lite (MOBIDB_LITE); PTHR34365:SF2 (PANTHER); PTHR34365 (PANTHER)
	gene_01243.t1	-12.4412	0.0457831	Asparagine-rich zinc finger protein AZF1	P:GO:0006357; F:GO:0000978; F:GO:0003700; C:GO:0000785	P:regulation of transcription by RNA polymerase II; F:RNA polymerase II cis-regulatory region sequence-specific DNA binding; F:DNA-binding transcription factor activity; C:chromatin	no GO terms			G3DSA:3.30.160.60 (GENE3D); G3DSA:3.30.160.60 (GENE3D); G3DSA:3.30.160.60 (GENE3D); G3DSA:3.30.160.60 (GENE3D); mobidb-lite (MOBIDB_LITE); mobidb-lite (MOBIDB_LITE); mobidb-lite (MOBIDB_LITE); mobidb-lite (MOBIDB_LITE); mobidb-lite (MOBIDB_LITE); mobidb-lite (MOBIDB_LITE); mobidb-lite (MOBIDB_LITE); mobidb-lite (MOBIDB_LITE); mobidb-lite (MOBIDB_LITE); PTHR24399 (PANTHER); PTHR24399:SF52 (PANTHER…
	gene_14495.t1	-12.4415	0.0238378	choline dehydrogenase	F:GO:0016614; F:GO:0050660	F:oxidoreductase activity, acting on CH-OH group of donors; F:flavin adenine dinucleotide binding	P:obsolete oxidation-reduction process; F:oxidoreductase activity, acting on CH-OH group of donors; F:flavin adenine dinucleotide binding	Acting on the CH-OH group of donors; Oxidoreductases	EC:1.1; EC:1	IPR012132 (PIRSF); IPR000172 (PFAM); IPR007867 (PFAM); G3DSA:3.30.560.10 (GENE3D); IPR036188 (G3DSA:3.50.50.GENE3D); IPR012132 (PANTHER); IPR000172 (PROSITE_PATTERNS); IPR036188 (SUPERFAMILY); SSF54373 (SUPERFAMILY)
	gene_04557.t1	-12.4484	0.0336723	GATA zinc finger domain-containing protein 10	P:GO:0006355; F:GO:0008270; F:GO:0043565	P:regulation of transcription, DNA-templated; F:zinc ion binding; F:sequence-specific DNA binding	P:regulation of transcription, DNA-templated; F:zinc ion binding; F:sequence-specific DNA binding			IPR000679 (PFAM); IPR013088 (G3DSA:3.30.50.GENE3D); mobidb-lite (MOBIDB_LITE); mobidb-lite (MOBIDB_LITE); mobidb-lite (MOBIDB_LITE); mobidb-lite (MOBIDB_LITE); mobidb-lite (MOBIDB_LITE); mobidb-lite (MOBIDB_LITE); mobidb-lite (MOBIDB_LITE); PTHR45658 (PANTHER); PTHR45658:SF34 (PANTHER); IPR000679 (PROSITE_PATTERNS); IPR000679 (PROSITE_PROFILES); IPR000679 (CDD); SSF57716 (SUPERFAMILY)
	gene_02930.t1	-12.4598	0.0275239	putative sulfatase domain-containing protein	F:GO:0008484; C:GO:0016021	F:sulfuric ester hydrolase activity; C:integral component of membrane	F:catalytic activity; F:sulfuric ester hydrolase activity	Acting on ester bonds; Acting on ester bonds; Hydrolases	EC:3.1.6; EC:3.1; EC:3	IPR000917 (PFAM); IPR017850 (G3DSA:3.40.720.GENE3D); mobidb-lite (MOBIDB_LITE); mobidb-lite (MOBIDB_LITE); mobidb-lite (MOBIDB_LITE); mobidb-lite (MOBIDB_LITE); PTHR42693 (PANTHER); PTHR42693:SF32 (PANTHER); IPR017850 (SUPERFAMILY)
	gene_10555.t1	-12.4629	0.0447198	Aldehyde dehydrogenase	F:GO:0001758	F:retinal dehydrogenase activity	P:obsolete oxidation-reduction process; F:oxidoreductase activity; F:oxidoreductase activity, acting on the aldehyde or oxo group of donors, NAD or NADP as acceptor	Acting on the aldehyde or oxo group of donors; Retinal dehydrogenase; Oxidoreductases; Acting on the aldehyde or oxo group of donors	EC:1.2; EC:1.2.1.36; EC:1; EC:1.2.1	IPR016163 (G3DSA:3.40.309.GENE3D); IPR015590 (PFAM); IPR016162 (G3DSA:3.40.605.GENE3D); PTHR11699:SF204 (PANTHER); PTHR11699 (PANTHER); IPR029510 (PROSITE_PATTERNS); IPR016161 (SUPERFAMILY)
	gene_05087.t1	-12.473	0.0371098	no hit			no GO terms			mobidb-lite (MOBIDB_LITE)
	gene_06286.t1	-12.4778	0.0245047	metallopeptidase family M24	P:GO:0006508; F:GO:0030145; F:GO:0070006	P:proteolysis; F:manganese ion binding; F:metalloaminopeptidase activity	F:manganese ion binding; F:metalloaminopeptidase activity	Acting on peptide bonds (peptidases); Acting on peptide bonds (peptidases); Hydrolases; Aspartyl aminopeptidase; Aminopeptidase B; Prolyl aminopeptidase; Xaa-Pro aminopeptidase	EC:3.4.11; EC:3.4; EC:3; EC:3.4.11.21; EC:3.4.11.6; EC:3.4.11.5; EC:3.4.11.9	IPR036005 (G3DSA:3.90.230.GENE3D); IPR007865 (PFAM); IPR000994 (PFAM); IPR029149 (G3DSA:3.40.350.GENE3D); PTHR43226:SF1 (PANTHER); PTHR43226 (PANTHER); cd01087 (CDD); IPR029149 (SUPERFAMILY); IPR036005 (SUPERFAMILY)
	gene_17621.t1	-12.4787	0.0235371	Lysophospholipase	P:GO:0009395; F:GO:0004622; F:GO:0102545; C:GO:0016021	P:phospholipid catabolic process; F:lysophospholipase activity; F:phosphatidyl phospholipase B activity; C:integral component of membrane	P:phospholipid catabolic process; F:phospholipase activity	Acting on ester bonds; Hydrolases; Lysophospholipase; Acting on ester bonds; Carboxylesterase	EC:3.1; EC:3; EC:3.1.1.5; EC:3.1.1; EC:3.1.1.1	IPR002642 (PFAM); G3DSA:3.40.1090.10 (GENE3D); mobidb-lite (MOBIDB_LITE); PTHR10728 (PANTHER); PTHR10728:SF57 (PANTHER); IPR002642 (PROSITE_PROFILES); IPR016035 (SUPERFAMILY)
	gene_03057.t1	-12.4789	0.0443101	cytochrome P450	F:GO:0005506; F:GO:0016705; F:GO:0020037; C:GO:0016021	F:iron ion binding; F:oxidoreductase activity, acting on paired donors, with incorporation or reduction of molecular oxygen; F:heme binding; C:integral component of membrane	P:obsolete oxidation-reduction process; F:iron ion binding; F:oxidoreductase activity, acting on paired donors, with incorporation or reduction of molecular oxygen; F:heme binding	Oxidoreductases; Acting on paired donors, with incorporation or reduction of molecular oxygen. The oxygen incorporated need not be derived from O(2)	EC:1; EC:1.14	IPR001128 (PRINTS); IPR002401 (PRINTS); IPR001128 (PFAM); IPR036396 (G3DSA:1.10.630.GENE3D); mobidb-lite (MOBIDB_LITE); mobidb-lite (MOBIDB_LITE); PTHR46300 (PANTHER); PTHR46300:SF2 (PANTHER); IPR036396 (SUPERFAMILY)
	gene_00418.t1	-12.4913	0.0340932	Alpha/Beta hydrolase protein	P:GO:0006629	P:lipid metabolic process	P:lipid metabolic process			IPR002921 (PFAM); IPR029058 (G3DSA:3.40.50.GENE3D); mobidb-lite (MOBIDB_LITE); mobidb-lite (MOBIDB_LITE); mobidb-lite (MOBIDB_LITE); mobidb-lite (MOBIDB_LITE); mobidb-lite (MOBIDB_LITE); mobidb-lite (MOBIDB_LITE); mobidb-lite (MOBIDB_LITE); PTHR46023:SF5 (PANTHER); PTHR46023 (PANTHER); cd00519 (CDD); IPR029058 (SUPERFAMILY)
	gene_15363.t1	-12.4913	0.0335207	putative epoxide hydrolase	F:GO:0033961	F:cis-stilbene-oxide hydrolase activity	F:catalytic activity; F:cis-stilbene-oxide hydrolase activity	Acting on ether bonds; Microsomal epoxide hydrolase; Acting on ether bonds; Hydrolases	EC:3.3.2; EC:3.3.2.9; EC:3.3; EC:3	IPR000639 (PRINTS); IPR016292 (PIRSF); IPR029058 (G3DSA:3.40.50.GENE3D); IPR010497 (PFAM); PTHR21661:SF39 (PANTHER); PTHR21661 (PANTHER); IPR029058 (SUPERFAMILY)
	gene_11414.t1	-12.503	0.0275239	serine esterase family protein	P:GO:0016567; F:GO:0004842; F:GO:0046872	P:protein ubiquitination; F:ubiquitin-protein transferase activity; F:metal ion binding	P:protein ubiquitination; F:ubiquitin-protein transferase activity	Transferases	EC:2	G3DSA:1.20.120.1750 (GENE3D); IPR013083 (G3DSA:3.30.40.GENE3D); IPR002867 (PFAM); mobidb-lite (MOBIDB_LITE); mobidb-lite (MOBIDB_LITE); mobidb-lite (MOBIDB_LITE); mobidb-lite (MOBIDB_LITE); mobidb-lite (MOBIDB_LITE); mobidb-lite (MOBIDB_LITE); mobidb-lite (MOBIDB_LITE); mobidb-lite (MOBIDB_LITE); mobidb-lite (MOBIDB_LITE); mobidb-lite (MOBIDB_LITE); mobidb-lite (MOBIDB_LITE); mobidb-lite (MOBIDB_…
	gene_00573.t1	-12.5167	0.0214138	proteasome component C11	P:GO:0010499; P:GO:0010950; P:GO:0043161; F:GO:0004298; F:GO:0061133; C:GO:0005634; C:GO:0005789; C:GO:0019774	P:proteasomal ubiquitin-independent protein catabolic process; P:positive regulation of endopeptidase activity; P:proteasome-mediated ubiquitin-dependent protein catabolic process; F:threonine-type endopeptidase activity; F:endopeptidase activator activity; C:nucleus; C:endoplasmic reticulum membrane; C:proteasome core complex, beta-subunit complex	P:proteolysis involved in cellular protein catabolic process; F:threonine-type endopeptidase activity; C:proteasome core complex	Acting on peptide bonds (peptidases); Acting on peptide bonds (peptidases); Acting on peptide bonds (peptidases); Hydrolases	EC:3.4.99; EC:3.4; EC:3.4.25; EC:3	IPR029055 (G3DSA:3.60.20.GENE3D); IPR001353 (PFAM); mobidb-lite (MOBIDB_LITE); mobidb-lite (MOBIDB_LITE); IPR035206 (PTHR11599:PANTHER); PTHR11599 (PANTHER); IPR016050 (PROSITE_PATTERNS); IPR023333 (PROSITE_PROFILES); IPR035206 (CDD); IPR029055 (SUPERFAMILY)
	gene_17581.t1	-12.5334	0.0238378	Vacuolar calcium ion transporter	P:GO:0055085; C:GO:0016021	P:transmembrane transport; C:integral component of membrane	P:transmembrane transport; C:integral component of membrane			G3DSA:1.20.1420.30 (GENE3D); IPR004837 (PFAM); mobidb-lite (MOBIDB_LITE); mobidb-lite (MOBIDB_LITE); mobidb-lite (MOBIDB_LITE); mobidb-lite (MOBIDB_LITE); mobidb-lite (MOBIDB_LITE); mobidb-lite (MOBIDB_LITE); mobidb-lite (MOBIDB_LITE); mobidb-lite (MOBIDB_LITE); mobidb-lite (MOBIDB_LITE); PTHR31503 (PANTHER); PTHR31503 (PANTHER); PTHR31503:SF18 (PANTHER)
	gene_16232.t1	-12.5344	0.0275239	Cell division control protein 4	P:GO:0051301	P:cell division	F:protein binding			IPR020472 (PRINTS); IPR001680 (PFAM); IPR015943 (G3DSA:2.130.10.GENE3D); G3DSA:1.20.1280.50 (GENE3D); IPR001810 (PFAM); mobidb-lite (MOBIDB_LITE); mobidb-lite (MOBIDB_LITE); mobidb-lite (MOBIDB_LITE); mobidb-lite (MOBIDB_LITE); mobidb-lite (MOBIDB_LITE); mobidb-lite (MOBIDB_LITE); mobidb-lite (MOBIDB_LITE); mobidb-lite (MOBIDB_LITE); mobidb-lite (MOBIDB_LITE); mobidb-lite (MOBIDB_LITE); PTHR22847…
	gene_02905.t1	-12.547	0.035357	acetate-CoA ligase	P:GO:0019427; F:GO:0003987; F:GO:0005524; F:GO:0016208	P:acetyl-CoA biosynthetic process from acetate; F:acetate-CoA ligase activity; F:ATP binding; F:AMP binding	P:acetyl-CoA biosynthetic process from acetate; F:acetate-CoA ligase activity; F:AMP binding	Forming carbon-sulfur bonds; Acetate--CoA ligase; Ligases; Forming carbon-sulfur bonds	EC:6.2; EC:6.2.1.1; EC:6; EC:6.2.1	IPR000873 (PFAM); IPR042099 (G3DSA:3.40.50.GENE3D); IPR032387 (PFAM); IPR025110 (PFAM); IPR011904 (TIGRFAM); G3DSA:3.30.300.30 (GENE3D); mobidb-lite (MOBIDB_LITE); mobidb-lite (MOBIDB_LITE); PTHR24095:SF245 (PANTHER); PTHR24095 (PANTHER); IPR020845 (PROSITE_PATTERNS); cd05966 (CDD); SSF56801 (SUPERFAMILY)
	gene_13830.t1	-12.5633	0.0430538	putative zinc metalloproteinase	F:GO:0030246	F:carbohydrate binding	no GO terms			IPR021917 (PFAM); mobidb-lite (MOBIDB_LITE); mobidb-lite (MOBIDB_LITE); mobidb-lite (MOBIDB_LITE); PTHR21054 (PANTHER)
	gene_05865.t1	-12.5842	0.0281683	high-affinity nicotinic acid transporter	P:GO:0055085; F:GO:0022857; C:GO:0016021	P:transmembrane transport; F:transmembrane transporter activity; C:integral component of membrane	P:transmembrane transport; F:transmembrane transporter activity	Translocases	EC:7	G3DSA:1.20.1250.20 (GENE3D); IPR011701 (PFAM); G3DSA:1.20.1250.20 (GENE3D); mobidb-lite (MOBIDB_LITE); PTHR43791:SF57 (PANTHER); PTHR43791 (PANTHER); IPR020846 (PROSITE_PROFILES); IPR036259 (SUPERFAMILY)
	gene_16075.t1	-12.5923	0.0425317	hypothetical protein EV356DRAFT_512361			no GO terms			PTHR40619 (PANTHER)
	gene_05370.t1	-12.6012	0.0238378	Baeyer-Villiger monooxygenase	P:GO:0006508; F:GO:0004499; F:GO:0008233; F:GO:0050660; F:GO:0050661	P:proteolysis; F:N,N-dimethylaniline monooxygenase activity; F:peptidase activity; F:flavin adenine dinucleotide binding; F:NADP binding	P:obsolete oxidation-reduction process; F:N,N-dimethylaniline monooxygenase activity; F:flavin adenine dinucleotide binding; F:NADP binding	Acting on peptide bonds (peptidases); Oxidoreductases; Flavin-containing monooxygenase; Acting on paired donors, with incorporation or reduction of molecular oxygen. The oxygen incorporated need not be derived from O(2); Acting on paired donors, with incorporation or reduction of molecular oxygen. The oxygen incorporated need not be derived from O(2); Hydrolases	EC:3.4; EC:1; EC:1.14.13.8; EC:1.14; EC:1.14.13; EC:3	IPR020946 (PFAM); IPR036188 (G3DSA:3.50.50.GENE3D); IPR036188 (G3DSA:3.50.50.GENE3D); PTHR43098:SF3 (PANTHER); PTHR43098 (PANTHER); IPR036188 (SUPERFAMILY)
	gene_11276.t1	-12.6033	0.0244748	Protein rad9	P:GO:0007049; P:GO:0010468; F:GO:0003682; C:GO:0005634	P:cell cycle; P:regulation of gene expression; F:chromatin binding; C:nucleus	P:regulation of gene expression; F:chromatin binding			IPR026003 (PFAM); IPR024986 (PFAM); IPR011989 (G3DSA:1.25.10.GENE3D); mobidb-lite (MOBIDB_LITE); mobidb-lite (MOBIDB_LITE); mobidb-lite (MOBIDB_LITE); mobidb-lite (MOBIDB_LITE); mobidb-lite (MOBIDB_LITE); mobidb-lite (MOBIDB_LITE); mobidb-lite (MOBIDB_LITE); mobidb-lite (MOBIDB_LITE); mobidb-lite (MOBIDB_LITE); PTHR21704:SF20 (PANTHER); IPR033031 (PANTHER); IPR016024 (SUPERFAMILY)
	gene_01059.t1	-12.6155	0.0421535	hypothetical protein VMCG_05556	P:GO:0030001; P:GO:0055085; F:GO:0046873; C:GO:0016020; C:GO:0016021	P:metal ion transport; P:transmembrane transport; F:metal ion transmembrane transporter activity; C:membrane; C:integral component of membrane	P:metal ion transport; P:transmembrane transport; F:metal ion transmembrane transporter activity; C:membrane			IPR002523 (PFAM); G3DSA:1.20.58.340 (GENE3D); mobidb-lite (MOBIDB_LITE); mobidb-lite (MOBIDB_LITE); mobidb-lite (MOBIDB_LITE); mobidb-lite (MOBIDB_LITE); PTHR24161 (PANTHER); PTHR24161:SF87 (PANTHER); PTHR24161 (PANTHER); PTHR24161:SF87 (PANTHER); SSF144083 (SUPERFAMILY)
	gene_14082.t1	-12.616	0.0421172	hypothetical protein DHEL01_v200987	P:GO:0030001; P:GO:0055085; F:GO:0046873; C:GO:0016020; C:GO:0016021	P:metal ion transport; P:transmembrane transport; F:metal ion transmembrane transporter activity; C:membrane; C:integral component of membrane	no IPS match			no IPS match
	gene_10197.t1	-12.6161	0.0421689	hypothetical protein UCDDA912_g04702	C:GO:0016020; C:GO:0016021	C:membrane; C:integral component of membrane	no IPS match			no IPS match
	gene_16076.t1	-12.6266	0.0417396	P-loop containing nucleoside triphosphate hydrolase protein	F:GO:0005524; F:GO:0016787; F:GO:0016887	F:ATP binding; F:hydrolase activity; F:ATPase activity	F:ATP binding; F:ATPase activity			G3DSA:3.40.50.300 (GENE3D); IPR003959 (PFAM); mobidb-lite (MOBIDB_LITE); mobidb-lite (MOBIDB_LITE); mobidb-lite (MOBIDB_LITE); mobidb-lite (MOBIDB_LITE); mobidb-lite (MOBIDB_LITE); mobidb-lite (MOBIDB_LITE); mobidb-lite (MOBIDB_LITE); mobidb-lite (MOBIDB_LITE); PTHR46411 (PANTHER); PTHR46411:SF2 (PANTHER); cd00009 (CDD); IPR027417 (SUPERFAMILY)
	gene_06803.t1	-12.6303	0.0467086	putative pumilio domain-containing protein	F:GO:0003723	F:RNA binding	F:RNA binding			IPR001313 (PFAM); IPR011989 (G3DSA:1.25.10.GENE3D); mobidb-lite (MOBIDB_LITE); mobidb-lite (MOBIDB_LITE); mobidb-lite (MOBIDB_LITE); mobidb-lite (MOBIDB_LITE); mobidb-lite (MOBIDB_LITE); mobidb-lite (MOBIDB_LITE); mobidb-lite (MOBIDB_LITE); mobidb-lite (MOBIDB_LITE); mobidb-lite (MOBIDB_LITE); mobidb-lite (MOBIDB_LITE); mobidb-lite (MOBIDB_LITE); PTHR12537:SF12 (PANTHER); PTHR12537 (PANTHER); IPR…
	gene_16985.t1	-12.6342	0.041647	sporulation associated protein			no GO terms			IPR018712 (PFAM); mobidb-lite (MOBIDB_LITE); mobidb-lite (MOBIDB_LITE); PTHR33840:SF2 (PANTHER); PTHR33840 (PANTHER); PTHR33840:SF2 (PANTHER); PTHR33840 (PANTHER); PTHR33840 (PANTHER); PTHR33840:SF2 (PANTHER)
	gene_04520.t1	-12.6373	0.0228582	leukotriene A-4 hydrolase	P:GO:0006508; P:GO:0043171; P:GO:0120113; F:GO:0004177; F:GO:0004301; F:GO:0008237; F:GO:0008270; C:GO:0000328; C:GO:0005634; C:GO:0005771; C:GO:0061957	P:proteolysis; P:peptide catabolic process; P:cytoplasm to vacuole transport by the NVT pathway; F:aminopeptidase activity; F:epoxide hydrolase activity; F:metallopeptidase activity; F:zinc ion binding; C:fungal-type vacuole lumen; C:nucleus; C:multivesicular body; C:NVT complex	P:proteolysis; F:metallopeptidase activity; F:zinc ion binding	Acting on ether bonds; Acting on peptide bonds (peptidases); Soluble epoxide hydrolase; Acting on peptide bonds (peptidases); Acting on ether bonds; Hydrolases; Aspartyl aminopeptidase; Aminopeptidase B; Prolyl aminopeptidase; Xaa-Pro aminopeptidase	EC:3.3.2; EC:3.4.11; EC:3.3.2.10; EC:3.4; EC:3.3; EC:3; EC:3.4.11.21; EC:3.4.11.6; EC:3.4.11.5; EC:3.4.11.9	IPR001930 (PRINTS); G3DSA:1.10.1740.60 (GENE3D); IPR012777 (TIGRFAM); IPR038502 (G3DSA:1.25.40.GENE3D); IPR015211 (PFAM); IPR014782 (PFAM); IPR042097 (G3DSA:2.60.40.GENE3D); IPR027268 (G3DSA:1.10.390.GENE3D); PF17900 (PFAM); IPR034015 (PANTHER); PTHR45726:SF3 (PANTHER); IPR034015 (CDD); SSF55486 (SUPERFAMILY); IPR042097 (SUPERFAMILY); IPR016024 (SUPERFAMILY)
	gene_10242.t1	-12.6611	0.0202806	glycogen debranching enzyme	P:GO:0005978; P:GO:0005980; F:GO:0004134; F:GO:0004135; F:GO:0102500; C:GO:0005737	P:glycogen biosynthetic process; P:glycogen catabolic process; F:4-alpha-glucanotransferase activity; F:amylo-alpha-1,6-glucosidase activity; F:beta-maltose 4-alpha-glucanotransferase activity; C:cytoplasm	P:carbohydrate metabolic process; P:glycogen biosynthetic process; P:glycogen catabolic process; F:4-alpha-glucanotransferase activity; F:amylo-alpha-1,6-glucosidase activity	4-alpha-glucanotransferase; Glycosylases; Alpha-glucosidase; Glycosyltransferases; Transferases; Hydrolases; Amylo-alpha-1,6-glucosidase; Glycosyltransferases; Glycosylases	EC:2.4.1.25; EC:3.2; EC:3.2.1.20; EC:2.4; EC:2; EC:3; EC:3.2.1.33; EC:2.4.1; EC:3.2.1	IPR029436 (PFAM); G3DSA:3.20.20.80 (GENE3D); IPR032790 (PFAM); IPR032788 (PFAM); IPR006421 (TIGRFAM); IPR032792 (PFAM); G3DSA:3.20.20.80 (GENE3D); mobidb-lite (MOBIDB_LITE); mobidb-lite (MOBIDB_LITE); IPR010401 (PANTHER); IPR032792 (CDD); IPR008928 (SUPERFAMILY); IPR017853 (SUPERFAMILY)
	gene_14329.t1	-12.664	0.0414384	subtilisin-like protein	P:GO:0006508; F:GO:0004252; F:GO:0008233; F:GO:0008236; F:GO:0016787	P:proteolysis; F:serine-type endopeptidase activity; F:peptidase activity; F:serine-type peptidase activity; F:hydrolase activity	P:proteolysis; F:serine-type endopeptidase activity; F:serine-type peptidase activity			IPR036852 (G3DSA:3.40.50.GENE3D); IPR000209 (PFAM); cd00306 (CDD); IPR036852 (SUPERFAMILY)
	gene_07820.t1	-12.6655	0.0474922	hypothetical protein DHEL01_v202557			no GO terms			mobidb-lite (MOBIDB_LITE); mobidb-lite (MOBIDB_LITE); mobidb-lite (MOBIDB_LITE); mobidb-lite (MOBIDB_LITE); mobidb-lite (MOBIDB_LITE); mobidb-lite (MOBIDB_LITE); mobidb-lite (MOBIDB_LITE); mobidb-lite (MOBIDB_LITE); mobidb-lite (MOBIDB_LITE); mobidb-lite (MOBIDB_LITE); mobidb-lite (MOBIDB_LITE); IPR034443 (PANTHER)
	gene_01391.t1	-12.6735	0.0235371	ser arg-related nuclear matrix protein			no GO terms			mobidb-lite (MOBIDB_LITE); mobidb-lite (MOBIDB_LITE); mobidb-lite (MOBIDB_LITE); mobidb-lite (MOBIDB_LITE); mobidb-lite (MOBIDB_LITE); mobidb-lite (MOBIDB_LITE); mobidb-lite (MOBIDB_LITE); mobidb-lite (MOBIDB_LITE); mobidb-lite (MOBIDB_LITE); mobidb-lite (MOBIDB_LITE); mobidb-lite (MOBIDB_LITE); mobidb-lite (MOBIDB_LITE); mobidb-lite (MOBIDB_LITE)
	gene_07071.t1	-12.6762	0.0481799	putative E3 ubiquitin ligase complex SCF subunit scon-2	F:GO:0016874	F:ligase activity	F:protein binding	Ligases	EC:6	IPR020472 (PRINTS); IPR015943 (G3DSA:2.130.10.GENE3D); IPR001680 (PFAM); IPR015943 (G3DSA:2.130.10.GENE3D); IPR001810 (PFAM); IPR015943 (G3DSA:2.130.10.GENE3D); mobidb-lite (MOBIDB_LITE); mobidb-lite (MOBIDB_LITE); mobidb-lite (MOBIDB_LITE); mobidb-lite (MOBIDB_LITE); mobidb-lite (MOBIDB_LITE); mobidb-lite (MOBIDB_LITE); PTHR19876:SF43 (PANTHER); PTHR19876:SF43 (PANTHER); PTHR19876 (PANTHER); IPR…
	gene_13794.t1	-12.6769	0.0235371	putative com1 regulatory protein	P:GO:0016567; P:GO:0071596; F:GO:0008270; F:GO:0061630	P:protein ubiquitination; P:ubiquitin-dependent protein catabolic process via the N-end rule pathway; F:zinc ion binding; F:ubiquitin protein ligase activity	P:ubiquitin-dependent protein catabolic process via the N-end rule pathway; F:ubiquitin protein ligase activity	Transferases	EC:2	IPR042065 (G3DSA:1.10.10.GENE3D); mobidb-lite (MOBIDB_LITE); mobidb-lite (MOBIDB_LITE); mobidb-lite (MOBIDB_LITE); mobidb-lite (MOBIDB_LITE); mobidb-lite (MOBIDB_LITE); IPR039164 (PANTHER); PTHR21497:SF40 (PANTHER); IPR036390 (SUPERFAMILY)
	gene_05084.t1	-12.679	0.0228582	putative fha domain-containing protein	C:GO:0016020; C:GO:0016021	C:membrane; C:integral component of membrane	F:protein binding			G3DSA:2.60.200.20 (GENE3D); IPR000253 (PFAM); mobidb-lite (MOBIDB_LITE); mobidb-lite (MOBIDB_LITE); mobidb-lite (MOBIDB_LITE); mobidb-lite (MOBIDB_LITE); mobidb-lite (MOBIDB_LITE); mobidb-lite (MOBIDB_LITE); PTHR15715:SF37 (PANTHER); PTHR15715 (PANTHER); IPR000253 (PROSITE_PROFILES); IPR000253 (CDD); IPR008984 (SUPERFAMILY)
	gene_13146.t1	-12.6798	0.0353526	putative hsp70-like protein	P:GO:0006457; F:GO:0005524; F:GO:0016887; F:GO:0051082; C:GO:0005739	P:protein folding; F:ATP binding; F:ATPase activity; F:unfolded protein binding; C:mitochondrion	P:protein folding; F:ATP binding; F:ATPase activity; F:unfolded protein binding	Acting on acid anhydrides; Acting on acid anhydrides; Hydrolases; Nucleoside-triphosphate phosphatase	EC:3.6.1; EC:3.6; EC:3; EC:3.6.1.15	PR00301 (PRINTS); G3DSA:3.30.30.30 (GENE3D); G3DSA:3.30.420.40 (GENE3D); IPR029047 (G3DSA:2.60.34.GENE3D); IPR013126 (PFAM); IPR012725 (TIGRFAM); G3DSA:3.90.640.10 (GENE3D); G3DSA:3.30.420.40 (GENE3D); IPR029048 (G3DSA:1.20.1270.GENE3D); mobidb-lite (MOBIDB_LITE); IPR013126 (PANTHER); PTHR19375:SF451 (PANTHER); IPR018181 (PROSITE_PATTERNS); IPR018181 (PROSITE_PATTERNS); IPR018181 (PROSITE_PATTERN…
	gene_11905.t1	-12.6812	0.0353526	putative swi snf family dna-dependent atpase protein	F:GO:0003677; F:GO:0005524; F:GO:0016787; F:GO:0046872; C:GO:0005634	F:DNA binding; F:ATP binding; F:hydrolase activity; F:metal ion binding; C:nucleus	F:ATP binding; F:nucleosome-dependent ATPase activity	Hydrolases	EC:3	IPR038718 (G3DSA:3.40.50.GENE3D); IPR000330 (PFAM); IPR027370 (PFAM); G3DSA:3.40.50.300 (GENE3D); IPR013083 (G3DSA:3.30.40.GENE3D); IPR001650 (PFAM); mobidb-lite (MOBIDB_LITE); mobidb-lite (MOBIDB_LITE); mobidb-lite (MOBIDB_LITE); mobidb-lite (MOBIDB_LITE); mobidb-lite (MOBIDB_LITE); mobidb-lite (MOBIDB_LITE); mobidb-lite (MOBIDB_LITE); mobidb-lite (MOBIDB_LITE); mobidb-lite (MOBIDB_LITE); mobidb…
	gene_14553.t1	-12.6901	0.0405564	putative taurine catabolism dioxygenase	F:GO:0016491	F:oxidoreductase activity	P:obsolete oxidation-reduction process; F:oxidoreductase activity	Oxidoreductases	EC:1	IPR003819 (PFAM); IPR042098 (G3DSA:3.60.130.GENE3D); PTHR10696:SF30 (PANTHER); PTHR10696 (PANTHER); SSF51197 (SUPERFAMILY)
	gene_05976.t1	-12.7124	0.0275239	putative cytochrome p450	F:GO:0004497; F:GO:0005506; F:GO:0016705; F:GO:0020037; C:GO:0016021	F:monooxygenase activity; F:iron ion binding; F:oxidoreductase activity, acting on paired donors, with incorporation or reduction of molecular oxygen; F:heme binding; C:integral component of membrane	P:obsolete oxidation-reduction process; F:monooxygenase activity; F:iron ion binding; F:oxidoreductase activity, acting on paired donors, with incorporation or reduction of molecular oxygen; F:heme binding	Oxidoreductases; Acting on paired donors, with incorporation or reduction of molecular oxygen. The oxygen incorporated need not be derived from O(2)	EC:1; EC:1.14	IPR002403 (PRINTS); IPR001128 (PFAM); IPR036396 (G3DSA:1.10.630.GENE3D); PTHR24304 (PANTHER); PTHR24304:SF2 (PANTHER); IPR036396 (SUPERFAMILY)
	gene_04766.t1	-12.7163	0.0281683	zinc finger C2H2-like protein	F:GO:0003677	F:DNA binding	no GO terms			G3DSA:3.30.160.60 (GENE3D); mobidb-lite (MOBIDB_LITE); mobidb-lite (MOBIDB_LITE); mobidb-lite (MOBIDB_LITE); mobidb-lite (MOBIDB_LITE); mobidb-lite (MOBIDB_LITE); mobidb-lite (MOBIDB_LITE); mobidb-lite (MOBIDB_LITE); mobidb-lite (MOBIDB_LITE); IPR013087 (PROSITE_PATTERNS)
	gene_12207.t1	-12.7265	0.0336723	hypothetical protein UCDDA912_g03102			no GO terms			IPR032675 (G3DSA:3.80.10.GENE3D); SSF52047 (SUPERFAMILY)
	gene_01228.t1	-12.7437	0.0429012	hypothetical protein DHEL01_v205355	F:GO:0008080	F:N-acetyltransferase activity	F:N-acetyltransferase activity	Acyltransferases; Transferases; Acyltransferases	EC:2.3; EC:2; EC:2.3.1	G3DSA:3.40.630.30 (GENE3D); IPR000182 (PFAM); PTHR30480:SF9 (PANTHER); PTHR30480 (PANTHER); IPR000182 (PROSITE_PROFILES); cd04301 (CDD); IPR016181 (SUPERFAMILY); IPR016181 (SUPERFAMILY)
	gene_04081.t1	-12.7543	0.0399289	putative mannose binding			no IPS match			no IPS match
	gene_03263.t1	-12.7546	0.0400537	Alcohol oxidase	F:GO:0016614; F:GO:0050660	F:oxidoreductase activity, acting on CH-OH group of donors; F:flavin adenine dinucleotide binding	P:obsolete oxidation-reduction process; F:oxidoreductase activity, acting on CH-OH group of donors; F:flavin adenine dinucleotide binding	Acting on the CH-OH group of donors; Oxidoreductases	EC:1.1; EC:1	IPR007867 (PFAM); IPR036188 (G3DSA:3.50.50.GENE3D); IPR000172 (PFAM); G3DSA:3.30.560.10 (GENE3D); IPR012132 (PIRSF); PTHR11552:SF78 (PANTHER); IPR012132 (PANTHER); IPR000172 (PROSITE_PATTERNS); IPR036188 (SUPERFAMILY); SSF54373 (SUPERFAMILY)
	gene_00928.t1	-12.7603	0.0210958	Lid2 complex component lid2	F:GO:0003677; F:GO:0046872; C:GO:0005634	F:DNA binding; F:metal ion binding; C:nucleus	F:DNA binding			IPR013637 (PFAM); IPR001606 (PFAM); IPR036431 (G3DSA:1.10.150.GENE3D); IPR004198 (PFAM); IPR019787 (PFAM); IPR003349 (PFAM); G3DSA:2.60.120.650 (GENE3D); IPR003347 (PFAM); IPR013083 (G3DSA:3.30.40.GENE3D); mobidb-lite (MOBIDB_LITE); mobidb-lite (MOBIDB_LITE); mobidb-lite (MOBIDB_LITE); mobidb-lite (MOBIDB_LITE); mobidb-lite (MOBIDB_LITE); mobidb-lite (MOBIDB_LITE); mobidb-lite (MOBIDB_LITE); mobi…
	gene_13140.t1	-12.7669	0.0235371	eukaryotic translation initiation factor 5B	P:GO:0006413; F:GO:0003743; F:GO:0003924; F:GO:0005525	P:translational initiation; F:translation initiation factor activity; F:GTPase activity; F:GTP binding	F:GTPase activity; F:GTP binding	Acting on acid anhydrides; Acting on acid anhydrides; Hydrolases; Nucleoside-triphosphate phosphatase	EC:3.6.1; EC:3.6; EC:3; EC:3.6.1.15	IPR000795 (PRINTS); G3DSA:3.40.50.300 (GENE3D); G3DSA:2.40.30.10 (GENE3D); IPR005225 (TIGRFAM); G3DSA:2.40.30.10 (GENE3D); IPR000795 (PFAM); IPR036925 (G3DSA:3.40.50.GENE3D); IPR023115 (PFAM); mobidb-lite (MOBIDB_LITE); mobidb-lite (MOBIDB_LITE); mobidb-lite (MOBIDB_LITE); mobidb-lite (MOBIDB_LITE); mobidb-lite (MOBIDB_LITE); mobidb-lite (MOBIDB_LITE); mobidb-lite (MOBIDB_LITE); mobidb-lite (MOBI…
	gene_17260.t1	-12.7995	0.0202806	raffinose synthase Sip1	P:GO:0005975; F:GO:0016757; F:GO:0052692	P:carbohydrate metabolic process; F:transferase activity, transferring glycosyl groups; F:raffinose alpha-galactosidase activity	F:catalytic activity	Glycosylases; Glycosyltransferases; Transferases; Hydrolases; Alpha-galactosidase; Glycosylases	EC:3.2; EC:2.4; EC:2; EC:3; EC:3.2.1.22; EC:3.2.1	IPR008811 (PFAM); IPR013785 (G3DSA:3.20.20.GENE3D); PTHR31268:SF29 (PANTHER); IPR008811 (PANTHER); IPR017853 (SUPERFAMILY)
	gene_17520.t1	-12.8131	0.0252418	hypothetical protein DHEL01_v202661			no GO terms			mobidb-lite (MOBIDB_LITE); mobidb-lite (MOBIDB_LITE); mobidb-lite (MOBIDB_LITE); mobidb-lite (MOBIDB_LITE); mobidb-lite (MOBIDB_LITE); mobidb-lite (MOBIDB_LITE); mobidb-lite (MOBIDB_LITE)
	gene_15108.t1	-12.8141	0.0294229	hypothetical protein UCDDA912_g05296			no GO terms			IPR031355 (PFAM); mobidb-lite (MOBIDB_LITE); mobidb-lite (MOBIDB_LITE); mobidb-lite (MOBIDB_LITE); mobidb-lite (MOBIDB_LITE); mobidb-lite (MOBIDB_LITE); mobidb-lite (MOBIDB_LITE); mobidb-lite (MOBIDB_LITE); IPR031355 (PANTHER)
	gene_01501.t1	-12.8176	0.0344902	SCF E3 ubiquitin ligase complex F-box protein grrA	F:GO:0016874	F:ligase activity	F:protein binding	Ligases	EC:6	IPR032675 (G3DSA:3.80.10.GENE3D); IPR001810 (PFAM); IPR032675 (G3DSA:3.80.10.GENE3D); IPR032675 (G3DSA:3.80.10.GENE3D); IPR001611 (PFAM); mobidb-lite (MOBIDB_LITE); mobidb-lite (MOBIDB_LITE); mobidb-lite (MOBIDB_LITE); mobidb-lite (MOBIDB_LITE); mobidb-lite (MOBIDB_LITE); mobidb-lite (MOBIDB_LITE); PTHR13382 (PANTHER); PTHR13382:SF7 (PANTHER); IPR001810 (PROSITE_PROFILES); SSF52047 (SUPERFAMILY);…
	gene_10350.t1	-12.822	0.0247253	glycosyltransferase family 20	P:GO:0005992; F:GO:0016740	P:trehalose biosynthetic process; F:transferase activity	P:trehalose biosynthetic process; F:catalytic activity	Transferases	EC:2	IPR006379 (TIGRFAM); G3DSA:3.30.70.1020 (GENE3D); G3DSA:3.40.50.2000 (GENE3D); G3DSA:3.40.50.2000 (GENE3D); IPR003337 (PFAM); IPR001830 (PFAM); IPR023214 (G3DSA:3.40.50.GENE3D); IPR003337 (TIGRFAM); mobidb-lite (MOBIDB_LITE); mobidb-lite (MOBIDB_LITE); PTHR10788 (PANTHER); PTHR10788:SF15 (PANTHER); cd03788 (CDD); IPR036412 (SUPERFAMILY); SSF53756 (SUPERFAMILY)
	gene_10055.t1	-12.8269	0.0398143	G-protein coupled receptor	P:GO:0007166; P:GO:0007186; F:GO:0004930; C:GO:0016021	P:cell surface receptor signaling pathway; P:G protein-coupled receptor signaling pathway; F:G protein-coupled receptor activity; C:integral component of membrane	P:cell surface receptor signaling pathway; P:G protein-coupled receptor signaling pathway; F:transmembrane signaling receptor activity; F:G protein-coupled receptor activity; C:integral component of membrane			IPR000832 (PFAM); G3DSA:1.20.1070.10 (GENE3D); mobidb-lite (MOBIDB_LITE); mobidb-lite (MOBIDB_LITE); mobidb-lite (MOBIDB_LITE); mobidb-lite (MOBIDB_LITE); mobidb-lite (MOBIDB_LITE); mobidb-lite (MOBIDB_LITE); mobidb-lite (MOBIDB_LITE); mobidb-lite (MOBIDB_LITE); mobidb-lite (MOBIDB_LITE); PTHR23112:SF22 (PANTHER); PTHR23112 (PANTHER); IPR017981 (PROSITE_PROFILES); SSF81321 (SUPERFAMILY)
	gene_06094.t1	-12.8302	0.0369038	putative phospholipase carboxylesterase			no GO terms			mobidb-lite (MOBIDB_LITE); mobidb-lite (MOBIDB_LITE); mobidb-lite (MOBIDB_LITE); mobidb-lite (MOBIDB_LITE); mobidb-lite (MOBIDB_LITE); mobidb-lite (MOBIDB_LITE); mobidb-lite (MOBIDB_LITE)
	gene_10304.t1	-12.8374	0.0495634	Serine/threonine-protein kinase/endoribonuclease IRE1	P:GO:0006397; P:GO:0006468; P:GO:0090501; F:GO:0004540; F:GO:0005524; F:GO:0106310; F:GO:0106311; C:GO:0016020	P:mRNA processing; P:protein phosphorylation; P:RNA phosphodiester bond hydrolysis; F:ribonuclease activity; F:ATP binding; F:protein serine kinase activity; F:protein threonine kinase activity; C:membrane	P:mRNA processing; P:protein phosphorylation; F:ribonuclease activity; F:protein kinase activity; F:protein binding; F:ATP binding	Transferring phosphorus-containing groups; Transferring phosphorus-containing groups; Acting on ester bonds; Non-specific serine/threonine protein kinase; Transferring phosphorus-containing groups; Transferases; Hydrolases	EC:2.7.1; EC:2.7.11; EC:3.1; EC:2.7.11.1; EC:2.7; EC:2; EC:3	IPR038357 (G3DSA:1.20.1440.GENE3D); IPR010513 (PFAM); G3DSA:1.10.510.10 (GENE3D); IPR000719 (PFAM); IPR015943 (G3DSA:2.130.10.GENE3D); G3DSA:3.30.200.20 (GENE3D); mobidb-lite (MOBIDB_LITE); mobidb-lite (MOBIDB_LITE); mobidb-lite (MOBIDB_LITE); mobidb-lite (MOBIDB_LITE); mobidb-lite (MOBIDB_LITE); mobidb-lite (MOBIDB_LITE); mobidb-lite (MOBIDB_LITE); mobidb-lite (MOBIDB_LITE); PTHR13954:SF6 (PANTH…
	gene_02425.t1	-12.8394	0.0235371	protein NMT1	P:GO:0009228; P:GO:0009229; F:GO:0016740	P:thiamine biosynthetic process; P:thiamine diphosphate biosynthetic process; F:transferase activity	P:thiamine biosynthetic process	Transferases	EC:2	IPR015168 (PFAM); G3DSA:3.40.190.10 (GENE3D); G3DSA:3.40.190.10 (GENE3D); PTHR31528:SF1 (PANTHER); IPR027939 (PANTHER); cd13650 (CDD); SSF53850 (SUPERFAMILY)
	gene_18071.t1	-12.8472	0.0394952	putative ankyrin repeat protein	C:GO:0016020; C:GO:0016021	C:membrane; C:integral component of membrane	no IPS match			no IPS match
	gene_05146.t1	-12.8487	0.0495634	calpain family cysteine protease	P:GO:0006508; F:GO:0004198	P:proteolysis; F:calcium-dependent cysteine-type endopeptidase activity	P:proteolysis; F:calcium-dependent cysteine-type endopeptidase activity	Acting on peptide bonds (peptidases); Cathepsin B; Acting on peptide bonds (peptidases); Cathepsin F; Bleomycin hydrolase; Legumain; Clostripain; Picornain 3C; Cathepsin H; Cathepsin S; Cathepsin K; Cathepsin L; Actinidain; Acting on peptide bonds (peptidases); Hydrolases	EC:3.4.22; EC:3.4.22.1; EC:3.4.99; EC:3.4.22.41; EC:3.4.22.40; EC:3.4.22.34; EC:3.4.22.8; EC:3.4.22.28; EC:3.4.22.16; EC:3.4.22.27; EC:3.4.22.38; EC:3.4.22.15; EC:3.4.22.14; EC:3.4; EC:3	G3DSA:3.90.70.10 (GENE3D); IPR001300 (PFAM); mobidb-lite (MOBIDB_LITE); mobidb-lite (MOBIDB_LITE); mobidb-lite (MOBIDB_LITE); mobidb-lite (MOBIDB_LITE); mobidb-lite (MOBIDB_LITE); mobidb-lite (MOBIDB_LITE); mobidb-lite (MOBIDB_LITE); mobidb-lite (MOBIDB_LITE); mobidb-lite (MOBIDB_LITE); mobidb-lite (MOBIDB_LITE); mobidb-lite (MOBIDB_LITE); mobidb-lite (MOBIDB_LITE); mobidb-lite (MOBIDB_LITE); mob…
	gene_09505.t1	-12.8627	0.0234325	ABC transporter transmembrane region	P:GO:0055085; F:GO:0005524; F:GO:0016887; F:GO:0042626; C:GO:0016021	P:transmembrane transport; F:ATP binding; F:ATPase activity; F:ATPase-coupled transmembrane transporter activity; C:integral component of membrane	P:transmembrane transport; F:ATP binding; F:ATPase activity; F:ATPase-coupled transmembrane transporter activity; C:integral component of membrane	Acting on acid anhydrides; Acting on acid anhydrides; Hydrolases; Translocases; Catalysing the translocation of inorganic cations; Nucleoside-triphosphate phosphatase	EC:3.6.1; EC:3.6; EC:3; EC:7; EC:7.2.2; EC:3.6.1.15	G3DSA:3.40.50.300 (GENE3D); IPR011527 (PFAM); IPR036640 (G3DSA:1.20.1560.GENE3D); IPR003439 (PFAM); IPR003439 (PFAM); IPR003439 (PFAM); mobidb-lite (MOBIDB_LITE); mobidb-lite (MOBIDB_LITE); mobidb-lite (MOBIDB_LITE); mobidb-lite (MOBIDB_LITE); PTHR24221:SF213 (PANTHER); IPR039421 (PANTHER); IPR017871 (PROSITE_PATTERNS); IPR017871 (PROSITE_PATTERNS); IPR011527 (PROSITE_PROFILES); IPR003439 (PROSIT…
	gene_17148.t1	-12.8681	0.0214138	Ras GTPase-activating-like protein rng2	P:GO:0007165; P:GO:0043087	P:signal transduction; P:regulation of GTPase activity	P:signal transduction; P:regulation of GTPase activity; F:protein binding			IPR036872 (G3DSA:1.10.418.GENE3D); IPR000593 (PFAM); IPR001715 (PFAM); IPR001936 (PFAM); G3DSA:1.10.506.10 (GENE3D); mobidb-lite (MOBIDB_LITE); mobidb-lite (MOBIDB_LITE); mobidb-lite (MOBIDB_LITE); mobidb-lite (MOBIDB_LITE); PTHR14149:SF14 (PANTHER); PTHR14149 (PANTHER); PTHR14149:SF14 (PANTHER); PTHR14149 (PANTHER); IPR000048 (PROSITE_PROFILES); IPR000048 (PROSITE_PROFILES); IPR000048 (PROSITE_P…
	gene_17873.t1	-12.8726	0.0281683	hypothetical protein VM1G_11230			no GO terms			mobidb-lite (MOBIDB_LITE)
	gene_16120.t1	-12.887	0.0414384	quinate permease	P:GO:0055085; F:GO:0022857; C:GO:0016021	P:transmembrane transport; F:transmembrane transporter activity; C:integral component of membrane	P:transmembrane transport; F:transmembrane transporter activity; C:membrane; C:integral component of membrane	Translocases	EC:7	IPR003663 (PRINTS); IPR005828 (PFAM); IPR003663 (TIGRFAM); G3DSA:1.20.1250.20 (GENE3D); PTHR48022:SF42 (PANTHER); PTHR48022 (PANTHER); IPR005829 (PROSITE_PATTERNS); IPR005829 (PROSITE_PATTERNS); IPR005829 (PROSITE_PATTERNS); IPR020846 (PROSITE_PROFILES); IPR036259 (SUPERFAMILY)
	gene_05547.t1	-12.8882	0.0234325	glucose-6-phosphate isomerase	P:GO:0006094; P:GO:0006096; F:GO:0004347; C:GO:0005739	P:gluconeogenesis; P:glycolytic process; F:glucose-6-phosphate isomerase activity; C:mitochondrion	P:gluconeogenesis; P:glycolytic process; F:glucose-6-phosphate isomerase activity	Intramolecular oxidoreductases; Isomerases; Glucose-6-phosphate isomerase; Intramolecular oxidoreductases	EC:5.3; EC:5; EC:5.3.1.9; EC:5.3.1	IPR001672 (PRINTS); G3DSA:3.40.50.10490 (GENE3D); IPR023096 (G3DSA:1.10.1390.GENE3D); IPR001672 (PFAM); G3DSA:3.40.50.10490 (GENE3D); PTHR11469:SF5 (PANTHER); IPR001672 (PANTHER); IPR018189 (PROSITE_PATTERNS); IPR018189 (PROSITE_PATTERNS); IPR001672 (PROSITE_PROFILES); IPR035476 (CDD); IPR035482 (CDD); SSF53697 (SUPERFAMILY)
	gene_01104.t1	-12.8994	0.0308861	putative lpxtg-domain-containing protein	C:GO:0016021	C:integral component of membrane	no GO terms			mobidb-lite (MOBIDB_LITE); mobidb-lite (MOBIDB_LITE); mobidb-lite (MOBIDB_LITE); mobidb-lite (MOBIDB_LITE)
	gene_14341.t1	-12.9008	0.0235371	hypothetical protein UCDDA912_g08265	P:GO:0000272; P:GO:0005975; P:GO:0008152; P:GO:0030245; F:GO:0004553; F:GO:0016787; F:GO:0016798	P:polysaccharide catabolic process; P:carbohydrate metabolic process; P:metabolic process; P:cellulose catabolic process; F:hydrolase activity, hydrolyzing O-glycosyl compounds; F:hydrolase activity; F:hydrolase activity, acting on glycosyl bonds	no GO terms			mobidb-lite (MOBIDB_LITE); mobidb-lite (MOBIDB_LITE); mobidb-lite (MOBIDB_LITE); mobidb-lite (MOBIDB_LITE); mobidb-lite (MOBIDB_LITE); mobidb-lite (MOBIDB_LITE); mobidb-lite (MOBIDB_LITE); mobidb-lite (MOBIDB_LITE)
	gene_17372.t1	-12.9035	0.0235371	HET-domain-containing protein	P:GO:0006412; P:GO:0006418; P:GO:0006436; P:GO:0006468; F:GO:0000166; F:GO:0004672; F:GO:0004812; F:GO:0004830; F:GO:0005524; F:GO:0016874	P:translation; P:tRNA aminoacylation for protein translation; P:tryptophanyl-tRNA aminoacylation; P:protein phosphorylation; F:nucleotide binding; F:protein kinase activity; F:aminoacyl-tRNA ligase activity; F:tryptophan-tRNA ligase activity; F:ATP binding; F:ligase activity	P:protein phosphorylation; F:protein kinase activity; F:ATP binding			G3DSA:1.10.510.10 (GENE3D); IPR010730 (PFAM); IPR000719 (PFAM); PTHR33112 (PANTHER); PTHR33112:SF6 (PANTHER); IPR000719 (PROSITE_PROFILES); cd00180 (CDD); IPR011009 (SUPERFAMILY)
	gene_10630.t1	-12.9206	0.0381014	fungal-specific transcription factor domain-domain-containing protein	P:GO:0006357; F:GO:0000981; F:GO:0008270; C:GO:0005634	P:regulation of transcription by RNA polymerase II; F:DNA-binding transcription factor activity, RNA polymerase II-specific; F:zinc ion binding; C:nucleus	P:regulation of transcription, DNA-templated; F:DNA-binding transcription factor activity, RNA polymerase II-specific; F:zinc ion binding			IPR036864 (G3DSA:4.10.240.GENE3D); IPR001138 (PFAM); IPR021858 (PFAM); PTHR37534 (PANTHER); IPR001138 (PROSITE_PATTERNS); IPR001138 (PROSITE_PROFILES); IPR001138 (CDD); IPR036864 (SUPERFAMILY)
	gene_01087.t1	-12.9218	0.0381014	putative exo-beta- -glucanase protein	F:GO:0016787	F:hydrolase activity	no GO terms			G3DSA:1.10.530.10 (GENE3D); IPR023346 (SUPERFAMILY)
	gene_06050.t1	-12.926	0.0248345	SWIRM domain-containing protein	F:GO:0003677	F:DNA binding	F:protein binding			IPR007526 (PFAM); G3DSA:1.10.10.780 (GENE3D); mobidb-lite (MOBIDB_LITE); mobidb-lite (MOBIDB_LITE); mobidb-lite (MOBIDB_LITE); mobidb-lite (MOBIDB_LITE); mobidb-lite (MOBIDB_LITE); mobidb-lite (MOBIDB_LITE); mobidb-lite (MOBIDB_LITE); PTHR12374 (PANTHER); PTHR12374:SF21 (PANTHER); IPR007526 (PROSITE_PROFILES); IPR009057 (SUPERFAMILY)
	gene_03087.t1	-12.934	0.0265127	xyloglucan-specific endo-beta-1,4-glucanase A	P:GO:0000272; F:GO:0008810	P:polysaccharide catabolic process; F:cellulase activity	P:polysaccharide catabolic process; F:hydrolase activity, hydrolyzing O-glycosyl compounds; F:cellulase activity	Glycosylases; Hydrolases; Glycosylases; Cellulase	EC:3.2; EC:3; EC:3.2.1; EC:3.2.1.4	IPR013319 (G3DSA:2.60.120.GENE3D); IPR002594 (PFAM); mobidb-lite (MOBIDB_LITE); mobidb-lite (MOBIDB_LITE); IPR002594 (PANTHER); PTHR34002:SF9 (PANTHER); IPR013320 (SUPERFAMILY)
	gene_16438.t1	-12.9553	0.0375166	RNA-dependent RNA polymerase	P:GO:0001172; P:GO:0031047; F:GO:0003723; F:GO:0003968	P:transcription, RNA-templated; P:gene silencing by RNA; F:RNA binding; F:RNA-directed 5'-3' RNA polymerase activity	F:RNA-directed 5'-3' RNA polymerase activity	Transferring phosphorus-containing groups; Transferases; RNA-directed RNA polymerase; Transferring phosphorus-containing groups	EC:2.7; EC:2; EC:2.7.7.48; EC:2.7.7	IPR007855 (PFAM); mobidb-lite (MOBIDB_LITE); mobidb-lite (MOBIDB_LITE); mobidb-lite (MOBIDB_LITE); IPR007855 (PANTHER); PTHR23079:SF17 (PANTHER)
	gene_02711.t1	-12.9586	0.0245047	CRM1 C terminal-domain-containing protein	P:GO:0000055; P:GO:0006406; P:GO:0008033; P:GO:0034501; P:GO:0051170; F:GO:0005049; F:GO:0017070; F:GO:0030619; F:GO:0030620; F:GO:0030621; F:GO:0030623; F:GO:0061608; C:GO:0000776; C:GO:0005816; C:GO:0034399	P:ribosomal large subunit export from nucleus; P:mRNA export from nucleus; P:tRNA processing; P:protein localization to kinetochore; P:import into nucleus; F:nuclear export signal receptor activity; F:U6 snRNA binding; F:U1 snRNA binding; F:U2 snRNA binding; F:U4 snRNA binding; F:U5 snRNA binding; F:nuclear import signal receptor activity; C:kinetochore; C:spindle pole body; C:nuclear periphery	P:intracellular protein transport; F:nuclear export signal receptor activity; F:small GTPase binding			IPR041235 (PFAM); IPR014877 (PFAM); IPR041123 (PFAM); IPR013598 (PFAM); IPR001494 (PFAM); IPR011989 (G3DSA:1.25.10.GENE3D); IPR040485 (PFAM); mobidb-lite (MOBIDB_LITE); mobidb-lite (MOBIDB_LITE); PTHR11223:SF2 (PANTHER); PTHR11223 (PANTHER); IPR001494 (PROSITE_PROFILES); IPR016024 (SUPERFAMILY)
	gene_06716.t1	-12.9598	0.0228582	putative leucine-rich repeat-containing protein			F:protein binding			IPR001611 (PFAM); IPR032675 (G3DSA:3.80.10.GENE3D); IPR032675 (G3DSA:3.80.10.GENE3D); mobidb-lite (MOBIDB_LITE); mobidb-lite (MOBIDB_LITE); mobidb-lite (MOBIDB_LITE); mobidb-lite (MOBIDB_LITE); mobidb-lite (MOBIDB_LITE); mobidb-lite (MOBIDB_LITE); mobidb-lite (MOBIDB_LITE); mobidb-lite (MOBIDB_LITE); mobidb-lite (MOBIDB_LITE); PTHR15454:SF7 (PANTHER); PTHR15454 (PANTHER); IPR001611 (PROSITE_PROFI…
	gene_12625.t1	-12.9675	0.0371933	cation efflux family protein	P:GO:0098655; F:GO:0008324; C:GO:0016021	P:cation transmembrane transport; F:cation transmembrane transporter activity; C:integral component of membrane	P:cation transport; P:transmembrane transport; F:cation transmembrane transporter activity; C:integral component of membrane	Translocases	EC:7	IPR002524 (TIGRFAM); IPR002524 (PFAM); IPR027469 (G3DSA:1.20.1510.GENE3D); mobidb-lite (MOBIDB_LITE); mobidb-lite (MOBIDB_LITE); mobidb-lite (MOBIDB_LITE); PTHR45820 (PANTHER); PTHR45820:SF5 (PANTHER); IPR036837 (SUPERFAMILY); IPR027469 (SUPERFAMILY)
	gene_18007.t1	-12.986	0.0371098	Di-copper centre-containing protein	P:GO:0042438; F:GO:0004503	P:melanin biosynthetic process; F:monophenol monooxygenase activity	F:oxidoreductase activity	Oxidoreductases; Acting on paired donors, with incorporation or reduction of molecular oxygen. The oxygen incorporated need not be derived from O(2); Tyrosinase; Acting on paired donors, with incorporation or reduction of molecular oxygen. The oxygen incorporated need not be derived from O(2)	EC:1; EC:1.14; EC:1.14.18.1; EC:1.14.18	IPR002227 (PRINTS); IPR002227 (PFAM); G3DSA:2.60.310.20 (GENE3D); IPR041640 (PFAM); IPR008922 (G3DSA:1.10.1280.GENE3D); mobidb-lite (MOBIDB_LITE); mobidb-lite (MOBIDB_LITE); mobidb-lite (MOBIDB_LITE); PTHR11474:SF32 (PANTHER); PTHR11474 (PANTHER); IPR002227 (PROSITE_PATTERNS); IPR002227 (PROSITE_PATTERNS); IPR008922 (SUPERFAMILY)
	gene_12048.t1	-13.0062	0.0235371	hsp70-like protein	F:GO:0005524	F:ATP binding	F:ATP binding; F:ATPase activity			PR00301 (PRINTS); G3DSA:3.30.420.40 (GENE3D); G3DSA:3.30.420.40 (GENE3D); IPR013126 (PFAM); G3DSA:3.30.420.40 (GENE3D); G3DSA:3.90.640.10 (GENE3D); mobidb-lite (MOBIDB_LITE); mobidb-lite (MOBIDB_LITE); mobidb-lite (MOBIDB_LITE); mobidb-lite (MOBIDB_LITE); PTHR14187 (PANTHER); PTHR14187:SF79 (PANTHER); cd10229 (CDD); IPR043129 (SUPERFAMILY); IPR043129 (SUPERFAMILY)
	gene_09693.t1	-13.012	0.0369038	adenylate cyclase	P:GO:0006171; P:GO:0016311; P:GO:0035556; F:GO:0000287; F:GO:0004016; F:GO:0005524; F:GO:0016791	P:cAMP biosynthetic process; P:dephosphorylation; P:intracellular signal transduction; F:magnesium ion binding; F:adenylate cyclase activity; F:ATP binding; F:phosphatase activity	P:cAMP biosynthetic process; P:signal transduction; P:cyclic nucleotide biosynthetic process; P:intracellular signal transduction; F:magnesium ion binding; F:adenylate cyclase activity; F:protein binding; F:phosphatase activity	Acting on ester bonds; Hydrolases; Lyases; Phosphorus-oxygen lyases; Adenylate cyclase; Acting on ester bonds	EC:3.1; EC:3; EC:4; EC:4.6; EC:4.6.1.1; EC:3.1.3	IPR001932 (PFAM); IPR001054 (PFAM); IPR032675 (G3DSA:3.80.10.GENE3D); IPR036457 (G3DSA:3.60.40.GENE3D); IPR001611 (PFAM); IPR032675 (G3DSA:3.80.10.GENE3D); IPR013716 (PFAM); IPR032675 (G3DSA:3.80.10.GENE3D); mobidb-lite (MOBIDB_LITE); mobidb-lite (MOBIDB_LITE); mobidb-lite (MOBIDB_LITE); mobidb-lite (MOBIDB_LITE); mobidb-lite (MOBIDB_LITE); mobidb-lite (MOBIDB_LITE); mobidb-lite (MOBIDB_LITE); mo…
	gene_07547.t1	-13.0158	0.0371098	Zinc-regulated transporter 3	P:GO:0030001; P:GO:0055085; F:GO:0046873; C:GO:0016021	P:metal ion transport; P:transmembrane transport; F:metal ion transmembrane transporter activity; C:integral component of membrane	P:metal ion transport; P:transmembrane transport; F:metal ion transmembrane transporter activity; C:membrane	Translocases	EC:7	IPR003689 (PFAM); mobidb-lite (MOBIDB_LITE); mobidb-lite (MOBIDB_LITE); mobidb-lite (MOBIDB_LITE); mobidb-lite (MOBIDB_LITE); mobidb-lite (MOBIDB_LITE); mobidb-lite (MOBIDB_LITE); mobidb-lite (MOBIDB_LITE); mobidb-lite (MOBIDB_LITE); PTHR11040:SF131 (PANTHER); PTHR11040 (PANTHER)
	gene_05243.t1	-13.0681	0.0474922	ZEB2-regulated ABC transporter	P:GO:0055085; F:GO:0005524; F:GO:0042626; C:GO:0005886; C:GO:0016021	P:transmembrane transport; F:ATP binding; F:ATPase-coupled transmembrane transporter activity; C:plasma membrane; C:integral component of membrane	P:transmembrane transport; F:ATP binding; F:ATPase-coupled transmembrane transporter activity; C:membrane; C:integral component of membrane	Translocases; Catalysing the translocation of inorganic cations	EC:7; EC:7.2.2	IPR003439 (PFAM); IPR013525 (PFAM); G3DSA:3.40.50.300 (GENE3D); G3DSA:3.40.50.300 (GENE3D); IPR003439 (PFAM); IPR010929 (PFAM); mobidb-lite (MOBIDB_LITE); mobidb-lite (MOBIDB_LITE); mobidb-lite (MOBIDB_LITE); PTHR19241 (PANTHER); PTHR19241:SF179 (PANTHER); IPR003439 (PROSITE_PROFILES); IPR003439 (PROSITE_PROFILES); IPR034003 (CDD); IPR034001 (CDD); IPR027417 (SUPERFAMILY); IPR027417 (SUPERFAMILY)
	gene_07321.t1	-13.0694	0.0156197	aldehyde dehydrogenase	F:GO:0016620	F:oxidoreductase activity, acting on the aldehyde or oxo group of donors, NAD or NADP as acceptor	P:obsolete oxidation-reduction process; F:oxidoreductase activity; F:oxidoreductase activity, acting on the aldehyde or oxo group of donors, NAD or NADP as acceptor	Acting on the aldehyde or oxo group of donors; Oxidoreductases; Acting on the aldehyde or oxo group of donors	EC:1.2; EC:1; EC:1.2.1	IPR016162 (G3DSA:3.40.605.GENE3D); IPR015590 (PFAM); IPR016163 (G3DSA:3.40.309.GENE3D); PTHR43720:SF3 (PANTHER); PTHR43720 (PANTHER); IPR029510 (PROSITE_PATTERNS); IPR016161 (SUPERFAMILY)
	gene_03128.t1	-13.0715	0.0235371	putative major facilitator superfamily transporter protein	P:GO:0055085; F:GO:0022857; C:GO:0016021	P:transmembrane transport; F:transmembrane transporter activity; C:integral component of membrane	P:transmembrane transport; F:transmembrane transporter activity	Translocases	EC:7	G3DSA:1.20.1250.20 (GENE3D); IPR011701 (PFAM); G3DSA:1.20.1250.20 (GENE3D); mobidb-lite (MOBIDB_LITE); PTHR23294 (PANTHER); PTHR23294:SF54 (PANTHER); cd06178 (CDD); IPR036259 (SUPERFAMILY)
	gene_06789.t1	-13.0806	0.0260764	Transcriptional repressor rco-1			F:protein binding			PR01217 (PRINTS); IPR020472 (PRINTS); IPR015943 (G3DSA:2.130.10.GENE3D); G3DSA:1.20.5.340 (GENE3D); IPR013890 (PFAM); IPR001680 (PFAM); mobidb-lite (MOBIDB_LITE); mobidb-lite (MOBIDB_LITE); mobidb-lite (MOBIDB_LITE); mobidb-lite (MOBIDB_LITE); mobidb-lite (MOBIDB_LITE); PTHR42968 (PANTHER); PTHR42968:SF10 (PANTHER); IPR019775 (PROSITE_PATTERNS); IPR019775 (PROSITE_PATTERNS); IPR019775 (PROSITE_PA…
	gene_01859.t1	-13.0843	0.0399289	corA-like mg2+ transporter protein domain-containing protein	P:GO:0006468; F:GO:0004672; F:GO:0005524; C:GO:0016020; C:GO:0016021	P:protein phosphorylation; F:protein kinase activity; F:ATP binding; C:membrane; C:integral component of membrane	no GO terms			G3DSA:1.20.58.340 (GENE3D); mobidb-lite (MOBIDB_LITE); SSF144083 (SUPERFAMILY)
	gene_09531.t1	-13.0888	0.0398143	C2H2 finger domain-containing protein			no GO terms			mobidb-lite (MOBIDB_LITE); mobidb-lite (MOBIDB_LITE); mobidb-lite (MOBIDB_LITE); mobidb-lite (MOBIDB_LITE); mobidb-lite (MOBIDB_LITE); mobidb-lite (MOBIDB_LITE); mobidb-lite (MOBIDB_LITE); mobidb-lite (MOBIDB_LITE); mobidb-lite (MOBIDB_LITE); mobidb-lite (MOBIDB_LITE); mobidb-lite (MOBIDB_LITE); mobidb-lite (MOBIDB_LITE); mobidb-lite (MOBIDB_LITE); mobidb-lite (MOBIDB_LITE); mobidb-lite (MOBIDB_L…
	gene_06189.t1	-13.0991	0.0275239	Ferric/cupric reductase transmembrane component 1	P:GO:0006811; F:GO:0016491; C:GO:0016021	P:ion transport; F:oxidoreductase activity; C:integral component of membrane	P:obsolete oxidation-reduction process; F:oxidoreductase activity	Oxidoreductases	EC:1	IPR039261 (G3DSA:3.40.50.GENE3D); IPR013121 (PFAM); IPR013130 (PFAM); IPR013112 (PFAM); mobidb-lite (MOBIDB_LITE); mobidb-lite (MOBIDB_LITE); PTHR32361 (PANTHER); PTHR32361:SF3 (PANTHER); IPR017927 (PROSITE_PROFILES); cd06186 (CDD); IPR039261 (SUPERFAMILY)
	gene_03964.t1	-13.119	0.0357374	related to phosphatidylserine decarboxylase 2	P:GO:0008654; F:GO:0004609	P:phospholipid biosynthetic process; F:phosphatidylserine decarboxylase activity	P:phospholipid biosynthetic process; F:phosphatidylserine decarboxylase activity	Carbon-carbon lyases; Carbon-carbon lyases; Lyases; Phosphatidylserine decarboxylase	EC:4.1.1; EC:4.1; EC:4; EC:4.1.1.65	IPR022237 (PFAM); IPR003817 (PFAM); IPR003817 (PANTHER); PTHR10067:SF9 (PANTHER)
	gene_05294.t1	-13.1278	0.0202806	Autophagy-related protein 2	P:GO:0030242	P:autophagy of peroxisome	P:autophagy; P:autophagy of peroxisome			IPR015412 (PFAM); IPR026885 (PFAM); mobidb-lite (MOBIDB_LITE); mobidb-lite (MOBIDB_LITE); mobidb-lite (MOBIDB_LITE); mobidb-lite (MOBIDB_LITE); mobidb-lite (MOBIDB_LITE); mobidb-lite (MOBIDB_LITE); mobidb-lite (MOBIDB_LITE); mobidb-lite (MOBIDB_LITE); mobidb-lite (MOBIDB_LITE); mobidb-lite (MOBIDB_LITE); mobidb-lite (MOBIDB_LITE); mobidb-lite (MOBIDB_LITE); mobidb-lite (MOBIDB_LITE); mobidb-lite …
	gene_17177.t1	-13.1353	0.0369038	1-phosphatidylinositol-3-phosphate 5-kinase FAB1	P:GO:0007005; P:GO:0033036; P:GO:0046854; P:GO:0071702; F:GO:0000285; F:GO:0005524; F:GO:0046872; C:GO:0005741; C:GO:0005783	P:mitochondrion organization; P:macromolecule localization; P:phosphatidylinositol phosphorylation; P:organic substance transport; F:1-phosphatidylinositol-3-phosphate 5-kinase activity; F:ATP binding; F:metal ion binding; C:mitochondrial outer membrane; C:endoplasmic reticulum	P:phosphatidylinositol metabolic process; F:ATP binding; F:phosphatidylinositol phosphate kinase activity; F:ATPase activity; F:metal ion binding	Transferring phosphorus-containing groups; 1-phosphatidylinositol-3-phosphate 5-kinase; Transferring phosphorus-containing groups; Transferases	EC:2.7.1; EC:2.7.1.150; EC:2.7; EC:2	G3DSA:1.20.58.1870 (GENE3D); IPR000306 (PFAM); IPR027409 (G3DSA:3.50.7.GENE3D); IPR027484 (G3DSA:3.30.800.GENE3D); IPR002423 (PFAM); IPR013083 (G3DSA:3.30.40.GENE3D); IPR002498 (PFAM); mobidb-lite (MOBIDB_LITE); mobidb-lite (MOBIDB_LITE); mobidb-lite (MOBIDB_LITE); mobidb-lite (MOBIDB_LITE); mobidb-lite (MOBIDB_LITE); mobidb-lite (MOBIDB_LITE); mobidb-lite (MOBIDB_LITE); mobidb-lite (MOBIDB_LITE)…
	gene_12653.t1	-13.1479	0.0314717	class I glutamine amidotransferase-like protein	P:GO:0006355; P:GO:0006541; F:GO:0016740	P:regulation of transcription, DNA-templated; P:glutamine metabolic process; F:transferase activity	no GO terms	Transferases	EC:2	IPR002818 (PFAM); mobidb-lite (MOBIDB_LITE); mobidb-lite (MOBIDB_LITE); PTHR43130 (PANTHER); PTHR43130:SF8 (PANTHER); IPR029062 (SUPERFAMILY)
	gene_11687.t1	-13.1911	0.0485866	Annexin A11	F:GO:0005509; F:GO:0005544	F:calcium ion binding; F:calcium-dependent phospholipid binding	F:calcium ion binding; F:calcium-dependent phospholipid binding			IPR018502 (PFAM); IPR037104 (G3DSA:1.10.220.GENE3D); IPR037104 (G3DSA:1.10.220.GENE3D); IPR037104 (G3DSA:1.10.220.GENE3D); IPR037104 (G3DSA:1.10.220.GENE3D); mobidb-lite (MOBIDB_LITE); mobidb-lite (MOBIDB_LITE); mobidb-lite (MOBIDB_LITE); mobidb-lite (MOBIDB_LITE); mobidb-lite (MOBIDB_LITE); mobidb-lite (MOBIDB_LITE); mobidb-lite (MOBIDB_LITE); mobidb-lite (MOBIDB_LITE); mobidb-lite (MOBIDB_LITE)…
	gene_17311.t1	-13.1989	0.0354527	bacteriodes thetaiotaomicron symbiotic chitinase, putative	P:GO:0000272; P:GO:0006032; F:GO:0008061; F:GO:0008843; C:GO:0005576	P:polysaccharide catabolic process; P:chitin catabolic process; F:chitin binding; F:endochitinase activity; C:extracellular region	P:carbohydrate metabolic process; F:hydrolase activity, hydrolyzing O-glycosyl compounds; F:chitin binding	Glycosylases; Hydrolases; Chitinase; Glycosylases	EC:3.2; EC:3; EC:3.2.1.14; EC:3.2.1	IPR001002 (PFAM); IPR001223 (PFAM); G3DSA:3.20.20.80 (GENE3D); IPR036861 (G3DSA:3.30.60.GENE3D); IPR029070 (G3DSA:3.10.50.GENE3D); mobidb-lite (MOBIDB_LITE); mobidb-lite (MOBIDB_LITE); mobidb-lite (MOBIDB_LITE); mobidb-lite (MOBIDB_LITE); mobidb-lite (MOBIDB_LITE); mobidb-lite (MOBIDB_LITE); PTHR11177 (PANTHER); PTHR11177:SF333 (PANTHER); IPR018371 (PROSITE_PATTERNS); IPR001579 (PROSITE_PATTERNS)…
	gene_10357.t1	-13.2146	0.0354499	potassium transporter	P:GO:0071805; F:GO:0015079; C:GO:0016021	P:potassium ion transmembrane transport; F:potassium ion transmembrane transporter activity; C:integral component of membrane	P:potassium ion transmembrane transport; F:potassium ion transmembrane transporter activity; C:membrane	Translocases	EC:7	IPR003855 (PFAM); IPR003855 (TIGRFAM); mobidb-lite (MOBIDB_LITE); PTHR30540:SF95 (PANTHER); IPR003855 (PANTHER)
	gene_01182.t1	-13.2191	0.0354499	GMC oxidoreductase	F:GO:0016614; F:GO:0050660	F:oxidoreductase activity, acting on CH-OH group of donors; F:flavin adenine dinucleotide binding	P:obsolete oxidation-reduction process; F:oxidoreductase activity, acting on CH-OH group of donors; F:flavin adenine dinucleotide binding	Acting on the CH-OH group of donors; Oxidoreductases	EC:1.1; EC:1	IPR012132 (PIRSF); IPR007867 (PFAM); IPR036188 (G3DSA:3.50.50.GENE3D); G3DSA:3.30.560.10 (GENE3D); IPR000172 (PFAM); PTHR11552:SF210 (PANTHER); IPR012132 (PANTHER); IPR000172 (PROSITE_PATTERNS); IPR000172 (PROSITE_PATTERNS); SSF54373 (SUPERFAMILY); IPR036188 (SUPERFAMILY)
	gene_17833.t1	-13.2257	0.0354499	Sulfite oxidase	F:GO:0016491; F:GO:0030151	F:oxidoreductase activity; F:molybdenum ion binding	P:obsolete oxidation-reduction process; F:oxidoreductase activity; F:molybdenum ion binding	Oxidoreductases	EC:1	IPR008335 (PRINTS); IPR036374 (G3DSA:3.90.420.GENE3D); IPR005066 (PFAM); G3DSA:2.60.40.650 (GENE3D); IPR000572 (PFAM); PTHR19372 (PANTHER); PTHR19372:SF6 (PANTHER); cd02110 (CDD); IPR014756 (SUPERFAMILY); IPR036374 (SUPERFAMILY)
	gene_00055.t1	-13.233	0.0356211	HET-domain-containing protein	C:GO:0016020; C:GO:0016021	C:membrane; C:integral component of membrane	no GO terms			IPR010730 (PFAM); PTHR24148 (PANTHER)
	gene_05042.t1	-13.2708	0.0228582	putative glycoside hydrolase family 76 protein	P:GO:0016052; F:GO:0008496; C:GO:0016021	P:carbohydrate catabolic process; F:mannan endo-1,6-alpha-mannosidase activity; C:integral component of membrane	P:carbohydrate metabolic process; P:carbohydrate catabolic process; F:mannan endo-1,6-alpha-mannosidase activity	Glycosylases; Mannan endo-1,6-alpha-mannosidase; Hydrolases; Alpha-mannosidase; Glycosylases	EC:3.2; EC:3.2.1.101; EC:3; EC:3.2.1.24; EC:3.2.1	G3DSA:1.50.10.20 (GENE3D); IPR005198 (PFAM); IPR014480 (PIRSF); mobidb-lite (MOBIDB_LITE); mobidb-lite (MOBIDB_LITE); IPR014480 (PANTHER); PTHR12145:SF36 (PANTHER); IPR008928 (SUPERFAMILY)
	gene_17648.t1	-13.2872	0.035357	FAD/FMN-containing isoamyl alcohol oxidase-like protein MreA	F:GO:0016491; F:GO:0071949	F:oxidoreductase activity; F:FAD binding	P:obsolete oxidation-reduction process; F:oxidoreductase activity; F:flavin adenine dinucleotide binding; F:FAD binding	Oxidoreductases	EC:1	G3DSA:3.30.465.40 (GENE3D); IPR006094 (PFAM); IPR012951 (PFAM); G3DSA:3.30.465.40 (GENE3D); G3DSA:3.40.462.20 (GENE3D); PTHR13878:SF70 (PANTHER); PTHR13878 (PANTHER); IPR016166 (PROSITE_PROFILES); IPR036318 (SUPERFAMILY)
	gene_07807.t1	-13.2937	0.035357	40S ribosomal protein S29	P:GO:0006412; F:GO:0003735; F:GO:0008270; C:GO:0005840	P:translation; F:structural constituent of ribosome; F:zinc ion binding; C:ribosome	P:translation; F:structural constituent of ribosome; F:zinc ion binding; C:ribosome			IPR043140 (G3DSA:4.10.830.GENE3D); IPR001209 (PFAM); IPR039744 (PANTHER)
	gene_04498.t1	-13.2959	0.0353526	cytochrome p450	F:GO:0004497; F:GO:0005506; F:GO:0016705; F:GO:0020037	F:monooxygenase activity; F:iron ion binding; F:oxidoreductase activity, acting on paired donors, with incorporation or reduction of molecular oxygen; F:heme binding	P:obsolete oxidation-reduction process; F:iron ion binding; F:oxidoreductase activity, acting on paired donors, with incorporation or reduction of molecular oxygen; F:heme binding	Oxidoreductases; Acting on paired donors, with incorporation or reduction of molecular oxygen. The oxygen incorporated need not be derived from O(2)	EC:1; EC:1.14	IPR002401 (PRINTS); IPR036396 (G3DSA:1.10.630.GENE3D); IPR001128 (PFAM); PTHR46300 (PANTHER); PTHR46300:SF9 (PANTHER); IPR017972 (PROSITE_PATTERNS); IPR036396 (SUPERFAMILY)
	gene_14178.t1	-13.3228	0.0353526	TfdA family Taurine catabolism dioxygenase TauD	F:GO:0051213	F:dioxygenase activity	P:obsolete oxidation-reduction process; F:oxidoreductase activity	Oxidoreductases	EC:1	IPR042098 (G3DSA:3.60.130.GENE3D); IPR003819 (PFAM); mobidb-lite (MOBIDB_LITE); PTHR30468:SF9 (PANTHER); PTHR30468 (PANTHER); SSF51197 (SUPERFAMILY)
	gene_05744.t1	-13.3585	0.0235371	Sugar transporter STL1	P:GO:0008643; P:GO:0055085; F:GO:0022857; C:GO:0016021	P:carbohydrate transport; P:transmembrane transport; F:transmembrane transporter activity; C:integral component of membrane	P:transmembrane transport; F:transmembrane transporter activity; C:membrane; C:integral component of membrane	Translocases	EC:7	IPR003663 (PRINTS); IPR003663 (TIGRFAM); G3DSA:1.20.1250.20 (GENE3D); IPR005828 (PFAM); mobidb-lite (MOBIDB_LITE); mobidb-lite (MOBIDB_LITE); PTHR48022:SF69 (PANTHER); PTHR48022 (PANTHER); IPR005829 (PROSITE_PATTERNS); IPR020846 (PROSITE_PROFILES); IPR036259 (SUPERFAMILY)
	gene_11410.t1	-13.422	0.0472826	Homeobox protein 4	P:GO:0006355; F:GO:0003677; C:GO:0005634	P:regulation of transcription, DNA-templated; F:DNA binding; C:nucleus	P:regulation of transcription, DNA-templated; F:DNA binding			IPR008422 (PFAM); G3DSA:1.10.10.60 (GENE3D); IPR006600 (PFAM); mobidb-lite (MOBIDB_LITE); mobidb-lite (MOBIDB_LITE); mobidb-lite (MOBIDB_LITE); mobidb-lite (MOBIDB_LITE); mobidb-lite (MOBIDB_LITE); mobidb-lite (MOBIDB_LITE); mobidb-lite (MOBIDB_LITE); mobidb-lite (MOBIDB_LITE); mobidb-lite (MOBIDB_LITE); PTHR11850:SF219 (PANTHER); PTHR11850 (PANTHER); IPR013087 (PROSITE_PATTERNS); IPR013087 (PROS…
	gene_14763.t1	-13.4423	0.018597	Frequency clock protein	P:GO:0006355; P:GO:0007623; C:GO:0005634; C:GO:0005737	P:regulation of transcription, DNA-templated; P:circadian rhythm; C:nucleus; C:cytoplasm	P:regulation of transcription, DNA-templated; P:circadian rhythm; C:nucleus; C:cytoplasm			IPR018554 (PFAM); mobidb-lite (MOBIDB_LITE); mobidb-lite (MOBIDB_LITE); mobidb-lite (MOBIDB_LITE); mobidb-lite (MOBIDB_LITE); mobidb-lite (MOBIDB_LITE); mobidb-lite (MOBIDB_LITE); mobidb-lite (MOBIDB_LITE); mobidb-lite (MOBIDB_LITE); mobidb-lite (MOBIDB_LITE); mobidb-lite (MOBIDB_LITE); mobidb-lite (MOBIDB_LITE); mobidb-lite (MOBIDB_LITE); mobidb-lite (MOBIDB_LITE); mobidb-lite (MOBIDB_LITE); mob…
	gene_11154.t1	-13.4542	0.0238378	MFS transporter	P:GO:0055085; F:GO:0022857; C:GO:0005886; C:GO:0016021	P:transmembrane transport; F:transmembrane transporter activity; C:plasma membrane; C:integral component of membrane	P:transmembrane transport; F:transmembrane transporter activity; C:membrane; C:integral component of membrane	Translocases	EC:7	IPR003663 (PRINTS); G3DSA:1.20.1250.20 (GENE3D); IPR003663 (TIGRFAM); IPR005828 (PFAM); mobidb-lite (MOBIDB_LITE); mobidb-lite (MOBIDB_LITE); PTHR48020 (PANTHER); PTHR48020:SF13 (PANTHER); IPR005829 (PROSITE_PATTERNS); IPR020846 (PROSITE_PROFILES); cd17315 (CDD); IPR036259 (SUPERFAMILY)
	gene_02867.t1	-13.4605	0.0401781	no hit			no GO terms			mobidb-lite (MOBIDB_LITE); mobidb-lite (MOBIDB_LITE)
	gene_12026.t1	-13.4674	0.0235371	proline iminopeptidase	P:GO:0006508; F:GO:0004177; C:GO:0005737	P:proteolysis; F:aminopeptidase activity; C:cytoplasm	P:proteolysis; F:aminopeptidase activity; F:peptidase activity; C:cytoplasm	Acting on peptide bonds (peptidases); Acting on peptide bonds (peptidases); Hydrolases; Aspartyl aminopeptidase; Aminopeptidase B; Prolyl aminopeptidase; Xaa-Pro aminopeptidase	EC:3.4.11; EC:3.4; EC:3; EC:3.4.11.21; EC:3.4.11.6; EC:3.4.11.5; EC:3.4.11.9	IPR002410 (PRINTS); IPR005944 (TIGRFAM); IPR029058 (G3DSA:3.40.50.GENE3D); IPR005944 (PIRSF); IPR000073 (PFAM); IPR005944 (PANTHER); IPR029058 (SUPERFAMILY)
	gene_09790.t1	-13.4906	0.0157605	AMP deaminase	P:GO:0032264; F:GO:0003876	P:IMP salvage; F:AMP deaminase activity	P:purine ribonucleoside monophosphate biosynthetic process; P:IMP salvage; F:AMP deaminase activity; F:deaminase activity	Acting on carbon-nitrogen bonds, other than peptide bonds; Acting on carbon-nitrogen bonds, other than peptide bonds; Hydrolases; Adenosine-phosphate deaminase; AMP deaminase	EC:3.5.4; EC:3.5; EC:3; EC:3.5.4.17; EC:3.5.4.6	G3DSA:2.30.30.800 (GENE3D); G3DSA:3.20.20.140 (GENE3D); IPR006329 (TIGRFAM); IPR001365 (PFAM); mobidb-lite (MOBIDB_LITE); mobidb-lite (MOBIDB_LITE); mobidb-lite (MOBIDB_LITE); mobidb-lite (MOBIDB_LITE); mobidb-lite (MOBIDB_LITE); mobidb-lite (MOBIDB_LITE); mobidb-lite (MOBIDB_LITE); mobidb-lite (MOBIDB_LITE); mobidb-lite (MOBIDB_LITE); mobidb-lite (MOBIDB_LITE); mobidb-lite (MOBIDB_LITE); mobidb-…
	gene_15954.t1	-13.6232	0.041647	hypothetical protein UCDDA912_g00896			no GO terms			mobidb-lite (MOBIDB_LITE); mobidb-lite (MOBIDB_LITE); mobidb-lite (MOBIDB_LITE); mobidb-lite (MOBIDB_LITE); mobidb-lite (MOBIDB_LITE); mobidb-lite (MOBIDB_LITE); mobidb-lite (MOBIDB_LITE); mobidb-lite (MOBIDB_LITE); mobidb-lite (MOBIDB_LITE); mobidb-lite (MOBIDB_LITE); mobidb-lite (MOBIDB_LITE); mobidb-lite (MOBIDB_LITE); mobidb-lite (MOBIDB_LITE); mobidb-lite (MOBIDB_LITE); mobidb-lite (MOBIDB_L…
	gene_08932.t1	-13.6334	0.0192075	covalently-linked cell wall protein	F:GO:0005199; C:GO:0005618	F:structural constituent of cell wall; C:cell wall	no GO terms			mobidb-lite (MOBIDB_LITE); mobidb-lite (MOBIDB_LITE); mobidb-lite (MOBIDB_LITE); PTHR47254 (PANTHER); PTHR47254:SF2 (PANTHER)
	gene_09691.t1	-13.6428	0.0187683	Dynamin-binding protein	F:GO:0005085; C:GO:0005737	F:guanyl-nucleotide exchange factor activity; C:cytoplasm	F:guanyl-nucleotide exchange factor activity; F:protein binding; C:cytoplasm			IPR004148 (PFAM); IPR027267 (G3DSA:1.20.1270.GENE3D); IPR035899 (G3DSA:1.20.900.GENE3D); IPR000219 (PFAM); mobidb-lite (MOBIDB_LITE); mobidb-lite (MOBIDB_LITE); mobidb-lite (MOBIDB_LITE); mobidb-lite (MOBIDB_LITE); mobidb-lite (MOBIDB_LITE); mobidb-lite (MOBIDB_LITE); mobidb-lite (MOBIDB_LITE); mobidb-lite (MOBIDB_LITE); mobidb-lite (MOBIDB_LITE); mobidb-lite (MOBIDB_LITE); mobidb-lite (MOBIDB_LI…
	gene_12134.t1	-13.6732	0.0379852	proline iminopeptidase	P:GO:0006508; F:GO:0004177; F:GO:0016746; C:GO:0005777	P:proteolysis; F:aminopeptidase activity; F:transferase activity, transferring acyl groups; C:peroxisome	P:proteolysis; F:aminopeptidase activity; F:peptidase activity; C:cytoplasm	Acting on peptide bonds (peptidases); Acyltransferases; Acting on peptide bonds (peptidases); Transferases; Hydrolases; Aspartyl aminopeptidase; Aminopeptidase B; Prolyl aminopeptidase; Xaa-Pro aminopeptidase	EC:3.4.11; EC:2.3; EC:3.4; EC:2; EC:3; EC:3.4.11.21; EC:3.4.11.6; EC:3.4.11.5; EC:3.4.11.9	IPR000073 (PRINTS); IPR002410 (PRINTS); IPR000073 (PFAM); IPR029058 (G3DSA:3.40.50.GENE3D); IPR005944 (TIGRFAM); IPR005944 (PIRSF); IPR005944 (PANTHER); IPR029058 (SUPERFAMILY)
	gene_06632.t1	-13.686	0.0139012	hypothetical protein DHEL01_v208224			no GO terms			mobidb-lite (MOBIDB_LITE); mobidb-lite (MOBIDB_LITE); mobidb-lite (MOBIDB_LITE); mobidb-lite (MOBIDB_LITE); mobidb-lite (MOBIDB_LITE)
	gene_06138.t1	-13.6956	0.0467086	Magnesium transport protein CorA, transmembrane region	P:GO:0030001; P:GO:0055085; F:GO:0046873; C:GO:0016020; C:GO:0016021	P:metal ion transport; P:transmembrane transport; F:metal ion transmembrane transporter activity; C:membrane; C:integral component of membrane	P:metal ion transport; P:transmembrane transport; F:metal ion transmembrane transporter activity; C:membrane			G3DSA:1.20.58.340 (GENE3D); IPR002523 (PFAM); mobidb-lite (MOBIDB_LITE); mobidb-lite (MOBIDB_LITE); mobidb-lite (MOBIDB_LITE); mobidb-lite (MOBIDB_LITE); mobidb-lite (MOBIDB_LITE); SSF144083 (SUPERFAMILY)
	gene_12690.t1	-13.6991	0.0491958	putative ring finger protein	P:GO:0006281; P:GO:0006289; P:GO:0006974; F:GO:0003677; F:GO:0003684; C:GO:0005634	P:DNA repair; P:nucleotide-excision repair; P:cellular response to DNA damage stimulus; F:DNA binding; F:damaged DNA binding; C:nucleus	no GO terms			G3DSA:1.20.120.1750 (GENE3D); mobidb-lite (MOBIDB_LITE); mobidb-lite (MOBIDB_LITE); mobidb-lite (MOBIDB_LITE); mobidb-lite (MOBIDB_LITE); mobidb-lite (MOBIDB_LITE); mobidb-lite (MOBIDB_LITE); mobidb-lite (MOBIDB_LITE); PTHR22770:SF13 (PANTHER); PTHR22770 (PANTHER); IPR044066 (PROSITE_PROFILES); SSF57850 (SUPERFAMILY)
	gene_09831.t1	-13.7123	0.03175	Cytochrome P450	F:GO:0004497; F:GO:0005506; F:GO:0016705; F:GO:0020037; C:GO:0016021	F:monooxygenase activity; F:iron ion binding; F:oxidoreductase activity, acting on paired donors, with incorporation or reduction of molecular oxygen; F:heme binding; C:integral component of membrane	P:obsolete oxidation-reduction process; F:monooxygenase activity; F:iron ion binding; F:oxidoreductase activity, acting on paired donors, with incorporation or reduction of molecular oxygen; F:heme binding	Oxidoreductases; Acting on paired donors, with incorporation or reduction of molecular oxygen. The oxygen incorporated need not be derived from O(2)	EC:1; EC:1.14	IPR002403 (PRINTS); IPR036396 (G3DSA:1.10.630.GENE3D); IPR001128 (PFAM); PTHR24305 (PANTHER); PTHR24305:SF92 (PANTHER); IPR036396 (SUPERFAMILY)
	gene_13496.t1	-13.7492	0.0336723	Transcriptional regulatory protein moc3	P:GO:0006357; F:GO:0000981; F:GO:0008270; C:GO:0005634; C:GO:0016021	P:regulation of transcription by RNA polymerase II; F:DNA-binding transcription factor activity, RNA polymerase II-specific; F:zinc ion binding; C:nucleus; C:integral component of membrane	no GO terms			IPR007065 (PFAM); mobidb-lite (MOBIDB_LITE); mobidb-lite (MOBIDB_LITE); PTHR33741 (PANTHER); PTHR33741:SF1 (PANTHER)
	gene_06756.t1	-13.7646	0.0131902	Ydr124wp-like protein			no GO terms			IPR021264 (PFAM); mobidb-lite (MOBIDB_LITE); mobidb-lite (MOBIDB_LITE); mobidb-lite (MOBIDB_LITE); mobidb-lite (MOBIDB_LITE); mobidb-lite (MOBIDB_LITE); mobidb-lite (MOBIDB_LITE); mobidb-lite (MOBIDB_LITE); PTHR36102:SF1 (PANTHER); IPR021264 (PANTHER)
	gene_11240.t1	-13.8099	0.0157605	protein kinase domain-containing protein	P:GO:0006468; F:GO:0004672; F:GO:0005524	P:protein phosphorylation; F:protein kinase activity; F:ATP binding	P:protein phosphorylation; F:protein kinase activity; F:ATP binding	Transferring phosphorus-containing groups; Transferring phosphorus-containing groups; Transferases	EC:2.7.1; EC:2.7; EC:2	IPR001245 (PFAM); G3DSA:1.10.510.10 (GENE3D); mobidb-lite (MOBIDB_LITE); mobidb-lite (MOBIDB_LITE); mobidb-lite (MOBIDB_LITE); mobidb-lite (MOBIDB_LITE); mobidb-lite (MOBIDB_LITE); mobidb-lite (MOBIDB_LITE); mobidb-lite (MOBIDB_LITE); mobidb-lite (MOBIDB_LITE); mobidb-lite (MOBIDB_LITE); PTHR43289:SF6 (PANTHER); PTHR43289 (PANTHER); IPR000719 (PROSITE_PROFILES); cd00180 (CDD); IPR011009 (SUPERFAM…
	gene_07751.t1	-13.8106	0.0154388	ubiquitin carboxyl-terminal hydrolase	P:GO:0006511; P:GO:0016579; F:GO:0004843	P:ubiquitin-dependent protein catabolic process; P:protein deubiquitination; F:thiol-dependent ubiquitin-specific protease activity	P:ubiquitin-dependent protein catabolic process; P:protein deubiquitination; F:thiol-dependent ubiquitin-specific protease activity	Acting on peptide bonds (peptidases); Folate gamma-glutamyl hydrolase; Hydrolases; Acting on peptide bonds (peptidases); Peptidyl-glycinamidase; Ubiquitinyl hydrolase 1	EC:3.4; EC:3.4.19.9; EC:3; EC:3.4.19; EC:3.4.19.2; EC:3.4.19.12	IPR001394 (PFAM); G3DSA:3.90.70.10 (GENE3D); IPR021905 (PFAM); mobidb-lite (MOBIDB_LITE); mobidb-lite (MOBIDB_LITE); mobidb-lite (MOBIDB_LITE); mobidb-lite (MOBIDB_LITE); mobidb-lite (MOBIDB_LITE); mobidb-lite (MOBIDB_LITE); PTHR24006:SF822 (PANTHER); PTHR24006 (PANTHER); IPR018200 (PROSITE_PATTERNS); IPR028889 (PROSITE_PROFILES); IPR038765 (SUPERFAMILY)
	gene_17470.t1	-13.8162	0.0353526	Calcium-transporting ATPase 2	P:GO:0070588; F:GO:0005388; F:GO:0005524; C:GO:0016021	P:calcium ion transmembrane transport; F:calcium transmembrane transporter activity, phosphorylative mechanism; F:ATP binding; C:integral component of membrane	P:calcium ion transmembrane transport; F:nucleotide binding; F:calcium transmembrane transporter activity, phosphorylative mechanism; F:ATP binding; C:membrane; C:integral component of membrane	P-type Ca(2+) transporter; Catalysing the translocation of inorganic cations; Translocases	EC:7.2.2.10; EC:7.2.2; EC:7	PR00119 (PRINTS); IPR001757 (PRINTS); IPR006408 (TIGRFAM); IPR001757 (TIGRFAM); PF13246 (PFAM); G3DSA:2.70.150.10 (GENE3D); PF00122 (PFAM); IPR006068 (PFAM); G3DSA:1.20.1110.10 (GENE3D); IPR023214 (G3DSA:3.40.50.GENE3D); IPR004014 (PFAM); IPR023299 (G3DSA:3.40.1110.GENE3D); IPR044492 (mobidb-MOBIDB_LITE); mobidb-lite (MOBIDB_LITE); mobidb-lite (MOBIDB_LITE); PTHR24093:SF346 (PANTHER); PTHR24093 (…
	gene_00824.t1	-13.8381	0.00967215	formate dehydrogenase	P:GO:0042183; F:GO:0008863; F:GO:0016616; F:GO:0051287; C:GO:0005737; C:GO:0009326	P:formate catabolic process; F:formate dehydrogenase (NAD+) activity; F:oxidoreductase activity, acting on the CH-OH group of donors, NAD or NADP as acceptor; F:NAD binding; C:cytoplasm; C:formate dehydrogenase complex	P:obsolete oxidation-reduction process; F:formate dehydrogenase (NAD+) activity; F:oxidoreductase activity, acting on the CH-OH group of donors, NAD or NADP as acceptor; F:NAD binding	Acting on the aldehyde or oxo group of donors; Acting on the CH-OH group of donors; Oxidoreductases; Acting on the CH-OH group of donors; Formate dehydrogenase; Acting on the aldehyde or oxo group of donors	EC:1.2; EC:1.1; EC:1; EC:1.1.1; EC:1.17.1.9; EC:1.2.1	IPR006140 (PFAM); G3DSA:3.40.50.720 (GENE3D); G3DSA:3.40.50.720 (GENE3D); IPR006139 (PFAM); PTHR42938 (PANTHER); PTHR42938:SF26 (PANTHER); IPR029753 (PROSITE_PATTERNS); IPR029753 (PROSITE_PATTERNS); IPR029752 (PROSITE_PATTERNS); IPR033689 (CDD); SSF52283 (SUPERFAMILY); IPR036291 (SUPERFAMILY)
	gene_08022.t1	-13.8509	0.0234898	Activator of stress genes 1	P:GO:0006357; F:GO:0000981; F:GO:0003677; F:GO:0008270; C:GO:0005634	P:regulation of transcription by RNA polymerase II; F:DNA-binding transcription factor activity, RNA polymerase II-specific; F:DNA binding; F:zinc ion binding; C:nucleus	P:transcription, DNA-templated; P:regulation of transcription, DNA-templated; F:DNA-binding transcription factor activity, RNA polymerase II-specific; F:DNA binding; F:zinc ion binding			IPR001138 (PFAM); IPR036864 (G3DSA:4.10.240.GENE3D); IPR007219 (PFAM); mobidb-lite (MOBIDB_LITE); mobidb-lite (MOBIDB_LITE); mobidb-lite (MOBIDB_LITE); mobidb-lite (MOBIDB_LITE); PTHR47431 (PANTHER); IPR001138 (PROSITE_PATTERNS); IPR001138 (PROSITE_PROFILES); cd12148 (CDD); IPR001138 (CDD); IPR036864 (SUPERFAMILY)
	gene_14081.t1	-13.8605	0.0131902	putative ankyrin repeat protein	P:GO:0030001; P:GO:0055085; F:GO:0046873; C:GO:0016020; C:GO:0016021	P:metal ion transport; P:transmembrane transport; F:metal ion transmembrane transporter activity; C:membrane; C:integral component of membrane	P:metal ion transport; P:transmembrane transport; F:metal ion transmembrane transporter activity; C:membrane			IPR002523 (PFAM); G3DSA:1.20.58.340 (GENE3D); mobidb-lite (MOBIDB_LITE); mobidb-lite (MOBIDB_LITE); mobidb-lite (MOBIDB_LITE); mobidb-lite (MOBIDB_LITE); PTHR24161 (PANTHER); PTHR24161 (PANTHER); PTHR24161:SF87 (PANTHER); PTHR24161 (PANTHER); PTHR24161:SF87 (PANTHER); SSF144083 (SUPERFAMILY)
	gene_18161.t1	-13.8836	0.0457831	ferric reductase like transmembrane component	P:GO:0006811; F:GO:0016491; C:GO:0016021	P:ion transport; F:oxidoreductase activity; C:integral component of membrane	P:obsolete oxidation-reduction process; F:oxidoreductase activity	Oxidoreductases	EC:1	IPR013112 (PFAM); IPR013130 (PFAM); IPR039261 (G3DSA:3.40.50.GENE3D); mobidb-lite (MOBIDB_LITE); PTHR32361 (PANTHER); IPR017927 (PROSITE_PROFILES); cd06186 (CDD); IPR039261 (SUPERFAMILY)
	gene_04671.t1	-13.8909	0.0201888	phospholipase d1			no GO terms			mobidb-lite (MOBIDB_LITE)
	gene_11483.t1	-13.8984	0.045361	1-pyrroline-5-carboxylate dehydrogenase	P:GO:0010133; F:GO:0003842; F:GO:0016620	P:proline catabolic process to glutamate; F:1-pyrroline-5-carboxylate dehydrogenase activity; F:oxidoreductase activity, acting on the aldehyde or oxo group of donors, NAD or NADP as acceptor	P:proline catabolic process to glutamate; P:obsolete oxidation-reduction process; F:1-pyrroline-5-carboxylate dehydrogenase activity; F:oxidoreductase activity; F:oxidoreductase activity, acting on the aldehyde or oxo group of donors, NAD or NADP as acceptor	Acting on the aldehyde or oxo group of donors; Acting on the CH-NH group of donors; L-glutamate gamma-semialdehyde dehydrogenase; Oxidoreductases; Acting on the CH-NH group of donors; Acting on the aldehyde or oxo group of donors	EC:1.2; EC:1.5; EC:1.2.1.88; EC:1; EC:1.5.1; EC:1.2.1	IPR016162 (G3DSA:3.40.605.GENE3D); IPR016163 (G3DSA:3.40.309.GENE3D); IPR015590 (PFAM); IPR005931 (TIGRFAM); mobidb-lite (MOBIDB_LITE); mobidb-lite (MOBIDB_LITE); PTHR42862 (PANTHER); IPR016160 (PROSITE_PATTERNS); IPR029510 (PROSITE_PATTERNS); IPR016161 (SUPERFAMILY)
	gene_10916.t1	-13.9471	0.0228582	Interferon-induced GTP-binding protein Mx1	F:GO:0003924; F:GO:0005525	F:GTPase activity; F:GTP binding	F:GTPase activity; F:GTP binding	Acting on acid anhydrides; Acting on acid anhydrides; Hydrolases; Nucleoside-triphosphate phosphatase	EC:3.6.1; EC:3.6; EC:3; EC:3.6.1.15	IPR022812 (PRINTS); G3DSA:3.40.50.300 (GENE3D); IPR003130 (PFAM); IPR022812 (PFAM); IPR000375 (PFAM); IPR022812 (PANTHER); PTHR11566:SF66 (PANTHER); IPR020850 (PROSITE_PROFILES); IPR030381 (PROSITE_PROFILES); IPR001401 (CDD); IPR027417 (SUPERFAMILY)
	gene_10107.t1	-13.9611	0.0108385	putative glycoside hydrolase family 2 protein	P:GO:0005975; F:GO:0004553	P:carbohydrate metabolic process; F:hydrolase activity, hydrolyzing O-glycosyl compounds	P:carbohydrate metabolic process; F:hydrolase activity, hydrolyzing O-glycosyl compounds	Glycosylases; Hydrolases; Glycosylases	EC:3.2; EC:3; EC:3.2.1	IPR006102 (PFAM); G3DSA:3.20.20.80 (GENE3D); IPR006104 (PFAM); IPR008979 (G3DSA:2.60.120.GENE3D); IPR013783 (G3DSA:2.60.40.GENE3D); mobidb-lite (MOBIDB_LITE); mobidb-lite (MOBIDB_LITE); PTHR42931 (PANTHER); IPR017853 (SUPERFAMILY); IPR008979 (SUPERFAMILY); IPR036156 (SUPERFAMILY)
	gene_07854.t1	-14.0671	0.0156197	carboxylic acid transporter	P:GO:0046942; P:GO:1905039; F:GO:0046943; C:GO:0005886; C:GO:0016021	P:carboxylic acid transport; P:carboxylic acid transmembrane transport; F:carboxylic acid transmembrane transporter activity; C:plasma membrane; C:integral component of membrane	P:transmembrane transport; F:transmembrane transporter activity	Translocases	EC:7	G3DSA:1.20.1250.20 (GENE3D); G3DSA:1.20.1250.20 (GENE3D); IPR011701 (PFAM); PTHR23508:SF9 (PANTHER); PTHR23508 (PANTHER); IPR020846 (PROSITE_PROFILES); cd17316 (CDD); IPR036259 (SUPERFAMILY)
	gene_16803.t1	-14.1222	0.0398143	rna binding protein	P:GO:0006355; F:GO:0003677; F:GO:0003700	P:regulation of transcription, DNA-templated; F:DNA binding; F:DNA-binding transcription factor activity	no IPS match			no IPS match
	gene_01499.t1	-14.2006	0.0336723	Putative type IIC NA+/K+/H+-transporting ATPase	F:GO:0005524; C:GO:0016021	F:ATP binding; C:integral component of membrane	F:nucleotide binding; C:integral component of membrane			PR00121 (PRINTS); PR00119 (PRINTS); IPR001757 (TIGRFAM); IPR023299 (G3DSA:3.40.1110.GENE3D); PF13246 (PFAM); IPR004014 (PFAM); G3DSA:1.20.1110.10 (GENE3D); PF00122 (PFAM); PF00702 (PFAM); IPR023214 (G3DSA:3.40.50.GENE3D); G3DSA:2.70.150.10 (GENE3D); IPR006068 (PFAM); IPR044492 (mobidb-MOBIDB_LITE); mobidb-lite (MOBIDB_LITE); mobidb-lite (MOBIDB_LITE); PTHR24093 (PANTHER); PTHR24093:SF464 (PANTHER…
	gene_14075.t1	-14.2469	0.0381014	cytochrome P450	F:GO:0004497; F:GO:0005506; F:GO:0016705; F:GO:0020037	F:monooxygenase activity; F:iron ion binding; F:oxidoreductase activity, acting on paired donors, with incorporation or reduction of molecular oxygen; F:heme binding	P:obsolete oxidation-reduction process; F:iron ion binding; F:oxidoreductase activity, acting on paired donors, with incorporation or reduction of molecular oxygen; F:heme binding	Oxidoreductases; Acting on paired donors, with incorporation or reduction of molecular oxygen. The oxygen incorporated need not be derived from O(2)	EC:1; EC:1.14	IPR002401 (PRINTS); IPR036396 (G3DSA:1.10.630.GENE3D); IPR001128 (PFAM); PTHR24305 (PANTHER); PTHR24305:SF108 (PANTHER); IPR017972 (PROSITE_PATTERNS); IPR036396 (SUPERFAMILY)
	gene_04364.t1	-14.2755	0.0252418	pyridoxal-dependent decarboxylase domain protein	P:GO:0019752; F:GO:0016831; F:GO:0030170	P:carboxylic acid metabolic process; F:carboxy-lyase activity; F:pyridoxal phosphate binding	P:carboxylic acid metabolic process; F:catalytic activity; F:carboxy-lyase activity; F:pyridoxal phosphate binding	Carbon-carbon lyases; Carbon-carbon lyases; Lyases	EC:4.1.1; EC:4.1; EC:4	IPR015421 (G3DSA:3.40.640.GENE3D); IPR002129 (PFAM); PTHR42735:SF4 (PANTHER); PTHR42735 (PANTHER); IPR015424 (SUPERFAMILY)
	gene_03748.t1	-14.2767	0.0354499	aaa family atpase	F:GO:0005524; F:GO:0016787; F:GO:0016887	F:ATP binding; F:hydrolase activity; F:ATPase activity	F:ATP binding; F:ATPase activity			G3DSA:3.40.50.300 (GENE3D); IPR003959 (PFAM); mobidb-lite (MOBIDB_LITE); mobidb-lite (MOBIDB_LITE); mobidb-lite (MOBIDB_LITE); mobidb-lite (MOBIDB_LITE); mobidb-lite (MOBIDB_LITE); mobidb-lite (MOBIDB_LITE); mobidb-lite (MOBIDB_LITE); mobidb-lite (MOBIDB_LITE); mobidb-lite (MOBIDB_LITE); mobidb-lite (MOBIDB_LITE); mobidb-lite (MOBIDB_LITE); PTHR46411 (PANTHER); cd00009 (CDD); IPR027417 (SUPERFAMI…
	gene_09333.t1	-14.3077	0.0405564	Zinc finger protein RME1			no GO terms			G3DSA:3.30.160.60 (GENE3D); mobidb-lite (MOBIDB_LITE); mobidb-lite (MOBIDB_LITE); mobidb-lite (MOBIDB_LITE); mobidb-lite (MOBIDB_LITE); mobidb-lite (MOBIDB_LITE); mobidb-lite (MOBIDB_LITE); mobidb-lite (MOBIDB_LITE); mobidb-lite (MOBIDB_LITE); mobidb-lite (MOBIDB_LITE); mobidb-lite (MOBIDB_LITE); mobidb-lite (MOBIDB_LITE); mobidb-lite (MOBIDB_LITE); mobidb-lite (MOBIDB_LITE); PTHR42031 (PANTHER)
	gene_15480.t1	-14.3122	0.0103078	hypothetical protein DHEL01_v208221			no GO terms			mobidb-lite (MOBIDB_LITE); mobidb-lite (MOBIDB_LITE)
	gene_14917.t1	-14.3742	0.0228582	Taurine hydroxylase-like protein SAT17	F:GO:0051213	F:dioxygenase activity	P:obsolete oxidation-reduction process; F:oxidoreductase activity	Oxidoreductases	EC:1	IPR042098 (G3DSA:3.60.130.GENE3D); IPR003819 (PFAM); PTHR10696:SF30 (PANTHER); PTHR10696 (PANTHER); SSF51197 (SUPERFAMILY)
	gene_09973.t1	-14.444	0.0243219	putative mei5 protein	C:GO:0016020; C:GO:0016021	C:membrane; C:integral component of membrane	no GO terms			mobidb-lite (MOBIDB_LITE)
	gene_06777.t1	-14.4479	0.00967215	malate dehydrogenase	P:GO:0005975; P:GO:0006099; P:GO:0006108; F:GO:0030060	P:carbohydrate metabolic process; P:tricarboxylic acid cycle; P:malate metabolic process; F:L-malate dehydrogenase activity	P:carbohydrate metabolic process; P:tricarboxylic acid cycle; P:malate metabolic process; P:carboxylic acid metabolic process; P:obsolete oxidation-reduction process; F:catalytic activity; F:oxidoreductase activity; F:malate dehydrogenase activity; F:oxidoreductase activity, acting on the CH-OH group of donors, NAD or NADP as acceptor; F:L-malate dehydrogenase activity	Acting on the CH-OH group of donors; Oxidoreductases; Malate dehydrogenase; Acting on the CH-OH group of donors	EC:1.1; EC:1; EC:1.1.1.37; EC:1.1.1	IPR022383 (PFAM); IPR001236 (PFAM); G3DSA:3.40.50.720 (GENE3D); IPR015955 (G3DSA:3.90.110.GENE3D); IPR001557 (PIRSF); IPR010097 (TIGRFAM); PTHR11540:SF30 (PANTHER); PTHR11540 (PANTHER); IPR001252 (PROSITE_PATTERNS); IPR010097 (CDD); IPR015955 (SUPERFAMILY); IPR036291 (SUPERFAMILY)
	gene_15486.t1	-14.475	0.044406	hypothetical protein UCDDA912_g04436			no GO terms			mobidb-lite (MOBIDB_LITE); mobidb-lite (MOBIDB_LITE); mobidb-lite (MOBIDB_LITE); mobidb-lite (MOBIDB_LITE); mobidb-lite (MOBIDB_LITE); mobidb-lite (MOBIDB_LITE)
	gene_16429.t1	-14.51	0.0192028	Vegetative incompatibility protein HET-E-1			no GO terms			IPR010730 (PFAM); mobidb-lite (MOBIDB_LITE); mobidb-lite (MOBIDB_LITE); PTHR10622 (PANTHER)
	gene_02756.t1	-14.5291	0.0422855	family A G protein-coupled receptor-like protein	P:GO:0034220; F:GO:0005216; C:GO:0016021	P:ion transmembrane transport; F:ion channel activity; C:integral component of membrane	P:ion transport; F:ion channel activity; C:membrane	Translocases	EC:7	IPR001425 (PRINTS); IPR001425 (PFAM); G3DSA:1.20.1070.10 (GENE3D); mobidb-lite (MOBIDB_LITE); IPR001425 (PANTHER); IPR043476 (CDD); SSF81321 (SUPERFAMILY)
	gene_14963.t1	-14.6201	0.0356666	NADPH dehydrogenase	F:GO:0010181; F:GO:0016491	F:FMN binding; F:oxidoreductase activity	P:obsolete oxidation-reduction process; F:catalytic activity; F:NADPH dehydrogenase activity; F:FMN binding; F:oxidoreductase activity; F:NADP binding	Oxidoreductases	EC:1	IPR013785 (G3DSA:3.20.20.GENE3D); IPR001155 (PFAM); mobidb-lite (MOBIDB_LITE); PTHR43303 (PANTHER); PTHR43303:SF2 (PANTHER); IPR044152 (CDD); SSF51395 (SUPERFAMILY)
	gene_14919.t1	-14.6344	0.0334706	hypothetical protein DHEL01_v208629	C:GO:0016021	C:integral component of membrane	P:regulation of transcription, DNA-templated; F:DNA-binding transcription factor activity, RNA polymerase II-specific; F:zinc ion binding			mobidb-lite (MOBIDB_LITE); mobidb-lite (MOBIDB_LITE); PTHR35392 (PANTHER); PTHR35392:SF3 (PANTHER); IPR001138 (PROSITE_PROFILES); IPR001138 (CDD)
	gene_14312.t1	-14.6415	0.00772805	Beta-ketoacyl synthase	P:GO:0008152; F:GO:0016746	P:metabolic process; F:transferase activity, transferring acyl groups	P:fatty acid biosynthetic process; P:obsolete oxidation-reduction process; F:3-oxoacyl-[acyl-carrier-protein] synthase activity; F:transferase activity; F:transferase activity, transferring acyl groups	Acyltransferases; Transferases	EC:2.3; EC:2	IPR036736 (G3DSA:1.10.1200.GENE3D); IPR014031 (PFAM); IPR036736 (G3DSA:1.10.1200.GENE3D); G3DSA:3.40.50.720 (GENE3D); G3DSA:3.40.50.720 (GENE3D); G3DSA:3.90.180.10 (GENE3D); IPR013154 (PFAM); IPR009081 (PFAM); G3DSA:3.40.50.720 (GENE3D); G3DSA:3.40.50.720 (GENE3D); G3DSA:3.40.366.20 (GENE3D); IPR036736 (G3DSA:1.10.1200.GENE3D); G3DSA:3.40.50.720 (GENE3D); IPR042104 (G3DSA:3.10.129.GENE3D); G3DSA:…
	gene_16986.t1	-14.933	0.0228582	linoleate diol synthase	P:GO:0006979; P:GO:0098869; F:GO:0004601; F:GO:0005506; F:GO:0016705; F:GO:0016853; F:GO:0020037; F:GO:0052878	P:response to oxidative stress; P:cellular oxidant detoxification; F:peroxidase activity; F:iron ion binding; F:oxidoreductase activity, acting on paired donors, with incorporation or reduction of molecular oxygen; F:isomerase activity; F:heme binding; F:linoleate 8R-lipoxygenase activity	P:response to oxidative stress; P:obsolete oxidation-reduction process; F:peroxidase activity; F:iron ion binding; F:oxidoreductase activity; F:oxidoreductase activity, acting on paired donors, with incorporation or reduction of molecular oxygen; F:heme binding	Acting on single donors with incorporation of molecular oxygen (oxygenases). The oxygen incorporated need not be derived from O(2); Acting on single donors with incorporation of molecular oxygen (oxygenases). The oxygen incorporated need not be derived from O(2); Acting on a peroxide as acceptor; Oxidoreductases; Acting on paired donors, with incorporation or reduction of molecular oxygen. The ox…	EC:1.13.11; EC:1.13; EC:1.11; EC:1; EC:1.14; EC:5; EC:1.11.1; EC:1.13.11.60	IPR019791 (PRINTS); IPR019791 (PFAM); IPR036396 (G3DSA:1.10.630.GENE3D); PTHR11903 (PANTHER); PTHR11903:SF28 (PANTHER); PTHR11903:SF28 (PANTHER); PTHR11903 (PANTHER); IPR019791 (PROSITE_PROFILES); IPR034812 (CDD); IPR036396 (SUPERFAMILY); IPR010255 (SUPERFAMILY)
	gene_05660.t1	-15.0756	0.00967215	alpha-D-mannose-specific plant lectin	F:GO:0030246	F:carbohydrate binding	no GO terms			IPR001480 (PFAM); IPR036426 (G3DSA:2.90.10.GENE3D); IPR001480 (PROSITE_PROFILES); IPR036426 (SUPERFAMILY)
	gene_01492.t1	-15.225	0.0369038	related to TGF beta induced protein ig-h3 precursor	P:GO:0036003; P:GO:0051446; P:GO:1900237; F:GO:0003713; F:GO:0005515; C:GO:0005634; C:GO:0016020	P:positive regulation of transcription from RNA polymerase II promoter in response to stress; P:positive regulation of meiotic cell cycle; P:positive regulation of induction of conjugation with cellular fusion; F:transcription coactivator activity; F:protein binding; C:nucleus; C:membrane	no GO terms			IPR036378 (G3DSA:2.30.180.GENE3D); IPR036378 (G3DSA:2.30.180.GENE3D); IPR000782 (PFAM); mobidb-lite (MOBIDB_LITE); mobidb-lite (MOBIDB_LITE); PTHR10900 (PANTHER); IPR000782 (PROSITE_PROFILES); IPR000782 (PROSITE_PROFILES); IPR036378 (SUPERFAMILY); IPR036378 (SUPERFAMILY)
	gene_17874.t1	-15.4388	0.0488265	geranylgeranyl pyrophosphate synthetase	F:GO:0008080; F:GO:0016740	F:N-acetyltransferase activity; F:transferase activity	no GO terms			mobidb-lite (MOBIDB_LITE); mobidb-lite (MOBIDB_LITE); PTHR35179:SF2 (PANTHER); PTHR35179 (PANTHER)
	gene_18268.t1	-15.5839	0.00481378	NFX1-type zinc finger-containing protein 1	F:GO:0046872	F:metal ion binding	F:helicase activity; F:metal ion binding			IPR041679 (PFAM); IPR041677 (PFAM); mobidb-lite (MOBIDB_LITE); mobidb-lite (MOBIDB_LITE); mobidb-lite (MOBIDB_LITE); mobidb-lite (MOBIDB_LITE); PTHR10887 (PANTHER); PTHR10887:SF445 (PANTHER); IPR000571 (PROSITE_PROFILES); IPR041679 (CDD); cd17936 (CDD); cd06008 (CDD); IPR036855 (SUPERFAMILY); IPR027417 (SUPERFAMILY)
	gene_06375.t1	-15.5914	0.00967215	oligopeptide transporter OPT-like protein	P:GO:0015031; P:GO:0055085; C:GO:0016021	P:protein transport; P:transmembrane transport; C:integral component of membrane	P:transmembrane transport			IPR004813 (PFAM); IPR004813 (TIGRFAM); IPR004648 (TIGRFAM); mobidb-lite (MOBIDB_LITE); PTHR22601 (PANTHER); PTHR22601:SF83 (PANTHER)
	gene_04883.t1	-15.9275	0.0398143	membrane attack complex component/perforin			no GO terms			IPR020864 (PFAM)
	gene_07065.t1	-15.9656	0.0334292	GroES-like protein	F:GO:0016491	F:oxidoreductase activity	no GO terms	Oxidoreductases	EC:1	G3DSA:3.90.180.10 (GENE3D); G3DSA:3.90.180.10 (GENE3D); G3DSA:3.40.50.720 (GENE3D); mobidb-lite (MOBIDB_LITE); PTHR45348 (PANTHER); PTHR45348 (PANTHER); PTHR45348:SF2 (PANTHER); PTHR45348:SF2 (PANTHER); cd08249 (CDD); IPR011032 (SUPERFAMILY); IPR036291 (SUPERFAMILY)

## Sheet:  48hpi vs control
	Gene_id	log2 FC	FDR	Description	GO IDs	GO Names	InterPro GO Names	Enzyme Names	Enzyme Codes	InterPro IDs
	gene_13240.t1	16.1762	0.00648699	FAD-dependent monooxygenase fsr3	F:GO:0016491	F:oxidoreductase activity	F:FAD binding	Oxidoreductases	EC:1	PR00420 (PRINTS); IPR002938 (PFAM); IPR036188 (G3DSA:3.50.50.GENE3D); PTHR13789:SF236 (PANTHER); PTHR13789 (PANTHER); IPR036188 (SUPERFAMILY)
	gene_06477.t1	15.3521	0.0109155	alpha-ketoglutarate dependent xanthine dioxygenase	F:GO:0046872; F:GO:0051213	F:metal ion binding; F:dioxygenase activity	P:obsolete oxidation-reduction process; F:oxidoreductase activity	Oxidoreductases	EC:1	IPR003819 (PFAM); mobidb-lite (MOBIDB_LITE); PTHR43779 (PANTHER); PTHR43779:SF2 (PANTHER); SSF51197 (SUPERFAMILY)
	gene_07793.t1	15.1764	0.00648699	Lovastatin diketide synthase LovF	P:GO:0006633; F:GO:0004315; F:GO:0016491; F:GO:0031177	P:fatty acid biosynthetic process; F:3-oxoacyl-[acyl-carrier-protein] synthase activity; F:oxidoreductase activity; F:phosphopantetheine binding	P:fatty acid biosynthetic process; P:obsolete oxidation-reduction process; F:3-oxoacyl-[acyl-carrier-protein] synthase activity; F:transferase activity; F:transferase activity, transferring acyl groups	Beta-ketoacyl-[acyl-carrier-protein] synthase I; Fatty-acid synthase system; Acyltransferases; Oxidoreductases; Transferases; Acyltransferases	EC:2.3.1.41; EC:2.3.1.85; EC:2.3; EC:1; EC:2; EC:2.3.1	IPR020807 (PFAM); G3DSA:3.90.180.10 (GENE3D); IPR032821 (PFAM); IPR014030 (PFAM); IPR014043 (PFAM); IPR042104 (G3DSA:3.10.129.GENE3D); G3DSA:3.40.50.720 (GENE3D); IPR013154 (PFAM); G3DSA:3.40.50.150 (GENE3D); IPR013968 (PFAM); IPR013149 (PFAM); IPR036736 (G3DSA:1.10.1200.GENE3D); IPR009081 (PFAM); G3DSA:3.40.50.720 (GENE3D); IPR016039 (G3DSA:3.40.47.GENE3D); IPR001227 (G3DSA:3.40.366.GENE3D); IPR…
	gene_13233.t1	15.0941	0.00909933	TPR-like protein			no IPS match			no IPS match
	gene_13234.t1	14.3153	0.0169544	putative tat pathway signal sequence protein	P:GO:0043386; C:GO:0016020; C:GO:0016021	P:mycotoxin biosynthetic process; C:membrane; C:integral component of membrane	P:mycotoxin biosynthetic process			IPR021765 (PFAM); mobidb-lite (MOBIDB_LITE); mobidb-lite (MOBIDB_LITE); mobidb-lite (MOBIDB_LITE); mobidb-lite (MOBIDB_LITE); PTHR33365:SF7 (PANTHER); IPR021765 (PANTHER)
	gene_01189.t1	14.1983	0.0203034	peptidase A4 family protein	P:GO:0006508; F:GO:0004190	P:proteolysis; F:aspartic-type endopeptidase activity	P:proteolysis; F:aspartic-type endopeptidase activity	Acting on peptide bonds (peptidases); Pepsin A; Acting on peptide bonds (peptidases); Scytalidopepsin B; Prepilin peptidase; Penicillopepsin; Saccharopepsin; Signal peptidase II; Chymosin; Barrierpepsin; Cathepsin D; Cathepsin E; Renin; Acting on peptide bonds (peptidases); Hydrolases	EC:3.4.99; EC:3.4.23.1; EC:3.4.23; EC:3.4.23.32; EC:3.4.23.43; EC:3.4.23.20; EC:3.4.23.25; EC:3.4.23.36; EC:3.4.23.4; EC:3.4.23.35; EC:3.4.23.5; EC:3.4.23.34; EC:3.4.23.15; EC:3.4; EC:3	IPR000250 (PRINTS); IPR000250 (PFAM); IPR038656 (G3DSA:2.60.120.GENE3D); mobidb-lite (MOBIDB_LITE); IPR000250 (PANTHER); cd13426 (CDD); IPR013320 (SUPERFAMILY)
	gene_07792.t1	14.041	0.0202283	FSH1-domain-containing protein	C:GO:0005622	C:intracellular anatomical structure	no GO terms			IPR029058 (G3DSA:3.40.50.GENE3D); IPR005645 (PFAM); PTHR48070 (PANTHER); IPR029058 (SUPERFAMILY)
	gene_14308.t1	13.9771	0.0226432	Ent-kaurene oxidase	P:GO:0055114; F:GO:0004497; F:GO:0005506; F:GO:0016491; F:GO:0016705; F:GO:0020037; F:GO:0046872; C:GO:0016020; C:GO:0016021	P:obsolete oxidation-reduction process; F:monooxygenase activity; F:iron ion binding; F:oxidoreductase activity; F:oxidoreductase activity, acting on paired donors, with incorporation or reduction of molecular oxygen; F:heme binding; F:metal ion binding; C:membrane; C:integral component of membrane	P:obsolete oxidation-reduction process; F:monooxygenase activity; F:iron ion binding; F:oxidoreductase activity, acting on paired donors, with incorporation or reduction of molecular oxygen; F:heme binding			IPR002403 (PRINTS); IPR001128 (PFAM); IPR036396 (G3DSA:1.10.630.GENE3D); PTHR46206 (PANTHER); IPR017972 (PROSITE_PATTERNS); IPR036396 (SUPERFAMILY)
	gene_13241.t1	13.8721	0.0164458	Short-chain dehydrogenase/reductase tropE	P:GO:0055114	P:obsolete oxidation-reduction process	P:obsolete oxidation-reduction process			IPR002347 (PRINTS); G3DSA:3.40.50.720 (GENE3D); IPR002347 (PFAM); PTHR43544:SF7 (PANTHER); PTHR43544 (PANTHER); IPR036291 (SUPERFAMILY)
	gene_04049.t1	13.8569	0.0230884	dienelactone hydrolase	F:GO:0016787	F:hydrolase activity	F:hydrolase activity			IPR029058 (G3DSA:3.40.50.GENE3D); IPR002925 (PFAM); PTHR17630:SF44 (PANTHER); PTHR17630 (PANTHER); IPR029058 (SUPERFAMILY)
	gene_16449.t1	13.8195	0.0338669	hard-surface induced protein 5	F:GO:0016740	F:transferase activity	no GO terms	Transferases	EC:2	G3DSA:3.40.50.150 (GENE3D); mobidb-lite (MOBIDB_LITE); IPR029063 (SUPERFAMILY)
	gene_06478.t1	13.8121	0.0187962	fusicoccadiene synthase	P:GO:0008299; F:GO:0004311; F:GO:0016829; F:GO:0046872	P:isoprenoid biosynthetic process; F:farnesyltranstransferase activity; F:lyase activity; F:metal ion binding	P:isoprenoid biosynthetic process	Transferring alkyl or aryl groups, other than methyl groups; Geranylgeranyl diphosphate synthase; Transferring alkyl or aryl groups, other than methyl groups; Transferases; Lyases	EC:2.5.1; EC:2.5.1.29; EC:2.5; EC:2; EC:4	IPR008949 (G3DSA:1.10.600.GENE3D); PF19086 (PFAM); IPR000092 (PFAM); IPR008949 (G3DSA:1.10.600.GENE3D); mobidb-lite (MOBIDB_LITE); PTHR12001 (PANTHER); PTHR12001:SF44 (PANTHER); IPR033749 (PROSITE_PATTERNS); IPR033749 (PROSITE_PATTERNS); IPR007110 (PROSITE_PROFILES); IPR008949 (SUPERFAMILY); IPR008949 (SUPERFAMILY)
	gene_02181.t1	13.7812	0.0147143	uncharacterized protein CGMCC3_g9123			no IPS match			no IPS match
	gene_16222.t1	13.6945	0.0169544	pectate lyase F	F:GO:0030570; C:GO:0005576	F:pectate lyase activity; C:extracellular region	F:pectate lyase activity; C:extracellular region	Carbon-oxygen lyases; Pectate lyase; Lyases; Carbon-oxygen lyases	EC:4.2; EC:4.2.2.2; EC:4; EC:4.2.2	IPR004898 (PFAM); IPR012334 (G3DSA:2.160.20.GENE3D); IPR004898 (PANTHER); PTHR33407:SF9 (PANTHER); IPR011050 (SUPERFAMILY)
	gene_06480.t1	13.5862	0.0338067	sterigmatocystin 8-o-methyltransferase	P:GO:0032259; F:GO:0008171	P:methylation; F:O-methyltransferase activity	F:methyltransferase activity; F:O-methyltransferase activity	Transferring one-carbon groups; Transferases; Transferring one-carbon groups	EC:2.1; EC:2; EC:2.1.1	IPR001077 (PFAM); G3DSA:3.40.50.150 (GENE3D); IPR036388 (G3DSA:1.10.10.GENE3D); PTHR43712:SF12 (PANTHER); PTHR43712 (PANTHER); IPR016461 (PROSITE_PROFILES); IPR036390 (SUPERFAMILY); IPR029063 (SUPERFAMILY)
	gene_08668.t1	13.5292	0.0196846	xyloglucan-specific endo-beta-1,4-glucanase A	P:GO:0000272; F:GO:0008810	P:polysaccharide catabolic process; F:cellulase activity	P:polysaccharide catabolic process; F:hydrolase activity, hydrolyzing O-glycosyl compounds; F:cellulase activity	Glycosylases; Hydrolases; Glycosylases; Cellulase	EC:3.2; EC:3; EC:3.2.1; EC:3.2.1.4	IPR013319 (G3DSA:2.60.120.GENE3D); IPR002594 (PFAM); IPR002594 (PANTHER); PTHR34002:SF9 (PANTHER); IPR013320 (SUPERFAMILY)
	gene_01462.t1	13.511	0.0203034	hypothetical protein UCRNP2_6738			no IPS match			no IPS match
	gene_15303.t1	13.4981	0.0338067	Neutral protease 2-like protein	P:GO:0006508; F:GO:0004222; F:GO:0046872; C:GO:0005576	P:proteolysis; F:metalloendopeptidase activity; F:metal ion binding; C:extracellular region	P:proteolysis; F:metalloendopeptidase activity; F:metallopeptidase activity	Acting on peptide bonds (peptidases); Nardilysin; Matrilysin; Gelatinase A; Bontoxilysin; Mitochondrial processing peptidase; Astacin; Stromelysin 2; Acting on peptide bonds (peptidases); Stromelysin 1; Meprin A; Procollagen C-endopeptidase; Acting on peptide bonds (peptidases); Oligopeptidase A; Endothelin-converting enzyme 1; Fibrolase; Insulysin; Gelatinase B; O-sialoglycoprotein endopeptidase…	EC:3.4.24; EC:3.4.24.61; EC:3.4.24.23; EC:3.4.24.24; EC:3.4.24.69; EC:3.4.24.64; EC:3.4.24.21; EC:3.4.24.22; EC:3.4; EC:3.4.24.17; EC:3.4.24.18; EC:3.4.24.19; EC:3.4.99; EC:3.4.24.70; EC:3.4.24.71; EC:3.4.24.72; EC:3.4.24.56; EC:3.4.24.35; EC:3.4.24.57; EC:3.4.24.14; EC:3.4.24.37; EC:3.4.24.59; EC:3.4.24.11; EC:3.4.24.55; EC:3	IPR001384 (PRINTS); IPR001384 (PFAM); IPR024079 (G3DSA:3.40.390.GENE3D); G3DSA:2.60.40.2970 (GENE3D); PTHR37016 (PANTHER); PTHR37016:SF2 (PANTHER); cd11008 (CDD); SSF55486 (SUPERFAMILY)
	gene_16447.t1	13.2305	0.0370261	cytochrome P450	F:GO:0016491; F:GO:0046872; C:GO:0016020	F:oxidoreductase activity; F:metal ion binding; C:membrane	P:obsolete oxidation-reduction process; F:iron ion binding; F:oxidoreductase activity, acting on paired donors, with incorporation or reduction of molecular oxygen; F:heme binding	Oxidoreductases	EC:1	IPR002401 (PRINTS); IPR001128 (PRINTS); IPR001128 (PFAM); IPR036396 (G3DSA:1.10.630.GENE3D); PTHR24305 (PANTHER); PTHR24305:SF113 (PANTHER); IPR036396 (SUPERFAMILY)
	gene_06994.t1	13.1735	0.0138819	Trichothecene C-15 hydroxylase	F:GO:0005488; F:GO:0016491	F:binding; F:oxidoreductase activity	P:obsolete oxidation-reduction process; F:iron ion binding; F:oxidoreductase activity, acting on paired donors, with incorporation or reduction of molecular oxygen; F:heme binding	Oxidoreductases	EC:1	IPR001128 (PRINTS); IPR002401 (PRINTS); IPR036396 (G3DSA:1.10.630.GENE3D); IPR001128 (PFAM); IPR036396 (G3DSA:1.10.630.GENE3D); PTHR24305 (PANTHER); PTHR24305:SF113 (PANTHER); PTHR24305 (PANTHER); PTHR24305:SF113 (PANTHER); IPR017972 (PROSITE_PATTERNS); IPR036396 (SUPERFAMILY)
	gene_17742.t1	13.1505	0.0267114	rhamnogalacturonan lyase	P:GO:0000272; P:GO:0071555; F:GO:0030246; F:GO:0102210; C:GO:0005576	P:polysaccharide catabolic process; P:cell wall organization; F:carbohydrate binding; F:rhamnogalacturonan endolyase activity; C:extracellular region	P:carbohydrate metabolic process; F:catalytic activity; F:carbon-oxygen lyase activity, acting on polysaccharides; F:carbohydrate binding	Rhamnogalacturonan endolyase; Carbon-oxygen lyases; Lyases; Carbon-oxygen lyases	EC:4.2.2.23; EC:4.2; EC:4; EC:4.2.2	G3DSA:2.60.40.1120 (GENE3D); IPR014718 (G3DSA:2.70.98.GENE3D); IPR029411 (PFAM); IPR029413 (PFAM); IPR008979 (G3DSA:2.60.120.GENE3D); IPR015364 (PFAM); IPR016590 (PANTHER); cd10317 (CDD); IPR029413 (CDD); IPR008979 (SUPERFAMILY); IPR013784 (SUPERFAMILY); IPR011013 (SUPERFAMILY)
	gene_04043.t1	13.1175	0.0196846	hypothetical protein UCDDA912_g10398			no IPS match			no IPS match
	gene_00135.t1	12.9773	0.0196846	Ent-kaurene oxidase	F:GO:0004497; F:GO:0005506; F:GO:0016705; F:GO:0020037; C:GO:0016020	F:monooxygenase activity; F:iron ion binding; F:oxidoreductase activity, acting on paired donors, with incorporation or reduction of molecular oxygen; F:heme binding; C:membrane	P:obsolete oxidation-reduction process; F:monooxygenase activity; F:iron ion binding; F:oxidoreductase activity, acting on paired donors, with incorporation or reduction of molecular oxygen; F:heme binding	Oxidoreductases; Acting on paired donors, with incorporation or reduction of molecular oxygen. The oxygen incorporated need not be derived from O(2)	EC:1; EC:1.14	IPR002403 (PRINTS); IPR036396 (G3DSA:1.10.630.GENE3D); IPR001128 (PFAM); PTHR46206:SF7 (PANTHER); PTHR46206 (PANTHER); IPR017972 (PROSITE_PATTERNS); IPR036396 (SUPERFAMILY)
	gene_17971.t1	12.9428	0.00133825	putative 1,4-beta-D-glucan cellobiohydrolase A	P:GO:0030245; F:GO:0016162	P:cellulose catabolic process; F:cellulose 1,4-beta-cellobiosidase activity	P:carbohydrate metabolic process; F:hydrolase activity, hydrolyzing O-glycosyl compounds	Glycosylases; Cellulose 1,4-beta-cellobiosidase (non-reducing end); Hydrolases; Glycosylases	EC:3.2; EC:3.2.1.91; EC:3; EC:3.2.1	IPR001722 (PRINTS); IPR001722 (PFAM); IPR037019 (G3DSA:2.70.100.GENE3D); PTHR33753:SF6 (PANTHER); IPR001722 (PANTHER); IPR001722 (CDD); IPR013320 (SUPERFAMILY)
	gene_06481.t1	12.8348	0.0187962	cytochrome P450	F:GO:0016491; F:GO:0046872; C:GO:0016020	F:oxidoreductase activity; F:metal ion binding; C:membrane	P:obsolete oxidation-reduction process; F:monooxygenase activity; F:iron ion binding; F:oxidoreductase activity, acting on paired donors, with incorporation or reduction of molecular oxygen; F:heme binding	Oxidoreductases	EC:1	IPR002403 (PRINTS); IPR001128 (PFAM); IPR036396 (G3DSA:1.10.630.GENE3D); mobidb-lite (MOBIDB_LITE); mobidb-lite (MOBIDB_LITE); PTHR46206:SF2 (PANTHER); PTHR46206 (PANTHER); IPR017972 (PROSITE_PATTERNS); IPR036396 (SUPERFAMILY)
	gene_02171.t1	12.8305	0.0263401	hypothetical protein UCDDA912_g06859			no IPS match			no IPS match
	gene_00295.t1	12.7573	0.0203037	short chain dehydrogenase family protein	P:GO:0055114; C:GO:0005575	P:obsolete oxidation-reduction process; C:cellular_component	P:obsolete oxidation-reduction process			IPR002347 (PRINTS); G3DSA:3.40.50.720 (GENE3D); IPR002347 (PFAM); PTHR43490 (PANTHER); PTHR43490:SF99 (PANTHER); cd05324 (CDD); IPR036291 (SUPERFAMILY)
	gene_04039.t1	12.5409	0.0196846	Spore wall maturation protein DIT1	F:GO:0016740	F:transferase activity	no GO terms	Transferases	EC:2	IPR007817 (PFAM); IPR007817 (PANTHER); PTHR37285:SF3 (PANTHER)
	gene_07790.t1	12.5071	0.0068517	Clavaminate synthase-like protein	F:GO:0016491; F:GO:0046872	F:oxidoreductase activity; F:metal ion binding	P:obsolete oxidation-reduction process; F:oxidoreductase activity	Oxidoreductases	EC:1	IPR026992 (PFAM); IPR027443 (G3DSA:2.60.120.GENE3D); IPR005123 (PFAM); mobidb-lite (MOBIDB_LITE); PTHR47990 (PANTHER); PTHR47990:SF35 (PANTHER); IPR005123 (PROSITE_PROFILES); SSF51197 (SUPERFAMILY)
	gene_17687.t1	12.3861	0.0162275	Pentalenolactone D synthase	F:GO:0016491	F:oxidoreductase activity	no GO terms	Oxidoreductases	EC:1	IPR036188 (G3DSA:3.50.50.GENE3D); IPR036188 (G3DSA:3.50.50.GENE3D); PF13450 (PFAM); IPR036188 (G3DSA:3.50.50.GENE3D); PTHR43098:SF2 (PANTHER); PTHR43098 (PANTHER); IPR036188 (SUPERFAMILY); IPR036188 (SUPERFAMILY)
	gene_00282.t1	12.2725	0.0164458	exoglucanase 1	P:GO:0030245; F:GO:0004553	P:cellulose catabolic process; F:hydrolase activity, hydrolyzing O-glycosyl compounds	P:carbohydrate metabolic process; F:hydrolase activity, hydrolyzing O-glycosyl compounds	Glycosylases; Hydrolases; Glycosylases	EC:3.2; EC:3; EC:3.2.1	IPR001722 (PRINTS); IPR037019 (G3DSA:2.70.100.GENE3D); IPR001722 (PFAM); mobidb-lite (MOBIDB_LITE); IPR001722 (PANTHER); PTHR33753:SF2 (PANTHER); IPR001722 (CDD); IPR013320 (SUPERFAMILY)
	gene_01285.t1	12.1809	0.0193664	cytochrome P450	F:GO:0004497; F:GO:0005506; F:GO:0016705; F:GO:0020037; C:GO:0016021	F:monooxygenase activity; F:iron ion binding; F:oxidoreductase activity, acting on paired donors, with incorporation or reduction of molecular oxygen; F:heme binding; C:integral component of membrane	P:obsolete oxidation-reduction process; F:iron ion binding; F:oxidoreductase activity, acting on paired donors, with incorporation or reduction of molecular oxygen; F:heme binding	Oxidoreductases; Acting on paired donors, with incorporation or reduction of molecular oxygen. The oxygen incorporated need not be derived from O(2)	EC:1; EC:1.14	IPR002401 (PRINTS); IPR001128 (PRINTS); IPR001128 (PFAM); IPR036396 (G3DSA:1.10.630.GENE3D); PTHR24305 (PANTHER); PTHR24305:SF113 (PANTHER); IPR017972 (PROSITE_PATTERNS); IPR036396 (SUPERFAMILY)
	gene_16853.t1	12.1421	0.0246767	related to chloroperoxidase	P:GO:0098869; F:GO:0004601; F:GO:0046872; C:GO:0016020	P:cellular oxidant detoxification; F:peroxidase activity; F:metal ion binding; C:membrane	F:peroxidase activity	Acting on a peroxide as acceptor; Oxidoreductases; Acting on a peroxide as acceptor	EC:1.11; EC:1; EC:1.11.1	IPR036851 (G3DSA:1.10.489.GENE3D); IPR000028 (PFAM); PTHR33577 (PANTHER); PTHR33577:SF19 (PANTHER); IPR000028 (PROSITE_PROFILES); IPR036851 (SUPERFAMILY)
	gene_05426.t1	12.1372	0.023886	Necrosis inducing protein	P:GO:0009405	P:pathogenesis	no GO terms			IPR008701 (PFAM); IPR008701 (PIRSF); IPR008701 (PANTHER); PTHR33657:SF8 (PANTHER)
	gene_00140.t1	12.0714	0.0338067	2-hydroxyacylsphingosine 1-beta-galactosyltransferase	F:GO:0016740	F:transferase activity	F:UDP-glycosyltransferase activity	Transferases	EC:2	IPR002213 (PFAM); G3DSA:3.40.50.2000 (GENE3D); PTHR12317 (PANTHER); PTHR12317:SF61 (PANTHER); SSF53756 (SUPERFAMILY)
	gene_17940.t1	12.0015	0.0187962	aba 3 protein	P:GO:0009405; F:GO:0016829	P:pathogenesis; F:lyase activity	no GO terms	Lyases	EC:4	mobidb-lite (MOBIDB_LITE)
	gene_15251.t1	11.948	0.0370261	putative enoyl- hydratase isomerase family protein	F:GO:0016740	F:transferase activity	F:transferase activity, transferring acyl groups other than amino-acyl groups	Transferases	EC:2	IPR023213 (G3DSA:3.30.559.GENE3D); IPR023213 (G3DSA:3.30.559.GENE3D); IPR003480 (PFAM); PTHR31896 (PANTHER)
	gene_13177.t1	11.9396	0.0370261	alpha-ketoglutarate-dependent sulfonate dioxygenase	F:GO:0051213	F:dioxygenase activity	P:obsolete oxidation-reduction process; F:oxidoreductase activity	Oxidoreductases	EC:1	IPR042098 (G3DSA:3.60.130.GENE3D); IPR003819 (PFAM); PTHR30468 (PANTHER); PTHR30468:SF10 (PANTHER); SSF51197 (SUPERFAMILY)
	gene_15487.t1	11.8594	0.0120018	putative pectate lyase b	P:GO:0045490; F:GO:0030570; F:GO:0046872; C:GO:0005576	P:pectin catabolic process; F:pectate lyase activity; F:metal ion binding; C:extracellular region	no GO terms	Pectate lyase; Carbon-oxygen lyases; Lyases; Carbon-oxygen lyases	EC:4.2.2.2; EC:4.2; EC:4; EC:4.2.2	IPR012334 (G3DSA:2.160.20.GENE3D); IPR002022 (PFAM); PTHR31683:SF18 (PANTHER); PTHR31683 (PANTHER); IPR011050 (SUPERFAMILY)
	gene_16396.t1	11.8149	0.0204878	pathogenesis related protein			no GO terms			G3DSA:3.30.70.2910 (GENE3D); IPR040621 (PFAM)
	gene_05168.t1	11.7826	0.0370261	UbiA prenyltransferase family-domain-containing protein	F:GO:0016765; C:GO:0016021	F:transferase activity, transferring alkyl or aryl (other than methyl) groups; C:integral component of membrane	F:transferase activity, transferring alkyl or aryl (other than methyl) groups; C:integral component of membrane	Transferring alkyl or aryl groups, other than methyl groups; Transferring alkyl or aryl groups, other than methyl groups; Transferases	EC:2.5.1; EC:2.5; EC:2	IPR000537 (PFAM); mobidb-lite (MOBIDB_LITE); mobidb-lite (MOBIDB_LITE); PTHR11048:SF17 (PANTHER); IPR039653 (PANTHER); cd13965 (CDD)
[truncated: 2,113 more rows]

## Sheet: 48hpi vs 8 hpi
	Gene_id	log2 FC	FDR	Description	GO IDs	GO Names	InterPro GO Names	Enzyme Names	Enzyme Codes	InterPro IDs
[truncated: 306 more rows]
