# Supplementary material for: Comparative genomics of plant pathogenic Diaporthe species and transcriptomics of Diaporthe caulivora during host infection reveal insights into pathogenic strategies of the genus
Source: BMC Genomics. 2022 Mar 3;23:175. doi: 10.1186/s12864-022-08413-y (PMC8896106; doi:10.1186/s12864-022-08413-y)
Supplement: Supplementary file 13 — Additional file 13. List of pathogenicity related D. caulivora differentially expressed genes (DEGs) present in different categories: secretome, CAZymes, effectors, and their functionally characterized homologs in PHI-base. [file 12864_2022_8413_MOESM13_ESM.xlsx]

## Sheet: Secretome-CAZymes-effectors
	Additional File 13: List of pathogenicity related D. caulivora differentially expressed genes (DEGs) present in different categories: secretome, secreted CAZymes and effectors, and their functionally characterized homologs in PHI-base.
	Gene_id	Description	Secreted	Core secretome	D. caulivora-specific secretome	CAZymes	Effector	Core effectors	D. caulivora-specific effectors
	gene_00062.t1	pectate lyase	yes			yes
	gene_00080.t1	FMN-dependent alpha-hydroxy acid dehydrogenase	yes
	gene_00192.t1	putative aldose 1-epimerase	yes	yes
	gene_00194.t1	Rhamnogalacturonan acetylesterase RhgT	yes	yes		yes
	gene_00247.t1	Nuclease PA3	yes	yes
	gene_00282.t1	exoglucanase 1	yes	yes		yes
	gene_00306.t1	Protein SnodProt1	yes	yes
	gene_00397.t1	hypothetical protein SNOG_08606	yes				yes
	gene_00666.t1	glutaminase GtaA	yes
	gene_00910.t1	hypothetical protein CORC01_06792	yes
	gene_01080.t1	endoglucanase, putative	yes	yes		yes
	gene_01189.t1	peptidase A4 family protein	yes	yes			yes
	gene_01194.t1	glycoside hydrolase family 7 protein	yes			yes
	gene_01449.t1	acid trehalase	yes			yes
	gene_01462.t1	hypothetical protein UCRNP2_6738	yes		yes		yes		yes
	gene_01475.t1	DNase1 protein	yes
	gene_01575.t1	putative isoamyl alcohol	yes	yes
	gene_01821.t1	Beta-glucosidase A	yes			yes
	gene_01823.t1	putative a chain endothiapepsin	yes	yes
	gene_01887.t1	pectin lyase	yes			yes
	gene_01891.t1	Endopolygalacturonase 1	yes	yes		yes
	gene_01967.t1	intracellular hyphae protein 1	yes
	gene_01996.t1	hypothetical protein UCDDA912_g02039	yes	yes
	gene_02035.t1	glycosyl hydrolase family 18	yes	yes		yes
	gene_02122.t1	kelch domain-containing protein	yes			yes
	gene_02146.t1	pectate lyase L	yes	yes		yes
	gene_02171.t1	hypothetical protein UCDDA912_g06859	yes	yes			yes
	gene_02181.t1	uncharacterized protein CGMCC3_g9123	yes
	gene_02182.t1	putative peptidase m28	yes	yes
	gene_02188.t1	polysaccharide lyase family 1 protein	yes	yes		yes
	gene_02269.t1	Neutral protease 2-like protein	yes
	gene_02315.t1	probable endopolygalacturonase	yes	yes		yes
	gene_02421.t1	FAD/NAD(P)-binding domain-containing protein	yes	yes		yes
	gene_02422.t1	Thermolabile hemolysin	yes			yes
	gene_02424.t1	putative small secreted protein	yes	yes
	gene_02724.t1	hypothetical protein BP5796_12033	yes	yes
	gene_03104.t1	putative beta-galactosidase E	yes	yes		yes
	gene_03129.t1	exoglucanase 3 precursor	yes	yes		yes
	gene_03256.t1	glycosyl hydrolase family 61-domain-containing protein	yes	yes		yes
	gene_03257.t1	Endo-1,4-beta-xylanase 1	yes			yes
	gene_03586.t1	glycoside hydrolase	yes			yes
	gene_03611.t1	xylanase G1	yes	yes		yes	yes	yes
	gene_03751.t1	Kievitone hydratase	yes		yes
	gene_03772.t1	Tripeptidyl-peptidase sed2	yes
	gene_03822.t1	amino acid transporter	yes
	gene_03865.t1	pectin methylesterase	yes			yes
	gene_03873.t1	pectin lyase	yes			yes
	gene_04120.t1	concanavalin A-like lectin/glucanase domain-containing protein	yes			yes
	gene_04133.t1	lysophospholipase A	yes			yes
	gene_04181.t1	Ribonuclease T2-like	yes	yes
	gene_04209.t1	NPP1 domain-containing protein	yes	yes
	gene_04429.t1	carbohydrate-binding module family 1 protein	yes			yes
	gene_04452.t1	hypothetical protein UCDDA912_g06529	yes	yes
	gene_04483.t1	glycoside hydrolase family 5 protein	yes			yes
	gene_04671.t1	phospholipase d1	yes	yes
	gene_04793.t1	hypothetical protein UCDDA912_g07644	yes	yes
	gene_04962.t1	galactan 1,3-beta-galactosidase	yes			yes
	gene_05018.t1	PT repeat	yes
	gene_05035.t1	Mono- and diacylglycerol lipase	yes	yes
	gene_05074.t1	hypothetical protein VMCG_06496	yes
	gene_05325.t1	subtilisin-like protein	yes
	gene_05355.t1	putative sterigmatocystin biosynthesis peroxidase stcC	yes	yes
	gene_05357.t1	glycoside hydrolase family 74 protein	yes			yes
	gene_05360.t1	pectate lyase a	yes	yes		yes
	gene_05426.t1	Necrosis inducing protein	yes
	gene_05441.t1	SCP-like extracellular protein	yes	yes
	gene_05497.t1	glycoside hydrolase family 42 protein	yes			yes
	gene_05528.t1	BChain B, LACCASE-1	yes			yes
	gene_05640.t1	cellobiose dehydrogenase	yes			yes
	gene_05728.t1	peptidase m23b	yes	yes
	gene_05733.t1	multicopper oxidase	yes			yes
	gene_05784.t1	ribonuclease-domain-containing protein	yes
	gene_05797.t1	hypothetical protein UCDDA912_g09201	yes	yes		yes
	gene_06038.t1	mannan endo-1,4-beta-mannosidase-like protein	yes			yes
	gene_06043.t1	putative cutinase	yes	yes		yes
	gene_06092.t1	glycoside hydrolase family 28 protein	yes	yes		yes
	gene_06228.t1	putative lysophospholipase	yes
	gene_06260.t1	Extracellular metalloprotease	yes	yes
	gene_06275.t1	zinc carboxypeptidase	yes
	gene_06289.t1	hypothetical protein DHEL01_v210009	yes	yes			yes
	gene_06378.t1	polysaccharide lyase family 1 protein	yes			yes
	gene_06393.t1	hypothetical protein UCDDA912_g03341	yes
	gene_06417.t1	no hit	yes
	gene_06687.t1	Carboxylesterase type B	yes
	gene_06736.t1	no hit	yes		yes		yes		yes
	gene_06791.t1	hypothetical protein CH63R_05018	yes		yes
	gene_06858.t1	polysaccharide lyase family 3 protein	yes	yes		yes	yes	yes
	gene_06955.t1	hypothetical protein UCDDA912_g08460	yes	yes
	gene_06966.t1	S-2-hydroxy-acid oxidase	yes	yes
	gene_07261.t1	uncharacterized protein K452DRAFT_322868	yes				yes
	gene_07538.t1	Cellobiose dehydrogenase	yes			yes
	gene_07595.t1	putative carbohydrate-binding module family 1 protein	yes	yes		yes
	gene_07602.t1	putative beta-galactosidase C	yes			yes
	gene_07753.t1	hypothetical protein DHEL01_v207107	yes	yes
	gene_07797.t1	saponin hydrolase precursor	yes	yes
	gene_07856.t1	putative carboxylesterase family protein	yes	yes
	gene_08029.t1	predicted protein	yes				yes
	gene_08047.t1	hypothetical protein DHEL01_v201567	yes	yes
	gene_08055.t1	hypothetical protein CFIO01_06405	yes
	gene_08420.t1	Pectate lyase L	yes			yes
	gene_08519.t1	FAD dependent oxidoreductase	yes
	gene_08577.t1	feruloyl esterase B	yes	yes		yes
	gene_08590.t1	hypothetical protein UCDDA912_g09646	yes
	gene_08607.t1	putative aldose 1-epimerase	yes	yes
	gene_08639.t1	Arabinanase/levansucrase/invertase	yes			yes
	gene_08668.t1	xyloglucan-specific endo-beta-1,4-glucanase A	yes	yes		yes
	gene_08702.t1	fungal cellulose binding domain-containing protein	yes			yes
	gene_08757.t1	alkaline serine protease Alp1	yes	yes
	gene_08817.t1	hypothetical protein UCDDA912_g05111	yes	yes			yes	yes
	gene_08856.t1	Periplasmic beta-glucosidase	yes			yes
	gene_09145.t1	putative coagulation factor 5 8 type domain-containing protein	yes
	gene_09450.t1	putative lipase 2	yes
	gene_09498.t1	glycoside hydrolase family 10 protein	yes			yes
	gene_09609.t1	dockerin type 1	yes
	gene_09675.t1	putative glycoside hydrolase family 7 protein	yes			yes
	gene_09782.t1	hypothetical protein BST61_czeina1g000750	yes		yes
	gene_09978.t1	endoglucanase c	yes	yes		yes
	gene_10041.t1	hypothetical protein UCDDA912_g10568	yes	yes
	gene_10063.t1	glycoside hydrolase family 30 protein	yes	yes		yes
	gene_10107.t1	putative glycoside hydrolase family 2 protein	yes	yes		yes
	gene_10158.t1	hypothetical protein UCDDA912_g04726	yes
	gene_10233.t1	hypothetical protein DHEL01_v207941	yes				yes
	gene_10290.t1	cellulose binding CEL1	yes			yes	yes
	gene_10433.t1	endonuclease/Exonuclease/phosphatase	yes	yes
	gene_10583.t1	putative ricin b lectin	yes
	gene_10634.t1	glycosyl hydrolase family 16	yes			yes
	gene_10664.t1	biotrophy-associated secreted protein 2	yes
	gene_10706.t1	chitin deacetylase	yes			yes	yes
	gene_10718.t1	endopolygalacturonase 3	yes	yes		yes
	gene_10723.t1	putative glycoside hydrolase family 93 protein	yes			yes
	gene_10846.t1	endoglucanase EG-1	yes	yes		yes
	gene_10883.t1	1,4-beta-D-glucan cellobiohydrolase cel6b	yes			yes
	gene_10943.t1	glycosyl hydrolase family 16	yes	yes		yes
	gene_10986.t1	glycoside hydrolase family 43 protein	yes
	gene_11072.t1	intracellular hyphae protein 1	yes				yes
	gene_11176.t1	necrosis- and ethylene-inducing protein	yes	yes
	gene_11181.t1	predicted protein	yes	yes
	gene_11465.t1	glycoside hydrolase family 5 protein	yes			yes
	gene_11466.t1	putative short chain dehydrogenase reductase family	yes
	gene_11540.t1	hypothetical protein DHEL01_v201246	yes
	gene_11558.t1	putative infection structure specific protein	yes	yes
	gene_11576.t1	necrosis- and ethylene-inducing protein	yes
	gene_11926.t1	secreted protein	yes				yes
	gene_11961.t1	extracellular metalloprotease	yes	yes
	gene_12309.t1	alpha amylase	yes			yes
	gene_12381.t1	glycoside hydrolase family 51 protein	yes			yes
	gene_12384.t1	putative carbohydrate-binding module family 1 protein	yes				yes
	gene_12392.t1	hypothetical protein	yes
	gene_12516.t1	ribonuclease T2	yes	yes
	gene_12538.t1	putative gpi anchored protein	yes
	gene_12601.t1	Alpha-galactosidase D	yes	yes		yes
	gene_12626.t1	hypothetical protein EYC84_006970	yes
	gene_12857.t1	chitin binding protein	yes			yes
	gene_12904.t1	endoglucanase II	yes			yes
	gene_12920.t1	acetyl esterase	yes			yes
	gene_12923.t1	hypothetical protein UCDDA912_g01376	yes	yes
	gene_12997.t1	uncharacterized protein CTRU02_06009	yes
	gene_13021.t1	no hit	yes		yes
	gene_13191.t1	no hit	yes		yes
	gene_13296.t1	small secreted protein	yes	yes			yes
	gene_13363.t1	penicillin-binding protein	yes
	gene_13472.t1	hypothetical protein UCDDA912_g02490	yes				yes
	gene_13500.t1	mannan endo-1,4-beta-mannosidase 3	yes	yes		yes
	gene_13514.t1	hypothetical protein UCDDA912_g00193	yes	yes			yes
	gene_13522.t1	berberine-like protein	yes	yes		yes
	gene_13581.t1	hypothetical protein CI238_09841	yes
	gene_13694.t1	Tripeptidyl-peptidase sed2	yes	yes
	gene_13775.t1	pectin lyase E	yes	yes		yes
	gene_13850.t1	TRI14-like protein	yes
	gene_14024.t1	lytic polysaccharide monooxygenase	yes			yes
	gene_14125.t1	hypothetical protein GQ607_014534	yes	yes
	gene_14187.t1	Kievitone hydratase-like protein	yes
	gene_14304.t1	signal peptide-containing protein	yes				yes
	gene_14406.t1	Thermolabile hemolysin	yes			yes
	gene_14453.t1	glycosyl hydrolase family 61	yes			yes
	gene_14495.t1	choline dehydrogenase	yes			yes
	gene_14526.t1	pepsinogen c	yes
	gene_14560.t1	hypothetical protein UCDDA912_g06518	yes
	gene_14566.t1	DUF1996 multi-domain protein	yes
	gene_14649.t1	Endoglucanase gh5-1	yes	yes		yes
	gene_14820.t1	Subtilisin DY	yes	yes
	gene_14933.t1	Xyloglucan-specific endo-beta-1,4-glucanase A	yes			yes
	gene_15202.t1	superoxide dismutase	yes	yes
	gene_15303.t1	Neutral protease 2-like protein	yes	yes
	gene_15328.t1	putative 1,4-beta-D-glucan cellobiohydrolase B	yes			yes
	gene_15336.t1	parallel beta-helix repeat protein	yes
	gene_15358.t1	small secreted	yes
	gene_15409.t1	carbohydrate esterase family 8 [	yes			yes
	gene_15441.t1	intracellular hyphae protein 1	yes				yes
	gene_15459.t1	putative sterigmatocystin biosynthesis peroxidase stcC	yes	yes
	gene_15487.t1	putative pectate lyase b	yes			yes
	gene_15501.t1	carboxypeptidase S1	yes
	gene_15508.t1	Extracellular metalloprotease	yes
	gene_15540.t1	glycoside hydrolase family 131 protein	yes			yes
	gene_15713.t1	Cellulose-binding family ii protein	yes	yes
	gene_15718.t1	related to bromodomain protein BDF1	yes	yes		yes
	gene_15727.t1	putative acetylxylan esterase A	yes
	gene_15767.t1	glycoside hydrolase family 43 protein	yes	yes		yes
	gene_15783.t1	glycoside hydrolase family 74 protein	yes			yes
	gene_15818.t1	Cell wall glyco protein	yes	yes			yes
	gene_15899.t1	cytochrome b2	yes
	gene_15956.t1	Valacyclovir hydrolase	yes	yes
	gene_15963.t1	hypothetical protein UCDDA912_g00903	yes	yes
	gene_15969.t1	Axial budding pattern protein 2	yes
	gene_15973.t1	putative beta-galactosidase b	yes	yes		yes
	gene_16059.t1	lytic polysaccharide monooxygenase	yes	yes		yes
	gene_16083.t1	hypothetical protein UCDDA912_g09646	yes				yes
	gene_16091.t1	Glycosyl hydrolase 53	yes			yes
	gene_16222.t1	pectate lyase F	yes			yes	yes
	gene_16396.t1	pathogenesis related protein	yes	yes
	gene_16439.t1	Arabinan endo-1,5-alpha-L-arabinosidase A	yes			yes
	gene_16478.t1	glycosyl hydrolase family 43	yes	yes		yes
	gene_16501.t1	glycoside hydrolase family 2 protein	yes	yes		yes
	gene_16684.t1	unnamed protein product	yes				yes
	gene_16761.t1	glycosyl hydrolase family protein	yes			yes
	gene_16833.t1	phospholipase A2	yes
	gene_16853.t1	related to chloroperoxidase	yes	yes
	gene_16859.t1	carbohydrate-binding module family 1 protein	yes	yes		yes
	gene_16962.t1	Cytochrome P450 52A5	yes
	gene_16963.t1	deuterolysin metalloprotease	yes
	gene_17286.t1	hypothetical protein UCDDA912_g09332	yes				yes
	gene_17324.t1	Protein CAP22	yes	yes			yes	yes
	gene_17388.t1	Chitin binding protein	yes			yes
	gene_17434.t1	carbohydrate-binding module family 1 protein	yes	yes		yes
	gene_17443.t1	cellulose-binding family ii	yes
	gene_17537.t1	Exopolygalacturonase X	yes
	gene_17587.t1	hypothetical protein DHEL01_v204906	yes	yes			yes
	gene_17599.t1	putative exoglucanase 3 precursor protein	yes	yes		yes
	gene_17600.t1	metalloprotease MEP1	yes	yes
	gene_17621.t1	Lysophospholipase	yes	yes
	gene_17733.t1	glycoside hydrolase family 93	yes	yes		yes
	gene_17742.t1	rhamnogalacturonan lyase	yes	yes		yes
	gene_17754.t1	cell wall protein	yes	yes
	gene_17779.t1	hypothetical protein UCDDA912_g04036	yes
	gene_17840.t1	hypothetical protein GQ607_009148	yes				yes
	gene_17870.t1	Lipase 3	yes
	gene_17892.t1	putative rhamnogalacturonan acetylesterase	yes	yes		yes
	gene_17901.t1	pectin lyase	yes	yes		yes
	gene_17971.t1	putative 1,4-beta-D-glucan cellobiohydrolase A	yes	yes		yes	yes	yes
	gene_18006.t1	hypothetical protein UCDDA912_g04117	yes	yes
	gene_18112.t1	Cloroperoxidase	yes
	gene_18200.t1	hypothetical protein DHEL01_v202110	yes
	gene_18236.t1	putative pectate lyase B	yes	yes		yes
	gene_18266.t1	Di-copper centre-containing protein	yes
	gene_18287.t1	putative fad binding domain protein	yes
	gene_18357.t1	hypersensitive response-inducing protein	yes

## Sheet: PHI-base
	Gene_id	log2 FC	FDR	Description	Phi-base*	Gene name	UniProt Accession	evalue	Pathogen species	mutant phenotype	% identity	alignment length	mismatches
	gene_00062.t1	7.1156	0.0370261	pectate lyase	PHI:4618	PcPL15	A0A0D3LX64	1.14e-82	Phytophthora_capsici	increased_virulence_(hypervirulence)__reduced_virulence	39.247	372	195
	gene_00080.t1	8.43948	0.0219027	FMN-dependent alpha-hydroxy acid dehydrogenase	PHI:8646	FgLDHL2_(FGSG_16220)	A0A0E0S4Y7	5.14e-21	Fusarium_graminearum	reduced_virulence	42.202	109	60
	gene_00282.t1	12.2725	0.0164458	exoglucanase 1	PHI:566	cel2	Q9C1F9	6.9e-66	Bipolaris_zeicola	unaffected_pathogenicity	33.553	456	246
	gene_00306.t1	3.9977	0.0267114	Protein SnodProt1	PHI:2118__PHI:5540	MgSM1__MSP1	G4MKI0	3.24e-63	Magnaporthe_oryzae	effector_(plant_avirulence_determinant)__increased_virulence_(hypervirulence)	71.324	136	38
	gene_01080.t1	10.9773	0.00648699	endoglucanase, putative	PHI:547	CEL5A	Q6IVV6	9.8e-126	Botrytis_cinerea	unaffected_pathogenicity	58.553	304	120
	gene_01194.t1	4.4397	0.0370261	glycoside hydrolase family 7 protein	PHI:566	cel2	Q9C1F9	2.5e-80	Bipolaris_zeicola	unaffected_pathogenicity	37.31	461	226
	gene_01449.t1	10.2522	0.0338067	acid trehalase	PHI:3076__PHI:5349	CpATC1__atc1	G8BDA6	7.03e-65	Candida_parapsilosis	reduced_virulence	27.003	911	527
	gene_01821.t1	8.58764	0.00648699	Beta-glucosidase A	PHI:191	TOM1	Q99324	5.96e-164	Septoria_lycopersici	unaffected_pathogenicity	39.838	866	398
	gene_01823.t1	6.94624	0.0111646	putative a chain endothiapepsin	PHI:9546	BbepnL-1_(BBA_07766)	J4UIJ0	4.71e-70	Beauveria_bassiana	reduced_virulence	41.896	327	157
	gene_01887.t1	6.07122	0.0340548	pectin lyase	PHI:3226	pnl1	T2C7K6	3.25e-83	Penicillium_digitatum	reduced_virulence	44.51	337	173
	gene_01891.t1	10.4612	0.0370261	Endopolygalacturonase 1	PHI:7283	Pg1	I1S2L3	6.66e-169	Fusarium_graminearum	reduced_virulence__unaffected_pathogenicity	68.611	360	108
	gene_01967.t1	8.23314	0.0370261	intracellular hyphae protein 1	PHI:2404	SLP_1	G4N906	6.78e-36	Magnaporthe_oryzae	effector_(plant_avirulence_determinant)	50.376	133	60
	gene_02269.t1	8.82418	0.0405981	Neutral protease 2-like protein	PHI:201__PHI:5537__PHI:5568	AVR-Pita_(AVR2-YAMO)__AVR-Pita	Q9C478	7.05e-08	Magnaporthe_oryzae	effector_(plant_avirulence_determinant)	25.581	172	115
	gene_03256.t1	5.54039	0.0267114	glycosyl hydrolase family 61-domain-containing protein	PHI:3378	Plegl1	G9JLA8	6e-70	Pseudopyrenochaeta_lycopersici	unaffected_pathogenicity	50	222	102
	gene_10107.t1	12.7685	0.0213485	putative glycoside hydrolase family 2 protein	PHI:6268__PHI:9897	lacZ	P00722	6.53e-06	Escherichia_coli	reduced_virulence__unaffected_pathogenicity	23.023	430	216
	gene_10290.t1	8.78587	0.0242251	cellulose binding CEL1	PHI:3216	MoCDIP4	G4MVX4	2.85e-36	Magnaporthe_oryzae	effector_(plant_avirulence_determinant)	43.396	212	101
	gene_10583.t1	7.58443	0.00217972	putative ricin b lectin	PHI:3213	MoCDIP1	G4N8Y3	5.81e-150	Magnaporthe_oryzae	effector_(plant_avirulence_determinant)	64.326	356	123
	gene_10706.t1	3.56066	0.0370261	chitin deacetylase	PHI:3972	CDA	L2FHG9	4.47e-40	Colletotrichum_gloeosporioides	unaffected_pathogenicity	37.209	215	121
	gene_10718.t1	5.89363	0.0370261	endopolygalacturonase 3	PHI:4879	pg1	A0A0C4DHY2	1.37e-159	Fusarium_oxysporum	unaffected_pathogenicity__reduced_virulence	65.507	345	115
	gene_10846.t1	8.37035	0.0370261	endoglucanase EG-1	PHI:566	cel2	Q9C1F9	2.63e-146	Bipolaris_zeicola	unaffected_pathogenicity	52.083	432	190
	gene_11072.t1	10.4169	0.0370261	intracellular hyphae protein 1	PHI:2404	SLP_1	G4N906	8.74e-33	Magnaporthe_oryzae	effector_(plant_avirulence_determinant)	48.507	134	63
	gene_11176.t1	10.3713	0.0370261	necrosis- and ethylene-inducing protein	PHI:2341	BeNEP1	Q0E7H5	2.92e-89	Botrytis_elliptica	unaffected_pathogenicity	54.583	240	105
	gene_11576.t1	9.88364	0.0308676	necrosis- and ethylene-inducing protein	PHI:2341	BeNEP1	Q0E7H5	3.15e-54	Botrytis_elliptica	unaffected_pathogenicity	41.892	222	101
	gene_11961.t1	6.57038	0.0370261	extracellular metalloprotease	PHI:479	MEP1	C5P3X6	1.21e-45	Coccidioides_posadasii	reduced_virulence	38.589	241	124
	gene_12309.t1	3.80969	0.0370261	alpha amylase	PHI:9246	malS	Q8Z2C1	2.6e-25	Salmonella_enterica	reduced_virulence	28.086	324	138
	gene_12516.t1	3.87572	0.0370261	ribonuclease T2	PHI:811	MGG_10510	G4MS40	8.4e-135	Magnaporthe_oryzae	reduced_virulence	62.081	298	107
	gene_12904.t1	10.859	0.0262894	endoglucanase II	PHI:3378	Plegl1	G9JLA8	9.56e-28	Pseudopyrenochaeta_lycopersici	unaffected_pathogenicity	42.331	163	74
	gene_12920.t1	11.8131	0.0427302	acetyl esterase	PHI:7466	VvPlpA	E8VX91	3.81e-06	Vibrio_vulnificus	reduced_virulence	21.222	311	186
	gene_13363.t1	9.48356	0.0370261	penicillin-binding protein	PHI:4692	pbpX	Q8Y9I8	6.99e-11	Listeria_monocytogenes	reduced_virulence	25.789	190	117
	gene_13522.t1	7.05133	0.0370261	berberine-like protein	PHI:3347	sol5	D7UQ40	2.35e-11	Alternaria_solani	unaffected_pathogenicity	31.548	168	95
	gene_13694.t1	11.5727	0.040549	Tripeptidyl-peptidase sed2	PHI:5901	FGSG_03072	I1RH33	5.15e-126	Fusarium_graminearum	unaffected_pathogenicity	39.897	584	305
	gene_13775.t1	6.46722	0.0257444	pectin lyase E	PHI:3226	pnl1	T2C7K6	1.77e-85	Penicillium_digitatum	reduced_virulence	43.646	362	190
	gene_14024.t1	4.67755	0.0370261	lytic polysaccharide monooxygenase	PHI:1575	GzOB015	I1RIQ3	1.99e-59	Fusarium_graminearum	unaffected_pathogenicity	47.162	229	110
	gene_14406.t1	6.3936	0.0267114	Thermolabile hemolysin	PHI:4010	Plp	Q4ZHV5	6.03e-06	Vibrio_anguillarum	unaffected_pathogenicity	24.296	284	171
	gene_14453.t1	9.76248	0.0279599	glycosyl hydrolase family 61	PHI:3378	Plegl1	G9JLA8	8.39e-30	Pseudopyrenochaeta_lycopersici	unaffected_pathogenicity	38.053	226	122
	gene_15303.t1	13.4981	0.0338067	Neutral protease 2-like protein	PHI:2830	AVR-Pita1JB	C1KJG7	1.31e-10	Magnaporthe_oryzae	effector_(plant_avirulence_determinant)	25	188	130
	gene_06260.t1	6.08456	0.0263401	Extracellular metalloprotease	PHI:479	MEP1	C5P3X6	3.79e-91	Coccidioides_posadasii	reduced_virulence	51.625	277	117
	gene_06378.t1	7.51397	0.0338067	polysaccharide lyase family 1 protein	PHI:6855	PelE	P0C1A5	2.07e-22	Dickeya_dadantii	reduced_virulence	30.493	223	138
	gene_06687.t1	4.47068	0.0271955	Carboxylesterase type B	PHI:2032	VTL1	G4NGA7	2.98e-84	Magnaporthe_oryzae	unaffected_pathogenicity	34.921	504	287
	gene_06858.t1	6.06517	0.0187962	polysaccharide lyase family 3 protein	PHI:179	PELA	Q04701	1.61e-63	Fusarium_solani	reduced_virulence	48.858	219	106
	gene_06966.t1	7.74929	0.0370261	S-2-hydroxy-acid oxidase	PHI:8646	FgLDHL2_(FGSG_16220)	A0A0E0S4Y7	6.38e-54	Fusarium_graminearum	reduced_virulence	32.394	355	209
	gene_07538.t1	3.62909	0.0291704	Cellobiose dehydrogenase	PHI:9126	bab2_0277	Q2YIV2	2.85e-13	Brucella_abortus	reduced_virulence	24.932	369	232
	gene_07602.t1	3.91194	0.0370261	putative beta-galactosidase C	PHI:4076	BgaC	A4VTH6	2.78e-21	Streptococcus_suis	unaffected_pathogenicity	27.795	331	199
	gene_07856.t1	11.4646	0.0461624	putative carboxylesterase family protein	PHI:6121	FGSG_03243	I1RHI8	1.04e-102	Fusarium_graminearum	reduced_virulence	36.767	563	310
	gene_08577.t1	4.10192	0.0370261	feruloyl esterase B	PHI:2451	FAEB1	I1S3N8	6.67e-65	Fusarium_graminearum	unaffected_pathogenicity	41.135	282	159
	gene_08668.t1	13.5292	0.0196846	xyloglucan-specific endo-beta-1,4-glucanase A	PHI:6868	PsXEG1	G4ZHR2	5.56e-70	Phytophthora_sojae	effector_(plant_avirulence_determinant)	52.036	221	102
	gene_08757.t1	7.18905	0.0292153	alkaline serine protease Alp1	PHI:5898	FGSG_03315	I1RHQ4	1.02e-89	Fusarium_graminearum	unaffected_pathogenicity	42.623	427	200
	gene_08856.t1	3.83202	0.0226432	Periplasmic beta-glucosidase	PHI:191	TOM1	Q99324	3.42e-40	Septoria_lycopersici	unaffected_pathogenicity	25.581	731	409
	gene_09450.t1	6.06444	0.0370434	putative lipase 2	PHI:6121	FGSG_03243	I1RHI8	8.77e-121	Fusarium_graminearum	reduced_virulence	39.415	581	290
	gene_09498.t1	5.70072	0.0413766	glycoside hydrolase family 10 protein	PHI:2204	endo-1_4-beta-xylanase_[GH10_family]	G4MTF8	8.47e-153	Magnaporthe_oryzae	reduced_virulence	63.964	333	98
	gene_09675.t1	8.52492	0.0203037	putative glycoside hydrolase family 7 protein	PHI:566	cel2	Q9C1F9	2.27e-88	Bipolaris_zeicola	unaffected_pathogenicity	40.305	459	213
	gene_14495.t1	10.7888	0.0471968	choline dehydrogenase	PHI:9126	bab2_0277	Q2YIV2	5.49e-67	Brucella_abortus	reduced_virulence	33.221	593	323
	gene_14526.t1	6.16453	0.0370261	pepsinogen c	PHI:697	ugt51E1	Q8NJS2	6.41e-18	Leptosphaeria_maculans	unaffected_pathogenicity	27.485	342	203
	gene_14649.t1	6.75776	0.0242609	Endoglucanase gh5-1	PHI:547	CEL5A	Q6IVV6	2.22e-123	Botrytis_cinerea	unaffected_pathogenicity	56.436	303	127
	gene_14820.t1	3.33426	0.0370261	Subtilisin DY	PHI:5900	FGSG_11472	I1S3S6	6.28e-96	Fusarium_graminearum	unaffected_pathogenicity	48.974	341	158
	gene_14933.t1	5.45663	0.0267114	Xyloglucan-specific endo-beta-1,4-glucanase A	PHI:6868	PsXEG1	G4ZHR2	1.56e-73	Phytophthora_sojae	effector_(plant_avirulence_determinant)	53.846	208	93
	gene_15202.t1	9.30414	0.0338067	superoxide dismutase	PHI:383__PHI:8749	SOD5__sod5	Q5AD07	2.36e-25	Candida_albicans	loss_of_pathogenicity__reduced_virulence	36.957	138	81
	gene_15328.t1	8.10745	0.0336337	putative 1,4-beta-D-glucan cellobiohydrolase B	PHI:566	cel2	Q9C1F9	4.27e-85	Bipolaris_zeicola	unaffected_pathogenicity	38.293	457	226
	gene_15336.t1	6.01276	0.0370261	parallel beta-helix repeat protein	PHI:3213	MoCDIP1	G4N8Y3	0	Magnaporthe_oryzae	effector_(plant_avirulence_determinant)	79.437	355	72
	gene_15409.t1	4.97534	0.034198	carbohydrate esterase family 8 [	PHI:278__PHI:1028	BCPME1__bcpme1	Q9C2Y1	1.02e-90	Botrytis_cinerea	unaffected_pathogenicity__reduced_virulence	46.991	349	159
	gene_15441.t1	10.9661	0.034702	intracellular hyphae protein 1	PHI:2404	SLP_1	G4N906	1.55e-32	Magnaporthe_oryzae	effector_(plant_avirulence_determinant)	43.046	151	82
	gene_15459.t1	6.25115	0.0370261	putative sterigmatocystin biosynthesis peroxidase stcC	PHI:5188	MoHPX1	G4N3U4	7.2e-37	Magnaporthe_oryzae	reduced_virulence	39.815	216	116
	gene_15487.t1	11.8594	0.0120018	putative pectate lyase b	PHI:2476	CcpelA	G8AA67	8.63e-61	Colletotrichum_coccodes	reduced_virulence__increased_virulence_(hypervirulence)	43.902	287	135
	gene_15501.t1	11.2289	0.0195937	carboxypeptidase S1	PHI:7257	Rs-scp-1	A0A068B0X0	1.32e-30	Radopholus_similis	reduced_virulence	24.249	466	263
	gene_15508.t1	9.20674	0.0370261	Extracellular metalloprotease	PHI:479	MEP1	C5P3X6	2.41e-61	Coccidioides_posadasii	reduced_virulence	41.367	278	143
	gene_15718.t1	5.28993	0.0406591	related to bromodomain protein BDF1	PHI:3226	pnl1	T2C7K6	3.13e-68	Penicillium_digitatum	reduced_virulence	40.06	332	189
	gene_15783.t1	9.56732	0.0104462	glycoside hydrolase family 74 protein	PHI:2043	XYL-6	Q8NJ73	2.34e-06	Magnaporthe_oryzae	unaffected_pathogenicity	56.25	32	14
	gene_15899.t1	8.47519	0.0430881	cytochrome b2	PHI:8646	FgLDHL2_(FGSG_16220)	A0A0E0S4Y7	1.59e-55	Fusarium_graminearum	reduced_virulence	29.275	386	224
	gene_15973.t1	5.73864	0.0196846	putative beta-galactosidase b	PHI:4076	BgaC	A4VTH6	1.07e-27	Streptococcus_suis	unaffected_pathogenicity	28.49	351	203
	gene_16059.t1	9.60812	0.0370261	lytic polysaccharide monooxygenase	PHI:3216	MoCDIP4	G4MVX4	3.52e-25	Magnaporthe_oryzae	effector_(plant_avirulence_determinant)	34.3	207	123
	gene_16222.t1	13.6945	0.0169544	pectate lyase F	PHI:180	PELD	Q00845	3.55e-93	Fusarium_solani	reduced_virulence	60	235	84
	gene_16396.t1	11.8149	0.0204878	pathogenesis related protein	PHI:1132__PHI:2276__PHI:5371	AvrLm4-7__avrLm4	B9ZUL0	2.76e-06	Leptosphaeria_maculans	effector_(plant_avirulence_determinant)	30	100	61
	gene_16501.t1	12.5644	0.028651	glycoside hydrolase family 2 protein	PHI:6268__PHI:9897	lacZ	P00722	4.53e-20	Escherichia_coli	reduced_virulence__unaffected_pathogenicity	25.388	516	305
	gene_16761.t1	6.46469	0.0226432	glycosyl hydrolase family protein	PHI:7281	PsINV	A0A192GP70	3.31e-11	Puccinia_striiformis	reduced_virulence	33.526	173	85
	gene_16853.t1	12.1421	0.0246767	related to chloroperoxidase	PHI:5188	MoHPX1	G4N3U4	2.61e-61	Magnaporthe_oryzae	reduced_virulence	45.957	235	119
	gene_16859.t1	7.54591	0.0187962	carbohydrate-binding module family 1 protein	PHI:3378	Plegl1	G9JLA8	1.88e-25	Pseudopyrenochaeta_lycopersici	unaffected_pathogenicity	35.193	233	129
	gene_17434.t1	4.19819	0.04041	carbohydrate-binding module family 1 protein	PHI:7555	PITG_01131	D0MSJ4	3.89e-12	Phytophthora_infestans	reduced_virulence	27.66	282	167
	gene_17537.t1	13.0542	0.0273208	Exopolygalacturonase X	PHI:115	PGX1	Q00359	1.31e-35	Bipolaris_zeicola	unaffected_pathogenicity	41.753	194	84
	gene_17600.t1	7.03321	0.0367973	metalloprotease MEP1	PHI:479	MEP1	C5P3X6	7.24e-51	Coccidioides_posadasii	reduced_virulence	40.928	237	120
	gene_17621.t1	11.8707	0.0347884	Lysophospholipase	PHI:3600	plb1	Q8TG07	9.37e-169	Candida_glabrata	unaffected_pathogenicity	45.101	592	302
	gene_17870.t1	9.62427	0.0407502	Lipase 3	PHI:541	LIP1	Q5XTQ4	1.28e-86	Botrytis_cinerea	unaffected_pathogenicity	34.622	595	324
	gene_17901.t1	8.00158	0.00797709	pectin lyase	PHI:3226	pnl1	T2C7K6	5.47e-122	Penicillium_digitatum	reduced_virulence	50.376	399	169
	gene_17971.t1	12.9428	0.00133825	putative 1,4-beta-D-glucan cellobiohydrolase A	PHI:566	cel2	Q9C1F9	4.45e-83	Bipolaris_zeicola	unaffected_pathogenicity	37.086	453	226
	gene_18236.t1	11.3469	0.0370261	putative pectate lyase B	PHI:2476	CcpelA	G8AA67	1.53e-110	Colletotrichum_coccodes	reduced_virulence__increased_virulence_(hypervirulence)	59.386	293	117
	gene_18266.t1	9.29743	0.0370558	Di-copper centre-containing protein	PHI:1087	FGSG_04510	I1RKU0	4.95e-30	Fusarium_graminearum	unaffected_pathogenicity	29.467	319	193
	gene_18287.t1	11.7519	0.0203034	putative fad binding domain protein	PHI:1046	CTB5	A0ST43	3.33e-16	Cercospora_nicotianae	reduced_virulence	30.811	185	112
	gene_02035.t1	7.77047	0.0370261	glycosyl hydrolase family 18	PHI:7320	GH18	G4MQW5	3.53e-168	Magnaporthe_oryzae	unaffected_pathogenicity	59.95	397	149
	gene_02122.t1	5.88131	0.0424906	kelch domain-containing protein	PHI:352	GLO1	Q7Z868	4.08e-09	Ustilago_maydis	loss_of_pathogenicity	22.262	557	278
	gene_02188.t1	5.47423	0.0169544	polysaccharide lyase family 1 protein	PHI:222	PELB	O59939	1.96e-65	Colletotrichum_gloeosporioides	reduced_virulence	44.656	262	141
	gene_02315.t1	5.4621	0.0338067	probable endopolygalacturonase	PHI:2817	Aapg1	Q9C4A0	1.79e-153	Alternaria_alternata	unaffected_pathogenicity	64.756	349	120
	gene_02421.t1	5.64604	0.0370261	FAD/NAD(P)-binding domain-containing protein	PHI:9126	bab2_0277	Q2YIV2	1.29e-24	Brucella_abortus	reduced_virulence	25.997	577	318
	gene_02422.t1	6.03061	0.0336337	Thermolabile hemolysin	PHI:569	XYL3	O59937	1.91e-12	Fusarium_oxysporum	unaffected_pathogenicity	39.604	101	57
	gene_03104.t1	3.63583	0.0370261	putative beta-galactosidase E	PHI:4076	BgaC	A4VTH6	7.69e-31	Streptococcus_suis	unaffected_pathogenicity	27.865	384	237
	gene_03257.t1	2.45918	0.0370261	Endo-1,4-beta-xylanase 1	PHI:2206	endo-1_4-beta-xylanase_precursor_[GH10_family]	G4NBN8	1.95e-118	Magnaporthe_oryzae	reduced_virulence	55.625	320	141
	gene_03611.t1	6.47875	0.0370261	xylanase G1	PHI:546	XYN11A	Q2LMP0	1.55e-76	Botrytis_cinerea	reduced_virulence	59.33	209	79
	gene_03772.t1	4.94432	0.0440912	Tripeptidyl-peptidase sed2	PHI:5903	FGSG_12142	I1S5M1	6.32e-101	Fusarium_graminearum	unaffected_pathogenicity	35.009	577	351
	gene_03822.t1	10.47	0.0226432	amino acid transporter	PHI:1087	FGSG_04510	I1RKU0	4.45e-28	Fusarium_graminearum	unaffected_pathogenicity	27.492	331	193
	gene_03865.t1	4.247	0.0370261	pectin methylesterase	PHI:278__PHI:1028	BCPME1__bcpme1	Q9C2Y1	1.46e-84	Botrytis_cinerea	unaffected_pathogenicity__reduced_virulence	45.217	345	161
	gene_03873.t1	10.6667	0.0370261	pectin lyase	PHI:3226	pnl1	T2C7K6	5.04e-67	Penicillium_digitatum	reduced_virulence	39.935	308	168
	gene_04120.t1	5.10423	0.0370261	concanavalin A-like lectin/glucanase domain-containing protein	PHI:6868	PsXEG1	G4ZHR2	1.51e-13	Phytophthora_sojae	effector_(plant_avirulence_determinant)	30.806	211	129
	gene_04133.t1	2.7347	0.0379511	lysophospholipase A	PHI:4010	Plp	Q4ZHV5	1.16e-08	Vibrio_anguillarum	unaffected_pathogenicity	22.593	270	162
	gene_04181.t1	5.98357	0.0242251	Ribonuclease T2-like	PHI:811	MGG_10510	G4MS40	8.12e-46	Magnaporthe_oryzae	reduced_virulence	33.657	309	162
	gene_04209.t1	7.7614	0.0202457	NPP1 domain-containing protein	PHI:2342	BeNEP2	Q0E7H7	3.4e-118	Botrytis_elliptica	unaffected_pathogenicity	66.667	237	77
	gene_04483.t1	11.2716	0.0230884	glycoside hydrolase family 5 protein	PHI:547	CEL5A	Q6IVV6	1.37e-32	Botrytis_cinerea	unaffected_pathogenicity	27.508	309	199
	gene_05035.t1	11.2689	0.0264332	Mono- and diacylglycerol lipase	PHI:432__PHI:4212__PHI:4242	FGL1__Fgl1	Q6WER3	3.72e-75	Fusarium_graminearum	reduced_virulence	41.414	297	155
	gene_05074.t1	4.24966	0.0466261	hypothetical protein VMCG_06496	PHI:1087	FGSG_04510	I1RKU0	8.21e-31	Fusarium_graminearum	unaffected_pathogenicity	28.895	353	183
	gene_05325.t1	6.02398	0.0421535	subtilisin-like protein	PHI:5900	FGSG_11472	I1S3S6	1.91e-112	Fusarium_graminearum	unaffected_pathogenicity	32.35	881	524
	gene_05355.t1	7.43296	0.0370261	putative sterigmatocystin biosynthesis peroxidase stcC	PHI:5188	MoHPX1	G4N3U4	1.06e-47	Magnaporthe_oryzae	reduced_virulence	40.092	217	123
	gene_05360.t1	10.5121	0.0287099	pectate lyase a	PHI:3226	pnl1	T2C7K6	1.09e-128	Penicillium_digitatum	reduced_virulence	52.877	365	168
	gene_05426.t1	12.1372	0.023886	Necrosis inducing protein	PHI:2342	BeNEP2	Q0E7H7	1.43e-90	Botrytis_elliptica	unaffected_pathogenicity	56.303	238	97
	gene_05441.t1	5.00491	0.0176655	SCP-like extracellular protein	PHI:7651	FgPR-IL-4	I1RHQ1	4e-47	Fusarium_graminearum	reduced_virulence	53.125	160	67
	gene_05528.t1	6.80758	0.0235371	BChain B, LACCASE-1	PHI:552	BcLCC2	Q96WM9	7.76e-127	Botrytis_cinerea	unaffected_pathogenicity	39.167	600	326
	gene_05640.t1	3.93284	0.0432073	cellobiose dehydrogenase	PHI:9126	bab2_0277	Q2YIV2	1.38e-16	Brucella_abortus	reduced_virulence	28.425	292	168
	gene_05728.t1	10.4998	0.0338669	peptidase m23b	PHI:6834	Vd2LysM	G2X4U8	7.03e-10	Verticillium_dahliae	effector_(plant_avirulence_determinant)	43.939	66	33
	gene_05733.t1	9.36413	0.0267114	multicopper oxidase	PHI:552	BcLCC2	Q96WM9	0	Botrytis_cinerea	unaffected_pathogenicity	59.691	583	216
	gene_06038.t1	8.2819	0.0194228	mannan endo-1,4-beta-mannosidase-like protein	PHI:2388	Chi2	Q4U4T0	6.98e-10	Metarhizium_anisopliae	increased_virulence_(hypervirulence)__reduced_virulence	63.889	36	13
	gene_06043.t1	5.47101	0.0493215	putative cutinase	PHI:407	PBC1	Q9Y7G8	2.18e-63	Pyrenopeziza_brassicae	loss_of_pathogenicity	51.955	179	82
	gene_06092.t1	10.9888	0.0264332	glycoside hydrolase family 28 protein	PHI:115	PGX1	Q00359	5.09e-119	Bipolaris_zeicola	unaffected_pathogenicity	46.189	433	213
	gene_06228.t1	10.049	0.0295691	putative lysophospholipase	PHI:105__PHI:7565	PLB1__Plb1	Q9UWF6	2.4e-90	Candida_albicans	reduced_virulence	33.966	580	311
